# Supplementary material for: Symmetry-adapted Markov state models of closing, opening, and desensitizing in α 7 nicotinic acetylcholine receptors
Source: Nat Commun. 2024 Oct 18;15:9022. doi: 10.1038/s41467-024-53170-z (PMC11489734; doi:10.1038/s41467-024-53170-z)
Supplement: Supplementary file 6 — Source Data [file 41467_2024_53170_MOESM6_ESM.zip]

Archive with 25 entries (24 files):
- raw_data/
- raw_data/fig_3B.csv
- raw_data/fig_s12A.csv
- raw_data/fig_s1B.csv
- raw_data/fig_s7B.csv
- raw_data/fig_2D.csv
- raw_data/fig_1E.csv
- raw_data/feature_apo_msm_20ns.csv
- raw_data/fig_s7D.csv
- raw_data/fig_s1A.csv
- raw_data/fig_s3A.csv
- raw_data/fig_2E.csv
- raw_data/raw_data_check.md
- raw_data/fig_s3D.csv
- raw_data/fig_s3C.csv
- raw_data/fig_s4A.csv
- raw_data/fig_6B.csv
- raw_data/fig_s3B.csv
- raw_data/fig_6D.csv
- raw_data/fig_s4B.csv
- raw_data/fig_s7A.csv
- raw_data/fig_s7E.csv
- raw_data/feature_chl1_msm_20ns.csv
- raw_data/fig_2B.csv
- raw_data/fig_1D.csv
