# Supplementary material for: Symmetry-adapted Markov state models of closing, opening, and desensitizing in α 7 nicotinic acetylcholine receptors
Source: Nat Commun. 2024 Oct 18;15:9022. doi: 10.1038/s41467-024-53170-z (PMC11489734; doi:10.1038/s41467-024-53170-z)
Supplement: Supplementary file 6 — Source Data [file 41467_2024_53170_MOESM6_ESM.zip › raw_data/fig_3B.csv]

#state closed
dist_from_pore	thickness
96.16652224137047	38.38576062078452
94.26281557432921	38.43040327579046
92.39996536795888	38.52850931592076
90.58049238108613	38.64166510883055
88.80706278219094	38.731054937481595
87.08248962908675	38.80720700193457
85.40973246650525	38.82595721655251
83.79189459607655	38.79038358234574
82.23221753060051	38.68488328303033
80.73407211332771	38.51340530015832
79.30094576989609	38.305587801742746
77.93642537350556	38.07752963546621
76.64417525161322	37.80930683416356
75.42790995380955	37.510448238725566
74.29136154358729	37.20262632313281
73.23824137702925	36.86606769070506
72.27219659039015	36.53127380011728
71.39676183133238	36.22688692180566
70.61530712246461	35.92583991007804
69.93098311907248	35.667690002891376
69.34666538486188	35.458276223348406
68.86489962237657	35.30666301744777
68.4878500173571	35.190822404050195
68.21725294967543	35.083780064517086
68.05437825739062	35.04947565480965
68.0	35.07065914100163
68.05437825739062	35.12743065238914
68.21725294967543	35.22390773341133
68.4878500173571	35.37582835664549
68.86489962237657	35.580901291427494
69.34666538486188	35.8535377278621
69.93098311907248	36.128570319651885
70.61530712246461	36.43244071538198
71.39676183133238	36.753426717963656
72.27219659039015	37.0742868964433
73.23824137702925	37.39037633639952
74.29136154358729	37.698275823335
75.42790995380955	38.008028377002546
76.64417525161322	38.28274395605168
77.93642537350556	38.51813198956858
79.30094576989609	38.71687950722449
80.73407211332771	38.847764191024055
82.23221753060051	38.91471992288694
83.79189459607655	38.93790726312103
85.40973246650525	38.92351929466726
87.08248962908675	38.83272944329201
88.80706278219094	38.7064923368775
90.58049238108613	38.57185035105529
92.39996536795888	38.46167083557389
94.26281557432921	38.39503883581858
94.26281557432921	38.36238250785063
92.31986135171564	38.406585817355236
90.41698955395496	38.5075405901792
88.55678404278241	38.62039174636011
86.74198983191475	38.71883392043948
84.9755164738644	38.789996240872256
83.26043958567598	38.7946119511239
81.60000000000001	38.75444516531634
79.99759996399892	38.646302776568
78.4567957540964	38.4792797045737
76.9812860375819	38.269424207158195
75.57489530260693	38.04539874878221
74.24155170792163	37.771614695619924
72.98525878559315	37.46284806910117
71.81006057649583	37.153655539831945
70.72	36.8196954067567
69.71907056179106	36.50810783057758
68.81116188526394	36.22574744874055
68.0	35.94534728457081
67.28908381008021	35.68919953670251
66.68161965639408	35.479759219912495
66.18045632964463	35.326915261053514
65.78802322611617	35.216287822782945
65.5062745086301	35.098005437081525
65.33664209308587	35.038181519006926
65.28	35.06101593753427
65.33664209308587	35.1399704123143
65.5062745086301	35.24376767104922
65.78802322611617	35.39096450255047
66.18045632964463	35.588366316169164
66.68161965639408	35.839904614467024
67.28908381008021	36.12079128378594
68.0	36.41670368367634
68.81116188526394	36.732456990439324
69.71907056179106	37.05767853492783
70.72	37.373927946259116
71.81006057649583	37.68699435820837
72.98525878559315	37.98702333947199
74.24155170792163	38.26401445498086
75.57489530260693	38.51340660007637
76.9812860375819	38.716573368193494
78.4567957540964	38.84729256999838
79.99759996399892	38.92983893130225
81.60000000000001	38.957871610534674
83.26043958567598	38.93994936564642
84.9755164738644	38.84653215730096
86.74198983191475	38.717063288443434
88.55678404278241	38.57908079804357
90.41698955395496	38.459654642844995
92.31986135171564	38.38127671669391
92.39996536795888	38.41095992624272
90.41698955395496	38.45680228471728
88.47320046206083	38.546249979865294
86.57123771784715	38.63761001387491
84.71391857304206	38.72473435819611
82.90424355845725	38.77061847341725
81.14540036255907	38.75624549910638
79.44076535381568	38.69532993268027
77.7939020746485	38.57642203966472
76.20855595010315	38.40361524898686
74.68864438453815	38.20581193445352
73.23824137702925	37.974677291435995
71.86155578610861	37.69649540644687
70.56290243463629	37.3946464723527
69.34666538486188	37.12711713517775
68.21725294967543	36.82342015979653
67.17904435164287	36.54609068128038
66.23632840065942	36.291951724338034
65.39323512413192	36.05316321240699
64.65366192258564	35.82700458223104
64.02119648991263	35.62795715074097
63.49903936281242	35.45156194916787
63.08992946580302	35.3516994305198
62.79607631054667	35.26954473464465
62.619102516724084	35.217986845469454
62.56	35.22400406147105
62.619102516724084	35.29246085448557
62.79607631054667	35.41301613442363
63.08992946580302	35.54110450766271
63.49903936281242	35.70133169230273
64.02119648991263	35.911313212741966
64.65366192258564	36.16604327446589
65.39323512413192	36.44026944299132
66.23632840065942	36.71743565526947
67.17904435164287	37.009054388057415
68.21725294967543	37.31303075328493
69.34666538486188	37.59953587087268
70.56290243463629	37.88888836625089
71.86155578610861	38.16636355689886
73.23824137702925	38.404497737610136
74.68864438453815	38.624025868070596
76.20855595010315	38.776867859647744
77.7939020746485	38.86972277853438
79.44076535381568	38.92500115649733
81.14540036255907	38.91956014923548
82.90424355845725	38.84813916275051
84.71391857304206	38.72847611967745
86.57123771784715	38.6084604069988
88.47320046206083	38.50491450170259
90.41698955395496	38.42726783486934
90.58049238108613	38.51477748848513
88.55678404278241	38.559629174014155
86.57123771784715	38.62802039429785
84.62653957240602	38.69309481546986
82.7255704120558	38.746260336241804
80.87141398541267	38.758294117810706
79.06736368439257	38.71891523548267
77.31692699532232	38.61702671761319
75.62382693305068	38.483496244308384
73.99199956752082	38.29854608971277
72.42558663897726	38.09027577067135
70.92892216860483	37.846505462394994
69.50651192514268	37.58148114656096
68.16300462861068	37.30837387308137
66.90315388679372	37.06358812581998
65.73177009635448	36.81845557558831
64.65366192258564	36.57892747202824
63.67356751431477	36.37494781638766
62.79607631054667	36.17288709573386
62.025543125393106	36.01847920562471
61.36599709937092	35.87240690607651
60.82104898799429	35.74592351565369
60.393801006394696	35.66300945521111
60.0867639334987	35.60044754067297
59.901786283883055	35.55437668021605
59.84	35.56092496605761
59.901786283883055	35.607973007201934
60.0867639334987	35.70790541545692
60.393801006394696	35.82917185624051
60.82104898799429	35.949343783212676
61.36599709937092	36.087876345774085
62.025543125393106	36.274344568106535
62.79607631054667	36.499247264413036
63.67356751431477	36.72718375204131
64.65366192258564	36.9732441642381
65.73177009635448	37.225441425122824
66.90315388679372	37.47852768278349
68.16300462861068	37.75121775220299
69.50651192514268	38.0205879796129
70.92892216860483	38.25679968982481
72.42558663897726	38.48002281584076
73.99199956752082	38.65989264509808
75.62382693305068	38.77008789696343
77.31692699532232	38.84225720803903
79.06736368439257	38.86118852754098
80.87141398541267	38.83260547406066
82.7255704120558	38.76560361345278
84.62653957240602	38.66457923369417
86.57123771784715	38.578445229000216
88.55678404278241	38.518081861835554
88.80706278219094	38.6468861414297
86.74198983191475	38.686902948978684
84.71391857304206	38.72672802446822
82.7255704120558	38.75862055064719
80.77987868275119	38.766728669884785
78.88000000000001	38.74813004941495
77.02932428627426	38.67621567476237
75.23148277150996	38.53935707509879
73.49035310841826	38.37708165649136
71.81006057649583	38.179579749192285
70.19497417906784	37.95401692929146
68.64969628483436	37.712502532936746
67.17904435164287	37.47245153420163
65.78802322611617	37.2427848732294
64.48178657574556	37.046515851375624
63.265586221894765	36.83061569621801
62.1447085438495	36.64331121115481
61.124397747544315	36.491494724909245
60.209766649605946	36.35147836953086
59.405696696529034	36.252297404943015
58.716730154190294	36.144514475831606
58.146958647894905	36.052081733155426
57.699913344822285	35.99913208862812
57.37846285846285	35.964956088961074
57.184725233229905	35.9471388801546
57.120000000000005	35.948431021377395
57.184725233229905	35.99380595465133
57.37846285846285	36.056387996681075
57.699913344822285	36.141223525693135
58.146958647894905	36.212832236679404
58.716730154190294	36.292847136741784
59.405696696529034	36.41823030118298
60.209766649605946	36.57369191065269
61.124397747544315	36.75891419123339
62.1447085438495	36.970322788238114
63.265586221894765	37.17154263143853
64.48178657574556	37.387030211654775
65.78802322611617	37.63771945300605
67.17904435164287	37.90185990573981
68.64969628483436	38.11457821935558
70.19497417906784	38.33395538544786
71.81006057649583	38.524690141341694
73.49035310841826	38.657423202439176
75.23148277150996	38.74350692854948
77.02932428627426	38.79331800823431
78.88000000000001	38.79624355660637
80.77987868275119	38.76447991554925
82.7255704120558	38.72090196585319
84.71391857304206	38.66846191874186
86.74198983191475	38.63731792631694
87.08248962908675	38.76158960151929
84.9755164738644	38.791916349148515
82.90424355845725	38.80560856990052
80.87141398541267	38.796116389360876
78.88000000000001	38.768211768848815
76.93321779309638	38.70775624280228
75.03454137928746	38.594603100692204
73.18771481608098	38.43848204818246
71.39676183133238	38.27191762614593
69.6659917032694	38.08107197932332
68.0	37.87097319343496
66.40366254959135	37.655636627038554
64.8821208038085	37.44044708619797
63.440756615916875	37.24092481138333
62.0851544251925	37.05933329813291
60.82104898799429	36.9030005338295
59.654257182534764	36.76652925318366
58.590593101623405	36.663101861534116
57.63576667313449	36.58765207968964
56.7952674084734	36.51867481300339
56.07423650840019	36.464756861110786
55.4773323078895	36.41014052706045
55.008595691946184	36.36658957667909
54.67132337889765	36.34329883100946
54.46795755304215	36.340151859628754
54.400000000000006	36.349783729611126
54.46795755304215	36.367632076204295
54.67132337889765	36.396648507585134
55.008595691946184	36.426841079345316
55.4773323078895	36.46761003475889
56.07423650840019	36.52333243319394
56.7952674084734	36.5907293125343
57.63576667313449	36.693554190295
58.590593101623405	36.82848825107318
59.654257182534764	36.99947862509662
60.82104898799429	37.162597953147106
62.0851544251925	37.34017726196784
63.440756615916875	37.56770157778742
64.8821208038085	37.797380785318396
66.40366254959135	37.998094412428465
68.0	38.19098587610917
69.6659917032694	38.36971299035966
71.39676183133238	38.51474869322248
73.18771481608098	38.636860227856474
75.03454137928746	38.71704341094652
76.93321779309638	38.75299091630122
78.88000000000001	38.763578411027545
80.87141398541267	38.76168133117517
82.90424355845725	38.742798193665
84.9755164738644	38.745517365070235
85.40973246650525	38.854936256265134
83.26043958567598	38.870858402445286
81.14540036255907	38.86034711684626
79.06736368439257	38.81101540091631
77.02932428627426	38.73637793186927
75.03454137928746	38.645792822346614
73.08655690344156	38.521840322934864
71.18921266596506	38.35386941020968
69.34666538486188	38.18096475995988
67.56339837515577	37.99349050529935
65.84422829679151	37.795934102325184
64.19430504336036	37.60608619413496
62.619102516724084	37.42573966625451
61.124397747544315	37.25442977006858
59.71623564827241	37.1063655048638
58.40087670574818	36.99844918887965
57.184725233229905	36.924203322585484
56.07423650840019	36.88447812399883
55.07580230918112	36.85182054159772
54.19561605886587	36.83352453227972
53.43952095593672	36.81744473127099
52.81284692193747	36.78414215137984
52.32024464774606	36.7638672209454
51.96552703475642	36.77077676313582
51.75152944599802	36.784267991726864
51.68000000000001	36.79182059336113
51.75152944599802	36.78874226231441
51.96552703475642	36.77156028358153
52.32024464774606	36.75651303086462
52.81284692193747	36.75826156814363
53.43952095593672	36.773294103072146
54.19561605886587	36.80322095351898
55.07580230918112	36.84887076801196
56.07423650840019	36.93124139741881
57.184725233229905	37.03894644030598
58.40087670574818	37.16621047530385
59.71623564827241	37.324001372953894
61.124397747544315	37.51493720244771
62.619102516724084	37.70705251357978
64.19430504336036	37.8852434022717
65.84422829679151	38.05545101870953
67.56339837515577	38.2195327150971
69.34666538486188	38.37238312546007
71.18921266596506	38.5126761061251
73.08655690344156	38.62413138233926
75.03454137928746	38.68884417659811
77.02932428627426	38.728377182653404
79.06736368439257	38.76241689312619
81.14540036255907	38.785125954654866
83.26043958567598	38.82253518425403
83.79189459607655	38.89936184394812
81.60000000000001	38.89570165439114
79.44076535381568	38.86753245151988
77.31692699532232	38.79131436943995
75.23148277150996	38.687989533738254
73.18771481608098	38.57720377234723
71.18921266596506	38.426931693876554
69.23989601378673	38.25523308245721
67.34403611308132	38.07208109428121
65.5062745086301	37.89396868032176
63.7316373553983	37.71129720544821
62.025543125393106	37.542878238432635
60.393801006394696	37.39003820618569
58.842596815572314	37.26174401363496
57.37846285846285	37.161442714015074
56.00822796696929	37.12882315303286
54.73894408919486	37.12827692676531
53.57778644177081	37.17052674675783
52.531925531052075	37.21216374543184
51.60837141394796	37.26255336540186
50.813793402972784	37.28535749841336
50.15432184767331	37.276320076137324
49.635342247233474	37.29100945557222
49.26129515146755	37.328894548545215
49.03549734631026	37.343011236329154
48.96	37.34676925205781
49.03549734631026	37.31816391464029
49.26129515146755	37.26880131449511
49.635342247233474	37.220973872647996
50.15432184767331	37.16500044135823
50.813793402972784	37.12307643906235
51.60837141394796	37.07661423663362
52.531925531052075	37.0626939729416
53.57778644177081	37.07264392878223
54.73894408919486	37.131060934190415
56.00822796696929	37.208580354166
57.37846285846285	37.32781365419287
58.842596815572314	37.46190027639282
60.393801006394696	37.61438287109753
62.025543125393106	37.78607772033283
63.7316373553983	37.93784145990572
65.5062745086301	38.0762334552998
67.34403611308132	38.224349207510826
69.23989601378673	38.36740395349187
71.18921266596506	38.49210743143877
73.18771481608098	38.593115102326315
75.23148277150996	38.67732356939557
77.31692699532232	38.752169640892966
79.44076535381568	38.80259705464947
81.60000000000001	38.858511586626754
82.23221753060051	38.86427318427203
79.99759996399892	38.860540227880655
77.7939020746485	38.80915638432151
75.62382693305068	38.70302774428541
73.49035310841826	38.59241744481132
71.39676183133238	38.449847684964546
69.34666538486188	38.29812070115237
67.34403611308132	38.12142199668802
65.39323512413192	37.949316564657046
63.49903936281242	37.78554249351059
61.666665225225216	37.6291114896952
59.901786283883055	37.48524794378703
58.210542000568935	37.37862121877955
56.59953356698269	37.30410358601626
55.07580230918112	37.282660674743134
53.64678555141958	37.33007232309561
52.32024464774606	37.42222569207255
51.104160300312145	37.55318911751974
50.00659156551264	37.687735153047555
49.03549734631026	37.794695382486836
48.19852279894064	37.87459987346507
47.5027578146785	37.911021417040736
46.954480084439226	37.95770748538277
46.55890033065644	37.99785141378594
46.319930915319816	38.018163442067895
46.24	38.003875254670206
46.319930915319816	37.963521958810894
46.55890033065644	37.896933031264204
46.954480084439226	37.80185151938737
47.5027578146785	37.7045701165383
48.19852279894064	37.60989448416253
49.03549734631026	37.494849825891556
50.00659156551264	37.39736616505717
51.104160300312145	37.330902306563274
52.32024464774606	37.293132979301184
53.64678555141958	37.304246681902626
55.07580230918112	37.351999721004105
56.59953356698269	37.43590387624334
58.210542000568935	37.55081532943777
59.901786283883055	37.684380657784196
61.666665225225216	37.81865701572065
63.49903936281242	37.941502340905835
65.39323512413192	38.06912491546302
67.34403611308132	38.21013116952962
69.34666538486188	38.34012096863104
71.39676183133238	38.457790182670635
73.49035310841826	38.5717743182938
75.62382693305068	38.68991602444511
77.7939020746485	38.7828910802895
79.99759996399892	38.837022090285096
80.73407211332771	38.76566312570493
78.4567957540964	38.757420339442646
76.20855595010315	38.68425788008885
73.99199956752082	38.57233697148123
71.81006057649583	38.42667730334377
69.6659917032694	38.280947662316976
67.56339837515577	38.13005076063688
65.5062745086301	37.97653537912749
63.49903936281242	37.819438853908146
61.546574234477106	37.687971367233
59.654257182534764	37.5693568072516
57.8279932212765	37.473841743203415
56.07423650840019	37.42531332653138
54.400000000000006	37.42636459511084
52.81284692193747	37.49656027117593
51.320857358387926	37.64407869289818
49.932562521865435	37.84063606718259
48.65683919039543	38.058742516409026
47.5027578146785	38.26259550048234
46.479380374527366	38.41654386877722
45.59550855073338	38.519507466870216
44.85938920672015	38.57693248938701
44.278392021391205	38.6046710197564
43.85868215074411	38.64172919998228
43.604917153917405	38.67371147889029
43.52	38.65143919874945
43.604917153917405	38.57954964501512
43.85868215074411	38.47539546651472
44.278392021391205	38.36974910113719
44.85938920672015	38.261656967955375
45.59550855073338	38.15518726659442
46.479380374527366	38.01542726202462
47.5027578146785	37.86083885912042
48.65683919039543	37.70502447521008
49.932562521865435	37.59349727565053
51.320857358387926	37.5177376428836
52.81284692193747	37.480187412521914
54.400000000000006	37.48810871084266
56.07423650840019	37.54954201475514
57.8279932212765	37.628846513801676
59.654257182534764	37.71625581839468
61.546574234477106	37.80912197703433
63.49903936281242	37.92487863320387
65.5062745086301	38.057288238120805
67.56339837515577	38.16743546102743
69.6659917032694	38.29704429336388
71.81006057649583	38.41960938132069
73.99199956752082	38.551950999185316
76.20855595010315	38.67832998703204
78.4567957540964	38.747924971142616
79.30094576989609	38.62345150171514
76.9812860375819	38.59513251150995
74.68864438453815	38.518234199609836
72.42558663897726	38.3798681026996
70.19497417906784	38.22277995056256
68.0	38.09252858468035
65.84422829679151	37.953344731433305
63.7316373553983	37.81997122890391
61.666665225225216	37.693036466025625
59.654257182534764	37.600682892111735
57.699913344822285	37.53198767535022
55.80973391801829	37.499577231632166
53.99045841627945	37.53983634851761
52.249493777452045	37.64396005215255
50.59492464664811	37.809077214700515
49.03549734631026	38.04918534954195
47.580567461937655	38.3274614750024
46.24	38.59637398928386
45.02401137171143	38.796253669388605
43.94294482621755	38.92866121205859
43.00697617828996	39.01442430926761
42.22575517382727	39.04661820639378
41.60799923091713	39.07168566590407
41.161068985146635	39.104809060382635
40.89056614917431	39.142617145137386
40.800000000000004	39.11944852335796
40.89056614917431	39.03657661465678
41.161068985146635	38.89375048212554
41.60799923091713	38.75971626385625
42.22575517382727	38.66504273037824
43.00697617828996	38.59812627026041
43.94294482621755	38.526879832877505
45.02401137171143	38.37695406312259
46.24	38.193640230096456
47.580567461937655	38.00705166716194
49.03549734631026	37.8436615382147
50.59492464664811	37.718506866768415
52.249493777452045	37.64417900632107
53.99045841627945	37.61506756845919
55.80973391801829	37.62751880935659
57.699913344822285	37.65706381484382
59.654257182534764	37.708492489860824
61.666665225225216	37.79646860293852
63.7316373553983	37.902540748083105
65.84422829679151	38.00463148913245
68.0	38.10723482652135
70.19497417906784	38.23005888664517
72.42558663897726	38.36382018731724
74.68864438453815	38.506606946486585
76.9812860375819	38.58544578035559
77.93642537350556	38.430985013424426
75.57489530260693	38.397775064229215
73.23824137702925	38.29920702114276
70.92892216860483	38.152204453464435
68.64969628483436	38.01669618514713
66.40366254959135	37.89241010080136
64.19430504336036	37.782080957005874
62.025543125393106	37.67403401086469
59.901786283883055	37.580124345108935
57.8279932212765	37.539865424979645
55.80973391801829	37.539240234298106
53.853252455167464	37.586479339561016
51.96552703475642	37.71867647062687
50.15432184767331	37.92125287278103
48.428223176160415	38.18774879545572
46.79664945271189	38.495959480085965
45.26982217769361	38.787315634568294
43.85868215074411	39.0092690870394
42.574734291596	39.15429566458137
41.42980569589967	39.24032340921556
40.435706992706336	39.31222870764772
39.60379779768602	39.373990446482495
38.94447329211168	39.43532400697718
38.46660889654819	39.49266027709974
38.1770192655215	39.54444878848026
38.080000000000005	39.519123264822205
38.1770192655215	39.39665556499878
38.46660889654819	39.22647811768081
38.94447329211168	39.06119524617829
39.60379779768602	38.95049743590793
40.435706992706336	38.919338678573695
41.42980569589967	38.901108967346715
42.574734291596	38.84118739315064
43.85868215074411	38.70442780097269
45.26982217769361	38.508740941964994
46.79664945271189	38.29037802619031
48.428223176160415	38.08355736576805
50.15432184767331	37.90583100784409
51.96552703475642	37.775597478825496
53.853252455167464	37.6879219307366
55.80973391801829	37.641564861299806
57.8279932212765	37.63442233730942
59.901786283883055	37.68114379243184
62.025543125393106	37.739073872600834
64.19430504336036	37.821126621544416
66.40366254959135	37.89517498957268
68.64969628483436	38.01396002354237
70.92892216860483	38.1490489513333
73.23824137702925	38.30366765420305
75.57489530260693	38.403060355773576
76.64417525161322	38.199760703950226
74.24155170792163	38.16090678070848
71.86155578610861	38.048775858960866
69.50651192514268	37.91680825530405
67.17904435164287	37.79389600916848
64.8821208038085	37.70408415792389
62.619102516724084	37.623407069414824
60.393801006394696	37.54210912177185
58.210542000568935	37.49499379880709
56.07423650840019	37.51413696410878
53.99045841627945	37.59013477660802
51.96552703475642	37.742138110604934
50.00659156551264	37.95607470058505
48.12171235523524	38.2435000105385
46.319930915319816	38.5776317031268
44.6113169498503	38.88868499103648
43.00697617828996	39.11990406687262
41.51899806112859	39.27702010300182
40.16031872383485	39.39638407142802
38.94447329211168	39.47783057949012
37.88521611394081	39.554772115318904
36.99599978376041	39.67384753065045
36.289326254423635	39.8066706517864
35.77601431126727	39.90551336732926
35.464461084302414	39.92156326528076
35.36	39.857856543374815
35.464461084302414	39.709586571987465
35.77601431126727	39.52978183990515
36.289326254423635	39.38148339110912
36.99599978376041	39.28864274244933
37.88521611394081	39.236764447414785
38.94447329211168	39.219030314664636
40.16031872383485	39.196935365834136
41.51899806112859	39.13479702119779
43.00697617828996	38.99589293253813
44.6113169498503	38.78968691754031
46.319930915319816	38.525239396924356
48.12171235523524	38.26173628643768
50.00659156551264	38.03009827344132
51.96552703475642	37.82914512322948
53.99045841627945	37.68568571189303
56.07423650840019	37.603242898949155
58.210542000568935	37.58267778232999
60.393801006394696	37.60305100978608
62.619102516724084	37.65063599293741
64.8821208038085	37.695398275278116
67.17904435164287	37.78792898407749
69.50651192514268	37.90873944918577
71.86155578610861	38.06318885129961
74.24155170792163	38.1698476635427
75.42790995380955	37.92401682990129
72.98525878559315	37.90937893558527
70.56290243463629	37.80488536657814
68.16300462861068	37.69219839530085
65.78802322611617	37.5862506964163
63.440756615916875	37.51432902935499
61.124397747544315	37.467516353982255
58.842596815572314	37.42750937744829
56.59953356698269	37.438515560566145
54.400000000000006	37.53080631391577
52.249493777452045	37.684649064566315
50.15432184767331	37.93185374797805
48.12171235523524	38.226909506535215
46.15993067585782	38.55213760338175
44.278392021391205	38.873454738232944
42.4877582369322	39.149823040219175
40.800000000000004	39.35278415669428
39.2283978770482	39.520016912172906
37.78744765130347	39.65832892092005
36.49262939279657	39.73950005109811
35.36	39.822335377219105
34.40558094263197	39.95943601136329
33.64454190504011	40.13150674257878
33.090228164822314	40.22085516807125
32.75313725431505	40.182759684524186
32.64	40.09391689496916
32.75313725431505	39.947504841761926
33.090228164822314	39.779443491913376
33.64454190504011	39.66677346225459
34.40558094263197	39.61417605537209
35.36	39.563926249292656
36.49262939279657	39.52940242061655
37.78744765130347	39.50015058284924
39.2283978770482	39.44785186474147
40.800000000000004	39.3666199939117
42.4877582369322	39.21252270622626
44.278392021391205	38.97792100757135
46.15993067585782	38.68835931598883
48.12171235523524	38.37001476311284
50.15432184767331	38.049969724326075
52.249493777452045	37.78487379403391
54.400000000000006	37.59781021571404
56.59953356698269	37.50330759683509
58.842596815572314	37.46897385398368
61.124397747544315	37.47544603329204
63.440756615916875	37.49046988664252
65.78802322611617	37.53801900503908
68.16300462861068	37.63947689551336
70.56290243463629	37.775566927852346
72.98525878559315	37.87645052928461
74.29136154358729	37.62741518638872
71.81006057649583	37.624346411702994
69.34666538486188	37.538518792956715
66.90315388679372	37.44316173494343
64.48178657574556	37.37211172924489
62.0851544251925	37.33511186474859
59.71623564827241	37.31636532428952
57.37846285846285	37.337841998385436
55.07580230918112	37.41160046219801
52.81284692193747	37.5859105043805
50.59492464664811	37.823715603473445
48.428223176160415	38.13870655415495
46.319930915319816	38.465085043050934
44.278392021391205	38.77630057610887
42.31326978620301	39.04387784615871
40.435706992706336	39.28727269373112
38.65846349766116	39.50380420918657
36.99599978376041	39.6960780006978
35.464461084302414	39.82509235899651
34.08150231430534	39.887809793217905
32.86588504817724	39.973196477714936
31.836783757157384	40.12912259324382
31.012771562696553	40.29903840822744
30.410524493997144	40.36888676330561
30.04338196674935	40.34325681288904
29.92	40.257432823083626
30.04338196674935	40.1391654071111
30.410524493997144	40.02710721218273
31.012771562696553	39.92411277617401
31.836783757157384	39.853913065383196
32.86588504817724	39.8256826790695
34.08150231430534	39.80682373745726
35.464461084302414	39.77827387698606
36.99599978376041	39.717502097415164
38.65846349766116	39.619207160780526
40.435706992706336	39.493698190726505
42.31326978620301	39.307664615510745
44.278392021391205	39.05692286473918
46.319930915319816	38.72645803329414
48.428223176160415	38.32196830250095
50.59492464664811	37.93661678404997
52.81284692193747	37.63195092089544
55.07580230918112	37.449685673454056
57.37846285846285	37.36405554277724
59.71623564827241	37.323900629685035
62.0851544251925	37.30059625151025
64.48178657574556	37.29605595594073
66.90315388679372	37.35113722517992
69.34666538486188	37.464147063326344
71.81006057649583	37.5619935495064
73.23824137702925	37.30046066387523
70.72	37.31416424477926
68.21725294967543	37.25852949546959
65.73177009635448	37.20644266529387
63.265586221894765	37.17602750403421
60.82104898799429	37.17321668301719
58.40087670574818	37.20616939746932
56.00822796696929	37.27872966490532
53.64678555141958	37.423781041272974
51.320857358387926	37.671654253249315
49.03549734631026	37.98225525758108
46.79664945271189	38.316093498247405
44.6113169498503	38.611657525268676
42.4877582369322	38.85518988662969
40.435706992706336	39.100770340031644
38.46660889654819	39.35254437299281
36.59385740804049	39.57347068342617
34.8329958516347	39.74851770147988
33.20183127479567	39.83793339797659
31.720378307958438	39.87246815875431
30.410524493997144	39.963255975828154
29.295296550811702	40.12763777774439
28.3976337042367	40.25656922053422
27.73866615394475	40.31576498151931
27.335661689448823	40.33603247580048
27.200000000000003	40.32261917020294
27.335661689448823	40.28483392063056
27.73866615394475	40.23099365741371
28.3976337042367	40.18279693971129
29.295296550811702	40.10832171899707
30.410524493997144	40.0538709918458
31.720378307958438	40.0212194760539
33.20183127479567	40.006437958661714
34.8329958516347	39.95801944389646
36.59385740804049	39.836732317468474
38.46660889654819	39.6745333788221
40.435706992706336	39.50034823079303
42.4877582369322	39.32001057553626
44.6113169498503	39.03221001446793
46.79664945271189	38.60654809856174
49.03549734631026	38.12432577671506
51.320857358387926	37.70034405471463
53.64678555141958	37.41850980938923
56.00822796696929	37.27232700296819
58.40087670574818	37.191927462535645
60.82104898799429	37.12091059605487
63.265586221894765	37.06890930198776
65.73177009635448	37.0761476645447
68.21725294967543	37.13962429366809
70.72	37.23323418733445
72.27219659039015	36.961374187744056
69.71907056179106	37.00277096616321
67.17904435164287	36.980939476132406
64.65366192258564	36.97905561578559
62.1447085438495	37.0015183141581
59.654257182534764	37.036678325071904
57.184725233229905	37.12992829814847
54.73894408919486	37.25173920797358
52.32024464774606	37.46752924807737
49.932562521865435	37.79089431261738
47.580567461937655	38.14954278770471
45.26982217769361	38.457801820324455
43.00697617828996	38.67169788805162
40.800000000000004	38.861248303547875
38.65846349766116	39.09194780065198
36.59385740804049	39.32833056765984
34.61994800689337	39.52987680541534
32.75313725431505	39.68208217833899
31.012771562696553	39.76167948142129
29.421298407786157	39.80741807928123
28.004113983484643	39.88096703524271
26.788893220885406	39.907707626277634
25.80418570697398	39.905650938736294
25.077160923836654	39.905181110879646
24.630647575733775	39.92703504556111
24.48	39.97506245316353
24.630647575733775	40.040729177938424
25.077160923836654	40.11008162943942
25.80418570697398	40.16484181143952
26.788893220885406	40.191068487965815
28.004113983484643	40.15979156048883
29.421298407786157	40.12105942042563
31.012771562696553	40.117820906873085
32.75313725431505	40.11119335364271
34.61994800689337	40.02085521367398
36.59385740804049	39.84218981406459
38.65846349766116	39.62965108110938
40.800000000000004	39.47045620216232
43.00697617828996	39.268877511537106
45.26982217769361	38.864736529414465
47.580567461937655	38.32361921911263
49.932562521865435	37.79729571801577
52.32024464774606	37.43056091247394
54.73894408919486	37.19321677721299
57.184725233229905	37.05938522584347
59.654257182534764	36.956432504171104
62.1447085438495	36.88304961853642
64.65366192258564	36.80834426155011
67.17904435164287	36.8057514967581
69.71907056179106	36.89330080238514
71.39676183133238	36.60995043471596
68.81116188526394	36.68044618956589
66.23632840065942	36.70339648999107
63.67356751431477	36.756448924255466
61.124397747544315	36.829513121769516
58.590593101623405	36.916977295990065
56.07423650840019	37.0529440404452
53.57778644177081	37.257741341053794
51.104160300312145	37.550232035336165
48.65683919039543	37.92632129424797
46.24	38.314833900058076
43.85868215074411	38.5816316032677
41.51899806112859	38.74422944427654
39.2283978770482	38.904081222436126
36.99599978376041	39.098857093836024
34.8329958516347	39.28562332296429
32.75313725431505	39.46961178622728
30.773287117238553	39.62468986898776
28.91399661063825	39.69737041817028
27.200000000000003	39.69313993299238
25.660428679193963	39.61399972724227
24.328419595197715	39.54942473583729
23.239690187263683	39.519021655094065
22.429694603360076	39.518742517399666
21.929341075372054	39.546309672725734
21.76	39.600518935831694
21.929341075372054	39.67609870560559
22.429694603360076	39.761202257869
23.239690187263683	39.86591340703917
24.328419595197715	39.974684778074035
25.660428679193963	40.07809652791062
27.200000000000003	40.13186503506787
28.91399661063825	40.147961810159565
30.773287117238553	40.149810623035115
32.75313725431505	40.11189576463345
34.8329958516347	39.992694423049706
36.99599978376041	39.76218642204084
39.2283978770482	39.58850703824955
41.51899806112859	39.413674147637465
43.85868215074411	39.07008657121742
46.24	38.50182013574348
48.65683919039543	37.90469228849597
51.104160300312145	37.44633316795155
53.57778644177081	37.14162139637134
56.07423650840019	36.94280307865438
58.590593101623405	36.79818248705772
61.124397747544315	36.684188410416446
63.67356751431477	36.5623417648702
66.23632840065942	36.51553828249855
68.81116188526394	36.54572475377056
70.61530712246461	36.27510666519053
68.0	36.35384079729178
65.39323512413192	36.43691558548844
62.79607631054667	36.54842413344512
60.209766649605946	36.689377160920266
57.63576667313449	36.82281586853744
55.07580230918112	37.009738981062654
52.531925531052075	37.29127490161858
50.00659156551264	37.66336042097488
47.5027578146785	38.097426917002835
45.02401137171143	38.48578151902811
42.574734291596	38.726287089639214
40.16031872383485	38.86933308551698
37.78744765130347	39.02030063274694
35.464461084302414	39.171327123996306
33.20183127479567	39.31356183080725
31.012771562696553	39.5152029418273
28.91399661063825	39.604865454237554
26.926626227583732	39.562407280737474
25.077160923836654	39.417900328971335
23.398324726355945	39.32263055331711
21.929341075372054	39.31128812902411
20.714902847949833	39.32632333989728
19.80189889884301	39.3684180288926
19.233304448274094	39.4290809194055
19.040000000000003	39.49739464279162
19.233304448274094	39.56133491550229
19.80189889884301	39.619488204602185
20.714902847949833	39.674680687540935
21.929341075372054	39.742883194593354
23.398324726355945	39.84569091342999
25.077160923836654	40.00141050580123
26.926626227583732	40.119600111807664
28.91399661063825	40.180562194966996
31.012771562696553	40.184437005556426
33.20183127479567	40.10284877411867
35.464461084302414	39.90137809095233
37.78744765130347	39.718148716405445
40.16031872383485	39.53334307669334
42.574734291596	39.21384487142136
45.02401137171143	38.64513626143408
47.5027578146785	38.00515651347886
50.00659156551264	37.47445963992865
52.531925531052075	37.09818951705261
55.07580230918112	36.83610491543602
57.63576667313449	36.65373737110547
60.209766649605946	36.49235345074198
62.79607631054667	36.322164582324476
65.39323512413192	36.224739377852394
68.0	36.2137504907902
69.93098311907248	35.97020735213984
67.28908381008021	36.0677066594288
64.65366192258564	36.21568427726813
62.025543125393106	36.393610480420925
59.405696696529034	36.57228393277868
56.7952674084734	36.75836076078076
54.19561605886587	37.00746782886878
51.60837141394796	37.355019815968554
49.03549734631026	37.798113284445314
46.479380374527366	38.29533218915555
43.94294482621755	38.69795055570174
41.42980569589967	38.93122055743296
38.94447329211168	39.090138495853694
36.49262939279657	39.21466208606892
34.08150231430534	39.30749520741781
31.720378307958438	39.43962586798491
29.421298407786157	39.57778569575145
27.200000000000003	39.512326881468454
25.077160923836654	39.318260966238014
23.07996533792891	39.195567191389635
21.2438791184661	39.19583325599797
19.6141989385241	39.24167868853023
18.246314696398287	39.29437591557638
17.202790471315986	39.354946739155686
16.545114082411157	39.420664745301465
16.32	39.48768858251585
16.545114082411157	39.55025821983928
17.202790471315986	39.60186606484204
18.246314696398287	39.64295891439686
19.6141989385241	39.67312521052525
21.2438791184661	39.706044889796964
23.07996533792891	39.800759184163645
25.077160923836654	39.99229103926682
27.200000000000003	40.17380271525359
29.421298407786157	40.24988929873322
31.720378307958438	40.197424233067906
34.08150231430534	40.04047024010243
36.49262939279657	39.851779918730706
38.94447329211168	39.617843931783206
41.42980569589967	39.283479496066974
43.94294482621755	38.73452806585716
46.479380374527366	38.083168605911645
49.03549734631026	37.498167826531805
51.60837141394796	37.05368859537617
54.19561605886587	36.74992436245625
56.7952674084734	36.5401911018332
59.405696696529034	36.333054164664915
62.025543125393106	36.11023578695516
64.65366192258564	35.96709411863947
67.28908381008021	35.926329657330044
69.34666538486188	35.68593760041064
66.68161965639408	35.8072827699135
64.02119648991263	36.03235898600859
61.36599709937092	36.26470376301503
58.716730154190294	36.469885821817094
56.07423650840019	36.71203180875615
53.43952095593672	37.01846003194884
50.813793402972784	37.4400553815617
48.19852279894064	37.967798099160746
45.59550855073338	38.532281726559624
43.00697617828996	38.94968732655938
40.435706992706336	39.19617869423868
37.88521611394081	39.35681974549836
35.36	39.4594740503243
32.86588504817724	39.50264373631202
30.410524493997144	39.59972969471497
28.004113983484643	39.59702808915886
25.660428679193963	39.360843570018005
23.398324726355945	39.17000994696632
21.2438791184661	39.15120527293009
19.233304448274094	39.20219767339592
17.41649792581735	39.25705695288515
15.860189153979219	39.311675213202065
14.647648275405851	39.371899262807645
13.869333076972374	39.431577385718334
13.600000000000001	39.48945376781377
13.869333076972374	39.54506296384977
14.647648275405851	39.58941032466798
15.860189153979219	39.6279753575999
17.41649792581735	39.65817705873535
19.233304448274094	39.67452442672344
21.2438791184661	39.68423509551063
23.398324726355945	39.80398139306722
25.660428679193963	40.065502065534446
28.004113983484643	40.26020007534745
30.410524493997144	40.24444284577294
32.86588504817724	40.12044829802856
35.36	39.93045842350252
37.88521611394081	39.65088563342274
40.435706992706336	39.27688449142993
43.00697617828996	38.74958301608013
45.59550855073338	38.127646851260934
48.19852279894064	37.51248091541454
50.813793402972784	37.01505735497924
53.43952095593672	36.67291175893746
56.07423650840019	36.421372480593604
58.716730154190294	36.17279869320612
61.36599709937092	35.92065840227639
64.02119648991263	35.74250402375809
66.68161965639408	35.66729747091844
68.86489962237657	35.43888209067511
66.18045632964463	35.60713319541372
63.49903936281242	35.87759386607834
60.82104898799429	36.155777296100304
58.146958647894905	36.41229637284426
55.4773323078895	36.68810187249967
52.81284692193747	37.06426085714003
50.15432184767331	37.559280527114325
47.5027578146785	38.18402939707279
44.85938920672015	38.776937829906224
42.22575517382727	39.16535348355649
39.60379779768602	39.41389853167986
36.99599978376041	39.5654586593388
34.40558094263197	39.65046282521794
31.836783757157384	39.70154703860178
29.295296550811702	39.738205424894645
26.788893220885406	39.54413375083938
24.328419595197715	39.260071722629554
21.929341075372054	39.14293352880201
19.6141989385241	39.17736586279808
17.41649792581735	39.228732619359235
15.386643558619276	39.28255948500598
13.600000000000001	39.337054181960205
12.164209797598858	39.39234606793456
11.214847301680038	39.442084558535
10.88	39.48755434250983
11.214847301680038	39.531831871675024
12.164209797598858	39.573093779421946
13.600000000000001	39.61004952266309
15.386643558619276	39.640545030710086
17.41649792581735	39.66267959090828
19.6141989385241	39.64971702223606
21.929341075372054	39.6789543281704
24.328419595197715	39.876075151255655
26.788893220885406	40.16201255483722
29.295296550811702	40.24385169877137
31.836783757157384	40.14674491619065
34.40558094263197	39.95548665013034
36.99599978376041	39.61905842240416
39.60379779768602	39.18927255627484
42.22575517382727	38.699407726699555
44.85938920672015	38.12778074360698
47.5027578146785	37.54040743969782
50.15432184767331	37.01975081030658
52.81284692193747	36.62382601547601
55.4773323078895	36.328090932154986
58.146958647894905	36.05840482027228
60.82104898799429	35.7686007419567
63.49903936281242	35.53124852053704
66.18045632964463	35.41944311667907
68.4878500173571	35.22335984087836
65.78802322611617	35.40810186597435
63.08992946580302	35.72665741235424
60.393801006394696	36.04793384271967
57.699913344822285	36.36526896153835
55.008595691946184	36.693839787761036
52.32024464774606	37.146482642955625
49.635342247233474	37.7258480531643
46.954480084439226	38.394713306734246
44.278392021391205	38.96501261891561
41.60799923091713	39.318208872927684
38.94447329211168	39.56645451387792
36.289326254423635	39.72077965356913
33.64454190504011	39.82689180800212
31.012771562696553	39.88308138564135
28.3976337042367	39.78566857616968
25.80418570697398	39.46605551392907
23.239690187263683	39.20530941276235
20.714902847949833	39.15797519450492
18.246314696398287	39.207970257580875
15.860189153979219	39.2575616453297
13.600000000000001	39.3082836673922
11.539982668964456	39.359137270843945
9.80709946926205	39.40642801221372
8.601395235657993	39.44657271291022
8.16	39.480590235916
8.601395235657993	39.515913209745214
9.80709946926205	39.554172302911994
11.539982668964456	39.58942216051896
13.600000000000001	39.61699599992906
15.860189153979219	39.637610260413915
18.246314696398287	39.630107804263645
20.714902847949833	39.615882013865054
23.239690187263683	39.731803280899406
25.80418570697398	39.99429841308296
28.3976337042367	40.15408677166639
31.012771562696553	40.09833369308301
33.64454190504011	39.92640417112657
36.289326254423635	39.553262106200506
38.94447329211168	39.06441917863918
41.60799923091713	38.60171187522798
44.278392021391205	38.12088249624423
46.954480084439226	37.56613712125531
49.635342247233474	37.044559512491354
52.32024464774606	36.61957562098974
55.008595691946184	36.27942628271306
57.699913344822285	35.97440711687843
60.393801006394696	35.644216319617065
63.08992946580302	35.352680801025365
65.78802322611617	35.21447145578699
68.21725294967543	35.056232812834814
65.5062745086301	35.28208771118196
62.79607631054667	35.62804904291108
60.0867639334987	36.00110517978786
57.37846285846285	36.34827408375837
54.67132337889765	36.72651105013044
51.96552703475642	37.23470180789345
49.26129515146755	37.87371541643536
46.55890033065644	38.56283380794036
43.85868215074411	39.07800033137772
41.161068985146635	39.40361553042299
38.46660889654819	39.68019861864675
35.77601431126727	39.86488668108942
33.090228164822314	39.97434114200705
30.410524493997144	39.97555432523232
27.73866615394475	39.768061686737724
25.077160923836654	39.40191643579408
22.429694603360076	39.18848766979396
19.80189889884301	39.195562470374824
17.202790471315986	39.240519492781544
14.647648275405851	39.28407581690336
12.164209797598858	39.33196991209267
9.80709946926205	39.37985860092678
7.693321779309638	39.42225680420445
6.082104898799429	39.45884599346433
5.44	39.489251832783076
6.082104898799429	39.51438821551611
7.693321779309638	39.540361989673315
9.80709946926205	39.57056308945135
12.164209797598858	39.594138016588836
14.647648275405851	39.60887714485188
17.202790471315986	39.606750812144185
19.80189889884301	39.58234772482186
22.429694603360076	39.64060141219045
25.077160923836654	39.858428494608226
27.73866615394475	40.03331316395251
30.410524493997144	39.95722139938467
33.090228164822314	39.78987907429273
35.77601431126727	39.41359497546668
38.46660889654819	38.924867082078165
41.161068985146635	38.50417032514448
43.85868215074411	38.098410407151704
46.55890033065644	37.5947018765416
49.26129515146755	37.072956686905336
51.96552703475642	36.621346970512626
54.67132337889765	36.252109165062215
57.37846285846285	35.92196341376242
60.0867639334987	35.56270171222075
62.79607631054667	35.22934385430618
65.5062745086301	35.02508732931836
68.05437825739062	34.94762749128784
65.33664209308587	35.19727928775368
62.619102516724084	35.56198399672648
59.901786283883055	35.95851420108334
57.184725233229905	36.338988411687815
54.46795755304215	36.75528193430476
51.75152944599802	37.306531024530926
49.03549734631026	37.98812245290449
46.319930915319816	38.66319125731891
43.604917153917405	39.136268841916724
40.89056614917431	39.42780059306013
38.1770192655215	39.691746835314824
35.464461084302414	39.931946668693335
32.75313725431505	40.02861271220485
30.04338196674935	39.996573293056784
27.335661689448823	39.743547447509336
24.630647575733775	39.375681921247995
21.929341075372054	39.21438241803349
19.233304448274094	39.23836108888428
16.545114082411157	39.27652428037794
13.869333076972374	39.31943169161878
11.214847301680038	39.363923922223805
8.601395235657993	39.403832560350665
6.082104898799429	39.43881609362251
3.846660889654819	39.47032342443908
2.72	39.499638518575495
3.846660889654819	39.522678628891626
6.082104898799429	39.54074476368301
8.601395235657993	39.55828191295766
11.214847301680038	39.569060902698325
13.869333076972374	39.57648573559146
16.545114082411157	39.573506995148364
19.233304448274094	39.552525277619225
21.929341075372054	39.579830858340976
24.630647575733775	39.75276747074908
27.335661689448823	39.9461870823743
30.04338196674935	39.856998348504376
32.75313725431505	39.62952201098881
35.464461084302414	39.26151661778647
38.1770192655215	38.829200298000245
40.89056614917431	38.444466810805125
43.604917153917405	38.08481081847173
46.319930915319816	37.62157655362846
49.03549734631026	37.104997448174075
51.75152944599802	36.64701126618344
54.46795755304215	36.258055710352366
57.184725233229905	35.89184501151567
59.901786283883055	35.52140057158555
62.619102516724084	35.1449338760294
65.33664209308587	34.922464949450166
68.0	34.922532074273235
65.28	35.16906165593465
62.56	35.53529859275089
59.84	35.93245377417637
57.120000000000005	36.33548259519109
54.400000000000006	36.7769411722987
51.68000000000001	37.36206896466416
48.96	38.05636468266833
46.24	38.72656782123276
43.52	39.16972130680948
40.800000000000004	39.421516533930294
38.080000000000005	39.66427954580428
35.36	39.90841873276863
32.64	39.99528913705159
29.92	39.97956897059855
27.200000000000003	39.73119417212118
24.48	39.386071441459606
21.76	39.25932255155036
19.040000000000003	39.282312341062735
16.32	39.320484055085444
13.600000000000001	39.3566823602699
10.88	39.391237390493714
8.16	39.41776286065534
5.44	39.44738583930939
2.72	39.476197663998974
0.0	39.50424307224784
2.72	39.528775270578734
5.44	39.5434429618433
8.16	39.55200509815967
10.88	39.55349794184827
13.600000000000001	39.54975530135431
16.32	39.541621855431835
19.040000000000003	39.51899339469852
21.76	39.53435477687616
24.48	39.673933528720326
27.200000000000003	39.89037887325602
29.92	39.818790415535894
32.64	39.53776773991917
35.36	39.16206779409531
38.080000000000005	38.79616716036625
40.800000000000004	38.44287896307611
43.52	38.11239845143838
46.24	37.659020646307
48.96	37.13584146438064
51.68000000000001	36.665025097804055
54.400000000000006	36.27374213993064
57.120000000000005	35.89360722494023
59.84	35.49047715747311
62.56	35.10361683014528
65.28	34.887087832571325
68.05437825739062	34.951362988340094
65.33664209308587	35.18249861716526
62.619102516724084	35.560219344526175
59.901786283883055	35.95562556681717
57.184725233229905	36.346259253459046
54.46795755304215	36.791337823020484
51.75152944599802	37.36884107836254
49.03549734631026	38.085662836422145
46.319930915319816	38.74853204281913
43.604917153917405	39.17382084246276
40.89056614917431	39.42746872764424
38.1770192655215	39.66363653509894
35.464461084302414	39.872166984988866
32.75313725431505	39.92773897111548
30.04338196674935	39.939008385534855
27.335661689448823	39.74526692574368
24.630647575733775	39.43723008895897
21.929341075372054	39.31537944441434
19.233304448274094	39.33583575116441
16.545114082411157	39.36312600940553
13.869333076972374	39.3902580519156
11.214847301680038	39.410348118079334
8.601395235657993	39.425914474962696
6.082104898799429	39.45151373608643
3.846660889654819	39.47952616313297
2.72	39.50724724993556
3.846660889654819	39.53124940780444
6.082104898799429	39.54366864295045
8.601395235657993	39.54261806461121
11.214847301680038	39.538122244652115
13.869333076972374	39.53057746744576
16.545114082411157	39.51928742943191
19.233304448274094	39.48907376493357
21.929341075372054	39.50699107945044
24.630647575733775	39.66229229578082
27.335661689448823	39.88628914654012
30.04338196674935	39.81760666756112
32.75313725431505	39.504020266456784
35.464461084302414	39.17914699802891
38.1770192655215	38.849010708385215
40.89056614917431	38.51451197386361
43.604917153917405	38.17885570825494
46.319930915319816	37.719547707656595
49.03549734631026	37.17078183926976
51.75152944599802	36.69154879398684
54.46795755304215	36.2955874398574
57.184725233229905	35.916798983681545
59.901786283883055	35.49950090219061
62.619102516724084	35.12547831466973
65.33664209308587	34.92934174418582
68.21725294967543	35.00016091582641
65.5062745086301	35.234114976401074
62.79607631054667	35.58014303782789
60.0867639334987	35.975281948374885
57.37846285846285	36.35504041007008
54.67132337889765	36.78479257030604
51.96552703475642	37.344374019452765
49.26129515146755	38.055537791330174
46.55890033065644	38.71756068313709
43.85868215074411	39.156273111141324
41.161068985146635	39.444280653638856
38.46660889654819	39.683612769007965
35.77601431126727	39.859727151391276
33.090228164822314	39.89822249032508
30.410524493997144	39.9312799561539
27.73866615394475	39.8065854670354
25.077160923836654	39.5192720497034
22.429694603360076	39.38317311892827
19.80189889884301	39.3928327044619
17.202790471315986	39.40979514985959
14.647648275405851	39.422577013930635
12.164209797598858	39.43046024191262
9.80709946926205	39.43659600641585
7.693321779309638	39.454804824397996
6.082104898799429	39.481659157883975
5.44	39.508441824512516
6.082104898799429	39.528530592669284
7.693321779309638	39.53609259677051
9.80709946926205	39.53187466337274
12.164209797598858	39.522795817146246
14.647648275405851	39.51246361999117
17.202790471315986	39.49245325482123
19.80189889884301	39.45683733534129
22.429694603360076	39.49424074371776
25.077160923836654	39.68323160628792
27.73866615394475	39.90577096991035
30.410524493997144	39.825448779839995
33.090228164822314	39.562234953804776
35.77601431126727	39.27809164071491
38.46660889654819	38.96625686625788
41.161068985146635	38.634010422088856
43.85868215074411	38.26381959058744
46.55890033065644	37.7574731868468
49.26129515146755	37.19252264323972
51.96552703475642	36.71752750522097
54.67132337889765	36.341100196440514
57.37846285846285	35.96137205224887
60.0867639334987	35.552422531053026
62.79607631054667	35.18706354164443
65.5062745086301	34.99871687843601
68.4878500173571	35.087471860852496
65.78802322611617	35.287253958675294
63.08992946580302	35.64985706576016
60.393801006394696	36.018397020237266
57.699913344822285	36.36694805638151
55.008595691946184	36.77333484842461
52.32024464774606	37.29563350614114
49.635342247233474	37.9760870825225
46.954480084439226	38.64974458648094
44.278392021391205	39.13367953155439
41.60799923091713	39.431771810483106
38.94447329211168	39.66536190076038
36.289326254423635	39.82671827723079
33.64454190504011	39.89059025308584
31.012771562696553	39.96391572892121
28.3976337042367	39.91547329221768
25.80418570697398	39.6182338767848
23.239690187263683	39.44892965133877
20.714902847949833	39.448349831849974
18.246314696398287	39.460939772167755
15.860189153979219	39.462780337420284
13.600000000000001	39.45726627653991
11.539982668964456	39.45770206567245
9.80709946926205	39.46516637186249
8.601395235657993	39.48406665811476
8.16	39.50513088196767
8.601395235657993	39.51965710448679
9.80709946926205	39.52697584793297
11.539982668964456	39.52318938301125
13.600000000000001	39.50471506221693
15.860189153979219	39.483561796579046
18.246314696398287	39.45273722993381
20.714902847949833	39.422222490214466
23.239690187263683	39.50236793903433
25.80418570697398	39.746837026660614
28.3976337042367	39.94387922572454
31.012771562696553	39.845994841735994
33.64454190504011	39.67113081754315
36.289326254423635	39.420692671843746
38.94447329211168	39.087884350856314
41.60799923091713	38.73128519965241
44.278392021391205	38.31522017843456
46.954480084439226	37.76100769557952
49.635342247233474	37.193225420558115
52.32024464774606	36.735684324100426
55.008595691946184	36.379600645419586
57.699913344822285	36.03028114526777
60.393801006394696	35.65195515351327
63.08992946580302	35.30288946327444
65.78802322611617	35.112723408968044
68.86489962237657	35.23025875574541
66.18045632964463	35.4050630906883
63.49903936281242	35.74293639590376
60.82104898799429	36.06833425297372
58.146958647894905	36.380482378325866
55.4773323078895	36.7394283123068
52.81284692193747	37.219266782970166
50.15432184767331	37.85743892177716
47.5027578146785	38.54180179353974
44.85938920672015	39.070367413818886
42.22575517382727	39.385744791036025
39.60379779768602	39.5923978447021
36.99599978376041	39.74519612477514
34.40558094263197	39.83324540272383
31.836783757157384	39.9459969435065
29.295296550811702	40.00522482873313
26.788893220885406	39.7406963820671
24.328419595197715	39.51136302967003
21.929341075372054	39.488724312754314
19.6141989385241	39.49914795936828
17.41649792581735	39.49908884569753
15.386643558619276	39.49260651475048
13.600000000000001	39.48787236049519
12.164209797598858	39.486876625629336
11.214847301680038	39.49396347433915
10.88	39.50560891592339
11.214847301680038	39.51450463374204
12.164209797598858	39.51906781544928
13.600000000000001	39.5020372550505
15.386643558619276	39.469508882472326
17.41649792581735	39.43790321202486
19.6141989385241	39.40567931804945
21.929341075372054	39.40592278578557
24.328419595197715	39.54947190976894
26.788893220885406	39.84775534065129
29.295296550811702	39.97873148817482
31.836783757157384	39.89494098480691
34.40558094263197	39.790772273054024
36.99599978376041	39.54802679246097
39.60379779768602	39.181332801126324
42.22575517382727	38.782459384047975
44.85938920672015	38.318041001281486
47.5027578146785	37.73219866050608
50.15432184767331	37.17215420809415
52.81284692193747	36.736649979161754
55.4773323078895	36.420187102891845
58.146958647894905	36.11138835098651
60.82104898799429	35.77290270673518
63.49903936281242	35.46342569118704
66.18045632964463	35.26165315657075
69.34666538486188	35.43969556910672
66.68161965639408	35.578448119007426
64.02119648991263	35.851987542459895
61.36599709937092	36.13337708466804
58.716730154190294	36.41328195807747
56.07423650840019	36.71846105753184
53.43952095593672	37.1389338381047
50.813793402972784	37.721978422228474
48.19852279894064	38.374288961688734
45.59550855073338	38.927702874641334
43.00697617828996	39.26494490605533
40.435706992706336	39.45123576795102
37.88521611394081	39.60740374762097
35.36	39.72291046272273
32.86588504817724	39.854112417891784
30.410524493997144	40.00146004611926
28.004113983484643	39.878986528015496
25.660428679193963	39.60886847381279
23.398324726355945	39.518529417899494
21.2438791184661	39.519608887621814
19.233304448274094	39.51989877835568
17.41649792581735	39.51477143587127
15.860189153979219	39.51031852136919
14.647648275405851	39.50631923721024
13.869333076972374	39.502200944629834
13.600000000000001	39.50349015519077
13.869333076972374	39.50689570271007
14.647648275405851	39.49837743748402
15.860189153979219	39.46831856821031
17.41649792581735	39.424792315184646
19.233304448274094	39.388054477289714
21.2438791184661	39.36564644698578
23.398324726355945	39.42633916356459
25.660428679193963	39.67368148013112
28.004113983484643	39.94571252716821
30.410524493997144	39.98686507941809
32.86588504817724	39.927021405505435
35.36	39.85537205187985
37.88521611394081	39.606915351228814
40.435706992706336	39.21086221939717
43.00697617828996	38.77166996863158
45.59550855073338	38.25604916411144
48.19852279894064	37.67419951086393
50.813793402972784	37.157877283479024
53.43952095593672	36.76319617346194
56.07423650840019	36.47322801083875
58.716730154190294	36.21410189948997
61.36599709937092	35.930182795372566
64.02119648991263	35.65241014278586
66.68161965639408	35.46723504892644
69.93098311907248	35.68583015949312
67.28908381008021	35.78741258138185
64.65366192258564	35.9900206657622
62.025543125393106	36.21777598992776
59.405696696529034	36.453050293504845
56.7952674084734	36.72420335923619
54.19561605886587	37.08335662962365
51.60837141394796	37.58106987792109
49.03549734631026	38.17850254193227
46.479380374527366	38.742626171352924
43.94294482621755	39.096339518929646
41.42980569589967	39.26540574175304
38.94447329211168	39.42686258324402
36.49262939279657	39.55470565223044
34.08150231430534	39.69543763294218
31.720378307958438	39.899625247900055
29.421298407786157	39.94835341788105
27.200000000000003	39.776765991411835
25.077160923836654	39.59517861377285
23.07996533792891	39.533875334866856
21.2438791184661	39.53081825121011
19.6141989385241	39.52518030637238
18.246314696398287	39.51772694034147
17.202790471315986	39.513003712508564
16.545114082411157	39.49738620165282
16.32	39.48867145971629
16.545114082411157	39.48279161048138
17.202790471315986	39.46717050047403
18.246314696398287	39.428085568783736
19.6141989385241	39.37648336362679
21.2438791184661	39.34278416840713
23.07996533792891	39.36780690876821
25.077160923836654	39.5617545402719
27.200000000000003	39.85908556158666
29.421298407786157	40.021232124180564
31.720378307958438	39.98426154964248
34.08150231430534	39.91228143448068
36.49262939279657	39.78560994604758
38.94447329211168	39.51990315630462
41.42980569589967	39.13340103434765
43.94294482621755	38.70297225599857
46.479380374527366	38.18076393653603
49.03549734631026	37.62465101875672
51.60837141394796	37.16022530057434
54.19561605886587	36.807105862459174
56.7952674084734	36.55433234814261
59.405696696529034	36.333594279920874
62.025543125393106	36.100807678971336
64.65366192258564	35.870085650616595
67.28908381008021	35.70570010015936
70.61530712246461	35.94420417289449
68.0	36.007288244135864
65.39323512413192	36.152574768333494
62.79607631054667	36.341618213409866
60.209766649605946	36.53043779288375
57.63576667313449	36.74407862336967
55.07580230918112	37.04540086493326
52.531925531052075	37.44896881363986
50.00659156551264	37.97592629921837
47.5027578146785	38.5221592026316
45.02401137171143	38.90492722806135
42.574734291596	39.080067453147706
40.16031872383485	39.22774742107234
37.78744765130347	39.368850243768975
35.464461084302414	39.53566415701022
33.20183127479567	39.75609006512236
31.012771562696553	39.92034540928025
28.91399661063825	39.92483752978261
26.926626227583732	39.77866450940946
25.077160923836654	39.62429759454383
23.398324726355945	39.557223463042895
21.929341075372054	39.53695695512192
20.714902847949833	39.521490414959246
19.80189889884301	39.511263757890326
19.233304448274094	39.48950720752443
19.040000000000003	39.46821936581915
19.233304448274094	39.451021002245135
19.80189889884301	39.421929340443256
20.714902847949833	39.374988021082956
21.929341075372054	39.33310700379066
23.398324726355945	39.357845025773194
25.077160923836654	39.52680617877669
26.926626227583732	39.825106235013635
28.91399661063825	40.05469198599981
31.012771562696553	40.06534211827573
33.20183127479567	39.95710341708065
35.464461084302414	39.83631319179966
37.78744765130347	39.62691294635796
40.16031872383485	39.355314293288586
42.574734291596	39.037349302615496
45.02401137171143	38.62690009444162
47.5027578146785	38.099199920561674
50.00659156551264	37.577781979784376
52.531925531052075	37.16021455764272
55.07580230918112	36.87009946061084
57.63576667313449	36.66304198489145
60.209766649605946	36.492882843526615
62.79607631054667	36.285928052692974
65.39323512413192	36.09835980198745
68.0	35.96206442485318
71.39676183133238	36.21206276613291
68.81116188526394	36.272243047736644
66.23632840065942	36.36970176560437
63.67356751431477	36.501841575160846
61.124397747544315	36.64483148462463
58.590593101623405	36.80633503782215
56.07423650840019	37.03010694914535
53.57778644177081	37.348627646986856
51.104160300312145	37.78647875818077
48.65683919039543	38.289187047033266
46.24	38.69119216744478
43.85868215074411	38.9065534305889
41.51899806112859	39.04119872436905
39.2283978770482	39.17943762390445
36.99599978376041	39.39308474611107
34.8329958516347	39.679176281138595
32.75313725431505	39.92464603953109
30.773287117238553	40.00731960771937
28.91399661063825	39.98907412230899
27.200000000000003	39.857085346777836
25.660428679193963	39.71526136990682
24.328419595197715	39.61772709192801
23.239690187263683	39.56473861532979
22.429694603360076	39.530703886163074
21.929341075372054	39.49425247263858
21.76	39.45660466919046
21.929341075372054	39.428874425577334
22.429694603360076	39.39231402555533
23.239690187263683	39.366022926105025
24.328419595197715	39.400018757036115
25.660428679193963	39.55462915826223
27.200000000000003	39.81297892136877
28.91399661063825	40.084809305761155
30.773287117238553	40.18395672476715
32.75313725431505	40.07411347748982
34.8329958516347	39.906101633151685
36.99599978376041	39.71245568283332
39.2283978770482	39.470000259014625
41.51899806112859	39.21815228917425
43.85868215074411	38.93888115890754
46.24	38.52821818199782
48.65683919039543	38.0061237710462
51.104160300312145	37.53111979662618
53.57778644177081	37.18439551090545
56.07423650840019	36.944616751515674
58.590593101623405	36.77953776274381
61.124397747544315	36.647239952985515
63.67356751431477	36.47468025580228
66.23632840065942	36.339778362695185
68.81116188526394	36.23339740266766
72.27219659039015	36.55669192720488
69.71907056179106	36.57425557107329
67.17904435164287	36.616534424374365
64.65366192258564	36.69347721253062
62.1447085438495	36.79149493500271
59.654257182534764	36.886199515868995
57.184725233229905	37.038983043097005
54.73894408919486	37.267683613777685
52.32024464774606	37.60386447803129
49.932562521865435	38.02813770289692
47.580567461937655	38.445466126914674
45.26982217769361	38.72117930409599
43.00697617828996	38.886924193296
40.800000000000004	39.016961794271
38.65846349766116	39.266618555182205
36.59385740804049	39.64172627047721
34.61994800689337	39.97136385957503
32.75313725431505	40.06211672237956
31.012771562696553	40.15292903716403
29.421298407786157	40.1804458669826
28.004113983484643	40.06527880489382
26.788893220885406	39.92389678647449
25.80418570697398	39.803626774889445
25.077160923836654	39.71820735326003
24.630647575733775	39.64501771581615
24.48	39.584994213935545
24.630647575733775	39.549600419484136
25.077160923836654	39.53616163272509
25.80418570697398	39.576924735062455
26.788893220885406	39.688814720819984
28.004113983484643	39.85038684623489
29.421298407786157	40.027051388112355
31.012771562696553	40.18768456186184
32.75313725431505	40.19193246382765
34.61994800689337	40.06042995474784
36.59385740804049	39.844670143804265
38.65846349766116	39.611345719134526
40.800000000000004	39.384714275520004
43.00697617828996	39.150671824810736
45.26982217769361	38.8436598060734
47.580567461937655	38.40872294980903
49.932562521865435	37.917001461109145
52.32024464774606	37.51691225116504
54.73894408919486	37.23188714441024
57.184725233229905	37.045587963693755
59.654257182534764	36.9099338350993
62.1447085438495	36.813340690088225
64.65366192258564	36.71762033573113
67.17904435164287	36.631484665625635
69.71907056179106	36.56248674423873
73.23824137702925	36.90845767867247
70.72	36.914087590634885
68.21725294967543	36.89509839884431
65.73177009635448	36.89521668931772
63.265586221894765	36.9255553407155
60.82104898799429	36.97266080584124
58.40087670574818	37.06186433456902
56.00822796696929	37.21778503923553
53.64678555141958	37.46710534123868
51.320857358387926	37.80352149036556
49.03549734631026	38.192659665468874
46.79664945271189	38.52516635573048
44.6113169498503	38.745901245101386
42.4877582369322	38.91162088788213
40.435706992706336	39.19324937673773
38.46660889654819	39.61705946550441
36.59385740804049	40.04353669209432
34.8329958516347	40.19271950386119
33.20183127479567	40.28753240524661
31.720378307958438	40.406182334678604
30.410524493997144	40.40679281014268
29.295296550811702	40.32542765949487
28.3976337042367	40.224759232712984
27.73866615394475	40.136953156421946
27.335661689448823	40.05942852070752
27.200000000000003	39.98946974385991
27.335661689448823	39.94586201962459
27.73866615394475	39.94406951691818
28.3976337042367	39.953494912793495
29.295296550811702	39.96815263072754
30.410524493997144	39.99892204075845
31.720378307958438	40.07292259966221
33.20183127479567	40.1583721159523
34.8329958516347	40.15705203122145
36.59385740804049	40.021535380881645
38.46660889654819	39.79290474963615
40.435706992706336	39.531263315847674
42.4877582369322	39.31694780164187
44.6113169498503	39.06083912797464
46.79664945271189	38.70867417708748
49.03549734631026	38.2575855092572
51.320857358387926	37.83143997865472
53.64678555141958	37.50954010302239
56.00822796696929	37.293146102935665
58.40087670574818	37.15858360073873
60.82104898799429	37.06286452317947
63.265586221894765	37.00203561353963
65.73177009635448	36.9712693574847
68.21725294967543	36.9491113557136
70.72	36.91207957843959
74.29136154358729	37.25365062289914
71.81006057649583	37.227303550878325
69.34666538486188	37.175375099868255
66.90315388679372	37.115574386729534
64.48178657574556	37.082103376617845
62.0851544251925	37.08936674899498
59.71623564827241	37.12369728770557
57.37846285846285	37.20295441469739
55.07580230918112	37.36148114473254
52.81284692193747	37.60513498393688
50.59492464664811	37.94985720627865
48.428223176160415	38.304039677075735
46.319930915319816	38.599791781525425
44.278392021391205	38.83817650077066
42.31326978620301	39.143771750745664
40.435706992706336	39.58189368747302
38.65846349766116	40.0478447528482
36.99599978376041	40.323241774936996
35.464461084302414	40.42134882879939
34.08150231430534	40.47659912613261
32.86588504817724	40.48824419022931
31.836783757157384	40.44719712574487
31.012771562696553	40.42499947611231
30.410524493997144	40.415594580802185
30.04338196674935	40.41009505999483
29.92	40.36484915458621
30.04338196674935	40.29944571395262
30.410524493997144	40.24452292539434
31.012771562696553	40.15110006325777
31.836783757157384	40.0205784340152
32.86588504817724	39.97318728844444
34.08150231430534	40.02849227997646
35.464461084302414	40.093255268063395
36.99599978376041	40.05185450016744
38.65846349766116	39.8930312127395
40.435706992706336	39.678474245639656
42.31326978620301	39.43021011616666
44.278392021391205	39.183788003942425
46.319930915319816	38.88609682503672
48.428223176160415	38.49941426099465
50.59492464664811	38.1040655824409
52.81284692193747	37.76144251481679
55.07580230918112	37.520574770246675
57.37846285846285	37.38513954747939
59.71623564827241	37.29531751831017
62.0851544251925	37.229660417912264
64.48178657574556	37.202287092173314
66.90315388679372	37.21769721038774
69.34666538486188	37.24336544349718
71.81006057649583	37.2518266257769
75.42790995380955	37.596329706483445
72.98525878559315	37.544443111093194
70.56290243463629	37.449447290110896
68.16300462861068	37.33595263823975
65.78802322611617	37.273380818572676
63.440756615916875	37.245140485002075
61.124397747544315	37.23464385528433
58.842596815572314	37.25192252762284
56.59953356698269	37.329380820035574
54.400000000000006	37.49694049853396
52.249493777452045	37.73913594234675
50.15432184767331	38.04856572671083
48.12171235523524	38.379871132529956
46.15993067585782	38.67619485916541
44.278392021391205	39.02173025128494
42.4877582369322	39.458830937276595
40.800000000000004	39.905723894472324
39.2283978770482	40.23330884392129
37.78744765130347	40.37243905241422
36.49262939279657	40.410827976527415
35.36	40.41122396326497
34.40558094263197	40.39581327902588
33.64454190504011	40.36379814806925
33.090228164822314	40.347120072725936
32.75313725431505	40.35475143554927
32.64	40.31038935544331
32.75313725431505	40.226709320469915
33.090228164822314	40.14653996182185
33.64454190504011	40.03249050282898
34.40558094263197	39.89660467377319
35.36	39.82193047739788
36.49262939279657	39.82179450669982
37.78744765130347	39.862052316414854
39.2283978770482	39.80376924294725
40.800000000000004	39.65851446968995
42.4877582369322	39.45579229116947
44.278392021391205	39.20852680609035
46.15993067585782	38.93019237545715
48.12171235523524	38.60848678046955
50.15432184767331	38.262423256243714
52.249493777452045	37.94670854466569
54.400000000000006	37.71277831044585
56.59953356698269	37.577966834732635
58.842596815572314	37.5136521182687
61.124397747544315	37.46856289958345
63.440756615916875	37.44010041036341
65.78802322611617	37.42744639349687
68.16300462861068	37.46927012879776
70.56290243463629	37.522541264196
72.98525878559315	37.57374935685356
76.64417525161322	37.89196802557952
74.24155170792163	37.83622587984742
71.86155578610861	37.70770230245806
69.50651192514268	37.56067405616549
67.17904435164287	37.45505878637707
64.8821208038085	37.39223647698429
62.619102516724084	37.35073374833016
60.393801006394696	37.341781264855435
58.210542000568935	37.361347462488425
56.07423650840019	37.443543043911944
53.99045841627945	37.578316749482894
51.96552703475642	37.80716574337244
50.00659156551264	38.10249639629287
48.12171235523524	38.42037320267462
46.319930915319816	38.804026378574605
44.6113169498503	39.248184229939454
43.00697617828996	39.66352421814512
41.51899806112859	39.96111773748249
40.16031872383485	40.13458637106855
38.94447329211168	40.179739674035844
37.88521611394081	40.19503999538952
36.99599978376041	40.23811103716282
36.289326254423635	40.24875935693521
35.77601431126727	40.23711720154258
35.464461084302414	40.229580544713805
35.36	40.19415231839301
35.464461084302414	40.07798194683441
35.77601431126727	39.934748924165405
36.289326254423635	39.77408814893216
36.99599978376041	39.61794147206226
37.88521611394081	39.515195437439395
38.94447329211168	39.47479249954809
40.16031872383485	39.48523813271418
41.51899806112859	39.4384048469653
43.00697617828996	39.31386681977354
44.6113169498503	39.116607566025294
46.319930915319816	38.85481901622738
48.12171235523524	38.56440747243341
50.00659156551264	38.281893579860835
51.96552703475642	38.02801393594656
53.99045841627945	37.82479825603261
56.07423650840019	37.7051707881657
58.210542000568935	37.65442049034834
60.393801006394696	37.64087393429842
62.619102516724084	37.63816880400717
64.8821208038085	37.63342454537766
67.17904435164287	37.65821852873072
69.50651192514268	37.71995961867398
71.86155578610861	37.81023829377228
74.24155170792163	37.87308524948561
77.93642537350556	38.159347170881425
75.57489530260693	38.0817207730584
73.23824137702925	37.949703980397466
70.92892216860483	37.79487919775072
68.64969628483436	37.65281704875999
66.40366254959135	37.572293062587555
64.19430504336036	37.50309389680895
62.025543125393106	37.457775178639906
59.901786283883055	37.428433974744394
57.8279932212765	37.426575452397216
55.80973391801829	37.47436071255706
53.853252455167464	37.60589307684996
51.96552703475642	37.816998372307914
50.15432184767331	38.103898930716085
48.428223176160415	38.47957961137354
46.79664945271189	38.94140750408456
45.26982217769361	39.37813286709614
43.85868215074411	39.69859901657013
42.574734291596	39.872381999652944
41.42980569589967	39.928818425526394
40.435706992706336	39.92461335234028
39.60379779768602	39.95756364406926
38.94447329211168	39.99692361487468
38.46660889654819	40.02488913789012
38.1770192655215	40.03915921068898
38.080000000000005	40.006390191026526
38.1770192655215	39.890396951816335
38.46660889654819	39.70656864786434
38.94447329211168	39.52961246613324
39.60379779768602	39.34138433281322
40.435706992706336	39.19973521113741
41.42980569589967	39.12223303326432
42.574734291596	39.07803253207075
43.85868215074411	38.998727616972296
45.26982217769361	38.85983884201577
46.79664945271189	38.655061940443
48.428223176160415	38.41160485199038
50.15432184767331	38.17746785868166
51.96552703475642	37.980708884818696
53.853252455167464	37.83760520586782
55.80973391801829	37.74892855192747
57.8279932212765	37.71554148947089
59.901786283883055	37.72334077252459
62.025543125393106	37.768071316701516
64.19430504336036	37.79823497236877
66.40366254959135	37.827125675774894
68.64969628483436	37.884669128107774
70.92892216860483	37.970858584421315
[truncated: 10,510 more rows]
