# Supplementary material for: Symmetry-adapted Markov state models of closing, opening, and desensitizing in α 7 nicotinic acetylcholine receptors
Source: Nat Commun. 2024 Oct 18;15:9022. doi: 10.1038/s41467-024-53170-z (PMC11489734; doi:10.1038/s41467-024-53170-z)
Supplement: Supplementary file 6 — Source Data [file 41467_2024_53170_MOESM6_ESM.zip › raw_data/fig_s12A.csv]

#state closed
dist_from_pore	thickness
96.16652224137047	45.04483571678999
94.26281557432921	44.924367168155136
92.39996536795888	44.87292186151047
90.58049238108613	44.90965874709637
88.80706278219094	45.022130939108365
87.08248962908675	45.17368646331158
85.40973246650525	45.302083254323165
83.79189459607655	45.390034598251844
82.23221753060051	45.42764959240809
80.73407211332771	45.41058197641869
79.30094576989609	45.348499707065876
77.93642537350556	45.25697275610641
76.64417525161322	45.141400260907666
75.42790995380955	45.027269036692225
74.29136154358729	44.892094714911366
73.23824137702925	44.74694796360595
72.27219659039015	44.62280035440253
71.39676183133238	44.49539557422027
70.61530712246461	44.372133856141836
69.93098311907248	44.230460641445966
69.34666538486188	44.10052568700695
68.86489962237657	43.98012302562612
68.4878500173571	43.8850353324399
68.21725294967543	43.801543538877304
68.05437825739062	43.75790958030673
68.0	43.7485501790647
68.05437825739062	43.749057407484365
68.21725294967543	43.75970176155113
68.4878500173571	43.794240573590436
68.86489962237657	43.84804442531491
69.34666538486188	43.915825810676246
69.93098311907248	43.98500593093824
70.61530712246461	44.08136107344505
71.39676183133238	44.18703605084193
72.27219659039015	44.29656684250153
73.23824137702925	44.412678167923644
74.29136154358729	44.53304020533273
75.42790995380955	44.66445413922461
76.64417525161322	44.80466427207784
77.93642537350556	44.93676485344175
79.30094576989609	45.07190489741575
80.73407211332771	45.18640722137617
82.23221753060051	45.28724913453355
83.79189459607655	45.361652586544274
85.40973246650525	45.413050825371066
87.08248962908675	45.430980056392485
88.80706278219094	45.421147656836446
90.58049238108613	45.37769956751294
92.39996536795888	45.2919858772646
94.26281557432921	45.17229613745582
94.26281557432921	45.02296110974437
92.31986135171564	44.90418262260947
90.41698955395496	44.84857997062283
88.55678404278241	44.8816213753896
86.74198983191475	44.98742517275387
84.9755164738644	45.14412914459353
83.26043958567598	45.29579783345326
81.60000000000001	45.400198187702266
79.99759996399892	45.450632307054995
78.4567957540964	45.43591002851186
76.9812860375819	45.39166597046764
75.57489530260693	45.30533900217056
74.24155170792163	45.19651996045216
72.98525878559315	45.069856434949706
71.81006057649583	44.93667595624302
70.72	44.798293029164114
69.71907056179106	44.67223982255812
68.81116188526394	44.5429930683971
68.0	44.414167557161676
67.28908381008021	44.28981814714813
66.68161965639408	44.145244100515384
66.18045632964463	44.01164313708233
65.78802322611617	43.9067720639014
65.5062745086301	43.81601277946227
65.33664209308587	43.742355820488214
65.28	43.69686212734068
65.33664209308587	43.68436253457633
65.5062745086301	43.67435807788319
65.78802322611617	43.68855693556943
66.18045632964463	43.73170336139159
66.68161965639408	43.80823907563944
67.28908381008021	43.88543688485105
68.0	43.98319039640724
68.81116188526394	44.10250890513232
69.71907056179106	44.23136281182749
70.72	44.36920460088337
71.81006057649583	44.49862495592645
72.98525878559315	44.63864100732445
74.24155170792163	44.78158125397849
75.57489530260693	44.91362835684556
76.9812860375819	45.053431528477155
78.4567957540964	45.17591640278565
79.99759996399892	45.283186350922016
81.60000000000001	45.35857707002241
83.26043958567598	45.403205840983254
84.9755164738644	45.40640523907593
86.74198983191475	45.38611837712145
88.55678404278241	45.339610973434695
90.41698955395496	45.25812727627375
92.31986135171564	45.14800499373447
92.39996536795888	45.05872287234994
90.41698955395496	44.95194878504987
88.47320046206083	44.89859741679564
86.57123771784715	44.92244526602413
84.71391857304206	45.02136240098158
82.90424355845725	45.178899309016025
81.14540036255907	45.3287065527406
79.44076535381568	45.43741878928245
77.7939020746485	45.492365497278
76.20855595010315	45.48906631410173
74.68864438453815	45.44646633768814
73.23824137702925	45.371033755843364
71.86155578610861	45.26897964909903
70.56290243463629	45.15018282367156
69.34666538486188	45.015623798943075
68.21725294967543	44.87451477056561
67.17904435164287	44.753001649293836
66.23632840065942	44.63116835903955
65.39323512413192	44.51722607710962
64.65366192258564	44.39467227882626
64.02119648991263	44.25277105556057
63.49903936281242	44.11919603326544
63.08992946580302	44.010212844491484
62.79607631054667	43.91023865434174
62.619102516724084	43.835953687398764
62.56	43.78433988507111
62.619102516724084	43.762800294913085
62.79607631054667	43.742794108855676
63.08992946580302	43.73948722847058
63.49903936281242	43.76988439953086
64.02119648991263	43.82999352488472
64.65366192258564	43.917837033687384
65.39323512413192	44.014457232659744
66.23632840065942	44.136067639427885
67.17904435164287	44.25451559552421
68.21725294967543	44.39365562214002
69.34666538486188	44.531947512516
70.56290243463629	44.6635521789735
71.86155578610861	44.79695148214165
73.23824137702925	44.93022416737015
74.68864438453815	45.06108220356879
76.20855595010315	45.187406034338856
77.7939020746485	45.30084655815783
79.44076535381568	45.37669327364392
81.14540036255907	45.41821917062209
82.90424355845725	45.41553203695014
84.71391857304206	45.40505675635442
86.57123771784715	45.35890325210782
88.47320046206083	45.27590827927031
90.41698955395496	45.17760231826114
90.58049238108613	45.1534673009813
88.55678404278241	45.04817578141815
86.57123771784715	44.994334077759056
84.62653957240602	45.007712567595085
82.7255704120558	45.0985389958469
80.87141398541267	45.238134581486314
79.06736368439257	45.38519337829111
77.31692699532232	45.49371768860898
75.62382693305068	45.543345971207465
73.99199956752082	45.534599910430686
72.42558663897726	45.487238459917826
70.92892216860483	45.41940966537004
69.50651192514268	45.33075075480086
68.16300462861068	45.21603242238974
66.90315388679372	45.08940992145333
65.73177009635448	44.950259079957654
64.65366192258564	44.82746761298207
63.67356751431477	44.70266620001284
62.79607631054667	44.58578836279912
62.025543125393106	44.46878251630169
61.36599709937092	44.35712098095663
60.82104898799429	44.240009981615124
60.393801006394696	44.1357596783645
60.0867639334987	44.04631093283207
59.901786283883055	43.98517113057602
59.84	43.94708553710951
59.901786283883055	43.92271888956065
60.0867639334987	43.907440769149055
60.393801006394696	43.90605906151225
60.82104898799429	43.9192799555554
61.36599709937092	43.962745551196726
62.025543125393106	44.040905253345294
62.79607631054667	44.13378704559941
63.67356751431477	44.24621680159963
64.65366192258564	44.350255790570145
65.73177009635448	44.47819081135397
66.90315388679372	44.60898872637193
68.16300462861068	44.73527640449487
69.50651192514268	44.86357432546347
70.92892216860483	44.98874506502402
72.42558663897726	45.09656495388259
73.99199956752082	45.21202904610064
75.62382693305068	45.326021178983474
77.31692699532232	45.39866945557045
79.06736368439257	45.44621286268259
80.87141398541267	45.46422414311918
82.7255704120558	45.46352453688672
84.62653957240602	45.43077764075184
86.57123771784715	45.35449085965001
88.55678404278241	45.25893123162141
88.80706278219094	45.2696641414291
86.74198983191475	45.163056019396564
84.71391857304206	45.10078332254532
82.7255704120558	45.10432904322643
80.77987868275119	45.189764053879074
78.88000000000001	45.31266427931466
77.02932428627426	45.43705825598286
75.23148277150996	45.52762678733348
73.49035310841826	45.56655077516285
71.81006057649583	45.56462135369955
70.19497417906784	45.51510493069191
68.64969628483436	45.44492309806133
67.17904435164287	45.353215457348156
65.78802322611617	45.24290181332307
64.48178657574556	45.11572801015747
63.265586221894765	44.98865253037348
62.1447085438495	44.84974093653133
61.124397747544315	44.71908146649728
60.209766649605946	44.5966377438424
59.405696696529034	44.474402901438204
58.716730154190294	44.36231341500517
58.146958647894905	44.25485553193098
57.699913344822285	44.167321652745365
57.37846285846285	44.09705845717087
57.184725233229905	44.04453883808556
57.120000000000005	44.02513303467661
57.184725233229905	44.00902434730627
57.37846285846285	44.00562341085177
57.699913344822285	44.009328720789206
58.146958647894905	44.02933249704083
58.716730154190294	44.06741276564651
59.405696696529034	44.135157639441566
60.209766649605946	44.22286745134006
61.124397747544315	44.330097827605705
62.1447085438495	44.446987059097765
63.265586221894765	44.5624214384152
64.48178657574556	44.68359062489351
65.78802322611617	44.7936828746534
67.17904435164287	44.91203136517038
68.64969628483436	45.02726228816164
70.19497417906784	45.13447890030291
71.81006057649583	45.24905890003551
73.49035310841826	45.36344843417945
75.23148277150996	45.44272000437984
77.02932428627426	45.49542725774778
78.88000000000001	45.53063691574805
80.77987868275119	45.54571524945382
82.7255704120558	45.52516560720735
84.71391857304206	45.45979086830326
86.74198983191475	45.3714370524614
87.08248962908675	45.387040987701376
84.9755164738644	45.273582387025826
82.90424355845725	45.19785767595594
80.87141398541267	45.20004694192298
78.88000000000001	45.26841056478141
76.93321779309638	45.37281223189522
75.03454137928746	45.47814336992673
73.18771481608098	45.547304474603834
71.39676183133238	45.57166285896511
69.6659917032694	45.55322615550282
68.0	45.50459172189315
66.40366254959135	45.425955039110164
64.8821208038085	45.33164124504076
63.440756615916875	45.21823907441341
62.0851544251925	45.08332234884046
60.82104898799429	44.95142284864584
59.654257182534764	44.80455319614519
58.590593101623405	44.65158926377485
57.63576667313449	44.50648493609453
56.7952674084734	44.370079809540435
56.07423650840019	44.24626025598128
55.4773323078895	44.141095484650684
55.008595691946184	44.056959263165005
54.67132337889765	43.99782796586876
54.46795755304215	43.96853498964606
54.400000000000006	43.96361033998561
54.46795755304215	43.9792273220773
54.67132337889765	43.98695000124975
55.008595691946184	44.00224826761715
55.4773323078895	44.02201456675531
56.07423650840019	44.06718468085546
56.7952674084734	44.138611469753684
57.63576667313449	44.230322805662134
58.590593101623405	44.34400496892261
59.654257182534764	44.46657203288523
60.82104898799429	44.58549866800445
62.0851544251925	44.702510454328966
63.440756615916875	44.81780657473641
64.8821208038085	44.93103218224727
66.40366254959135	45.03603438244353
68.0	45.146411619109784
69.6659917032694	45.26635381819693
71.39676183133238	45.37392636356537
73.18771481608098	45.458579929102264
75.03454137928746	45.52751389260986
76.93321779309638	45.57793343987637
78.88000000000001	45.61562214471921
80.87141398541267	45.61388955161074
82.90424355845725	45.56213283250227
84.9755164738644	45.48145399647647
85.40973246650525	45.46733074829729
83.26043958567598	45.3400694492038
81.14540036255907	45.26377104236348
79.06736368439257	45.2565796711256
77.02932428627426	45.31022389122406
75.03454137928746	45.39787679406684
73.08655690344156	45.48606603513021
71.18921266596506	45.53880653090189
69.34666538486188	45.548384569505004
67.56339837515577	45.51939177441979
65.84422829679151	45.46252745358925
64.19430504336036	45.37594231803716
62.619102516724084	45.2706522470373
61.124397747544315	45.14451166838224
59.71623564827241	44.99835008663474
58.40087670574818	44.850357255259624
57.184725233229905	44.680950435961364
56.07423650840019	44.5009010613753
55.07580230918112	44.32439993689132
54.19561605886587	44.16556434253862
53.43952095593672	44.01908939322903
52.81284692193747	43.89954508874802
52.32024464774606	43.81575232444029
51.96552703475642	43.76790605733678
51.75152944599802	43.773258972962644
51.68000000000001	43.80879280272524
51.75152944599802	43.860881681929946
51.96552703475642	43.898225811054935
52.32024464774606	43.928584167554725
52.81284692193747	43.95554165909439
53.43952095593672	43.991529516855145
54.19561605886587	44.05375567698168
55.07580230918112	44.15313497817864
56.07423650840019	44.282264285989
57.184725233229905	44.40982432768365
58.40087670574818	44.531756673921194
59.71623564827241	44.65019835694717
61.124397747544315	44.76333472768811
62.619102516724084	44.876877212976424
64.19430504336036	44.98784941921276
65.84422829679151	45.10134541026624
67.56339837515577	45.2315891089001
69.34666538486188	45.336649758576996
71.18921266596506	45.43100624031025
73.08655690344156	45.51174422871478
75.03454137928746	45.57943676072096
77.02932428627426	45.62668751854565
79.06736368439257	45.64906396919691
81.14540036255907	45.623069920186964
83.26043958567598	45.55559009202301
83.79189459607655	45.49637163088306
81.60000000000001	45.37956172698664
79.44076535381568	45.29757230132994
77.31692699532232	45.27660696035122
75.23148277150996	45.31025160095198
73.18771481608098	45.38242621099298
71.18921266596506	45.459694268156376
69.23989601378673	45.49693256662802
67.34403611308132	45.4984153073892
65.5062745086301	45.46511421325886
63.7316373553983	45.39433645980953
62.025543125393106	45.294918439792134
60.393801006394696	45.172627845214194
58.842596815572314	45.027783236968695
57.37846285846285	44.86299120220118
56.00822796696929	44.68944632008937
54.73894408919486	44.494471085757354
53.57778644177081	44.2913852675009
52.531925531052075	44.08482214512192
51.60837141394796	43.88693164913436
50.813793402972784	43.70962644324139
50.15432184767331	43.56762181128981
49.635342247233474	43.479906574725824
49.26129515146755	43.446121050771524
49.03549734631026	43.488876072193484
48.96	43.58282635247826
49.03549734631026	43.69112722171772
49.26129515146755	43.774651855964194
49.635342247233474	43.84012577584589
50.15432184767331	43.88144191408037
50.813793402972784	43.91266158659201
51.60837141394796	43.96928630378203
52.531925531052075	44.060768292635586
53.57778644177081	44.18321989006744
54.73894408919486	44.309014520819694
56.00822796696929	44.43153294241835
57.37846285846285	44.54696556529333
58.842596815572314	44.655343432260956
60.393801006394696	44.766578916426795
62.025543125393106	44.882459061284685
63.7316373553983	45.00435631279859
65.5062745086301	45.13463457275638
67.34403611308132	45.24504345143979
69.23989601378673	45.35080932484065
71.18921266596506	45.44620159469243
73.18771481608098	45.53166674212093
75.23148277150996	45.60383070283354
77.31692699532232	45.64356539675398
79.44076535381568	45.634342881121675
81.60000000000001	45.58181644447634
82.23221753060051	45.49552321557999
79.99759996399892	45.38947400394907
77.7939020746485	45.294488353727274
75.62382693305068	45.257523278583285
73.49035310841826	45.272275080921155
71.39676183133238	45.33326648076156
69.34666538486188	45.397200796008626
67.34403611308132	45.424067588782066
65.39323512413192	45.412182873279214
63.49903936281242	45.37648990449208
61.666665225225216	45.29265515782414
59.901786283883055	45.18326321976022
58.210542000568935	45.04146127222253
56.59953356698269	44.87343547887179
55.07580230918112	44.69390726478698
53.64678555141958	44.50159086852506
52.32024464774606	44.28797635911986
51.104160300312145	44.061294591647666
50.00659156551264	43.81372850982202
49.03549734631026	43.572664882608024
48.19852279894064	43.36061364418416
47.5027578146785	43.183510720439614
46.954480084439226	43.06133471021632
46.55890033065644	43.021687677373784
46.319930915319816	43.08730583339485
46.24	43.23090450102555
46.319930915319816	43.40885494650322
46.55890033065644	43.57960463097053
46.954480084439226	43.71896237750777
47.5027578146785	43.8175528409696
48.19852279894064	43.87113524772949
49.03549734631026	43.926034016293556
50.00659156551264	43.99547241552805
51.104160300312145	44.101872572074896
52.32024464774606	44.22241239763779
53.64678555141958	44.33056179190095
55.07580230918112	44.42974321435214
56.59953356698269	44.52820981097814
58.210542000568935	44.62918131902274
59.901786283883055	44.73937763742813
61.666665225225216	44.860868243440436
63.49903936281242	44.995089071763296
65.39323512413192	45.118997986310305
67.34403611308132	45.24047426612706
69.34666538486188	45.34870289813871
71.39676183133238	45.453214102711385
73.49035310841826	45.54185712731014
75.62382693305068	45.60073460235321
77.7939020746485	45.600640687127786
79.99759996399892	45.56423708882748
80.73407211332771	45.46103019791022
78.4567957540964	45.36625199380355
76.20855595010315	45.25742664194367
73.99199956752082	45.203055967787016
71.81006057649583	45.213040497726446
69.6659917032694	45.26688278918929
67.56339837515577	45.31678433613564
65.5062745086301	45.33221220526138
63.49903936281242	45.31037691995338
61.546574234477106	45.264215908773885
59.654257182534764	45.1736844280685
57.8279932212765	45.04743629863803
56.07423650840019	44.88807509852089
54.400000000000006	44.70748794241075
52.81284692193747	44.51768496454237
51.320857358387926	44.314643223286566
49.932562521865435	44.085043289619755
48.65683919039543	43.83458940434679
47.5027578146785	43.56247970932764
46.479380374527366	43.28750087825113
45.59550855073338	43.02614485151818
44.85938920672015	42.77922568049737
44.278392021391205	42.590794700907004
43.85868215074411	42.49264489691523
43.604917153917405	42.5210350975261
43.52	42.66002263857183
43.604917153917405	42.88834216407407
43.85868215074411	43.166817559406475
44.278392021391205	43.455971455176716
44.85938920672015	43.69394935571972
45.59550855073338	43.8422431517616
46.479380374527366	43.92486655630573
47.5027578146785	43.98174212083464
48.65683919039543	44.05278364512536
49.932562521865435	44.15593651429554
51.320857358387926	44.255863837633534
52.81284692193747	44.33782773407773
54.400000000000006	44.40591860894517
56.07423650840019	44.48309207270647
57.8279932212765	44.57865072296859
59.654257182534764	44.69360714803726
61.546574234477106	44.82796287734957
63.49903936281242	44.961929612285005
65.5062745086301	45.095934523510486
67.56339837515577	45.2262547906687
69.6659917032694	45.346483845426214
71.81006057649583	45.44574865356296
73.99199956752082	45.51485625817952
76.20855595010315	45.5389596223787
78.4567957540964	45.51516662959341
79.30094576989609	45.39635470323001
76.9812860375819	45.29564418212355
74.68864438453815	45.201510467762816
72.42558663897726	45.14404675015861
70.19497417906784	45.15823562649213
68.0	45.20223031016921
65.84422829679151	45.241050710331244
63.7316373553983	45.24007237200845
61.666665225225216	45.202822775075504
59.654257182534764	45.144535535289634
57.699913344822285	45.044793281120796
55.80973391801829	44.904043799646466
53.99045841627945	44.72764694791972
52.249493777452045	44.53522002056388
50.59492464664811	44.347425901963064
49.03549734631026	44.15057403131327
47.580567461937655	43.92022431783515
46.24	43.66205370675419
45.02401137171143	43.370436994272204
43.94294482621755	43.05516927330707
43.00697617828996	42.74838248706531
42.22575517382727	42.43802417588506
41.60799923091713	42.15532232165434
41.161068985146635	41.94497940134233
40.89056614917431	41.86094969765774
40.800000000000004	41.93583938373783
40.89056614917431	42.17258722827593
41.161068985146635	42.52919085654643
41.60799923091713	42.96729124845819
42.22575517382727	43.41858022061986
43.00697617828996	43.76633748289301
43.94294482621755	43.934682159522225
45.02401137171143	43.98528834104319
46.24	44.022580405400035
47.580567461937655	44.090452060959514
49.03549734631026	44.17340168496529
50.59492464664811	44.24317826663099
52.249493777452045	44.29216991165557
53.99045841627945	44.33859539482434
55.80973391801829	44.40111055927807
57.699913344822285	44.49863238645092
59.654257182534764	44.62114061004464
61.666665225225216	44.762604972749834
63.7316373553983	44.915377473550095
65.84422829679151	45.072974362986855
68.0	45.209946842126655
70.19497417906784	45.321093190812064
72.42558663897726	45.41311305524892
74.68864438453815	45.452821486906615
76.9812860375819	45.44435968152943
77.93642537350556	45.29923702944118
75.57489530260693	45.20003831280378
73.23824137702925	45.11363734024278
70.92892216860483	45.06975598145178
68.64969628483436	45.072167567368616
66.40366254959135	45.113907894707715
64.19430504336036	45.14835016848311
62.025543125393106	45.14394852806009
59.901786283883055	45.099532027482326
57.8279932212765	45.026474821881095
55.80973391801829	44.91041619181749
53.853252455167464	44.75442708190505
51.96552703475642	44.571063184979664
50.15432184767331	44.38339423106598
48.428223176160415	44.20183578030695
46.79664945271189	44.01445351774756
45.26982217769361	43.797109488318796
43.85868215074411	43.53101033389467
42.574734291596	43.197763445500236
41.42980569589967	42.85326945480924
40.435706992706336	42.52803090349427
39.60379779768602	42.18677281877137
38.94447329211168	41.82991671995683
38.46660889654819	41.4938694691835
38.1770192655215	41.25898492598879
38.080000000000005	41.228517304483326
38.1770192655215	41.445013033006425
38.46660889654819	41.85374043899542
38.94447329211168	42.40660833982228
39.60379779768602	43.03856724015001
40.435706992706336	43.61959277868813
41.42980569589967	43.94734818635442
42.574734291596	44.00010162765898
43.85868215074411	43.973986812954884
45.26982217769361	43.97967585841699
46.79664945271189	44.03380768144685
48.428223176160415	44.10885112324141
50.15432184767331	44.16391645025931
51.96552703475642	44.193602731855684
53.853252455167464	44.21774368835714
55.80973391801829	44.281582020305954
57.8279932212765	44.39238232123217
59.901786283883055	44.536832669583724
62.025543125393106	44.70408983298859
64.19430504336036	44.87941828855601
66.40366254959135	45.04343580518584
68.64969628483436	45.179235092227806
70.92892216860483	45.27745626074905
73.23824137702925	45.340057661118905
75.57489530260693	45.34657321442747
76.64417525161322	45.197716533817726
74.24155170792163	45.100204059913814
71.86155578610861	45.008977593186
69.50651192514268	44.973598602142225
67.17904435164287	44.980847478268224
64.8821208038085	45.02259971573243
62.619102516724084	45.05295555218194
60.393801006394696	45.04402571594022
58.210542000568935	44.980856419334664
56.07423650840019	44.881490503979926
53.99045841627945	44.75791015938475
51.96552703475642	44.59725864035391
50.00659156551264	44.42698224155413
48.12171235523524	44.259889648276015
46.319930915319816	44.09103945178872
44.6113169498503	43.91184973325966
43.00697617828996	43.672055167550575
41.51899806112859	43.36379336803933
40.16031872383485	42.976296549088076
38.94447329211168	42.61329721125338
37.88521611394081	42.31169984150957
36.99599978376041	41.96347291348569
36.289326254423635	41.551673179183844
35.77601431126727	41.12206587789505
35.464461084302414	40.77767212198293
35.36	40.65111142222535
35.464461084302414	40.84670574085425
35.77601431126727	41.2946877368626
36.289326254423635	41.93221134451317
36.99599978376041	42.69190739408034
37.88521611394081	43.445365581919596
38.94447329211168	43.94138270092352
40.16031872383485	44.03660358291175
41.51899806112859	43.87093579527711
43.00697617828996	43.733106199249725
44.6113169498503	43.73786439907714
46.319930915319816	43.84530188824149
48.12171235523524	43.941510139466374
50.00659156551264	43.994892428208736
51.96552703475642	44.00427775275558
53.99045841627945	44.03511643939564
56.07423650840019	44.130836192756846
58.210542000568935	44.277457889613025
60.393801006394696	44.46379037638096
62.619102516724084	44.66117139489615
64.8821208038085	44.84980141213587
67.17904435164287	45.0083654349774
69.50651192514268	45.1318554513992
71.86155578610861	45.21719295231186
74.24155170792163	45.235617227254764
75.42790995380955	45.07881336152131
72.98525878559315	44.98580640157327
70.56290243463629	44.89829985940642
68.16300462861068	44.86099313552429
65.78802322611617	44.880170663714914
63.440756615916875	44.92007219165461
61.124397747544315	44.95010349635318
58.842596815572314	44.92469074798649
56.59953356698269	44.84253344997096
54.400000000000006	44.728319484594245
52.249493777452045	44.58902119806375
50.15432184767331	44.43669474456351
48.12171235523524	44.286999011194105
46.15993067585782	44.143309960367745
44.278392021391205	43.98647734553661
42.4877582369322	43.783963106634516
40.800000000000004	43.49619266157927
39.2283978770482	43.110187927692735
37.78744765130347	42.67677760361022
36.49262939279657	42.363148091757864
35.36	42.10545144084012
34.40558094263197	41.72871771004241
33.64454190504011	41.257410282856135
33.090228164822314	40.78319192304761
32.75313725431505	40.39077195224157
32.64	40.20707980645084
32.75313725431505	40.37405351954501
33.090228164822314	40.87620278302689
33.64454190504011	41.587932430865024
34.40558094263197	42.41234529914039
35.36	43.21298436623795
36.49262939279657	43.77131194778019
37.78744765130347	43.90202916083082
39.2283978770482	43.64969196306992
40.800000000000004	43.33445886760809
42.4877582369322	43.282894125838034
44.278392021391205	43.4236632229503
46.15993067585782	43.58383917016434
48.12171235523524	43.6873814745403
50.15432184767331	43.7172631950153
52.249493777452045	43.745189385093326
54.400000000000006	43.83582477135141
56.59953356698269	43.98995707173825
58.842596815572314	44.195832931803544
61.124397747544315	44.41605285788564
63.440756615916875	44.639175669506585
65.78802322611617	44.830769260873105
68.16300462861068	44.988425572981456
70.56290243463629	45.08431719983773
72.98525878559315	45.10819007816502
74.29136154358729	44.96099757114026
71.81006057649583	44.86737245488458
69.34666538486188	44.77628399948132
66.90315388679372	44.74274129778101
64.48178657574556	44.76844300161579
62.0851544251925	44.81172650043038
59.71623564827241	44.830490734365654
57.37846285846285	44.78823752674963
55.07580230918112	44.69384539588325
52.81284692193747	44.565665484353055
50.59492464664811	44.41887587410754
48.428223176160415	44.28336430145703
46.319930915319816	44.151072232345165
44.278392021391205	44.01766768905243
42.31326978620301	43.8684111404312
40.435706992706336	43.649820211025194
38.65846349766116	43.31825113477641
36.99599978376041	42.87282097723662
35.464461084302414	42.44380788825527
34.08150231430534	42.17402701833624
32.86588504817724	41.871086731686596
31.836783757157384	41.43782648143075
31.012771562696553	40.96005121082318
30.410524493997144	40.489037923730855
30.04338196674935	40.09989725142123
29.92	39.87034285791799
30.04338196674935	39.99161401028578
30.410524493997144	40.52384426865307
31.012771562696553	41.27913226066493
31.836783757157384	42.05877249069809
32.86588504817724	42.742449383669936
34.08150231430534	43.23000555541314
35.464461084302414	43.405223778575134
36.99599978376041	43.17960980819661
38.65846349766116	42.85434694795008
40.435706992706336	42.80014561067672
42.31326978620301	42.925700699569624
44.278392021391205	43.10423292829013
46.319930915319816	43.26106606207633
48.428223176160415	43.353389112484216
50.59492464664811	43.40744494420436
52.81284692193747	43.509463877407185
55.07580230918112	43.68512952342154
57.37846285846285	43.91542406130954
59.71623564827241	44.17918334450281
62.0851544251925	44.437503974934515
64.48178657574556	44.66328175177683
66.90315388679372	44.83530768258278
69.34666538486188	44.95225400969143
71.81006057649583	44.985658635848175
73.23824137702925	44.83667432551858
70.72	44.74674017136753
68.21725294967543	44.64733703135862
65.73177009635448	44.61369223403588
63.265586221894765	44.65860299268334
60.82104898799429	44.69130304879939
58.40087670574818	44.698767655013384
56.00822796696929	44.64191199622048
53.64678555141958	44.52995123603552
51.320857358387926	44.39708806372055
49.03549734631026	44.26177823360594
46.79664945271189	44.14313254773704
44.6113169498503	44.03514121478115
42.4877582369322	43.92328916092868
40.435706992706336	43.79256062116481
38.46660889654819	43.59453017889562
36.59385740804049	43.27378929439857
34.8329958516347	42.83643565796782
33.20183127479567	42.40543618433795
31.720378307958438	42.12037326021554
30.410524493997144	41.73076704667404
29.295296550811702	41.27406082083075
28.3976337042367	40.8174114189161
27.73866615394475	40.394370578442235
27.335661689448823	40.00998317459546
27.200000000000003	39.73427911202822
27.335661689448823	39.77364303898231
27.73866615394475	40.189422442321565
28.3976337042367	40.83533913083716
29.295296550811702	41.47875205113569
30.410524493997144	42.020512261165294
31.720378307958438	42.42706713880499
33.20183127479567	42.67513433219434
34.8329958516347	42.654420282378574
36.59385740804049	42.45756072485317
38.46660889654819	42.412103626427474
40.435706992706336	42.51134507783083
42.4877582369322	42.65029673058697
44.6113169498503	42.801073734493855
46.79664945271189	42.918200468382516
49.03549734631026	43.00882590123947
51.320857358387926	43.152603240044144
53.64678555141958	43.36888774330762
56.00822796696929	43.64698401330586
58.40087670574818	43.95320796462382
60.82104898799429	44.25014184434882
63.265586221894765	44.49977397987738
65.73177009635448	44.689383621104945
68.21725294967543	44.814467658558414
70.72	44.85567926938172
72.27219659039015	44.708532943188025
69.71907056179106	44.62284429236865
67.17904435164287	44.517649370384724
64.65366192258564	44.490410273687374
62.1447085438495	44.54022715167238
59.654257182534764	44.58304161461105
57.184725233229905	44.56798844276138
54.73894408919486	44.49748552670883
52.32024464774606	44.37559230195482
49.932562521865435	44.24212591199216
47.580567461937655	44.12363972942652
45.26982217769361	44.02841752113636
43.00697617828996	43.952725513193435
40.800000000000004	43.866504391564405
38.65846349766116	43.78470846520225
36.59385740804049	43.6747547979597
34.61994800689337	43.44712811357987
32.75313725431505	43.048096640177675
31.012771562696553	42.620571520122716
29.421298407786157	42.206768706961974
28.004113983484643	41.72384994840915
26.788893220885406	41.23243274775025
25.80418570697398	40.76578935213373
25.077160923836654	40.31784109150595
24.630647575733775	39.93492313150232
24.48	39.691636225362515
24.630647575733775	39.67704841864781
25.077160923836654	39.894969339834276
25.80418570697398	40.260080956739124
26.788893220885406	40.707083275676595
28.004113983484643	41.18469524194606
29.421298407786157	41.610071347427684
31.012771562696553	41.94092025972694
32.75313725431505	42.097092075783294
34.61994800689337	42.0119199320969
36.59385740804049	41.9393354942329
38.65846349766116	42.04308940329692
40.800000000000004	42.19426223165233
43.00697617828996	42.33726997368341
45.26982217769361	42.45640853125128
47.580567461937655	42.58652971618903
49.932562521865435	42.77992507339733
52.32024464774606	43.05083632489468
54.73894408919486	43.39633039077146
57.184725233229905	43.742126008869114
59.654257182534764	44.06553105519499
62.1447085438495	44.33809022935269
64.65366192258564	44.54177316175372
67.17904435164287	44.673266934805206
69.71907056179106	44.72552010693976
71.39676183133238	44.56996142076903
68.81116188526394	44.48212764337728
66.23632840065942	44.38422311659206
63.67356751431477	44.356575387620936
61.124397747544315	44.418122642207095
58.590593101623405	44.46201783387429
56.07423650840019	44.44016165440405
53.57778644177081	44.35418068138542
51.104160300312145	44.234470901334596
48.65683919039543	44.11588409500691
46.24	44.0256278355402
43.85868215074411	43.95695397438114
41.51899806112859	43.88708320421028
39.2283978770482	43.81407592148736
36.99599978376041	43.789516524808946
34.8329958516347	43.78062798891364
32.75313725431505	43.619666266275324
30.773287117238553	43.1639329761443
28.91399661063825	42.59822744591304
27.200000000000003	42.03416287284462
25.660428679193963	41.47365856738379
24.328419595197715	40.94051713596392
23.239690187263683	40.42945245821707
22.429694603360076	40.0003756187656
21.929341075372054	39.72384927824468
21.76	39.60650971397417
21.929341075372054	39.62431201184996
22.429694603360076	39.70869087401293
23.239690187263683	39.83783197765619
24.328419595197715	40.042555796653794
25.660428679193963	40.36755632103766
27.200000000000003	40.78317616082133
28.91399661063825	41.17900388154783
30.773287117238553	41.47533707268549
32.75313725431505	41.54481527166805
34.8329958516347	41.44418567273675
36.99599978376041	41.490969591171265
39.2283978770482	41.638925002775025
41.51899806112859	41.79808428255566
43.85868215074411	41.945307453543215
46.24	42.1138063476288
48.65683919039543	42.39188638390899
51.104160300312145	42.75814438699218
53.57778644177081	43.181783096879556
56.07423650840019	43.56518917205077
58.590593101623405	43.90132001005851
61.124397747544315	44.176917271173
63.67356751431477	44.39689330835534
66.23632840065942	44.528777021933536
68.81116188526394	44.590364919479555
70.61530712246461	44.44074673717357
68.0	44.338664080932
65.39323512413192	44.231748807410355
62.79607631054667	44.212601223626365
60.209766649605946	44.27930172162771
57.63576667313449	44.328081445948605
55.07580230918112	44.30637818480837
52.531925531052075	44.2245592475603
50.00659156551264	44.10211918677383
47.5027578146785	44.006550089948746
45.02401137171143	43.94136061224125
42.574734291596	43.860829226837254
40.16031872383485	43.73126324315464
37.78744765130347	43.59930008214913
35.464461084302414	43.54805834377654
33.20183127479567	43.5469884239565
31.012771562696553	43.340402082413
28.91399661063825	42.82277814098538
26.926626227583732	42.195709912638335
25.077160923836654	41.58343101470649
23.398324726355945	41.00530751432974
21.929341075372054	40.45483996166469
20.714902847949833	39.98990407206266
19.80189889884301	39.68966415659872
19.233304448274094	39.56294562632144
19.040000000000003	39.56316123700529
19.233304448274094	39.599445124028094
19.80189889884301	39.63887976240165
20.714902847949833	39.678475217195725
21.929341075372054	39.72156857665543
23.398324726355945	39.82258842146514
25.077160923836654	40.07303255064513
26.926626227583732	40.44718041783128
28.91399661063825	40.81269531088013
31.012771562696553	41.03974397707643
33.20183127479567	41.003069299287475
35.464461084302414	40.96826031708425
37.78744765130347	41.07517148146036
40.16031872383485	41.221156089650016
42.574734291596	41.39761310441977
45.02401137171143	41.62307170452304
47.5027578146785	41.993536175937514
50.00659156551264	42.493304130622235
52.531925531052075	43.007609858366976
55.07580230918112	43.441673182022086
57.63576667313449	43.784424828444934
60.209766649605946	44.042480272729144
62.79607631054667	44.24832915607281
65.39323512413192	44.392212729615835
68.0	44.462950545134895
69.93098311907248	44.32211708913817
67.28908381008021	44.206978191851086
64.65366192258564	44.09904153349219
62.025543125393106	44.06990672508502
59.405696696529034	44.13418376092486
56.7952674084734	44.197573800268216
54.19561605886587	44.176326053278586
51.60837141394796	44.087676676608865
49.03549734631026	43.96863528799583
46.479380374527366	43.87810165028644
43.94294482621755	43.78305466710681
41.42980569589967	43.60591214335175
38.94447329211168	43.32247320063436
36.49262939279657	43.055310728362244
34.08150231430534	42.912228175571066
31.720378307958438	42.86164885319428
29.421298407786157	42.66195387015586
27.200000000000003	42.18261114104246
25.077160923836654	41.59238576395261
23.07996533792891	40.98755642788627
21.2438791184661	40.41143792855062
19.6141989385241	39.92606086377958
18.246314696398287	39.623010322696544
17.202790471315986	39.522250507117995
16.545114082411157	39.53343708664425
16.32	39.56151225451431
16.545114082411157	39.58396877156777
17.202790471315986	39.60325491417101
18.246314696398287	39.62126695363368
19.6141989385241	39.64915402854286
21.2438791184661	39.67117674848755
23.07996533792891	39.722362358381474
25.077160923836654	39.88561696626474
27.200000000000003	40.19353493799505
29.421298407786157	40.505160794121366
31.720378307958438	40.60351789707458
34.08150231430534	40.53842697855112
36.49262939279657	40.57581348737549
38.94447329211168	40.69562961555829
41.42980569589967	40.89106159124288
43.94294482621755	41.19223656816229
46.479380374527366	41.64974301274099
49.03549734631026	42.26945938037249
51.60837141394796	42.89906645427433
54.19561605886587	43.373083004268366
56.7952674084734	43.706469294009295
59.405696696529034	43.9388555376687
62.025543125393106	44.12837094490609
64.65366192258564	44.27235447172044
67.28908381008021	44.33986460712006
69.34666538486188	44.20568995288783
66.68161965639408	44.087395247551925
64.02119648991263	43.95833215799773
61.36599709937092	43.9285053324599
58.716730154190294	44.01253850320479
56.07423650840019	44.07012107116387
53.43952095593672	44.04887373319058
50.813793402972784	43.94913899026799
48.19852279894064	43.82065916843884
45.59550855073338	43.68875525671132
43.00697617828996	43.48869147576835
40.435706992706336	43.123499967117446
37.88521611394081	42.66877915206988
35.36	42.26780333185607
32.86588504817724	42.040017412845266
30.410524493997144	41.95924416694237
28.004113983484643	41.824909661252484
25.660428679193963	41.458502983713174
23.398324726355945	40.9059083321322
21.2438791184661	40.31190204645203
19.233304448274094	39.81768674704489
17.41649792581735	39.53959462695182
15.860189153979219	39.475989545443774
14.647648275405851	39.50399799925779
13.869333076972374	39.53234287274776
13.600000000000001	39.55138105940896
13.869333076972374	39.56276310828117
14.647648275405851	39.568499897422676
15.860189153979219	39.58430738854567
17.41649792581735	39.61465349271179
19.233304448274094	39.64467221615715
21.2438791184661	39.66878285295121
23.398324726355945	39.68936208127264
25.660428679193963	39.7906032586656
28.004113983484643	40.03249973121618
30.410524493997144	40.254147776954795
32.86588504817724	40.22847306632994
35.36	40.20403523363551
37.88521611394081	40.28920554771339
40.435706992706336	40.51015980724274
43.00697617828996	40.873235910467955
45.59550855073338	41.41935221083878
48.19852279894064	42.138970687593435
50.813793402972784	42.850764451285606
53.43952095593672	43.35462930582589
56.07423650840019	43.65697849560482
58.716730154190294	43.86429336347048
61.36599709937092	44.03624909383551
64.02119648991263	44.16725132524451
66.68161965639408	44.23323718954435
68.86489962237657	44.112532355139415
66.18045632964463	43.98114301853781
63.49903936281242	43.83014150134954
60.82104898799429	43.80452860544132
58.146958647894905	43.905297379377764
55.4773323078895	43.971647841562785
52.81284692193747	43.93350094355545
50.15432184767331	43.80932931693536
47.5027578146785	43.634313659105985
44.85938920672015	43.41433465502974
42.22575517382727	43.04664585777181
39.60379779768602	42.50690363993911
36.99599978376041	41.92390653394524
34.40558094263197	41.440077754868014
31.836783757157384	41.138264448906
29.295296550811702	41.005399928969986
26.788893220885406	40.92138730179401
24.328419595197715	40.67509353386823
21.929341075372054	40.182766819063815
19.6141989385241	39.71744543794743
17.41649792581735	39.458198054737174
15.386643558619276	39.401217156643796
13.600000000000001	39.43153068316391
12.164209797598858	39.47284986546987
11.214847301680038	39.504257220290135
10.88	39.52906919190622
11.214847301680038	39.53663313624709
12.164209797598858	39.53892854342002
13.600000000000001	39.55088732950025
15.386643558619276	39.5832445726108
17.41649792581735	39.62173354632403
19.6141989385241	39.65208247067152
21.929341075372054	39.670184241245295
24.328419595197715	39.699511708557
26.788893220885406	39.77901288384531
29.295296550811702	39.94665792292493
31.836783757157384	40.0097159703651
34.40558094263197	39.953607481062264
36.99599978376041	40.0355822574789
39.60379779768602	40.31613657856241
42.22575517382727	40.7619245666231
44.85938920672015	41.37682983924736
47.5027578146785	42.132966067480204
50.15432184767331	42.862441340600746
52.81284692193747	43.370005559180896
55.4773323078895	43.6402236083187
58.146958647894905	43.80742045231527
60.82104898799429	43.95764782659696
63.49903936281242	44.08202385150615
66.18045632964463	44.1484765654855
68.4878500173571	44.022591128073536
65.78802322611617	43.87643744470302
63.08992946580302	43.71527458605589
60.393801006394696	43.697763155124996
57.699913344822285	43.805545270292306
55.008595691946184	43.86935482445371
52.32024464774606	43.821862150061484
49.635342247233474	43.65955917040301
46.954480084439226	43.414394016027934
44.278392021391205	43.07770235194584
41.60799923091713	42.56905524905763
38.94447329211168	41.89744010468202
36.289326254423635	41.234738528999166
33.64454190504011	40.69008902893405
31.012771562696553	40.30119134980802
28.3976337042367	40.09941391146298
25.80418570697398	40.03146825830029
23.239690187263683	39.91314115746266
20.714902847949833	39.58614467059445
18.246314696398287	39.367999916259535
15.860189153979219	39.31781114119771
13.600000000000001	39.3400829407992
11.539982668964456	39.3825386769324
9.80709946926205	39.42089909027832
8.601395235657993	39.453143631210466
8.16	39.47574464927587
8.601395235657993	39.49231941523199
9.80709946926205	39.50723442837019
11.539982668964456	39.52096680412683
13.600000000000001	39.5513961319518
15.860189153979219	39.594787744944014
18.246314696398287	39.63521444707424
20.714902847949833	39.66420996092998
23.239690187263683	39.7039256848801
25.80418570697398	39.750845644714296
28.3976337042367	39.8136069887646
31.012771562696553	39.88162904989868
33.64454190504011	39.8584217277014
36.289326254423635	40.00384564373885
38.94447329211168	40.390039120278374
41.60799923091713	40.908240483462734
44.278392021391205	41.536319731694526
46.954480084439226	42.2620304090842
49.635342247233474	42.95059041168496
52.32024464774606	43.413014615495314
55.008595691946184	43.62870151689549
57.699913344822285	43.76268491071969
60.393801006394696	43.9026521825031
63.08992946580302	44.02452962272142
65.78802322611617	44.07577607798567
68.21725294967543	43.95329727322651
65.5062745086301	43.79811306549159
62.79607631054667	43.61659034308293
60.0867639334987	43.603481175379926
57.37846285846285	43.71349078577362
54.67132337889765	43.76947401454666
51.96552703475642	43.69826625285589
49.26129515146755	43.496329501090955
46.55890033065644	43.188700895216336
43.85868215074411	42.751869694787636
41.161068985146635	42.14133680602018
38.46660889654819	41.404848675181825
35.77601431126727	40.70183140949797
33.090228164822314	40.113941439560634
30.410524493997144	39.659175429987236
27.73866615394475	39.38375633368267
25.077160923836654	39.30419509705696
22.429694603360076	39.32924511168387
19.80189889884301	39.23398179976624
17.202790471315986	39.21295394108989
14.647648275405851	39.24131413471162
12.164209797598858	39.28586982278425
9.80709946926205	39.32547925555945
7.693321779309638	39.365180828818794
6.082104898799429	39.39469287609682
5.44	39.416096347977735
6.082104898799429	39.43915847562399
7.693321779309638	39.464308517361864
9.80709946926205	39.48866952954889
12.164209797598858	39.52299930135981
14.647648275405851	39.57300183243682
17.202790471315986	39.622005121401735
19.80189889884301	39.6580032182106
22.429694603360076	39.706029741497055
25.077160923836654	39.76146836719345
27.73866615394475	39.81605354516786
30.410524493997144	39.89014109486414
33.090228164822314	39.973114159717305
35.77601431126727	40.275661233418354
38.46660889654819	40.75937066683308
41.161068985146635	41.29938937458508
43.85868215074411	41.90193909349395
46.55890033065644	42.544209134554144
49.26129515146755	43.12673780752
51.96552703475642	43.493645806273676
54.67132337889765	43.641476310731115
57.37846285846285	43.74171659952449
60.0867639334987	43.86617201992153
62.79607631054667	43.97650921937794
65.5062745086301	44.01229658711712
68.05437825739062	43.90256668674205
65.33664209308587	43.73437292761711
62.619102516724084	43.54799917759086
59.901786283883055	43.53533723117133
57.184725233229905	43.647387001853254
54.46795755304215	43.70056178461427
51.75152944599802	43.599985365362954
49.03549734631026	43.3606195102274
46.319930915319816	43.00717192449087
43.604917153917405	42.51581274695669
40.89056614917431	41.869179134521
38.1770192655215	41.128454545337846
35.464461084302414	40.43232741304294
32.75313725431505	39.81562577538991
30.04338196674935	39.32760101067616
27.335661689448823	39.01188276133813
24.630647575733775	38.97062527437227
21.929341075372054	39.038509511157365
19.233304448274094	39.081709360196655
16.545114082411157	39.129325634140926
13.869333076972374	39.17910177497778
11.214847301680038	39.23365486776801
8.601395235657993	39.28284570616186
6.082104898799429	39.319718948262995
3.846660889654819	39.34635166045449
2.72	39.37162538236793
3.846660889654819	39.40147568729384
6.082104898799429	39.430927458265586
8.601395235657993	39.45987529959937
11.214847301680038	39.495831925120065
13.869333076972374	39.555898494125714
16.545114082411157	39.61421042971271
19.233304448274094	39.65713273298363
21.929341075372054	39.710186877101165
24.630647575733775	39.774340676633884
27.335661689448823	39.83602538831373
30.04338196674935	39.944427883628705
32.75313725431505	40.2164243297033
35.464461084302414	40.72642985516052
38.1770192655215	41.332269530103666
40.89056614917431	41.89194072252407
43.604917153917405	42.45211691825956
46.319930915319816	42.96204582602458
49.03549734631026	43.3694927792549
51.75152944599802	43.58967212108803
54.46795755304215	43.67057928873495
57.184725233229905	43.74576149848124
59.901786283883055	43.85540029219162
62.619102516724084	43.95707868780917
65.33664209308587	43.98073368353974
68.0	43.8707401667616
65.28	43.67392858710247
62.56	43.5109832172376
59.84	43.509296665956356
57.120000000000005	43.62856484361233
54.400000000000006	43.67630084221606
51.68000000000001	43.55801951165454
48.96	43.28985755038729
46.24	42.91224345566102
43.52	42.41870709715105
40.800000000000004	41.810924671449236
38.080000000000005	41.13520961194243
35.36	40.483035287968825
32.64	39.87968606769596
29.92	39.37768531050237
27.200000000000003	39.0559119061148
24.48	38.99639989315346
21.76	38.99158623310543
19.040000000000003	39.01534118976314
16.32	39.073269665399685
13.600000000000001	39.12297341302666
10.88	39.18227147899548
8.16	39.240489797975364
5.44	39.27834058473404
2.72	39.30857734962131
0.0	39.341775970465285
2.72	39.37657634539481
5.44	39.40910828436872
8.16	39.44275724341623
10.88	39.47761196897641
13.600000000000001	39.533260575272955
16.32	39.596553656955216
19.040000000000003	39.652807745163486
21.76	39.714824556020226
24.48	39.78425822441435
27.200000000000003	39.85568142218722
29.92	39.99443761338011
32.64	40.41195630868698
35.36	41.10917659257796
38.080000000000005	41.86861744475526
40.800000000000004	42.52183537787619
43.52	43.049324535226035
46.24	43.406260415513316
48.96	43.60697670013817
51.68000000000001	43.681563039981455
54.400000000000006	43.71089471014757
57.120000000000005	43.77622848657449
59.84	43.88181773624801
62.56	43.96917725487565
65.28	43.974703598824064
68.05437825739062	43.871732440333595
65.33664209308587	43.65783833683954
62.619102516724084	43.502098112192634
59.901786283883055	43.524012561552574
57.184725233229905	43.651334577329436
54.46795755304215	43.69747200837411
51.75152944599802	43.56965406238162
49.03549734631026	43.298236265048175
46.319930915319816	42.933882091917816
43.604917153917405	42.49375746829862
40.89056614917431	41.9844534127291
38.1770192655215	41.39116939560165
35.464461084302414	40.79789370685773
32.75313725431505	40.231348572014916
30.04338196674935	39.72868719928838
27.335661689448823	39.374911901842594
24.630647575733775	39.24860727048503
21.929341075372054	39.065747089127186
19.233304448274094	38.98477006063227
16.545114082411157	39.031241361820165
13.869333076972374	39.0853687634388
11.214847301680038	39.13851318200008
8.601395235657993	39.19094650193135
6.082104898799429	39.233564539860154
3.846660889654819	39.27662704979178
2.72	39.318718340075804
3.846660889654819	39.35598624840426
6.082104898799429	39.39174340787544
8.601395235657993	39.42727002704673
11.214847301680038	39.46159963726686
13.869333076972374	39.509666686664254
16.545114082411157	39.568371381180036
19.233304448274094	39.63359776967887
21.929341075372054	39.711145847030124
24.630647575733775	39.79065756856645
27.335661689448823	39.86965881743659
30.04338196674935	40.048235036979165
32.75313725431505	40.57618503998524
35.464461084302414	41.37121506981467
38.1770192655215	42.22735750669835
40.89056614917431	42.976863700998656
43.604917153917405	43.499713242681
46.319930915319816	43.70995417667689
49.03549734631026	43.75223126944467
51.75152944599802	43.73987838106754
54.46795755304215	43.754378988973436
57.184725233229905	43.82703777967241
59.901786283883055	43.93506012940496
62.619102516724084	44.0107808412186
65.33664209308587	43.99507130311563
68.21725294967543	43.88699242019333
65.5062745086301	43.67198409507006
62.79607631054667	43.51455118424258
60.0867639334987	43.55724382858576
57.37846285846285	43.69901136519324
54.67132337889765	43.759158414105876
51.96552703475642	43.64974364140163
49.26129515146755	43.39929736357856
46.55890033065644	43.07858655117622
43.85868215074411	42.71902355502387
41.161068985146635	42.3115184197112
38.46660889654819	41.79476865107713
35.77601431126727	41.258216876804774
33.090228164822314	40.6975767160541
30.410524493997144	40.15739863835237
27.73866615394475	39.777901693554185
25.077160923836654	39.57540432103272
22.429694603360076	39.22881533944901
19.80189889884301	38.99795258691432
17.202790471315986	39.00685959730277
14.647648275405851	39.06013298315602
12.164209797598858	39.10742311768626
9.80709946926205	39.15109662073697
7.693321779309638	39.19279685679164
6.082104898799429	39.2406316270943
5.44	39.2924694760077
6.082104898799429	39.33690827367386
7.693321779309638	39.37499950523682
9.80709946926205	39.41085936235787
12.164209797598858	39.44521001411954
14.647648275405851	39.48882767738639
17.202790471315986	39.54175353900899
19.80189889884301	39.61642088895244
22.429694603360076	39.70536872633248
25.077160923836654	39.7878545531011
27.73866615394475	39.881629708205814
30.410524493997144	40.125249940324125
33.090228164822314	40.74156371999471
35.77601431126727	41.56081800238235
38.46660889654819	42.424603770915645
41.161068985146635	43.191853707271605
43.85868215074411	43.63620516019738
46.55890033065644	43.751167786056804
49.26129515146755	43.74445019027812
51.96552703475642	43.75863512453747
54.67132337889765	43.804845789354545
57.37846285846285	43.8987459012075
60.0867639334987	43.99683311731382
62.79607631054667	44.06782312028906
65.5062745086301	44.030823138048135
68.4878500173571	43.9234798522315
65.78802322611617	43.69711099088979
63.08992946580302	43.550573914103246
60.393801006394696	43.616403365581526
57.699913344822285	43.77817067289258
55.008595691946184	43.866778483960154
52.32024464774606	43.78987296333825
49.635342247233474	43.58295274387651
46.954480084439226	43.32820831704263
44.278392021391205	43.04880608806102
41.60799923091713	42.69615278717946
38.94447329211168	42.23372956071338
36.289326254423635	41.72152886709498
33.64454190504011	41.15210278357538
31.012771562696553	40.5901747942346
28.3976337042367	40.23143542239429
25.80418570697398	39.95726832577395
23.239690187263683	39.47403667279569
20.714902847949833	39.08132621239648
18.246314696398287	39.00037334202571
15.860189153979219	39.04972804618917
13.600000000000001	39.09273600955312
11.539982668964456	39.1286776900758
9.80709946926205	39.1682080741953
8.601395235657993	39.211157766032265
8.16	39.26029999745881
8.601395235657993	39.3095623743754
9.80709946926205	39.353699346934015
11.539982668964456	39.392135625587315
13.600000000000001	39.42797528083796
15.860189153979219	39.471128156911824
18.246314696398287	39.52420804864847
20.714902847949833	39.60409481642706
23.239690187263683	39.69720775397356
25.80418570697398	39.77833852576511
28.3976337042367	39.884903994784466
31.012771562696553	40.225943157451546
33.64454190504011	40.9038383933184
36.289326254423635	41.70284532273262
38.94447329211168	42.49149858697385
41.60799923091713	43.104520036386795
44.278392021391205	43.43369536034184
46.954480084439226	43.551199166834486
49.635342247233474	43.64311370253774
52.32024464774606	43.755544790060796
55.008595691946184	43.85871117887574
57.699913344822285	43.974401917860476
60.393801006394696	44.070164237317684
63.08992946580302	44.12019095889862
65.78802322611617	44.08020585580328
68.86489962237657	43.95368397309702
66.18045632964463	43.72092449642037
63.49903936281242	43.60555986837952
60.82104898799429	43.70483384404876
58.146958647894905	43.895012979929504
55.4773323078895	43.99962506425394
52.81284692193747	43.95213202834325
50.15432184767331	43.80270096379973
47.5027578146785	43.61633697024091
44.85938920672015	43.40660237002534
42.22575517382727	43.09074237668725
39.60379779768602	42.635986098180574
36.99599978376041	42.11470383740118
34.40558094263197	41.55818056892396
31.836783757157384	41.03825919842946
29.295296550811702	40.71139599109114
26.788893220885406	40.37631670409625
24.328419595197715	39.791363240456484
21.929341075372054	39.25529333485508
19.6141989385241	39.02769309783834
17.41649792581735	39.04655718168336
15.386643558619276	39.08580184506394
13.600000000000001	39.12252164036518
12.164209797598858	39.160012837007486
11.214847301680038	39.1983381170485
10.88	39.23677279149248
11.214847301680038	39.27916332908747
12.164209797598858	39.32388993557893
13.600000000000001	39.36722980693122
15.386643558619276	39.412045539211775
17.41649792581735	39.46173412096381
19.6141989385241	39.51290626216952
21.929341075372054	39.590630259625996
24.328419595197715	39.68064103017554
26.788893220885406	39.766312630424416
29.295296550811702	39.914492326174745
31.836783757157384	40.35218960287672
34.40558094263197	41.04600912937587
36.99599978376041	41.79090620020075
39.60379779768602	42.41098890344656
42.22575517382727	42.77160577790975
44.85938920672015	43.00928679069873
47.5027578146785	43.26446743608049
50.15432184767331	43.53101219485982
52.81284692193747	43.756429752653155
55.4773323078895	43.92247873686505
58.146958647894905	44.04476413073339
60.82104898799429	44.135114722034935
63.49903936281242	44.16165406744132
66.18045632964463	44.11169260210033
69.34666538486188	43.98075232172424
66.68161965639408	43.77571768847592
64.02119648991263	43.676866946179445
61.36599709937092	43.80153656223075
58.716730154190294	44.02309811549389
56.07423650840019	44.138932775631964
53.43952095593672	44.11809589478634
50.813793402972784	44.021083399012234
48.19852279894064	43.88506054795295
45.59550855073338	43.728926351767804
43.00697617828996	43.46045123817295
40.435706992706336	43.01455768428298
37.88521611394081	42.452862226695636
35.36	41.91932152503221
32.86588504817724	41.4901566181297
30.410524493997144	41.2105137265804
28.004113983484643	40.82651776887896
25.660428679193963	40.175245033655614
23.398324726355945	39.52094282216007
21.2438791184661	39.12642781275827
19.233304448274094	39.055317248428906
17.41649792581735	39.08793626112191
15.860189153979219	39.12262735858861
14.647648275405851	39.15867284061764
13.869333076972374	39.19898124994145
13.600000000000001	39.2320815768111
13.869333076972374	39.267071631649266
14.647648275405851	39.30495892573814
15.860189153979219	39.34886256477506
17.41649792581735	39.402564831834496
19.233304448274094	39.45605736441172
21.2438791184661	39.50710587354791
23.398324726355945	39.58261386264102
25.660428679193963	39.668428314762146
28.004113983484643	39.761702900080294
30.410524493997144	39.979571560195225
32.86588504817724	40.480360860681415
35.36	41.14016344015363
37.88521611394081	41.744705362794285
40.435706992706336	42.16643263137742
43.00697617828996	42.35748545058575
45.59550855073338	42.63169868018269
48.19852279894064	43.0399576014919
50.813793402972784	43.450525122576
53.43952095593672	43.76947710563361
56.07423650840019	43.97225320925215
58.716730154190294	44.09385283802174
61.36599709937092	44.1796814903954
64.02119648991263	44.20401883815762
66.68161965639408	44.14401098085701
69.93098311907248	44.04016769623336
67.28908381008021	43.86161903985148
64.65366192258564	43.788891836589265
62.025543125393106	43.922391172403564
59.405696696529034	44.144016493522905
56.7952674084734	44.273580864434535
54.19561605886587	44.28125243655343
51.60837141394796	44.2023743219699
49.03549734631026	44.103788426761454
46.479380374527366	43.97771904917205
43.94294482621755	43.773320066625615
41.42980569589967	43.37499148378048
38.94447329211168	42.825894876297106
36.49262939279657	42.304670774087306
34.08150231430534	41.94663912186073
31.720378307958438	41.73134136258395
29.421298407786157	41.29875454062496
27.200000000000003	40.612599814957804
25.077160923836654	39.88094241003708
23.07996533792891	39.318419079549926
21.2438791184661	39.101044012375176
19.6141989385241	39.10351844629336
18.246314696398287	39.13256285405985
17.202790471315986	39.16645715407999
16.545114082411157	39.20598692849417
16.32	39.240914615356004
16.545114082411157	39.274725572301335
17.202790471315986	39.30997221606566
18.246314696398287	39.348839033725206
19.6141989385241	39.39151299132999
21.2438791184661	39.435015418324454
23.07996533792891	39.48693964531973
25.077160923836654	39.564259775762444
27.200000000000003	39.6481277931884
29.421298407786157	39.76232579445387
31.720378307958438	40.05544253142652
34.08150231430534	40.56494529899806
36.49262939279657	41.11056173824368
38.94447329211168	41.54904735190984
41.42980569589967	41.88072679846084
43.94294482621755	42.129070397684316
46.479380374527366	42.461218106589506
49.03549734631026	42.95968572185146
51.60837141394796	43.44083402649579
54.19561605886587	43.78648770268697
56.7952674084734	43.99266857095353
59.405696696529034	44.111285432077764
62.025543125393106	44.19445731051912
64.65366192258564	44.2317246611236
67.28908381008021	44.18317206710566
70.61530712246461	44.11761540639309
68.0	43.96528069471164
65.39323512413192	43.9194427755131
62.79607631054667	44.051238069953946
60.209766649605946	44.256899655670274
57.63576667313449	44.398930895818395
55.07580230918112	44.420495193220944
52.531925531052075	44.35890351070314
50.00659156551264	44.27147643495363
47.5027578146785	44.17224649050269
45.02401137171143	44.0033137091815
42.574734291596	43.69483465320193
40.16031872383485	43.23755064815192
37.78744765130347	42.782706962698015
35.464461084302414	42.50603560093285
33.20183127479567	42.29190359345605
31.012771562696553	41.79852185371111
28.91399661063825	41.06987142637586
26.926626227583732	40.30577994707777
25.077160923836654	39.60007563127418
23.398324726355945	39.215784381854924
21.929341075372054	39.12793257304414
20.714902847949833	39.14310092819693
19.80189889884301	39.17275453974286
19.233304448274094	39.20934619915625
19.040000000000003	39.24489970281678
19.233304448274094	39.28066908061556
19.80189889884301	39.31465758906027
20.714902847949833	39.34295828818609
21.929341075372054	39.375298565910775
23.398324726355945	39.41455237080929
25.077160923836654	39.467201222904045
26.926626227583732	39.54323598504369
28.91399661063825	39.62729371002421
31.012771562696553	39.78024435031202
33.20183127479567	40.108718985833335
35.464461084302414	40.54010985607877
37.78744765130347	40.942265289819005
40.16031872383485	41.3087775703205
42.574734291596	41.72458898505783
45.02401137171143	42.122520816423
47.5027578146785	42.519499442627826
50.00659156551264	43.016119360148245
52.531925531052075	43.48227787440279
55.07580230918112	43.80156146840099
57.63576667313449	43.98772409897294
60.209766649605946	44.106897095020265
62.79607631054667	44.20229226414314
65.39323512413192	44.25469499953036
68.0	44.23159386376085
71.39676183133238	44.21477117268359
68.81116188526394	44.08300900147766
66.23632840065942	44.04643392738117
63.67356751431477	44.17206022561929
61.124397747544315	44.362755638552684
58.590593101623405	44.5047204152466
56.07423650840019	44.54234628636991
53.57778644177081	44.488454438500156
51.104160300312145	44.39982858203457
48.65683919039543	44.3057328572899
46.24	44.17951014513534
43.85868215074411	43.95729409729771
41.51899806112859	43.621601969938936
39.2283978770482	43.294954298727035
36.99599978376041	43.11453772187032
34.8329958516347	42.90498799637992
32.75313725431505	42.32255496150185
30.773287117238553	41.51927195356256
28.91399661063825	40.73529599713196
27.200000000000003	39.94923986599923
25.660428679193963	39.3910397455283
24.328419595197715	39.16517103142013
23.239690187263683	39.146615339594064
22.429694603360076	39.171785644457366
21.929341075372054	39.20505381118771
21.76	39.24529929807242
21.929341075372054	39.278407716466866
22.429694603360076	39.306272100303964
23.239690187263683	39.33183034385716
24.328419595197715	39.36477801702794
25.660428679193963	39.403636610718856
27.200000000000003	39.45977167848946
28.91399661063825	39.53418359378127
30.773287117238553	39.62399591766583
32.75313725431505	39.79845558817802
34.8329958516347	40.084839370543406
36.99599978376041	40.3961923082097
39.2283978770482	40.73571011964397
41.51899806112859	41.17464353008849
43.85868215074411	41.723882152370024
46.24	42.21081983507145
48.65683919039543	42.63924731101617
51.104160300312145	43.11393616593373
53.57778644177081	43.51984734517499
56.07423650840019	43.79982246725127
58.590593101623405	43.97638713924177
61.124397747544315	44.11005532974151
63.67356751431477	44.21910869259252
66.23632840065942	44.29739528199638
68.81116188526394	44.297566717868506
72.27219659039015	44.303848035341346
69.71907056179106	44.19334699569887
67.17904435164287	44.179255025895934
64.65366192258564	44.28003687785092
62.1447085438495	44.4557852665799
59.654257182534764	44.60406401016702
57.184725233229905	44.65139947389698
54.73894408919486	44.60018094333141
52.32024464774606	44.50746696258429
49.932562521865435	44.408500477515105
47.580567461937655	44.30729678411595
45.26982217769361	44.15203870915376
43.00697617828996	43.93212545429126
40.800000000000004	43.709707008688696
38.65846349766116	43.578120530210875
36.59385740804049	43.3714450396523
34.61994800689337	42.78825947119235
32.75313725431505	41.928472568691774
31.012771562696553	41.082510135193814
29.421298407786157	40.26312381402446
28.004113983484643	39.596682653133726
26.788893220885406	39.24790816621645
25.80418570697398	39.15446918078286
25.077160923836654	39.16597741431763
24.630647575733775	39.194949978910934
24.48	39.227955973657274
24.630647575733775	39.25742770767505
25.077160923836654	39.285022798422816
25.80418570697398	39.32057454837985
26.788893220885406	39.36437985795246
28.004113983484643	39.419942782115406
29.421298407786157	39.49484657522441
31.012771562696553	39.578307975029524
32.75313725431505	39.669773815902346
34.61994800689337	39.79410757305352
36.59385740804049	39.978938033526866
38.65846349766116	40.250977077959554
40.800000000000004	40.629235646573264
43.00697617828996	41.18283527067931
45.26982217769361	41.78573056377574
47.580567461937655	42.30270652330833
49.932562521865435	42.738124490986706
52.32024464774606	43.167669669684216
54.73894408919486	43.521182838799255
57.184725233229905	43.77404549303092
59.654257182534764	43.96206671392446
62.1447085438495	44.12061598036016
64.65366192258564	44.2672764606072
67.17904435164287	44.359576803452946
69.71907056179106	44.37298136456373
73.23824137702925	44.398309163294115
70.72	44.30216962583956
68.21725294967543	44.291290568218976
65.73177009635448	44.393365757281266
63.265586221894765	44.57222463382005
60.82104898799429	44.71213176131281
58.40087670574818	44.761548488472066
56.00822796696929	44.713595822297066
53.64678555141958	44.60925892251019
51.320857358387926	44.494328323360655
49.03549734631026	44.39092371002845
46.79664945271189	44.2747519516466
44.6113169498503	44.13020551515972
42.4877582369322	43.96742950506898
40.435706992706336	43.83240072873364
38.46660889654819	43.602731307902296
36.59385740804049	43.02418518983903
34.8329958516347	42.1781387114351
33.20183127479567	41.28696851232885
31.720378307958438	40.41464167578952
30.410524493997144	39.696976028669
29.295296550811702	39.30495178017105
28.3976337042367	39.20220049834265
27.73866615394475	39.23513003697466
27.335661689448823	39.272930442820076
27.200000000000003	39.31069356734686
27.335661689448823	39.351375138575335
27.73866615394475	39.39596028589594
28.3976337042367	39.457156974184436
29.295296550811702	39.53328332268193
30.410524493997144	39.62902277708663
31.720378307958438	39.74366285879378
33.20183127479567	39.84653638049109
34.8329958516347	39.86870561328493
36.59385740804049	39.87868815211564
38.46660889654819	39.960637999187405
40.435706992706336	40.20967657645956
42.4877582369322	40.66653298409716
44.6113169498503	41.254247418229596
46.79664945271189	41.85514772873105
49.03549734631026	42.37352600393735
51.320857358387926	42.798290016312045
53.64678555141958	43.17789053216872
56.00822796696929	43.48530041612657
58.40087670574818	43.74459032912389
60.82104898799429	43.966430236602825
63.265586221894765	44.16585211139733
65.73177009635448	44.33128710245589
68.21725294967543	44.44287005074057
70.72	44.458375899132726
74.29136154358729	44.50449215901781
71.81006057649583	44.42925206200423
69.34666538486188	44.412880162363436
66.90315388679372	44.505262955774135
64.48178657574556	44.671255664829374
62.0851544251925	44.8174287191463
59.71623564827241	44.87035795013903
57.37846285846285	44.8177686533457
55.07580230918112	44.70759018044888
52.81284692193747	44.570691875258554
50.59492464664811	44.449160085599665
48.428223176160415	44.32896372784283
46.319930915319816	44.22052653813328
44.278392021391205	44.1025352392332
42.31326978620301	43.963499217114425
40.435706992706336	43.6798237747409
38.65846349766116	43.077795213347144
36.99599978376041	42.244897577069665
35.464461084302414	41.33644273866448
34.08150231430534	40.462535488452275
32.86588504817724	39.709230203329476
31.836783757157384	39.268162042164036
31.012771562696553	39.26506654666585
30.410524493997144	39.443614827010336
30.04338196674935	39.5957626574382
29.92	39.703454177920406
30.04338196674935	39.79734478522568
30.410524493997144	39.891709455809284
31.012771562696553	40.000198426621246
31.836783757157384	40.119151000791554
32.86588504817724	40.24888098294099
34.08150231430534	40.38259006350023
35.464461084302414	40.436870513024864
36.99599978376041	40.35715297794618
38.65846349766116	40.21058639205896
40.435706992706336	40.18764981966702
42.31326978620301	40.4139813642223
44.278392021391205	40.851198744554324
46.319930915319816	41.39298326332156
48.428223176160415	41.95888832186803
50.59492464664811	42.44828438348888
52.81284692193747	42.84650703554089
55.07580230918112	43.183204393126026
57.37846285846285	43.48068641527202
59.71623564827241	43.7663124086342
62.0851544251925	44.02196534435608
64.48178657574556	44.25439733912481
66.90315388679372	44.44061812768017
69.34666538486188	44.54191023129157
71.81006057649583	44.561729360125774
75.42790995380955	44.63426447476706
72.98525878559315	44.56880142292437
70.56290243463629	44.551647833467
68.16300462861068	44.62259939105556
65.78802322611617	44.77712197718864
63.440756615916875	44.91112532071236
61.124397747544315	44.96343969387938
58.842596815572314	44.91763660214185
56.59953356698269	44.80081959753714
54.400000000000006	44.649487775312515
52.249493777452045	44.5043202097342
50.15432184767331	44.362388497330464
48.12171235523524	44.25190421188644
46.15993067585782	44.15794135463538
44.278392021391205	44.03764796350547
42.4877582369322	43.72542205817689
40.800000000000004	43.09371723919619
39.2283978770482	42.26428950462081
37.78744765130347	41.38184679507686
36.49262939279657	40.53242776589635
35.36	39.83217462559389
34.40558094263197	39.42101813910435
33.64454190504011	39.39500107579649
33.090228164822314	39.63509397898999
32.75313725431505	39.957876057225306
32.64	40.25892409940517
32.75313725431505	40.48828265125794
33.090228164822314	40.66200948720835
33.64454190504011	40.81235775030511
34.40558094263197	40.96437735003631
35.36	41.10957206556775
36.49262939279657	41.22581188261425
37.78744765130347	41.22715780655823
39.2283978770482	41.036279160340825
40.800000000000004	40.794449524208
42.4877582369322	40.71503367154323
44.278392021391205	40.862922665068524
46.15993067585782	41.21356718041903
48.12171235523524	41.6840209345545
50.15432184767331	42.177976497927794
52.249493777452045	42.6070449709038
54.400000000000006	42.964529149281596
56.59953356698269	43.279567775291184
58.842596815572314	43.5699278103637
61.124397747544315	43.863542627074864
63.440756615916875	44.14283107197148
65.78802322611617	44.38706858368998
68.16300462861068	44.56325361828305
70.56290243463629	44.657596835553164
72.98525878559315	44.672327955521745
76.64417525161322	44.764176728720166
74.24155170792163	44.70081972892569
71.86155578610861	44.68336619072061
69.50651192514268	44.74798822613503
67.17904435164287	44.86721294194138
64.8821208038085	44.99224074444242
62.619102516724084	45.04657450665947
60.393801006394696	45.00638800048639
58.210542000568935	44.89374284716293
56.07423650840019	44.726631425763486
53.99045841627945	44.553624390947725
51.96552703475642	44.39252062901943
50.00659156551264	44.26389687528913
48.12171235523524	44.17462516297312
46.319930915319816	44.07212407395465
44.6113169498503	43.79819883802417
43.00697617828996	43.18977559306205
41.51899806112859	42.38715434895124
40.16031872383485	41.549132568527455
38.94447329211168	40.76885043857657
37.88521611394081	40.15742621206779
36.99599978376041	39.824562712571556
36.289326254423635	39.793227150055145
35.77601431126727	39.94736953949783
35.464461084302414	40.20704025032475
35.36	40.57173897635379
35.464461084302414	40.951061272080324
35.77601431126727	41.29156722017374
36.289326254423635	41.57254125440257
36.99599978376041	41.806504188416135
37.88521611394081	41.99643367322605
38.94447329211168	42.10085168514248
40.16031872383485	42.038908690444174
41.51899806112859	41.78177246612854
43.00697617828996	41.53011096288907
44.6113169498503	41.421000168920116
46.319930915319816	41.50664073409217
48.12171235523524	41.765601615627986
50.00659156551264	42.14150460713992
51.96552703475642	42.54101349693206
53.99045841627945	42.89409284173958
56.07423650840019	43.19782325328183
58.210542000568935	43.481844873268585
60.393801006394696	43.76264075772441
62.619102516724084	44.0468741133408
64.8821208038085	44.31303017697449
67.17904435164287	44.5385610939547
69.50651192514268	44.70186175998728
71.86155578610861	44.78989150672133
74.24155170792163	44.79763281312174
77.93642537350556	44.89665595055653
75.57489530260693	44.82835741116881
73.23824137702925	44.799081346538884
70.92892216860483	44.854548681495245
68.64969628483436	44.949720444826085
66.40366254959135	45.06197505172219
64.19430504336036	45.11712672993756
62.025543125393106	45.08294461830841
59.901786283883055	44.97690621688061
57.8279932212765	44.81952488713202
55.80973391801829	44.6394577899049
53.853252455167464	44.45673652114745
51.96552703475642	44.2959351373095
50.15432184767331	44.1857602782665
48.428223176160415	44.08829063796502
46.79664945271189	43.87648336611926
45.26982217769361	43.373717030440105
43.85868215074411	42.649404090174905
42.574734291596	41.877218633978956
41.42980569589967	41.17294945062952
40.435706992706336	40.6651891463006
39.60379779768602	40.40659028964212
38.94447329211168	40.37682240796679
38.46660889654819	40.48266357936728
38.1770192655215	40.64402651602335
38.080000000000005	40.87222260586519
38.1770192655215	41.19301993783162
38.46660889654819	41.5991251574259
38.94447329211168	42.042148859169856
39.60379779768602	42.47720882029468
40.435706992706336	42.78712618998878
41.42980569589967	42.89404760955538
42.574734291596	42.7793524258433
43.85868215074411	42.508556446560014
45.26982217769361	42.264132862095316
46.79664945271189	42.16883386620892
48.428223176160415	42.24373996962149
50.15432184767331	42.45718038139882
51.96552703475642	42.73473497104701
53.853252455167464	43.013959132183
55.80973391801829	43.2783342826102
57.8279932212765	43.52473077058725
59.901786283883055	43.75984493590639
62.025543125393106	44.01134832536101
64.19430504336036	44.27086104640294
66.40366254959135	44.5137292381718
68.64969628483436	44.70668995714215
70.92892216860483	44.85020949625107
[truncated: 10,510 more rows]
