# Supplementary material for: Symmetry-adapted Markov state models of closing, opening, and desensitizing in α 7 nicotinic acetylcholine receptors
Source: Nat Commun. 2024 Oct 18;15:9022. doi: 10.1038/s41467-024-53170-z (PMC11489734; doi:10.1038/s41467-024-53170-z)
Supplement: Supplementary file 6 — Source Data [file 41467_2024_53170_MOESM6_ESM.zip › raw_data/fig_s1B.csv]

	traj_note	timestep	PC1	PC2	type
0	BGT	PDB	-70.86019797680736	-35.794857311835436	structure
1	EPJPNU	PDB	125.01597682222783	-3.3372017536388996	structure
2	EPJ	PDB	-54.15577884542043	39.13205906547434	structure
3	BGT_EPJPNU	0	-70.86302925108576	-35.79906801648887	Climber
4	BGT_EPJPNU	1	-70.31669048909059	-35.54266079280252	Climber
5	BGT_EPJPNU	2	-69.71047232373348	-35.240193927014225	Climber
6	BGT_EPJPNU	3	-69.0087364294724	-34.87614754849418	Climber
7	BGT_EPJPNU	4	-68.09064036064616	-34.435971304770824	Climber
8	BGT_EPJPNU	5	-67.39884010787164	-34.07011801835284	Climber
9	BGT_EPJPNU	6	-66.64230693705748	-33.774064684252046	Climber
10	BGT_EPJPNU	7	-65.6672042554341	-33.483507058078814	Climber
11	BGT_EPJPNU	8	-64.19745320910587	-33.069738323678216	Climber
12	BGT_EPJPNU	9	-62.81204643802056	-32.71128425720797	Climber
13	BGT_EPJPNU	10	-60.89078547237479	-32.17922285085197	Climber
14	BGT_EPJPNU	11	-59.12124519903655	-31.655008816463276	Climber
15	BGT_EPJPNU	12	-55.8449652955741	-30.60728131867609	Climber
16	BGT_EPJPNU	13	-51.82783774244964	-29.28968381037755	Climber
17	BGT_EPJPNU	14	-48.06025144420375	-28.066068990894255	Climber
18	BGT_EPJPNU	15	-41.237983291212196	-25.889425260281424	Climber
19	BGT_EPJPNU	16	-38.820386516987156	-25.17711329619581	Climber
20	BGT_EPJPNU	17	-35.074381850096024	-23.98388407116259	Climber
21	BGT_EPJPNU	18	-29.869030707231964	-22.327018860462207	Climber
22	BGT_EPJPNU	19	-27.45172760015347	-21.58501526024396	Climber
23	BGT_EPJPNU	20	-24.51205935263407	-20.735826522014776	Climber
24	BGT_EPJPNU	21	-20.798408789526157	-19.74554841642668	Climber
25	BGT_EPJPNU	22	-17.904530085576692	-19.012035619747394	Climber
26	BGT_EPJPNU	23	-14.94364834021447	-18.24320960062716	Climber
27	BGT_EPJPNU	24	-11.668650830071769	-17.43138819071867	Climber
28	BGT_EPJPNU	25	-6.721188667706248	-16.268033619518818	Climber
29	BGT_EPJPNU	26	-4.917743912991062	-15.750574034746448	Climber
30	BGT_EPJPNU	27	-1.0745257565337687	-14.718278036348769	Climber
31	BGT_EPJPNU	28	3.3592085375812406	-13.81136254831862	Climber
32	BGT_EPJPNU	29	6.269112034904874	-13.416218613238602	Climber
33	BGT_EPJPNU	30	7.282747281633292	-13.398601759777522	Climber
34	BGT_EPJPNU	31	10.002575028010657	-12.835691273434223	Climber
35	BGT_EPJPNU	32	11.39576431247028	-12.641579201404415	Climber
36	BGT_EPJPNU	33	13.527584499688299	-12.223586437669066	Climber
37	BGT_EPJPNU	34	15.054244696471601	-12.073276983915303	Climber
38	BGT_EPJPNU	35	17.186413389067184	-11.76803130357576	Climber
39	BGT_EPJPNU	36	18.93822963145587	-11.654034171199884	Climber
40	BGT_EPJPNU	37	20.656515832197456	-11.489416737246957	Climber
41	BGT_EPJPNU	38	22.584079905347565	-11.438452336901479	Climber
42	BGT_EPJPNU	39	24.497100173069796	-11.425396388663923	Climber
43	BGT_EPJPNU	40	25.91379217192907	-11.404629327354275	Climber
44	BGT_EPJPNU	41	27.869735940622977	-11.218015725293542	Climber
45	BGT_EPJPNU	42	29.657849149620752	-11.165708202264877	Climber
46	BGT_EPJPNU	43	30.944556512675533	-11.153161768543075	Climber
47	BGT_EPJPNU	44	33.46983167961093	-10.855174094427737	Climber
48	BGT_EPJPNU	45	34.477524621670135	-10.967804702539144	Climber
49	BGT_EPJPNU	46	37.56405265611471	-10.473547654514777	Climber
50	BGT_EPJPNU	47	38.429319514892946	-10.526881499002787	Climber
51	BGT_EPJPNU	48	41.52259387381854	-9.901482207503408	Climber
52	BGT_EPJPNU	49	42.34097540219085	-9.863968584012675	Climber
53	BGT_EPJPNU	50	45.45919618429227	-9.150767839521148	Climber
54	BGT_EPJPNU	51	46.568073584336155	-8.907273457359098	Climber
55	BGT_EPJPNU	52	49.22656770601116	-8.194318030935943	Climber
56	BGT_EPJPNU	53	50.746212649071765	-7.908395493864768	Climber
57	BGT_EPJPNU	54	53.87841708890547	-7.234946026424743	Climber
58	BGT_EPJPNU	55	54.88413797983533	-6.999211949359255	Climber
59	BGT_EPJPNU	56	57.97380644914978	-6.196643245340428	Climber
60	BGT_EPJPNU	57	58.94042373216419	-5.815284001752627	Climber
61	BGT_EPJPNU	58	61.74602986189585	-5.124096329610798	Climber
62	BGT_EPJPNU	59	62.756815972671546	-4.941339295495733	Climber
63	BGT_EPJPNU	60	66.90775919187396	-4.197045527679106	Climber
64	BGT_EPJPNU	61	67.53673531632248	-4.105404827522253	Climber
65	BGT_EPJPNU	62	69.53439307988198	-3.862168853560699	Climber
66	BGT_EPJPNU	63	71.64490458990147	-3.6707649682565107	Climber
67	BGT_EPJPNU	64	73.20587107265645	-3.559919447888252	Climber
68	BGT_EPJPNU	65	75.25027930304178	-3.444719607311627	Climber
69	BGT_EPJPNU	66	76.42551618507129	-3.4555256187893777	Climber
70	BGT_EPJPNU	67	79.13576324791198	-3.3097329075466746	Climber
71	BGT_EPJPNU	68	79.89295395176258	-3.4652346851720233	Climber
72	BGT_EPJPNU	69	82.8003821757732	-3.41170888917185	Climber
73	BGT_EPJPNU	70	83.26299574125191	-3.5613584978974004	Climber
74	BGT_EPJPNU	71	85.02587982273242	-3.6071131657416995	Climber
75	BGT_EPJPNU	72	86.31609519167067	-3.5699990894602416	Climber
76	BGT_EPJPNU	73	89.50741686637555	-3.440089319820497	Climber
77	BGT_EPJPNU	74	89.7721253273141	-3.602949426611985	Climber
78	BGT_EPJPNU	75	91.18288462441491	-3.643723939448606	Climber
79	BGT_EPJPNU	76	92.59361984844236	-3.7202918215187517	Climber
80	BGT_EPJPNU	77	94.94557044574225	-3.953683101652861	Climber
81	BGT_EPJPNU	78	95.3270075030544	-4.184048255048119	Climber
82	BGT_EPJPNU	79	96.84087717346216	-4.359530364811108	Climber
83	BGT_EPJPNU	80	98.13572767251317	-4.55856687569026	Climber
84	BGT_EPJPNU	81	100.32069172123563	-4.650811219720837	Climber
85	BGT_EPJPNU	82	100.60788289704767	-4.939156456521435	Climber
86	BGT_EPJPNU	83	102.37810183951161	-5.149592295936688	Climber
87	BGT_EPJPNU	84	102.69524260571913	-5.352940172292105	Climber
88	BGT_EPJPNU	85	103.81183428525587	-5.3764342533312615	Climber
89	BGT_EPJPNU	86	105.1495133443678	-5.523948989113837	Climber
90	BGT_EPJPNU	87	106.76049605072247	-5.480828865745954	Climber
91	BGT_EPJPNU	88	107.10163924609044	-5.625667007813946	Climber
92	BGT_EPJPNU	89	108.19986589771388	-5.566661240176716	Climber
93	BGT_EPJPNU	90	108.97148175725467	-5.589418635317243	Climber
94	BGT_EPJPNU	91	110.76585067353129	-5.441994872018531	Climber
95	BGT_EPJPNU	92	110.74923873841051	-5.681489091959693	Climber
96	BGT_EPJPNU	93	111.59133166639602	-5.716506025501044	Climber
97	BGT_EPJPNU	94	112.2644548790827	-5.701451184280207	Climber
98	BGT_EPJPNU	95	113.97588143917233	-5.467196063486011	Climber
99	BGT_EPJPNU	96	113.87734741726452	-5.720230948964965	Climber
100	BGT_EPJPNU	97	114.5662001845308	-5.646479480856132	Climber
101	BGT_EPJPNU	98	115.14458296505714	-5.5753319950876215	Climber
102	BGT_EPJPNU	99	116.61666307622428	-5.357593144613187	Climber
103	BGT_EPJPNU	100	116.56160457579085	-5.712317153862708	Climber
104	BGT_EPJPNU	101	117.15715034911955	-5.610140914306164	Climber
105	BGT_EPJPNU	102	117.4219846136396	-5.5615217736007505	Climber
106	BGT_EPJPNU	103	118.58484034244725	-5.149127894550672	Climber
107	BGT_EPJPNU	104	118.22764458624806	-5.409473545435229	Climber
108	BGT_EPJPNU	105	118.68071534791629	-5.3053476496804945	Climber
109	BGT_EPJPNU	106	118.86406645802982	-5.2759458258008	Climber
110	BGT_EPJPNU	107	119.94727265474035	-4.781110288381303	Climber
111	BGT_EPJPNU	108	119.49041024505084	-4.980745952194532	Climber
112	BGT_EPJPNU	109	119.85403023013329	-4.817872684484101	Climber
113	BGT_EPJPNU	110	120.06942864521267	-4.784309283529768	Climber
114	BGT_EPJPNU	111	121.30272300061058	-4.333466382537291	Climber
115	BGT_EPJ	0	-70.86302925108576	-35.79906801648887	Climber
116	BGT_EPJ	1	-70.3673692480632	-35.487727775252715	Climber
117	BGT_EPJ	2	-69.87797456133875	-35.168120104713566	Climber
118	BGT_EPJ	3	-69.1830525859257	-34.70478975930151	Climber
119	BGT_EPJ	4	-68.6966519597189	-34.390006309473364	Climber
120	BGT_EPJ	5	-68.13219825767428	-33.94281157449539	Climber
121	BGT_EPJ	6	-67.64585282387827	-33.63676054385059	Climber
122	BGT_EPJ	7	-67.22632795302796	-33.44937837997083	Climber
123	BGT_EPJ	8	-66.59348635026387	-33.087688974249865	Climber
124	BGT_EPJ	9	-66.10483600700964	-32.84259457223859	Climber
125	BGT_EPJ	10	-65.61965063400304	-32.56629074887236	Climber
126	BGT_EPJ	11	-65.03562316606141	-32.06084826395463	Climber
127	BGT_EPJ	12	-64.66481402641053	-31.56738378748702	Climber
128	BGT_EPJ	13	-64.06297732179962	-30.51265553024817	Climber
129	BGT_EPJ	14	-63.68764276909787	-30.02553621019456	Climber
130	BGT_EPJ	15	-63.099901877962886	-28.81078888231981	Climber
131	BGT_EPJ	16	-62.59019722291675	-28.03318029198734	Climber
132	BGT_EPJ	17	-62.167593735649724	-27.01435611635711	Climber
133	BGT_EPJ	18	-61.816000239981285	-26.374739662343778	Climber
134	BGT_EPJ	19	-61.52180093608471	-25.52946914736876	Climber
135	BGT_EPJ	20	-61.163988452624785	-24.696703396279478	Climber
136	BGT_EPJ	21	-60.629503703395365	-23.45899579404787	Climber
137	BGT_EPJ	22	-60.38820920927539	-23.151710327332466	Climber
138	BGT_EPJ	23	-60.19819267476402	-22.483601249597235	Climber
139	BGT_EPJ	24	-59.90339857511606	-21.515953805962518	Climber
140	BGT_EPJ	25	-59.738688065277344	-21.191280325651075	Climber
141	BGT_EPJ	26	-59.598756010765335	-20.387682005791344	Climber
142	BGT_EPJ	27	-59.45083209067959	-19.738295534528813	Climber
143	BGT_EPJ	28	-59.32532528153713	-19.050557662141294	Climber
144	BGT_EPJ	29	-59.221706825460984	-18.52878020268041	Climber
145	BGT_EPJ	30	-59.119508166120276	-17.672827089105667	Climber
146	BGT_EPJ	31	-59.016672854165584	-17.04554816258187	Climber
147	BGT_EPJ	32	-58.950490031227744	-16.490565299464826	Climber
148	BGT_EPJ	33	-58.90984028821546	-15.838196223323258	Climber
149	BGT_EPJ	34	-58.87026146387914	-15.147858537615562	Climber
150	BGT_EPJ	35	-58.840427450400355	-14.52228947364272	Climber
151	BGT_EPJ	36	-58.81139013114122	-13.6234607007597	Climber
152	BGT_EPJ	37	-58.80115775617732	-13.373470816402062	Climber
153	BGT_EPJ	38	-58.77724621602325	-12.327440501893804	Climber
154	BGT_EPJ	39	-58.793224185551765	-12.01545947080152	Climber
155	BGT_EPJ	40	-58.77926990620016	-10.736102945635311	Climber
156	BGT_EPJ	41	-58.823394904191545	-10.697565184702954	Climber
157	BGT_EPJ	42	-58.83909880557819	-10.0630235403653	Climber
158	BGT_EPJ	43	-58.89867768941361	-9.063914232795485	Climber
159	BGT_EPJ	44	-58.95813248288682	-9.114824689438727	Climber
160	BGT_EPJ	45	-58.92936461721467	-8.406201202866002	Climber
161	BGT_EPJ	46	-58.925423264264474	-7.891772703951871	Climber
162	BGT_EPJ	47	-58.92399114663534	-6.055295335508152	Climber
163	BGT_EPJ	48	-58.96754312293788	-6.106776693005002	Climber
164	BGT_EPJ	49	-58.9612913976651	-5.366918517686529	Climber
165	BGT_EPJ	50	-58.99389053606836	-4.593165226358234	Climber
166	BGT_EPJ	51	-59.01902744703881	-4.188905260404327	Climber
167	BGT_EPJ	52	-58.992618313803455	-2.848872762747226	Climber
168	BGT_EPJ	53	-59.06846083160294	-2.9062218691354857	Climber
169	BGT_EPJ	54	-59.0604240636631	-2.2750098581030023	Climber
170	BGT_EPJ	55	-59.07373056904604	-1.7677050213050147	Climber
171	BGT_EPJ	56	-59.0719796476191	-0.7925864204880457	Climber
172	BGT_EPJ	57	-59.12711265630666	-0.813159036882321	Climber
173	BGT_EPJ	58	-59.12716064016965	-0.1986528980809252	Climber
174	BGT_EPJ	59	-59.21960392045042	0.8152488688103038	Climber
175	BGT_EPJ	60	-59.31163833681259	0.6940259853897923	Climber
176	BGT_EPJ	61	-59.33997585585239	1.2229583280396978	Climber
177	BGT_EPJ	62	-59.39637352391507	1.8235645620257068	Climber
178	BGT_EPJ	63	-59.40906753512785	2.525867576531515	Climber
179	BGT_EPJ	64	-59.44186100260573	2.8594618307436304	Climber
180	BGT_EPJ	65	-59.35160224467104	4.345412253515395	Climber
181	BGT_EPJ	66	-59.42643509811394	4.190929594426352	Climber
182	BGT_EPJ	67	-59.407353577933094	4.802276080035579	Climber
183	BGT_EPJ	68	-59.429200562747035	5.159253423826763	Climber
184	BGT_EPJ	69	-59.3156033289921	6.685773515375799	Climber
185	BGT_EPJ	70	-59.38410367777548	6.500679864989098	Climber
186	BGT_EPJ	71	-59.350309380510396	7.2042150659691035	Climber
187	BGT_EPJ	72	-59.37748543587134	7.339720048084425	Climber
188	BGT_EPJ	73	-59.30999059043852	8.368626025171228	Climber
189	BGT_EPJ	74	-59.4013573643767	8.078670137904927	Climber
190	BGT_EPJ	75	-59.367246206092105	8.722378961469454	Climber
191	BGT_EPJ	76	-59.41775782013516	8.909144309034104	Climber
192	BGT_EPJ	77	-59.27236114789932	10.514254863228366	Climber
193	BGT_EPJ	78	-59.34364259447707	10.2623946899437	Climber
194	BGT_EPJ	79	-59.298319272307566	10.986060865805193	Climber
195	BGT_EPJ	80	-59.318832709884326	11.117233716431514	Climber
196	BGT_EPJ	81	-59.24679737021679	11.952685844134907	Climber
197	BGT_EPJ	82	-59.25002213313396	12.013304743354784	Climber
198	BGT_EPJ	83	-59.19936884946372	12.833897170542546	Climber
199	BGT_EPJ	84	-59.2420987715073	12.673211301507147	Climber
200	BGT_EPJ	85	-59.209610815221396	13.276783780823072	Climber
201	BGT_EPJ	86	-59.212115404035444	13.439331441239032	Climber
202	BGT_EPJ	87	-59.06401418132777	14.887538166714577	Climber
203	BGT_EPJ	88	-59.102226846283294	14.694868580035475	Climber
204	BGT_EPJ	89	-59.035047757803895	15.390196305622457	Climber
205	BGT_EPJ	90	-59.04255520818675	15.479801646674444	Climber
206	BGT_EPJ	91	-58.97889024696923	16.219663300186006	Climber
207	BGT_EPJ	92	-58.99722769022459	16.22739097138503	Climber
208	BGT_EPJ	93	-58.958144401226505	16.840479151871584	Climber
209	BGT_EPJ	94	-58.97037302946314	16.966638162079047	Climber
210	BGT_EPJ	95	-58.902919977583856	17.82562680269601	Climber
211	BGT_EPJ	96	-58.93591512199198	17.626160482503693	Climber
212	BGT_EPJ	97	-58.89469282051791	18.1377875525516	Climber
213	BGT_EPJ	98	-58.84168461352411	18.590666343169925	Climber
214	BGT_EPJ	99	-58.66302599197386	19.785033654888196	Climber
215	BGT_EPJ	100	-58.63558506628349	19.61734185558011	Climber
216	BGT_EPJ	101	-58.55788028113936	20.153784034994768	Climber
217	BGT_EPJ	102	-58.479163490715756	20.719903511239647	Climber
218	BGT_EPJ	103	-58.38474324979553	21.43874255302564	Climber
219	BGT_EPJ	104	-58.344027653649164	21.644761113442513	Climber
220	BGT_EPJ	105	-58.248118291766424	22.388715151381263	Climber
221	BGT_EPJ	106	-58.2641388499527	22.25515988487979	Climber
222	BGT_EPJ	107	-58.21448093702398	22.724878476820603	Climber
223	BGT_EPJ	108	-58.19802797703059	22.921817376676962	Climber
224	BGT_EPJ	109	-57.99384731435484	24.472298175192982	Climber
225	BGT_EPJ	110	-58.00569322782646	24.12993416509377	Climber
226	BGT_EPJ	111	-57.92156671151903	24.588621602701814	Climber
227	BGT_EPJ	112	-57.852672995075245	24.988788039610597	Climber
228	BGT_EPJ	113	-57.69004602174914	26.015126610303515	Climber
229	BGT_EPJ	114	-57.72728969320648	25.586764830128068	Climber
230	BGT_EPJ	115	-57.64442967529807	26.157680597212746	Climber
231	BGT_EPJ	116	-57.70050510068694	25.77452773011413	Climber
232	BGT_EPJ	117	-57.6920867162076	26.1095935499586	Climber
233	BGT_EPJ	118	-57.66624566579326	26.390605410235967	Climber
234	BGT_EPJ	119	-57.47223502182862	27.555775576323867	Climber
235	BGT_EPJ	120	-57.4790494454334	27.14517660522311	Climber
236	BGT_EPJ	121	-57.36133240160225	27.695665016129215	Climber
237	BGT_EPJ	122	-57.385154450196886	27.411684201619845	Climber
238	BGT_EPJ	123	-57.330928366755145	27.822890561857307	Climber
239	BGT_EPJ	124	-57.36270907527397	27.74303143499219	Climber
240	BGT_EPJ	125	-57.32734378552311	28.335616102602348	Climber
241	BGT_EPJ	126	-57.42989916683248	27.879389394153144	Climber
242	BGT_EPJ	127	-57.43558353213836	28.22410693588699	Climber
243	BGT_EPJ	128	-57.467336596612725	28.183998417836246	Climber
244	BGT_EPJ	129	-57.40764145207407	28.637038719775187	Climber
245	BGT_EPJ	130	-57.44750700215211	28.363910847284867	Climber
246	BGT_EPJ	131	-57.39281484433196	28.76207596593261	Climber
247	BGT_EPJ	132	-57.44633036451472	28.524869708919386	Climber
248	BGT_EPJ	133	-57.37762721742068	28.978975622458357	Climber
249	BGT_EPJ	134	-57.428952898318364	28.648999797466484	Climber
250	BGT_EPJ	135	-57.37616388329893	29.030764164435237	Climber
251	BGT_EPJ	136	-57.413072977045054	28.814359918119518	Climber
252	BGT_EPJ	137	-57.329728211491016	29.26348471860806	Climber
253	BGT_EPJ	138	-57.39898433553967	28.86210552348249	Climber
254	BGT_EPJ	139	-57.35909415868586	29.17480376078048	Climber
255	BGT_EPJ	140	-57.376642694492666	29.07102673864836	Climber
256	BGT_EPJ	141	-57.269687981811614	29.55632745378166	Climber
257	BGT_EPJ	142	-57.32821320232609	29.13301688561273	Climber
258	BGT_EPJ	143	-57.282655822689534	29.422148869432256	Climber
259	BGT_EPJ	144	-57.29221862610355	29.32652342823291	Climber
260	BGT_EPJ	145	-57.17056791073938	29.848467329734742	Climber
261	BGT_EPJ	146	-57.232796042644026	29.39510066193058	Climber
262	BGT_EPJ	147	-57.18018680742051	29.681845642336395	Climber
263	BGT_EPJ	148	-57.184724728217624	29.631933434663427	Climber
264	BGT_EPJ	149	-57.03846512034192	30.186579541688875	Climber
265	BGT_EPJ	150	-57.11002817468081	29.648236832844095	Climber
266	EPJ_EPJPNU	0	-54.155304829355515	39.1315788270636	Climber
267	EPJ_EPJPNU	1	-53.860108775017814	38.63805366144308	Climber
268	EPJ_EPJPNU	2	-53.51081698877167	38.12856075350905	Climber
269	EPJ_EPJPNU	3	-53.162604920702066	37.78152990874783	Climber
270	EPJ_EPJPNU	4	-52.73304519174024	37.361097767883905	Climber
271	EPJ_EPJPNU	5	-52.2918842964601	37.107858925237764	Climber
272	EPJ_EPJPNU	6	-51.634069347890254	36.816643407812634	Climber
273	EPJ_EPJPNU	7	-51.08834514385877	36.55555494698014	Climber
274	EPJ_EPJPNU	8	-50.43688686552935	36.365590478579826	Climber
275	EPJ_EPJPNU	9	-49.50906796451641	36.101957646068364	Climber
276	EPJ_EPJPNU	10	-48.4741803728265	35.88169732977942	Climber
277	EPJ_EPJPNU	11	-47.03523526393674	35.624385152402716	Climber
278	EPJ_EPJPNU	12	-45.14692746386944	35.27435780613106	Climber
279	EPJ_EPJPNU	13	-41.27817998174591	34.66086820293308	Climber
280	EPJ_EPJPNU	14	-39.22418013848326	34.39369119100594	Climber
281	EPJ_EPJPNU	15	-35.99873623111107	33.957108783597604	Climber
282	EPJ_EPJPNU	16	-33.03076796649978	33.55749397098018	Climber
283	EPJ_EPJPNU	17	-30.43143303055987	33.18750182417171	Climber
284	EPJ_EPJPNU	18	-25.993362391560055	32.55771335730985	Climber
285	EPJ_EPJPNU	19	-24.155725752939837	32.33195680995209	Climber
286	EPJ_EPJPNU	20	-20.767828168676953	31.794057147927845	Climber
287	EPJ_EPJPNU	21	-15.513219665602367	31.056373458906272	Climber
288	EPJ_EPJPNU	22	-13.359658509137825	30.824608941979836	Climber
289	EPJ_EPJPNU	23	-10.561028334056736	30.398015596050712	Climber
290	EPJ_EPJPNU	24	-8.389018588895762	30.095688282610954	Climber
291	EPJ_EPJPNU	25	-4.307598789409962	29.427514346234698	Climber
292	EPJ_EPJPNU	26	-2.3696850406399292	29.15479914596941	Climber
293	EPJ_EPJPNU	27	2.8058571698892156	28.247094290045197	Climber
294	EPJ_EPJPNU	28	4.558313496232253	28.027100417463924	Climber
295	EPJ_EPJPNU	29	8.357496628753195	27.331809289130067	Climber
296	EPJ_EPJPNU	30	9.751207579232112	27.15156100130234	Climber
297	EPJ_EPJPNU	31	12.254914164685479	26.651278942879546	Climber
298	EPJ_EPJPNU	32	13.469201489040566	26.405026208472375	Climber
299	EPJ_EPJPNU	33	16.030145811587683	25.801779133911136	Climber
300	EPJ_EPJPNU	34	17.088755323714466	25.531585989527986	Climber
301	EPJ_EPJPNU	35	19.730657694576074	24.87329566135916	Climber
302	EPJ_EPJPNU	36	20.555033648970873	24.636771996469715	Climber
303	EPJ_EPJPNU	37	23.325151491642234	23.92147630789351	Climber
304	EPJ_EPJPNU	38	24.825459949980285	23.505396104619386	Climber
305	EPJ_EPJPNU	39	26.79754363380157	22.95895997302898	Climber
306	EPJ_EPJPNU	40	27.975922184794165	22.592196190707295	Climber
307	EPJ_EPJPNU	41	29.864837807617146	22.076441658311435	Climber
308	EPJ_EPJPNU	42	31.067573112928812	21.76888470664117	Climber
309	EPJ_EPJPNU	43	33.19462250891609	21.24302847526531	Climber
310	EPJ_EPJPNU	44	34.31584821490954	20.950146279778757	Climber
311	EPJ_EPJPNU	45	37.72032262514834	20.059111681425414	Climber
312	EPJ_EPJPNU	46	38.09728472458336	19.92276381341292	Climber
313	EPJ_EPJPNU	47	40.370541769937724	19.30142884510694	Climber
314	EPJ_EPJPNU	48	41.62737871253852	18.89826683006305	Climber
315	EPJ_EPJPNU	49	44.17093253311451	18.19681929028914	Climber
316	EPJ_EPJPNU	50	44.79012051397392	17.986253774037866	Climber
317	EPJ_EPJPNU	51	47.249386647635305	17.34217210104957	Climber
318	EPJ_EPJPNU	52	48.11681400950665	17.07612133354151	Climber
319	EPJ_EPJPNU	53	50.86795085276648	16.374659789415244	Climber
320	EPJ_EPJPNU	54	52.17051738215818	16.037602023064668	Climber
321	EPJ_EPJPNU	55	55.16638114202459	15.300624016937391	Climber
322	EPJ_EPJPNU	56	55.76484738192713	15.140783558054475	Climber
323	EPJ_EPJPNU	57	58.55956755193385	14.424157269656302	Climber
324	EPJ_EPJPNU	58	59.227799320201704	14.244045588227372	Climber
325	EPJ_EPJPNU	59	61.79344563868453	13.597729356117826	Climber
326	EPJ_EPJPNU	60	62.527436799618755	13.406025557266682	Climber
327	EPJ_EPJPNU	61	65.3842062895538	12.67068271823355	Climber
328	EPJ_EPJPNU	62	66.01738229768466	12.508705075347825	Climber
329	EPJ_EPJPNU	63	69.20841134288418	11.673414587039154	Climber
330	EPJ_EPJPNU	64	69.89566070508911	11.45386065103983	Climber
331	EPJ_EPJPNU	65	72.0341887785352	10.839345383626771	Climber
332	EPJ_EPJPNU	66	73.09112182194092	10.538421085358861	Climber
333	EPJ_EPJPNU	67	76.70220217748705	9.592023507777737	Climber
334	EPJ_EPJPNU	68	77.0540310022455	9.500020252564138	Climber
335	EPJ_EPJPNU	69	78.51263998341892	9.095199281354379	Climber
336	EPJ_EPJPNU	70	80.46234144926724	8.560701885640004	Climber
337	EPJ_EPJPNU	71	81.50902244389249	8.245579566638556	Climber
338	EPJ_EPJPNU	72	84.13584614569518	7.516316892389768	Climber
339	EPJ_EPJPNU	73	84.72306273077679	7.345086264597214	Climber
340	EPJ_EPJPNU	74	86.3169954206694	6.861341322977253	Climber
341	EPJ_EPJPNU	75	87.66609284829343	6.422644811435054	Climber
342	EPJ_EPJPNU	76	89.86426972769928	5.785888004227847	Climber
343	EPJ_EPJPNU	77	90.53641283207038	5.551307808255832	Climber
344	EPJ_EPJPNU	78	92.6624575433302	4.903585539678248	Climber
345	EPJ_EPJPNU	79	93.16872104588344	4.708012326010264	Climber
346	EPJ_EPJPNU	80	95.07201619319355	4.0678119564530855	Climber
347	EPJ_EPJPNU	81	95.83496194853534	3.804273648209482	Climber
348	EPJ_EPJPNU	82	98.49670653547038	3.0258265469024592	Climber
349	EPJ_EPJPNU	83	98.69472086588449	2.912028347621979	Climber
350	EPJ_EPJPNU	84	100.20290072847031	2.3703953899104167	Climber
351	EPJ_EPJPNU	85	100.91987303675994	2.1355810127261114	Climber
352	EPJ_EPJPNU	86	103.6190549722869	1.3782062476926078	Climber
353	EPJ_EPJPNU	87	103.75861624083842	1.268783332684168	Climber
354	EPJ_EPJPNU	88	104.86865998008514	0.8847667237337479	Climber
355	EPJ_EPJPNU	89	105.66787938076385	0.6713863899680103	Climber
356	EPJ_EPJPNU	90	107.49555783520167	0.2552842554498454	Climber
357	EPJ_EPJPNU	91	107.74022647237432	0.26276712849258577	Climber
358	EPJ_EPJPNU	92	108.77643293194492	-0.02109928218176653	Climber
359	EPJ_EPJPNU	93	109.80283476469032	-0.2600123430654699	Climber
360	EPJ_EPJPNU	94	110.90851948525791	-0.5181205945437867	Climber
361	EPJ_EPJPNU	95	111.28082905073941	-0.5579227776896744	Climber
362	EPJ_EPJPNU	96	112.23388402562603	-0.7543269705096959	Climber
363	EPJ_EPJPNU	97	112.63218460194985	-0.8135884843499666	Climber
364	EPJ_EPJPNU	98	114.06707681472119	-1.0244040868226523	Climber
365	EPJ_EPJPNU	99	113.83511103224818	-0.8889034587772179	Climber
366	EPJ_EPJPNU	100	114.50088064686176	-1.1021326568705614	Climber
367	EPJ_EPJPNU	101	114.89787720190284	-1.1776318936870733	Climber
368	EPJ_EPJPNU	102	116.30061027634025	-1.4289785928023788	Climber
369	EPJ_EPJPNU	103	116.03703363065895	-1.2045808367756086	Climber
370	EPJ_EPJPNU	104	116.52984575460071	-1.3340935450690152	Climber
371	EPJ_EPJPNU	105	116.52356006593716	-1.3092625403004745	Climber
372	EPJ_EPJPNU	106	116.96585667018174	-1.4225032468632617	Climber
373	EPJ_EPJPNU	107	117.23993788748761	-1.4534129820918296	Climber
374	EPJ_EPJPNU	108	118.54977679945485	-1.7187382745854212	Climber
375	EPJ_EPJPNU	109	118.38635908826004	-1.4754081955845382	Climber
376	EPJ_EPJPNU	110	118.8104552494095	-1.5130974086082467	Climber
377	EPJ_EPJPNU	111	118.85649355338376	-1.4968991865739658	Climber
378	EPJ_EPJPNU	112	119.64654404341417	-1.781157625846036	Climber
379	EPJ_EPJPNU	113	119.33773053650025	-1.6596520494629674	Climber
380	EPJ_EPJPNU	114	119.69396143249675	-1.7396999548241157	Climber
381	EPJ_EPJPNU	115	119.89857150114617	-1.7301438971465732	Climber
382	EPJ_EPJPNU	116	120.7172925727232	-1.9632888068055316	Climber
383	EPJ_BGT	0	-54.155304829355515	39.1315788270636	Climber
384	EPJ_BGT	1	-53.9296956202258	38.53967272369671	Climber
385	EPJ_BGT	2	-53.704496550274804	38.02652959066695	Climber
386	EPJ_BGT	3	-53.466578091321196	37.61753409370224	Climber
387	EPJ_BGT	4	-53.249023115737046	37.25369550740106	Climber
388	EPJ_BGT	5	-52.99721330046335	36.92413416008596	Climber
389	EPJ_BGT	6	-52.84343651680669	36.65405999847919	Climber
390	EPJ_BGT	7	-52.67546479300955	36.19318774312554	Climber
391	EPJ_BGT	8	-52.65883117929974	35.99961294679514	Climber
392	EPJ_BGT	9	-52.58464918763635	35.72459628841948	Climber
393	EPJ_BGT	10	-52.554125088162415	35.57243509955768	Climber
394	EPJ_BGT	11	-52.537182374506	35.39949800899407	Climber
395	EPJ_BGT	12	-52.55595388631041	35.16748836846696	Climber
396	EPJ_BGT	13	-52.61050786308728	34.88947451619841	Climber
397	EPJ_BGT	14	-52.75430062000423	34.43653753863102	Climber
398	EPJ_BGT	15	-53.01071461212593	33.826775115079876	Climber
399	EPJ_BGT	16	-53.285609595902216	33.27119395861873	Climber
400	EPJ_BGT	17	-53.611607918226035	32.65702536924869	Climber
401	EPJ_BGT	18	-53.82658533450829	32.25034080854307	Climber
402	EPJ_BGT	19	-54.22017823164278	31.44583111051029	Climber
403	EPJ_BGT	20	-54.53150517161603	30.89590492585301	Climber
404	EPJ_BGT	21	-54.91445887681568	30.150396081737444	Climber
405	EPJ_BGT	22	-55.17958707046461	29.661117154895845	Climber
406	EPJ_BGT	23	-55.56723479483166	28.893078379894696	Climber
407	EPJ_BGT	24	-55.87315955696781	28.37844478162575	Climber
408	EPJ_BGT	25	-56.28174148744394	27.638267401717417	Climber
409	EPJ_BGT	26	-56.5062682769955	27.270007580103417	Climber
410	EPJ_BGT	27	-57.13098206097474	26.006968887098225	Climber
411	EPJ_BGT	28	-57.25975549024133	25.897132270210648	Climber
412	EPJ_BGT	29	-57.53470803471652	25.34709774501252	Climber
413	EPJ_BGT	30	-57.95231097112662	24.545652603261217	Climber
414	EPJ_BGT	31	-58.11130758829176	24.28099660917083	Climber
415	EPJ_BGT	32	-58.67371648006302	23.065245314549077	Climber
416	EPJ_BGT	33	-58.76172649934838	22.99185342478681	Climber
417	EPJ_BGT	34	-59.040627424503086	22.413733180071514	Climber
418	EPJ_BGT	35	-59.30953711946898	21.867326429614348	Climber
419	EPJ_BGT	36	-59.69159959761991	20.996123872920105	Climber
420	EPJ_BGT	37	-59.84144436247198	20.69753049508203	Climber
421	EPJ_BGT	38	-60.45595518606091	19.147209154013154	Climber
422	EPJ_BGT	39	-60.49670768313824	19.146337363152302	Climber
423	EPJ_BGT	40	-60.779681438108305	18.398276773507288	Climber
424	EPJ_BGT	41	-60.93407048289712	18.00207247261517	Climber
425	EPJ_BGT	42	-61.73463142093687	15.771868212430077	Climber
426	EPJ_BGT	43	-61.67595683096856	15.945592353498013	Climber
427	EPJ_BGT	44	-61.85617485442528	15.394756504777432	Climber
428	EPJ_BGT	45	-62.10450640948143	14.618160297548624	Climber
429	EPJ_BGT	46	-62.15021197365214	14.460113874295994	Climber
430	EPJ_BGT	47	-62.83926552015113	12.381283000614644	Climber
431	EPJ_BGT	48	-62.73016365298297	12.647577457776334	Climber
432	EPJ_BGT	49	-62.86426888733385	12.110389449694017	Climber
433	EPJ_BGT	50	-63.12494860873215	11.217297767907446	Climber
434	EPJ_BGT	51	-63.100330202012024	11.147117722592972	Climber
435	EPJ_BGT	52	-63.33411570576937	10.248228818753633	Climber
436	EPJ_BGT	53	-63.29664880799468	10.20074513200099	Climber
437	EPJ_BGT	54	-63.474118738379346	9.442227957333953	Climber
438	EPJ_BGT	55	-63.480384425566825	9.198770748329807	Climber
439	EPJ_BGT	56	-63.92914650386105	7.564396721988272	Climber
440	EPJ_BGT	57	-63.81962125815544	7.703161405711796	Climber
441	EPJ_BGT	58	-64.02342199299119	6.687225751684288	Climber
442	EPJ_BGT	59	-63.917473888340346	6.716444226257649	Climber
443	EPJ_BGT	60	-64.07339592836175	5.946965770847619	Climber
444	EPJ_BGT	61	-64.0924612118397	5.537868347200371	Climber
445	EPJ_BGT	62	-64.52876932070134	3.9346497474065614	Climber
446	EPJ_BGT	63	-64.42417983806234	4.08940533847582	Climber
447	EPJ_BGT	64	-64.59141430930143	3.312707607860845	Climber
448	EPJ_BGT	65	-64.57547334635737	3.164388614088299	Climber
449	EPJ_BGT	66	-64.78917011180826	2.2080690316411427	Climber
450	EPJ_BGT	67	-64.70471239296857	2.2742028274554893	Climber
451	EPJ_BGT	68	-64.84589278210777	1.4755531095877936	Climber
452	EPJ_BGT	69	-64.7755128467341	1.3259251919738548	Climber
453	EPJ_BGT	70	-64.9843335679453	0.3068685669782148	Climber
454	EPJ_BGT	71	-64.87224951466679	0.40880788098624465	Climber
455	EPJ_BGT	72	-64.98182851725326	-0.2525566436832163	Climber
456	EPJ_BGT	73	-65.11530298010508	-1.1109601008987633	Climber
457	EPJ_BGT	74	-65.1385856920314	-1.5437923689557196	Climber
458	EPJ_BGT	75	-65.5707267950092	-3.387033843560365	Climber
459	EPJ_BGT	76	-65.45991636257293	-3.241633257573193	Climber
460	EPJ_BGT	77	-65.62139702988777	-4.212683811963242	Climber
461	EPJ_BGT	78	-65.54913667400614	-4.2310828276915915	Climber
462	EPJ_BGT	79	-65.69974829909924	-5.222987172781447	Climber
463	EPJ_BGT	80	-65.59504324313848	-5.136151251432125	Climber
464	EPJ_BGT	81	-65.72303759127368	-5.904219488828208	Climber
465	EPJ_BGT	82	-65.70275265124344	-6.071863682003606	Climber
466	EPJ_BGT	83	-65.8707053927645	-6.943438102537773	Climber
467	EPJ_BGT	84	-65.8116666592075	-7.0081173463321305	Climber
468	EPJ_BGT	85	-65.96411925984404	-7.793598341891644	Climber
469	EPJ_BGT	86	-65.92959068810283	-7.964136552719127	Climber
470	EPJ_BGT	87	-66.11237170452675	-8.854889726882055	Climber
471	EPJ_BGT	88	-66.05146323319748	-8.884024030480495	Climber
472	EPJ_BGT	89	-66.22050092024584	-9.78795077417738	Climber
473	EPJ_BGT	90	-66.1439411002432	-9.733171042970142	Climber
474	EPJ_BGT	91	-66.26858751296923	-10.507587496521277	Climber
475	EPJ_BGT	92	-66.19913348695786	-10.584070118894658	Climber
476	EPJ_BGT	93	-66.34382112225788	-11.471463354651588	Climber
477	EPJ_BGT	94	-66.23410708684276	-11.421313253151682	Climber
478	EPJ_BGT	95	-66.34739624800481	-12.15372420463062	Climber
479	EPJ_BGT	96	-66.2629029364957	-12.327457899511572	Climber
480	EPJ_BGT	97	-66.39936674196325	-13.112626607616802	Climber
481	EPJ_BGT	98	-66.27443114150684	-13.049082263098013	Climber
482	EPJ_BGT	99	-66.38455431506907	-13.739659975104106	Climber
483	EPJ_BGT	100	-66.32741526334131	-13.908334058160982	Climber
484	EPJ_BGT	101	-66.46137535846631	-14.711074804333913	Climber
485	EPJ_BGT	102	-66.36042310944768	-14.547943830235523	Climber
486	EPJ_BGT	103	-66.4520757284947	-15.13069550315217	Climber
487	EPJ_BGT	104	-66.42164272998168	-15.23603055579557	Climber
488	EPJ_BGT	105	-66.74925594772537	-16.68510017378339	Climber
489	EPJ_BGT	106	-66.54912153469185	-16.138806067356214	Climber
490	EPJ_BGT	107	-66.60212892184457	-16.583063355443922	Climber
491	EPJ_BGT	108	-66.63504148522843	-17.089076455017047	Climber
492	EPJ_BGT	109	-66.74769001910614	-17.803733166099974	Climber
493	EPJ_BGT	110	-66.66129811679544	-17.692371265707575	Climber
494	EPJ_BGT	111	-66.81754139060865	-18.467288367194048	Climber
495	EPJ_BGT	112	-66.67640673911272	-18.113839059519094	Climber
496	EPJ_BGT	113	-66.77548661265551	-18.68561019167589	Climber
497	EPJ_BGT	114	-66.69660831360333	-18.560841418921175	Climber
498	EPJ_BGT	115	-66.83014851662413	-19.232855852343707	Climber
499	EPJ_BGT	116	-66.71450255871542	-18.984327018878833	Climber
500	EPJ_BGT	117	-66.82745904377056	-19.551228757253163	Climber
501	EPJ_BGT	118	-66.75566591416327	-19.446036523614325	Climber
502	EPJ_BGT	119	-66.90909039433305	-20.21709565671531	Climber
503	EPJ_BGT	120	-66.7566089880207	-19.762258910978478	Climber
504	EPJ_BGT	121	-66.85921971954468	-20.26875277381405	Climber
505	EPJ_BGT	122	-66.8336932720812	-20.265135529008287	Climber
506	EPJ_BGT	123	-66.98953151456541	-20.962344859995035	Climber
507	EPJ_BGT	124	-66.87516396186125	-20.586386161292726	Climber
508	EPJ_BGT	125	-66.98369508768405	-21.100290796212843	Climber
509	EPJ_BGT	126	-66.93751414844525	-20.995241198511795	Climber
510	EPJ_BGT	127	-67.10135660850786	-21.70451437778647	Climber
511	EPJ_BGT	128	-66.96957700924905	-21.275514445247534	Climber
512	EPJ_BGT	129	-67.09372545160805	-21.82676491685819	Climber
513	EPJ_BGT	130	-67.07720848544875	-21.76719845652543	Climber
514	EPJ_BGT	131	-67.25414386445239	-22.473921718179444	Climber
515	EPJ_BGT	132	-67.14958894175692	-22.101461411215425	Climber
516	EPJ_BGT	133	-67.29582247171507	-22.739561371973103	Climber
517	EPJ_BGT	134	-67.20354497978248	-22.376205212957007	Climber
518	EPJ_BGT	135	-67.31638206977246	-22.854911254095736	Climber
519	EPJ_BGT	136	-67.29409543669449	-22.788676990591455	Climber
520	EPJ_BGT	137	-67.4810687434455	-23.554763552563738	Climber
521	EPJ_BGT	138	-67.29958643225487	-22.833697777012397	Climber
522	EPJ_BGT	139	-67.38619151270458	-23.20099054911991	Climber
523	EPJ_BGT	140	-67.42191033673532	-23.358792501283226	Climber
524	EPJ_BGT	141	-67.89359456613488	-25.269798081095807	Climber
525	EPJ_BGT	142	-67.69528549258919	-24.435368462965265	Climber
526	EPJ_BGT	143	-67.77534121677459	-24.745851936747115	Climber
527	EPJ_BGT	144	-67.81565021053166	-24.88582787465604	Climber
528	EPJ_BGT	145	-68.16643271383138	-26.354199782361647	Climber
529	EPJ_BGT	146	-68.02767873670741	-25.68205887228847	Climber
530	EPJ_BGT	147	-68.16502037274277	-26.21308096164029	Climber
531	EPJ_BGT	148	-68.06240228007418	-25.716902062800298	Climber
532	EPJ_BGT	149	-68.20423732013576	-26.283431511082018	Climber
533	EPJ_BGT	150	-68.05191976559662	-25.652003625391323	Climber
534	EPJPNU_BGT	0	125.01206874300938	-3.3382793637163073	Climber
535	EPJPNU_BGT	1	125.17353932935346	-3.623150894080457	Climber
536	EPJPNU_BGT	2	125.1727377997185	-3.908808781442552	Climber
537	EPJPNU_BGT	3	125.15038962305653	-4.121699794217276	Climber
538	EPJPNU_BGT	4	125.03171942578425	-4.38019355519906	Climber
539	EPJPNU_BGT	5	124.87236252154828	-4.694701534289552	Climber
540	EPJPNU_BGT	6	124.7352331486938	-5.003735982724594	Climber
541	EPJPNU_BGT	7	124.58753640083532	-5.233328561249717	Climber
542	EPJPNU_BGT	8	124.33633811231287	-5.447943976760414	Climber
543	EPJPNU_BGT	9	124.10261883917015	-5.626396870498035	Climber
544	EPJPNU_BGT	10	123.50394051005651	-5.898277742640454	Climber
545	EPJPNU_BGT	11	122.99666909041595	-6.04702095899146	Climber
546	EPJPNU_BGT	12	121.95517718256995	-6.271365861267061	Climber
547	EPJPNU_BGT	13	120.43731572601297	-6.52086627447645	Climber
548	EPJPNU_BGT	14	118.59240984747538	-6.796153605498837	Climber
549	EPJPNU_BGT	15	116.08396852542532	-7.127195003011621	Climber
550	EPJPNU_BGT	16	113.29038465575421	-7.509748017197728	Climber
551	EPJPNU_BGT	17	106.19703339287088	-8.511447406075572	Climber
552	EPJPNU_BGT	18	103.0110006293716	-8.83941517255266	Climber
553	EPJPNU_BGT	19	96.16594524061354	-10.099495909523451	Climber
554	EPJPNU_BGT	20	93.36799661319748	-10.216223577540992	Climber
555	EPJPNU_BGT	21	89.47468590775377	-10.768348555743676	Climber
556	EPJPNU_BGT	22	86.6124033041972	-11.092375263736248	Climber
557	EPJPNU_BGT	23	80.99829299453674	-11.999611448599309	Climber
558	EPJPNU_BGT	24	78.74204273731611	-12.088170155192003	Climber
559	EPJPNU_BGT	25	74.4313940805455	-12.948930679056142	Climber
560	EPJPNU_BGT	26	70.43651207075042	-13.514422926704992	Climber
561	EPJPNU_BGT	27	67.24890333310402	-13.956622580422062	Climber
562	EPJPNU_BGT	28	63.99636467851863	-14.511119703331923	Climber
563	EPJPNU_BGT	29	60.23202378470567	-15.007562461840863	Climber
564	EPJPNU_BGT	30	57.72070565315177	-15.284254495384648	Climber
565	EPJPNU_BGT	31	53.62327721472275	-16.14588288921564	Climber
566	EPJPNU_BGT	32	50.76889453189464	-16.5025684561368	Climber
567	EPJPNU_BGT	33	46.42091116483708	-17.441810063702636	Climber
568	EPJPNU_BGT	34	45.203795839773704	-17.05504330387368	Climber
569	EPJPNU_BGT	35	40.88498812604489	-18.149899977817217	Climber
570	EPJPNU_BGT	36	40.17149271570224	-17.856757609208856	Climber
571	EPJPNU_BGT	37	36.97011951172872	-18.821507424590944	Climber
572	EPJPNU_BGT	38	35.9282369644188	-18.681232922690484	Climber
573	EPJPNU_BGT	39	32.871298120653776	-19.696091256005538	Climber
574	EPJPNU_BGT	40	31.529903866974433	-19.694083857943586	Climber
575	EPJPNU_BGT	41	28.244086918461026	-20.962716621350218	Climber
576	EPJPNU_BGT	42	27.261123327310084	-21.046268694845438	Climber
577	EPJPNU_BGT	43	23.463300552390635	-22.609393219533757	Climber
578	EPJPNU_BGT	44	22.652707046571468	-22.75338622940906	Climber
579	EPJPNU_BGT	45	19.33528615115954	-24.30098678797021	Climber
580	EPJPNU_BGT	46	18.535034308008353	-24.514527335566978	Climber
581	EPJPNU_BGT	47	15.42618605461941	-25.855838473161562	Climber
582	EPJPNU_BGT	48	14.358268773982296	-25.957387729670835	Climber
583	EPJPNU_BGT	49	10.291955874412372	-27.46374170724151	Climber
584	EPJPNU_BGT	50	9.943757109649146	-27.22050349239654	Climber
585	EPJPNU_BGT	51	7.4323690106056	-27.823834041623982	Climber
586	EPJPNU_BGT	52	6.738097278282399	-27.7196502434197	Climber
587	EPJPNU_BGT	53	4.234592581921875	-28.577220338337977	Climber
588	EPJPNU_BGT	54	3.3339083692764473	-28.479665615668587	Climber
589	EPJPNU_BGT	55	-0.7845862042218638	-29.632221183362557	Climber
590	EPJPNU_BGT	56	-1.0023324588263312	-29.12369608009573	Climber
591	EPJPNU_BGT	57	-3.177185598631785	-29.367833816549023	Climber
592	EPJPNU_BGT	58	-4.0296997631931255	-29.12797103315337	Climber
593	EPJPNU_BGT	59	-6.768756480816117	-29.927620169495057	Climber
594	EPJPNU_BGT	60	-7.472607197215043	-29.520593834918397	Climber
595	EPJPNU_BGT	61	-10.47140020483021	-30.331161920607684	Climber
596	EPJPNU_BGT	62	-10.900518999295594	-29.85788211812321	Climber
597	EPJPNU_BGT	63	-12.70214188312085	-30.127624807954454	Climber
598	EPJPNU_BGT	64	-13.618293861118103	-30.05499297557894	Climber
599	EPJPNU_BGT	65	-17.23218829264923	-31.14632728816554	Climber
600	EPJPNU_BGT	66	-17.313173910639694	-30.548793009001315	Climber
601	EPJPNU_BGT	67	-18.723285168041382	-30.767399888173127	Climber
602	EPJPNU_BGT	68	-19.847634948068492	-30.836463955412825	Climber
603	EPJPNU_BGT	69	-22.494051277235243	-31.659291087214434	Climber
604	EPJPNU_BGT	70	-22.813174007169234	-31.21936485684191	Climber
605	EPJPNU_BGT	71	-24.66898918264211	-31.559427008825192	Climber
606	EPJPNU_BGT	72	-25.299872519667773	-31.30438975820952	Climber
607	EPJPNU_BGT	73	-27.965334108270323	-32.193121331834334	Climber
608	EPJPNU_BGT	74	-28.291044871112693	-31.65784241791105	Climber
609	EPJPNU_BGT	75	-30.233124355044392	-32.0483528036534	Climber
610	EPJPNU_BGT	76	-30.823731783159822	-31.788223770029035	Climber
611	EPJPNU_BGT	77	-33.29129805540622	-32.64511898524981	Climber
612	EPJPNU_BGT	78	-33.47655426949474	-32.130999733595786	Climber
613	EPJPNU_BGT	79	-34.893253056898075	-32.407249028525854	Climber
614	EPJPNU_BGT	80	-36.173360704153886	-32.498358865626756	Climber
615	EPJPNU_BGT	81	-38.29944997236636	-33.10991596629321	Climber
616	EPJPNU_BGT	82	-38.581484747885725	-32.61330011880436	Climber
617	EPJPNU_BGT	83	-40.085687195925075	-32.92498589892762	Climber
618	EPJPNU_BGT	84	-40.690524154219176	-32.80245831448952	Climber
619	EPJPNU_BGT	85	-44.53927725223524	-34.09027134968409	Climber
620	EPJPNU_BGT	86	-44.52608265630691	-33.70742297484611	Climber
621	EPJPNU_BGT	87	-45.93248973594114	-34.05850575660484	Climber
622	EPJPNU_BGT	88	-46.57939690927934	-34.138516212560056	Climber
623	EPJPNU_BGT	89	-49.13995984626295	-34.99064819715686	Climber
624	EPJPNU_BGT	90	-49.06359635881678	-34.492515978740144	Climber
625	EPJPNU_BGT	91	-50.359726080651555	-34.69646971737734	Climber
626	EPJPNU_BGT	92	-50.705152655151245	-34.519162073400565	Climber
627	EPJPNU_BGT	93	-52.30728478850963	-34.73457009297297	Climber
628	EPJPNU_BGT	94	-52.35103368747068	-34.432756803746905	Climber
629	EPJPNU_BGT	95	-53.400561766397566	-34.56303274412361	Climber
630	EPJPNU_BGT	96	-54.568674046370575	-34.42611980256843	Climber
631	EPJPNU_BGT	97	-55.66873143069796	-34.52417499800121	Climber
632	EPJPNU_BGT	98	-56.419863285064686	-34.44787242701181	Climber
633	EPJPNU_BGT	99	-58.66412114181787	-35.12232514312652	Climber
634	EPJPNU_BGT	100	-58.286758960727184	-34.697859885477556	Climber
635	EPJPNU_BGT	101	-59.23033930288225	-34.807291764333684	Climber
636	EPJPNU_BGT	102	-59.65512537598108	-34.745093480598385	Climber
637	EPJPNU_BGT	103	-61.37003364804178	-35.10364392738996	Climber
638	EPJPNU_BGT	104	-60.97849057912124	-34.714743943532035	Climber
639	EPJPNU_BGT	105	-61.888141221942	-34.92489555600756	Climber
640	EPJPNU_BGT	106	-62.14333198373578	-34.81590219704746	Climber
641	EPJPNU_BGT	107	-63.74835625929467	-35.14158819170116	Climber
642	EPJPNU_BGT	108	-63.461933731271216	-34.793433885300416	Climber
643	EPJPNU_BGT	109	-64.08886750619061	-34.87444109812813	Climber
644	EPJPNU_BGT	110	-64.35380157137361	-34.824039873188696	Climber
645	EPJPNU_BGT	111	-65.65854163898939	-35.146559683135436	Climber
646	EPJPNU_BGT	112	-65.45785636539651	-34.881084133353625	Climber
647	EPJPNU_BGT	113	-66.10981435844633	-34.990422652299934	Climber
648	EPJPNU_BGT	114	-66.20239923791604	-34.90017085868509	Climber
649	EPJPNU_BGT	115	-66.630814417169	-35.047530170128475	Climber
650	EPJPNU_BGT	116	-66.89891144955713	-35.048928519833545	Climber
651	EPJPNU_BGT	117	-67.8842504764115	-35.315153473821226	Climber
652	EPJPNU_EPJ	0	125.01206874300938	-3.3382793637163073	Climber
653	EPJPNU_EPJ	1	125.17847093409516	-3.5994912271095885	Climber
654	EPJPNU_EPJ	2	125.17912098137789	-3.872900963181112	Climber
655	EPJPNU_EPJ	3	125.14765356796842	-4.080995296666071	Climber
656	EPJPNU_EPJ	4	124.97996051504863	-4.389562601548555	Climber
657	EPJPNU_EPJ	5	124.87667011509242	-4.586835255992064	Climber
658	EPJPNU_EPJ	6	124.71789492714362	-4.869543616066657	Climber
659	EPJPNU_EPJ	7	124.54962711958744	-5.050022760347014	Climber
660	EPJPNU_EPJ	8	124.41685271390462	-5.1700769525962595	Climber
661	EPJPNU_EPJ	9	124.15638046180081	-5.3514403500618695	Climber
662	EPJPNU_EPJ	10	123.86419153415709	-5.415770315151666	Climber
663	EPJPNU_EPJ	11	123.37785911589195	-5.438699795342384	Climber
664	EPJPNU_EPJ	12	122.64011840891523	-5.400683204235674	Climber
665	EPJPNU_EPJ	13	121.83997698880292	-5.31392621274089	Climber
666	EPJPNU_EPJ	14	120.69170168435345	-5.159561715581638	Climber
667	EPJPNU_EPJ	15	118.90739281042801	-4.876782914566626	Climber
668	EPJPNU_EPJ	16	115.88463083337582	-4.335390376062408	Climber
669	EPJPNU_EPJ	17	111.42797485037585	-3.540196998903899	Climber
670	EPJPNU_EPJ	18	108.88303840403711	-3.1663486109572663	Climber
671	EPJPNU_EPJ	19	106.53650105927063	-2.782070192414476	Climber
672	EPJPNU_EPJ	20	102.5005489766985	-2.1298326653045603	Climber
673	EPJPNU_EPJ	21	99.95388069637455	-1.7378510436778862	Climber
674	EPJPNU_EPJ	22	96.27567702994644	-1.1265742845294051	Climber
675	EPJPNU_EPJ	23	94.32588290556923	-0.8767156132858887	Climber
676	EPJPNU_EPJ	24	90.67732661844863	-0.29116789874244897	Climber
677	EPJPNU_EPJ	25	88.23595248916432	0.08768885099195377	Climber
678	EPJPNU_EPJ	26	84.33412110278317	0.7461546234666224	Climber
679	EPJPNU_EPJ	27	80.66217785523808	1.3598400897937288	Climber
680	EPJPNU_EPJ	28	78.59428063055988	1.720540678772577	Climber
681	EPJPNU_EPJ	29	74.64121766286577	2.430236102940425	Climber
682	EPJPNU_EPJ	30	71.33567664463037	2.970183914756004	Climber
683	EPJPNU_EPJ	31	67.84552688831647	3.5261107867431316	Climber
684	EPJPNU_EPJ	32	65.14366287273167	3.9690745809088694	Climber
685	EPJPNU_EPJ	33	60.64214887830878	4.755610606244591	Climber
686	EPJPNU_EPJ	34	59.25071008799259	4.988510399291114	Climber
687	EPJPNU_EPJ	35	56.426523324571946	5.542599001862492	Climber
688	EPJPNU_EPJ	36	55.18479252268327	5.781940536445299	Climber
689	EPJPNU_EPJ	37	52.672304230710374	6.303126463449892	Climber
690	EPJPNU_EPJ	38	51.491167960672115	6.558073455762717	Climber
691	EPJPNU_EPJ	39	48.010058157879364	7.307366433825413	Climber
692	EPJPNU_EPJ	40	47.06834866701177	7.532087804509767	Climber
693	EPJPNU_EPJ	41	44.41725418886667	8.077290738147942	Climber
694	EPJPNU_EPJ	42	43.30850356635763	8.250966213278746	Climber
695	EPJPNU_EPJ	43	40.11734529826596	8.891865569871825	Climber
696	EPJPNU_EPJ	44	38.579725295736644	9.200821065024403	Climber
697	EPJPNU_EPJ	45	36.55391867050757	9.660851011922794	Climber
698	EPJPNU_EPJ	46	34.69806875682989	10.110182550234832	Climber
699	EPJPNU_EPJ	47	33.26481445747307	10.467212070315354	Climber
700	EPJPNU_EPJ	48	31.623198787253937	10.874482844811041	Climber
701	EPJPNU_EPJ	49	29.730886448211553	11.35417149309149	Climber
702	EPJPNU_EPJ	50	27.611083549544112	11.911847701984053	Climber
703	EPJPNU_EPJ	51	26.540831722238774	12.229313240539765	Climber
704	EPJPNU_EPJ	52	22.928844992252383	13.13356388893107	Climber
705	EPJPNU_EPJ	53	22.298964171333985	13.327386476029579	Climber
706	EPJPNU_EPJ	54	19.560015828913137	14.066088807381613	Climber
707	EPJPNU_EPJ	55	18.95961565054824	14.294350806451124	Climber
708	EPJPNU_EPJ	56	16.599082632697396	14.933758894380773	Climber
709	EPJPNU_EPJ	57	15.840247262088578	15.195333234517275	Climber
710	EPJPNU_EPJ	58	13.57466468486789	15.813258171336718	Climber
711	EPJPNU_EPJ	59	12.647686197382145	16.126028631673474	Climber
712	EPJPNU_EPJ	60	8.99388249121754	17.108866615543302	Climber
713	EPJPNU_EPJ	61	8.605516528802672	17.313738389436924	Climber
714	EPJPNU_EPJ	62	7.281309724620831	17.72736310618124	Climber
715	EPJPNU_EPJ	63	6.066767719599698	18.105517379524983	Climber
716	EPJPNU_EPJ	64	3.924186760624078	18.681192133077623	Climber
717	EPJPNU_EPJ	65	3.0578216101872586	18.918187929829216	Climber
718	EPJPNU_EPJ	66	0.3179198057628124	19.63493664480955	Climber
719	EPJPNU_EPJ	67	-0.6090046397702568	19.911962514045943	Climber
720	EPJPNU_EPJ	68	-2.992147573969963	20.57420113370302	Climber
721	EPJPNU_EPJ	69	-3.830133013380513	20.847462634909377	Climber
722	EPJPNU_EPJ	70	-6.278357807496359	21.550063602014035	Climber
723	EPJPNU_EPJ	71	-6.690450963178158	21.70956430186712	Climber
724	EPJPNU_EPJ	72	-8.16515919975109	22.18405463673685	Climber
725	EPJPNU_EPJ	73	-9.330052921023626	22.575243163659728	Climber
726	EPJPNU_EPJ	74	-11.724203733031612	23.35884039207595	Climber
727	EPJPNU_EPJ	75	-12.209932484656756	23.62194517904965	Climber
728	EPJPNU_EPJ	76	-13.593389053683266	24.14157821190478	Climber
729	EPJPNU_EPJ	77	-14.728320672677883	24.62567073468303	Climber
730	EPJPNU_EPJ	78	-16.608748286196686	25.22320639362345	Climber
731	EPJPNU_EPJ	79	-17.086392258346073	25.412305839954723	Climber
732	EPJPNU_EPJ	80	-18.8401295003451	25.952247653721315	Climber
733	EPJPNU_EPJ	81	-19.24976577510172	26.11588830312234	Climber
734	EPJPNU_EPJ	82	-20.59770101440726	26.55652548873367	Climber
735	EPJPNU_EPJ	83	-21.44316157536489	26.846713715923656	Climber
736	EPJPNU_EPJ	84	-23.916120198984483	27.641919623891734	Climber
737	EPJPNU_EPJ	85	-24.035385254490066	27.695048508327375	Climber
738	EPJPNU_EPJ	86	-25.362752296724647	28.183735579361546	Climber
739	EPJPNU_EPJ	87	-26.13201745580789	28.47837458168024	Climber
740	EPJPNU_EPJ	88	-28.89233838227909	29.368485564161904	Climber
741	EPJPNU_EPJ	89	-28.93450430584676	29.359642824953088	Climber
742	EPJPNU_EPJ	90	-30.351248143246316	29.86414687954808	Climber
743	EPJPNU_EPJ	91	-30.81798023651333	30.01044770104982	Climber
744	EPJPNU_EPJ	92	-32.91865624408922	30.681408064644977	Climber
745	EPJPNU_EPJ	93	-32.72022000534367	30.51301364442503	Climber
746	EPJPNU_EPJ	94	-33.64291968930818	30.815988244080465	Climber
747	EPJPNU_EPJ	95	-34.41505326819188	31.103041653996456	Climber
748	EPJPNU_EPJ	96	-36.65244300126433	31.899939082487624	Climber
749	EPJPNU_EPJ	97	-36.28114482082698	31.804355956507305	Climber
750	EPJPNU_EPJ	98	-37.18979609848476	32.12549677276402	Climber
751	EPJPNU_EPJ	99	-37.77574929668092	32.32391441649408	Climber
752	EPJPNU_EPJ	100	-39.741311087419184	33.051819404518405	Climber
753	EPJPNU_EPJ	101	-39.49235532021481	32.912512215762746	Climber
754	EPJPNU_EPJ	102	-40.37081376630523	33.209098119421355	Climber
755	EPJPNU_EPJ	103	-41.01921104751976	33.45607441827686	Climber
756	EPJPNU_EPJ	104	-42.56251349312607	34.046218404771864	Climber
757	EPJPNU_EPJ	105	-42.589036538215	34.02962972936926	Climber
758	EPJPNU_EPJ	106	-43.62833802463659	34.39629285555603	Climber
759	EPJPNU_EPJ	107	-43.98020859423713	34.53816325466652	Climber
760	EPJPNU_EPJ	108	-45.483779980977424	35.08532895130369	Climber
761	EPJPNU_EPJ	109	-45.046832131401	34.89884005928112	Climber
762	EPJPNU_EPJ	110	-45.68604734233697	35.080306114760894	Climber
763	EPJPNU_EPJ	111	-46.060321352248394	35.2004948962352	Climber
764	EPJPNU_EPJ	112	-47.63325319279686	35.75877438407578	Climber
765	EPJPNU_EPJ	113	-47.47681683477304	35.61076923588177	Climber
766	EPJPNU_EPJ	114	-48.109006886322234	35.86481812080816	Climber
767	EPJPNU_EPJ	115	-48.39321531821275	35.95512698523044	Climber
768	EPJPNU_EPJ	116	-49.39934509700755	36.40828171324654	Climber
769	EPJPNU_EPJ	117	-48.95369583671648	36.16147031149004	Climber
770	EPJPNU_EPJ	118	-49.40904361722112	36.40512357568516	Climber
771	EPJPNU_EPJ	119	-49.650474380232666	36.520348395616004	Climber
772	EPJPNU_EPJ	120	-50.728549179625084	36.97628426090477	Climber
