# Supplementary material for: Symmetry-adapted Markov state models of closing, opening, and desensitizing in α 7 nicotinic acetylcholine receptors
Source: Nat Commun. 2024 Oct 18;15:9022. doi: 10.1038/s41467-024-53170-z (PMC11489734; doi:10.1038/s41467-024-53170-z)
Supplement: Supplementary file 6 — Source Data [file 41467_2024_53170_MOESM6_ESM.zip › raw_data/fig_s7B.csv]

IC1	IC2
2.427344761990026	-2.5086319976509865
-2.7192148768046724	-0.6356140430303399
1.316138440431461	3.9365315516310786
1.557052721959723	0.19313154602097765
-1.573798303169848	2.3743271429037924
1.953055437213249	-1.4177824291257761
0.1874209874200332	0.6093970361954587
1.1289242033074467	5.947175547502932
1.4035439907560077	1.8216976222933092
-2.733375808271847	0.6759864106616689
-2.474547102901242	-3.0000809672289623
-0.13512334533230405	3.9554710222321647
-1.7615001876203202	-0.2898346931281432
-2.9991826001250788	-1.1123590377659909
2.644145179497771	-0.19934053334410368
1.2327783657168445	5.099383666631036
2.673890452387836	-1.265566109634212
1.7909414341935626	1.0632698790409993
2.2005380848902854	-3.729796360114322
-0.3411681857028113	-0.8224307319588575
2.0671172588423947	-0.7629036759053784
2.4740441123838615	-1.9509219781834375
-1.887406153847064	1.129699507510993
-2.7106699106091674	-1.69249330365276
-0.8883577151809936	3.029405181502713
-2.6293112718513525	0.07076075401534687
2.7418642702897564	-3.1433757930798683
-0.4072283598409318	1.867455947824967
1.6792261602288854	2.318678200621573
-0.9308809041482546	4.793075114956934
-2.6572676959402033	-1.372648072970282
-0.9616851035197006	0.09785996799493596
1.6068689082306549	4.383687740357106
0.8010389196629446	4.8037203188497095
2.2792193879065543	0.3818469256527053
2.3572551746401698	1.0846822407350925
1.5347459116801951	-0.19160941824588149
1.881113923107461	-2.2249986925622696
-2.2559134336243907	-1.1005787880707423
2.142152334433768	-0.33256141771866965
0.2691781197617438	-0.08619952981823707
2.0982625961683508	3.3824650743260958
-2.9578291602235773	-0.30335058082140354
1.254172099577706	1.433205994281765
-1.3985358896213214	-0.9332452669374975
0.4750734655388432	1.3804951068386029
-0.5626980896691695	3.4650099290268734
2.268641240216565	-2.7614989545594435
2.7635408208788164	-2.376759071418513
2.2248611711074546	-1.2095040824854777
2.053083045544015	-1.681043432215776
1.5177608642408233	3.1594629601582893
-2.3463710767806862	-0.3349790812606646
-2.792965390744615	-0.9503018655800418
1.3650594171033292	-0.7862513909834652
-0.20029280860069565	4.510406391704484
-1.8524805540161535	-1.625978165667303
-2.6050441419954216	-2.2358426410890764
-2.9577196028527677	-0.7637684824848316
1.9028263282801705	1.6025937551414045
0.39041492867140987	4.319323678086525
2.6366299647016564	-1.692169134314504
0.944114115799235	1.0411054904617958
-1.143465671763172	0.9441204424541415
1.8887584780484503	-0.1294723878128907
0.34177963136930006	5.308770532232544
2.5441706648325955	-0.5232375446992393
1.3257753968795927	4.813646415778368
-0.2578290709227007	2.3523677687825133
1.737318199151182	-0.4596938821405891
-0.027990679616023126	-1.1536466112794812
-1.5080929776895275	1.4442155753855108
-3.04163520273814	0.18804752166444463
1.216183759623677	5.34658668243919
-1.2938479440078308	-0.020060290458974322
0.031030497470738425	0.9207575506870644
-3.308160640865427	-1.5095604207522004
2.26995005658723	-2.2469526105662236
2.765125011217339	-2.782995402095601
2.2451251936675773	-3.195041581306689
1.729108773589115	0.5136190127358246
2.1067677119685624	1.6062860882552985
2.630875122187275	-3.586480959459804
-0.4913244253462556	4.2982092988746095
1.2710020982728738	2.6661021978250097
1.762603924351252	4.024018364653311
-2.6663261255270254	-0.45920240722011685
-1.0357705956695704	3.6174368558658894
-2.7793599596134877	-1.3083594934263112
1.022835423705382	6.3984132751770755
2.320738343653862	-1.5525267406444205
1.5988836739981702	-1.2846623119056146
-2.1402880074563693	-0.6849405883164927
-1.2811267884995026	1.9113554357709326
-0.34917230702165036	0.21382677804862682
-2.5197419388901463	0.47691881036689854
2.275201824804095	-0.5312656542127083
-0.11631900129397249	-0.47307373923043083
1.0662747040346516	5.555936633339479
-2.53805307717949	-0.8782912272391453
1.3475458484582383	4.546353899275635
2.625076651448442	-2.1498939317759347
1.6463230712423675	2.7560704641937614
0.6529036469841447	0.2250040053573232
-2.5998837193342097	-0.1850408747613272
-2.619772707154525	0.9305422923647388
2.041351193785511	-2.0368917713237735
-0.02814567420936162	1.5169119660457198
-0.7450237852507706	-1.0631519233561517
-3.187437216897948	-0.5919236432248143
-3.2371049725083707	-1.3606487455778666
-2.023347573322021	-0.0006818204023124413
-2.3836807644324236	-2.5175158295475497
-2.9364789528644937	-0.5197512357924223
-0.5407464277540407	1.365493099184181
2.74322232223096	-0.9434224432736371
2.157905698201185	-0.1711136051802603
-2.7198533704115584	0.3087776198051856
1.0828086750786743	3.540230235598571
-1.4432996092620214	-0.38640753788668764
1.5378465275628397	5.174070359247741
0.8244712297436282	5.187605473278481
1.4395448495555272	0.7495456103875455
-2.218032735654728	-1.4917943033021108
1.5469302583734161	2.412659793066024
-1.4430871519972126	0.2757674532167872
-0.05299937544063052	3.589313568828472
-3.044729456057911	0.3338823571206306
2.769734226490866	-2.024138841900659
2.6039416773631365	-2.637750454225573
2.5239433087118863	-1.0000912793145138
-0.5162439287431496	2.8829209873345496
1.882441317168495	-1.1029286036558732
1.9958247565972627	-2.716358116549973
0.2365192836776178	4.494403565604622
1.8190394245008688	-0.7015811840164076
-2.4246851278508172	-0.4911143948992549
-2.911413714819248	-0.03915254867747313
-0.5438947481689492	3.876230506866655
-0.8982327025079424	3.2798612335398616
-1.0038330712003867	4.240025386951425
2.0915165463224814	0.5552987544209167
0.6297706978678608	0.7433715238155374
3.0203878511741657	-1.2456272768398116
-0.9582774598631878	1.2551371376260343
-0.9623333974524692	2.516812020471703
-2.385961744301044	0.06718825738724114
1.3249935866435332	-0.4236807366271289
2.277334086581152	-0.9445901770147046
-3.187761829547098	-0.9687978156529221
1.0432128020637759	4.548947766312836
1.9939807835634533	0.17992211379603712
0.8938637025060441	1.409894131196578
1.4115353445237264	5.578397494516467
1.7066211706628764	4.873826536836145
-2.7877874841464734	-1.1686393328707265
2.4489868013215976	-1.4044924562115337
2.472250366217848	-0.2405603652266031
0.5091900901087649	1.8616211860851823
-2.7319305593809684	-2.4100240654098672
-1.7725366329586778	-1.1875417077187878
-0.1322204501418913	0.3180225075625745
-2.128206841876747	-3.205509793559997
2.206441287439477	-1.935031228334967
-3.019789106836073	-1.320876576242661
1.9983275263718472	0.9678003222722429
-1.8557400765348577	0.7110973846832932
1.670261990540285	-1.7578707906545752
2.580276675430375	0.8402359229146136
-1.0861348072761194	-0.5531401767306826
0.960823183677945	4.019207447641934
2.5232139113406604	-3.9616082218505686
2.0472722652144983	-0.5787294634691679
2.1886075555808784	-2.1221634748735934
0.2555417987458929	-0.7903215895521376
0.6502449349365464	5.722768912082209
-2.0296601797354135	-2.5793844277224065
2.607750803360823	-2.2610835601467265
-1.4273262350485976	-0.0977689896634594
1.5697005789896896	4.189503662111717
2.019814699988072	-2.2825126094591255
1.8207268413015263	3.6111272335652855
2.328739294908146	1.231758008820793
1.5609941812534065	-0.9846680274653148
-0.6375290838246902	1.8729595556075362
0.45080602359958555	4.871828778805161
-2.613036277093375	-2.051464615256617
2.28400610464284	-1.6448194701874588
-0.1478343156340673	-0.10367647913000087
1.3659823683883487	1.0558644845958223
0.34742091067371716	3.9295396698083778
-1.1224395975371297	0.5160849640062231
-1.6133140435395197	1.8897003382624575
-0.1657435442843346	0.6255860100248228
-2.432977813927647	-0.9799797298597448
-3.240843472940477	-0.13301581458415915
-2.978429311050583	0.8926611168426659
1.5193866149283113	2.059380008851399
2.7875551398638447	-2.493549861952822
1.1129929485370011	6.152914299786614
-2.0881936471187323	1.4112465740524227
3.0299318572228517	-1.7316866156116755
1.127058077000323	0.001465989568665082
-2.5381798622126954	-1.5690178516701785
-2.934507176089569	0.5297621046282321
-1.4585199748043423	2.645644398413079
-0.08226761904703185	4.322442692321872
2.079228642378764	-1.5225699135243629
0.960148337224842	5.014987807520254
0.29303777764867384	1.8525263063212147
2.4480194939509157	-3.0024248936921283
-2.4262525905428154	-1.7998346218284988
-0.6599059398715832	-0.2170306770206223
2.1154390014262336	1.8440776439189055
2.3108484011211368	-3.4211878835933605
-2.83975102752469	-1.5557609685407696
-2.9546561630451893	-0.8706541077414126
1.1630496457250812	-0.9016428519345777
2.4246230169077196	-1.6680071503895446
2.389394294133293	-2.6261095183551886
-2.5149703829403527	-0.11023989230965066
1.5706164101412878	4.655664961037552
-2.472267144849919	-0.7823302115975335
-0.8120886648137189	-0.8367699073581869
0.050820663298627354	1.2709350543225588
-1.4476726479726314	-1.4832324478165857
-2.489539299788295	0.2812100570296696
2.5713375826163736	-3.3212069188282727
1.3908394383442417	2.3951099825867646
1.6644357605350228	0.08746475912341042
-1.5896470769336521	-0.7539675802482324
-0.7596752661944678	3.445742062465351
-2.300554635029073	-1.3646828450221302
-1.2994774946501055	0.14079955313761808
1.9921044573384685	2.5080278943499246
2.404686548054133	-0.7437182396429135
-2.4661121385368836	-2.8197450099880252
2.24321552299629	0.08403887738645163
0.3967993283181628	-0.5196122525830869
-0.8461686789572623	4.124665604570462
-0.43490976810305926	2.5627934408147026
-2.5943665321568616	-3.389242273691486
-2.7989169287879525	-2.824500946362941
-2.842797267802954	-0.48360946124905396
-2.84564287274097	0.44975368645169833
-0.27173983544624186	5.063636910426629
2.403458238326966	-0.49367926805614226
1.7151835554670662	4.29959690890236
-2.750081562413014	-0.8461371171750651
-2.3345753172807084	0.8020452811220703
-2.6839131122086415	1.1569698121052825
-3.146831974094899	-1.0850528950702414
2.1798890902700396	-2.924724187216645
2.5289760791264837	0.14768345840870267
2.4397809583358017	-1.538712106650948
-0.4284332203008157	3.3369071730703026
2.1592345207584738	-1.0115286324711452
1.1818143229467908	4.83832971200445
2.2834133602813784	-2.492840434051565
2.0483873873243432	3.171157633330642
-1.5675768417276132	1.2217409242230144
-0.4118642599944637	4.098334928500513
-2.8614041267163053	-0.24679518166602635
-2.5592004148172793	-1.2866763781857933
2.01470206696038	-1.8098512899546575
2.555541838800627	-2.4419740073405296
1.4404411162516713	0.5604768201424871
1.3547826116628914	-0.10601614710250318
-0.8578739717612227	1.6904985865935356
1.3076949376316584	4.356449518293698
0.5313085556053357	0.9478036297431056
2.7494119011376177	-2.1413756884599375
-1.2065696499021061	-0.19112000250692016
-2.879096727212798	-0.5910744821362242
2.0071070972274883	1.2912156669291837
2.891161920487601	-1.4198692677601876
1.714429199986826	0.2388949874954401
-0.7867789665313973	4.591147603154167
1.4998544926905661	-0.6602334620928941
-2.124166702494024	-0.5111329889280495
-0.20818315888378514	3.779481238789787
1.554807436086547	4.9348115693912895
1.733876900234179	-1.004971734145043
-1.7744978535483678	-0.8718063185743383
1.3218100731896487	5.993871234225221
2.4074088196225287	1.5418432823024626
-3.3706673807594965	0.39342627182907886
0.22979343684722336	0.1865488689490472
-3.315102489648786	0.043828760716864396
1.0881177284475927	4.707527049374613
2.18559878132632	0.727866837547001
-2.9714372475090705	0.08622704118763626
2.4144043882109423	-2.1597709156251756
2.70592493336585	-1.5673935583113423
1.6367103912334553	1.4945417296589616
-3.127751814726471	-1.4247560869187093
0.9392093861328852	6.2388279070698625
1.6910735637909742	3.11942439277813
1.0410348261950348	5.390358746021573
-2.164739672147024	-0.9614639357167624
-1.7178913014675463	0.1377147765601053
1.9994881323503513	-2.44539966193806
2.586278275489154	-1.9497591729484776
-0.8658016978610629	2.8012964545130834
2.732462778878806	-3.2926792146199855
2.8421345431263614	-0.8013677915515881
2.116508481235206	2.154599904020756
1.428547388925511	2.8316520039141237
-1.6856201559472415	1.4267018525366149
-2.7374259080019328	-1.043410595409631
0.9162551411459121	4.2866125013652
1.5678356441767927	3.5619566112559538
-2.021576777230731	0.25125444164770605
-1.1369172180489224	2.3864257832738685
2.5242379237086796	-2.709645195079461
1.8978208681777828	0.01570650882701947
1.7126711490650748	0.7236209546594321
1.0462132406383888	-0.5408053292091666
0.32771529923157316	3.5262204614075796
-2.983346786216544	-0.956503845435212
-2.151328754413927	-2.192449518201008
-0.26231136319836756	3.10093880853824
-2.3765222909837136	1.0542515601205016
-2.5585494551968364	-0.42992299304625986
-1.191689964100268	2.8303794304286303
-2.2752145254193343	-2.94937411441017
1.596357052488547	-0.3588446733773563
1.973823596689445	3.7874793835760756
2.385833213010261	0.03492903786532201
1.1979509182341264	1.2906523458577475
-3.126564101826578	-0.7263155175818092
2.0622509015302812	0.3817958431562247
0.8165883873151649	2.1979923220609283
0.0019212139573920469	0.5325940921747745
-0.7779361723490862	3.142385933155389
1.9823382097748574	-0.4302010033445381
1.8384338011877674	-0.24332561894285154
2.7164558098583007	-3.0160506653609436
-1.306157741087951	-0.5324718327362951
2.5298060750477758	-1.185526874664714
-2.6412059581727423	-2.7312531047745163
2.287302545918684	-0.8244501329586809
-2.648228635686508	0.4297627433497409
1.0180344387301818	4.87920258289618
2.5271713950378274	-1.7371974997057484
-1.3049747363693789	-1.1500943837590452
1.18544968155452	0.7840046976738713
-2.5751737297352535	-0.7400831309753227
2.8076928127349867	-3.667049754962101
0.8933466324342738	0.38198656965906047
-2.6703156925985865	-3.1318421447747897
-2.657054131037484	-0.5574927223630777
1.8111187585243602	-1.8701133555881546
2.9218048961443945	-2.736270287308623
0.4547002788568441	5.081066832577968
-0.6633725692082807	2.097312513946888
2.0923742140541988	-1.3921695298891095
-1.5858600763432875	1.6332069588249132
0.37369531115817506	1.596971309389243
-0.7082105546501855	3.79263641508533
-0.8448876121364571	5.284449766452354
2.1983646431918245	-3.3414909981750065
1.4807806254920042	4.554849558399019
-0.08911397417246428	1.9603768006829871
0.15161083694814342	-1.4243858332980952
-2.89317590024754	-1.1438008895117495
3.0014534674901503	-1.0807833163099785
1.7528357244057293	-1.3816872905352224
2.5800805304701937	-3.756611389134514
0.6015621384453813	5.298616705594817
-2.7236030173476977	0.13538698947081831
-0.2882085557518985	3.584591649188408
2.4318773510978913	-0.3667195370458683
1.1228206069877078	1.55339747269465
0.5270745212489135	4.489144282023257
-2.799016570675616	-0.06489792034660098
1.8910298402265466	1.7982534891792643
1.463958807479723	2.54511949344633
-1.824128783859179	-0.6950856658245127
1.906984008642091	0.459852249116479
2.333254090690064	-1.2007707931130456
1.878925241544759	-0.9440061357324147
-2.301107953227906	-0.9914597458789359
0.1584501016218466	4.788186703247672
1.4428651248335933	5.287183186980265
-2.4961839438685445	0.8292028909660376
-1.0963868173730669	3.317650839260265
1.9082335165909892	-0.5775772588721954
1.6991216865187393	3.401764156233706
0.9942314984298575	3.762140403630606
0.4501115941301013	0.4868997584328647
0.3232897150301104	-0.2824909097506683
0.9140151098636826	5.725487729084758
1.7935444030463317	2.022939149999512
2.1008659483282064	2.7184394893583343
1.6433825590648636	-0.856753199518706
2.690385926739257	-0.0322821664888779
-2.749617456167401	-1.8797643213364772
2.523140093327581	-2.3126042129282
2.8945876255536374	-0.5986624278943882
1.7779657761189074	-0.1261959785761639
1.797464342964541	2.6439427287945354
-2.9586901900719225	-0.16493820042749519
1.5688551548858767	1.2498958197527132
-1.1083450057773514	0.3397032070769399
-0.16539486880284848	-0.9795419929752222
-0.4408897533680486	2.2977884997534654
1.8448121908320885	-2.5702475315489903
-3.048167992856935	-0.5089964463042896
1.488351253020096	4.030762064541245
2.6272578453712794	-2.795409293744913
-1.7000549593445053	1.0771499075392532
-3.098535128080092	-1.1766096568605984
2.843234713289723	-1.887418607812194
-3.0032321766959784	-1.4838739108275223
-0.8982776452103872	3.8869164365275672
-1.2397757207202218	1.5018786283985848
2.3998423602250814	-2.04597003388514
-3.069750100010181	-0.9218663920475246
1.3605580472370533	4.159879255633619
-2.771577650996947	-1.4320701736550185
2.3961656600687498	1.7121063297818295
1.7118968190904456	4.166630384720332
2.179844944769994	-1.7278128208138834
1.109363593654104	2.913961913230038
2.3545999533941053	-1.9244226249492402
-1.6452785389302724	-1.7390284164988519
-1.751260352237902	-0.09876127947726412
0.22093188784089982	4.112944466890711
1.4142358310817713	4.908107057085799
-3.0260023192272376	0.6881909401131797
-2.5643102478819264	0.6461258903073374
2.40576508958466	0.8026755512684781
0.7339304257502823	1.3261309383851294
-2.6104033408059597	-2.554243753317245
-1.4336811636264488	2.2292620406734978
1.1635137400104125	5.688944595041593
2.0249072651540745	-1.0625057720827586
2.5154816607260524	-3.170109632310572
-2.749480312672673	0.4317044069686023
2.3425241822521836	-1.3248247243858273
1.99807877749138	0.7578064309252739
0.8277379225483577	5.364097520060678
-3.1620682475821833	-1.582995502635274
-0.007380900842792691	4.129725651337471
-2.3709916519301433	-0.7421458220207082
0.6725243683988252	6.013324561785666
1.1819718553749394	1.832384751060842
-0.7685991151834779	5.018855161408515
-2.58063787151416	-1.8832283195645865
-0.7326018622053678	-1.33396695721875
-2.24049901013089	0.22220379799766277
-2.8087183344648903	-0.6759260760810359
1.9623360545964994	-1.567642826414496
-2.495054563769082	-0.2395858782820926
-1.993857291657333	-0.25327990757728647
-0.3000480647312689	1.538730237533641
0.6165411745024229	4.880295199051468
-2.541221776361641	-1.153728890176947
-2.1297039264258837	0.5305028563621978
2.186111796659244	-0.6212022458668356
0.8683906398963525	0.8061022148351837
0.4400265549901447	0.04250976565246521
1.4184066549336536	-1.3664185529547606
-0.01868303647343831	0.7118305451559332
1.769803119677597	-1.1977570066462013
2.9395222662434213	-1.5723000954790285
2.5288179149963663	0.39638660881732457
-2.856307363995952	1.0470800594926382
-0.21036898180112246	4.115023876176148
2.42247179591551	-0.8616178663942644
2.6597027402527416	-1.8177645498357
1.3174491309169463	0.2963160313498841
2.3745758277781848	-3.135310213537017
-0.3429689664139407	0.00850989627482882
-2.440785515152756	-1.2279559398748685
1.2670695736346087	6.619352677653745
-1.2695149551359837	-0.35292341315339154
-1.7878679269264897	-1.4197802359715896
2.9231113578069268	-2.349913201205604
0.07915811703966354	-0.9379974541438589
1.6587082453531965	3.719995704676581
2.356615043067889	0.21000491103224742
-0.4243417441903943	0.6790254499528006
1.0875670591915476	5.0966185168715565
-3.225849702702746	-1.7673979034131113
-2.6500186651776816	0.21822155055064876
0.010318360187726876	4.552968587315022
1.2499507445286895	-0.23869966815304686
-2.2904686066061393	-0.5094008470808805
-2.107992043329701	-1.1300306127018456
1.3206849785759256	6.190172362020897
2.735916275948755	-0.5024018453482734
2.87492073447041	-3.0354432742745736
-0.946251404307559	1.944495471434563
-3.1805209477059715	0.39474733361119935
1.862880795995219	-2.3837222745281226
0.06353063767621032	-0.25830343256755267
-2.746694640013513	-0.5181541561624916
1.8260634003116734	2.848465973243083
-0.24234645188401327	1.0683575824620997
1.4910892956907564	4.799859422139889
-2.8862816198857253	-1.257691594350101
0.0027666480137291654	0.16587498665786685
-2.795185842052028	-0.17458006490087427
1.831743282907683	4.401914625608654
2.2754702604216552	1.4725149182527564
-0.07635326501149095	4.900060835647046
2.275428343365327	-1.0749746329153251
-2.3009950855939634	-2.717684872736659
-2.8356971709829355	-1.050466772963368
-2.99433512326236	-1.211082771098008
-1.1931306969735997	-0.7313791594693818
0.39682261210416264	0.7069171751849463
1.1368372679815064	4.208246508321146
1.3828219569611349	3.332073539990818
-2.6308749705556047	-0.9572770524931109
1.214074617843323	-1.1497737865050355
-1.6196761524774723	-0.3873866871513697
2.014084866987403	-2.9777579244778267
-3.146775229688548	-0.8572961113021225
-2.8261424764364147	0.31849317632522045
2.14733676084154	-0.4741370444853383
-2.371547777694241	-0.8716338717932706
-2.6041685196934012	-0.6449951700754338
1.441399918649174	5.8137521417949864
1.3142721488101778	2.0281999305317324
2.829467005672657	-3.462177720726107
1.7470614483493163	0.3730772174024307
-1.8180296309476387	1.6995796144771989
1.2938696053906473	1.6496132776630208
-2.844748462452963	-0.8746810096488915
1.2324569238834522	5.515559548661424
-2.863713641878938	0.7700040945485113
-0.7588453447858134	-0.6282893722254983
2.1493530602185076	-2.2279610510693684
2.1676307402874166	-1.6056031125320909
-0.5344220559121753	3.6768697018833327
-1.01182924803147	0.7136190770972766
0.2043411034649697	-1.1245494971784533
1.1421342431419883	3.8447470937470505
1.1940715099079329	-0.6715492984439209
2.3622750072893375	-0.1434563289641468
2.158552760883233	0.23831553473902145
1.627362224693175	2.595752156181419
-0.9550197600715464	4.4337402930877134
3.0280520913013795	-0.8886338453555194
-3.0503977013387362	-0.04991480870424493
0.6278658907795983	3.3795998721409855
-2.4179262565131325	-1.6166913344037357
-2.3877559953302203	-1.480546729336458
2.3777239221476587	-3.6082887597529343
0.11300568059469764	3.9104441390445435
-1.9946589474679635	-2.9456712621421497
-2.672593305865657	-0.35876810148442945
2.3210538837009342	0.9392851098102812
0.4854698441758231	4.117019939055819
-2.907627303298566	-1.3817643526335806
1.87527077534649	-0.34757656928959124
-0.9165800811179058	3.4506331009658133
1.4961712257798412	-0.4705887688923314
2.532132825766561	-0.6793686039569778
1.0177201278756585	-0.2164109331582843
2.500597443618868	-2.8463936497826996
-2.915919957818791	-0.6759789796845376
2.4241676774284397	1.3665821778215976
2.1504081662615655	-2.7070970581861893
-1.4467163511477568	0.07395504550381794
-1.2728733564887191	0.6046070509983311
0.6878637695878752	1.5350960490181391
0.13517869813022235	1.0545142220897956
0.8642701103553582	4.502456893161076
-0.7445962390469028	2.949379745789167
0.9867954315165635	1.236049931959873
-2.2149933341005843	-1.8610631437952387
-2.8503260783403	0.08287665051638267
1.7001984721416235	-0.23664163687083878
-2.408966792746003	-2.036214117283953
-1.1655068663950372	3.0357847884697313
2.8352962372776664	-3.8912671277797823
2.0756125594234525	-3.2451619155167033
-3.301715232810072	-1.0566379004568802
1.153827436721842	4.9668875980021925
2.5545526288871683	-1.33876389931544
-1.138638974803892	-0.013402356436681724
-0.14513580501636072	-0.2867214482000284
0.6698502593120852	4.373101122207796
1.5398135318943182	5.448332251406394
2.087413319695304	-1.9285809737271105
-0.21059627992149796	-0.6917941100059272
-2.5261556626007624	-1.4264571140790054
-1.3860380354880577	1.6469348237552819
-2.2415421750577402	0.020435036959740513
1.6677285151876458	5.068899063648852
2.642462415672	-2.359964941834579
-2.391290352936092	-0.05713057296623486
-1.202183375364103	2.6238607755744767
-2.0774659330682916	1.1624243765391498
1.2600181155620098	2.246109840874207
0.012346520028106009	-0.7327183948959548
2.5420845443560522	-1.6030166203926115
-2.530882935371555	0.14855448630508986
1.9257729659146756	-0.8099931800086041
2.588530672470985	-3.0601205972230887
-2.8528116759440225	-0.3633158612219046
2.8009417681556834	-0.3581376188809128
-0.9945974490313153	2.90620342475163
2.167385683339569	-0.890247412813827
-2.643431723759354	-0.8225981916523891
1.3389767734275342	0.9019830173682462
2.0912420538427807	-2.8370087257370207
1.252563382384477	4.694029257619836
2.381844508272833	-0.9888052184449051
1.8996568777398803	3.9724019246067903
0.7036394718938592	5.511596014188501
1.6730859652024006	1.9058810193410376
-3.091512854792456	-0.24100339012445463
-0.6416814296163655	4.057455986471
2.6693385905155322	-3.432288393851843
-2.53179693573891	-1.0265898931180173
1.3625350573950223	-0.5857170485412468
-2.4072157316559557	-2.288337972797961
2.3393997260171426	-2.3772131033930193
-2.427724849629647	-3.1865899719540294
-3.2625466634764586	-0.8024454686052621
1.6285081783145612	4.047481811441294
1.280942151707443	3.1423961083065732
-0.3596499013725405	-0.5147606315394786
0.054403457083898335	0.3661065187537033
-1.7145157870980623	0.42922623430871526
2.3882539247015595	-0.6131041269369839
0.6662681959494818	-0.1727277044707945
-0.12640179628964518	1.3258462532675261
1.4488450230166772	4.424555204500308
1.7130026141946686	-2.305882971752474
-2.782774093611751	-2.5870514703820366
2.230063436233113	-2.3654064774981136
1.3622925127070358	5.417109061177366
-2.066412877722491	-0.8174541821538186
-2.6620464675145934	0.5501064606992002
-2.976544350677332	-0.6093272865169778
1.420647184686349	1.5004580748542877
1.814694679233046	3.2476314239541884
-0.4168335299198311	4.674721978014529
-1.3717994589431548	-0.22820884696664126
1.9408103813335447	3.443963178956493
1.7504743077015086	-2.0416989126957903
-2.9347477078268716	-1.0441029575627079
-0.23248826175487508	3.406260792097433
-2.9274222421404303	-0.4225379613750488
1.646161683100128	5.310143266159798
-0.6359817931947873	-0.8619331511612729
1.555657153628867	1.0277575956487306
-1.4723136421014547	1.814920785860977
1.1125465650288069	0.9660630180723095
1.5167424795907278	-0.004990322652530035
0.7814385093501638	4.992048508085387
-0.3196909329429285	2.821605752508712
0.04058978050091183	3.365707191844608
1.7856381015902496	-1.5665457646585488
-2.664209773807737	-1.5273305697687325
-2.220763740974504	-2.456412953485739
1.7516878049969034	4.653514546605262
1.6507233675329116	-1.1303034070411202
-1.0994304586794659	-0.3722250099844122
0.3083068163619534	0.9171823691393166
-0.8680019150479498	1.0414167135765082
-2.8678257190954075	-0.7373713447074098
2.2849435505446825	-0.39656434063383555
1.9249138609352046	-2.0951688758835996
0.18624402536400975	1.6886677395740162
-1.5919402219571204	-0.004540420516174812
-1.662311136171411	-1.5441654160491176
1.5743025423923667	0.3946875465949531
-0.5749331726576405	-0.6864527321622327
2.8981742966438606	-2.1084283429733515
2.2754583804579025	-2.024585211469423
-2.6840260792073565	-1.2271765187002397
2.1474353427290627	-1.2903884905053866
-0.5186494523910365	0.37344247773822803
0.8148734413502062	0.6135267443525145
2.234509350565534	-2.604452304699965
-2.482113750295239	-0.36374673003642405
-0.5573897391466079	1.663012389582634
-1.5746556735289727	-0.2151215782108293
2.695635315532929	-2.6890495313584832
1.227317375022985	6.355320450033138
-0.7894380665531113	1.4782352803106975
2.778736792013884	-1.7108906398803547
1.881453132192918	0.2923948969923064
-2.104856385494545	-1.340064131205639
-3.05726130189139	-1.0238554480798294
1.775828885931098	-0.8318268561102138
-2.271387546265901	-1.6583411750448618
-1.7208162062967285	-0.5332660709799999
-2.0659411332731605	0.9081310570617158
-0.9543624101810345	5.022729433947341
0.09765213848352508	4.31606969439024
0.763649472227767	0.9775820272580674
-2.931560225016495	0.23310610317335598
2.2889371472994626	-0.2616527212053355
-2.6977586418483885	-0.13433293003193433
2.00878522947794	-0.08331031982071121
0.9418281398815131	5.984359514389312
1.368110623883825	-0.9691269839998975
2.395095955870601	-3.2889961015890203
2.8258069674847737	-1.1161499420015593
2.526442883903403	-2.0668465962451266
2.016209338841763	3.6038764465478823
-0.7341454567164483	3.291518658379831
0.7150914050980808	-0.6532735793018586
-3.1241031059627318	0.06601271325961669
-3.3054642496502065	0.23482404697715256
-3.1616644387362838	-0.41678123455197363
2.125803215044851	-2.3409504195337494
-3.1414395744883663	-1.275550239077999
2.587498530512895	-4.19923833150302
1.9537232710419017	-1.9244850019178652
1.8145336271438888	1.3136781334436334
-0.534017837665055	3.1440086845565043
2.884315573672621	-0.9660956570517295
-1.5438709226345086	0.9190878886837726
1.3876212470990286	5.12206348460916
0.6010720379808541	1.1431637389064304
-2.385084896161569	0.1903456922116376
-0.11296145379860295	5.379322026641621
-1.5053688133606675	-0.5532435279884018
2.3446001246058494	-1.4448575844306615
0.36718358745513363	1.1837325635765528
-1.531166189563408	-1.1689288708200687
-1.240461754988688	2.11182703318774
2.8633173148023796	-2.8931866915026374
-2.4867535072559703	1.3632086632337748
2.413175430928039	-1.815464953778984
1.4517054166322183	2.2439136784284477
-3.0396106059216814	-0.8173305973825301
2.7148954975941435	-1.4057993576951808
-2.63421302049693	-2.9329031500958367
-2.241724031506403	-0.8350408617789165
2.873098266355955	-1.2550093795417672
1.047014906827403	1.7187775891920156
-1.3779500672670655	-0.7241566510868743
2.5167278629171697	1.2036384692315834
2.6552353585698714	-2.4760591163586776
0.08189680549024693	-0.015293588340822624
2.106657290376048	0.04269316780832006
-0.9831434462277048	3.1344814478096166
1.2042050055597888	4.539662099402233
2.173126737480351	1.1132561895541755
-0.36633760168889373	3.749449406167976
1.712012362692361	2.1651753618321687
-3.0670653414660074	-0.6179445287627225
0.6280511846538804	5.121268861120121
-2.8554389570128857	1.298872660526478
1.1047345427517892	6.861748224378688
1.8546634040023262	-0.4744194767648085
0.21960072119856475	1.4105917178524943
1.257135530935392	3.6745942419433546
-0.757225908050581	4.372664410142173
2.928267495808881	-2.544321041101111
1.6000718724993912	0.611374083764543
-2.9482200510476964	-1.6990559557777896
1.627353438559476	4.7692914816822904
1.0641551300932939	1.3848630814976917
-0.14118581868378324	0.8708051120084926
2.5176348782604996	1.012421369757256
1.8076158019701891	0.8628506112266798
-0.9622742265466815	4.608816799655141
1.3510818134273193	2.960632154519632
2.02151902669392	-1.2416725303587932
-0.33345664373179895	3.932627679348332
2.182346095191874	-0.761525171082003
1.8671463983193208	4.182783201248087
-1.274982167396517	0.3468153613390934
2.2552043631778633	1.661194728033038
0.10774539732948545	5.566333287097241
2.6311049789251495	-0.3607559928256459
2.591977833743219	-2.936288869343913
0.3774261366338186	4.662572832212043
-0.2927889204694816	0.4569781041761523
-0.9555902450586002	2.2304181819516775
2.5724406109720763	-1.4790531457140037
1.8415007146867244	-2.7912919880960585
-2.2817753231202382	-0.6656229448854452
1.4231248735067712	-0.29175303495004695
1.9934727079213959	-0.26358427638334214
2.0952214940122036	-3.4607038102920833
2.4699589567712605	-3.472056654989153
-1.1655358474204172	0.18028127034664526
-3.0533025221860535	0.5047659946148209
-1.5068307329543886	2.051838455128885
1.0066568215155687	1.9959391607611572
-2.594311205748123	0.33702088379555983
0.6522175321820736	0.4668189801043199
2.6295598453209266	-3.1832552524268807
-3.3512267506697535	-1.2867614419013442
1.1961706050240195	2.4785209778308173
1.8837770313626332	0.629470166610098
1.8251479788178337	0.14122364297092974
1.8160932441525206	2.443101262402276
1.7722277612695572	-0.588865659981555
2.3139938174428445	0.569329029042175
2.709630719167873	-2.2574939058819457
-2.179073106781953	-0.32807281806868693
-0.6786562121795565	3.60339446543407
2.0561063240973922	-2.5882014351032945
2.1389041755152856	0.9125259444805298
-2.892834076830234	-0.9571113899508531
2.0681890910388763	2.9604231303045965
0.7168117633243088	4.111472324604416
-1.6284500779543962	-0.9780989474265394
2.3156742211785017	-1.7447474605524753
0.020215224690756352	5.215145896261739
1.278893362526629	5.848247424789905
-2.5904487262632476	-0.30928100204381764
2.1332209649773906	-1.8246016206854092
-2.3839362190999016	-0.1835036086983137
-0.39642109326307867	-0.22044996323390947
1.9811729331491275	2.0058582304957935
-2.62745035880662	-0.051359523793735026
2.2972879645521957	-2.1373375188165395
2.0614996191838713	-2.1521573213737635
-2.4263288233553184	-1.3450681101657709
-1.4006249258245198	3.0036158939473423
1.9933734135359007	1.4565180939760654
2.2683414295416937	-4.0253225746087296
2.5377516040621684	-2.562577327607474
2.39850241923092	1.9550546583455883
1.7590310034880958	0.004429474726411263
-2.7060682709329305	-0.7335322570948409
-2.462671811986246	-0.6258844895666875
-1.826782290470856	0.9212709685855814
2.59413707691723	-0.835648692701822
2.4085628688890646	-2.752108228356322
-1.8535228919378168	1.5080030120739636
-0.7728865297660812	0.6293766078240911
-1.038870846121872	1.4587521286248897
-0.6728153503680758	-0.4471176110762146
-2.7934982431191497	-2.1351267655903348
1.4625487348482966	3.820842368535771
1.3563943314528357	1.245340648775976
1.4128086401023505	4.686313906680822
1.4671213691384537	5.038997139808937
3.0514879265556405	-1.4319023167370786
0.8188472580424185	1.7971469824298427
1.5939439649741538	2.9201714006446493
1.157005172305899	4.018169870590012
-2.8098712548321156	0.20273124357535385
1.6293722725178317	-0.5424769786425645
1.5875287024590028	2.224005891740817
-2.403684534327129	-1.1060917835527082
-0.5060508112459622	-1.0778001693592683
-2.4792469495018463	-2.655924136987661
2.7359411183281805	-0.6707441636259798
2.8261377395350173	-2.253424711940298
-2.631889368518438	0.7678725741281492
1.1199414551535916	4.387394858130147
1.6019988648456458	0.8718127707324099
2.3785977480461646	-3.7809376421932717
1.6068929185498402	4.530106302445245
2.6914537332291357	-2.573825398245598
2.34400644904724	-2.8929878674847354
0.11468714954993801	0.7634294053574214
2.455104549358526	-2.394791422501581
-2.765024248341804	0.8759389242976154
1.485161758077787	4.290946753931291
2.26535621886822	-3.036054053048849
-2.657308888069159	-1.095179226578386
-2.5412610904555164	1.0642729061429872
-3.020713780764449	-0.3975822371449896
1.4713031220732706	-1.1447957248073863
-0.28733423862728286	4.272086390854299
-0.5825395402054612	2.3857103424001522
0.9668575355108087	6.592912219588744
-0.17691827261250062	-1.3742762491003981
-0.8372884583366638	3.6200740137518017
1.1322832264453384	5.2374068797793285
0.2076088776993295	3.7134394182235764
0.7698153436311186	0.05923008421752102
2.4932202282929876	-0.06391666948950488
-0.8849074499860977	0.33997260350773917
-1.129657983594983	1.7425321944216916
1.3564094122178716	0.0731319928208787
-2.5119844522794907	0.015558850269966899
1.218748746580587	1.1290727719730933
2.2458117865726464	-0.05850434301847787
1.889845602726259	2.232252106806903
-1.3391798839328668	1.2838555114368069
1.3201462151352266	3.497008377282639
1.687337453170396	1.6982914814732972
1.9755440185121578	1.1309114763206254
0.17851028019724982	-0.5478660274555877
-0.1328528870069656	1.7327905566406454
-0.2080298883387913	2.6128562871561773
2.3988048634945978	-2.275680768464894
-2.131905609066553	-2.7904880494988253
-1.0214463748964273	2.711759125607566
-2.550372402323252	-0.5355318439595228
-1.9879010789369718	-0.6255308182162126
0.7178334101608677	3.757632991229999
-1.7217483071358906	1.244381784644926
1.6557854282023807	-0.6988381690763515
-2.7923484257918565	0.5587373193660273
1.1007486149462407	3.314419075263306
-2.733964433066051	0.013722633638999624
0.28736275691851804	2.1229649904969308
1.3045393015612632	4.966696582475444
-0.7213424343219923	2.6684190122110345
-2.706138744836641	-0.9237522221178579
2.1956147135955244	1.327808868129678
2.5134193631629	-2.194004796140056
1.9545984892184303	-0.6871875948922274
1.6293977298835252	3.9025340129146113
-2.2233441772891633	-1.249795914407335
0.6214364805640836	4.66859556108159
-0.030451477344479446	3.785711034602272
1.3096357103828533	5.23489997879362
-0.5686470080106295	0.07089517228467775
-2.558913893901131	-1.7149791015442137
2.412589926850303	-1.110761659993102
2.144657808225207	-2.4740944750396854
1.8965878884535683	-1.721470148742754
1.5112670073057033	-0.8258373470030247
1.306097105185853	5.675703234127183
2.238434074894497	2.026566499803437
2.7098683248506026	-2.8938398633321833
2.2580816045544942	-1.8376571687857037
0.9052675462876361	4.688567091805076
-1.6179624366182364	-1.3370158754608945
-1.930842328141975	-0.4374370463215661
1.4880864322215934	2.6889219337543233
-0.15861897941130046	0.06688232004930651
-0.2728269911513889	2.1190963260331475
1.5413901024756864	-1.5163474814076996
1.1658105146112283	-0.4231424953918334
1.2351814861577812	0.5827552991566327
2.217967632038856	-3.55039765413402
2.8880430545490428	-3.229501520721768
0.8211428389448173	1.1818536334246645
-1.8129701511146668	-1.8845114367090985
1.7882727577493676	3.8323706763957626
1.0461942209938329	5.795241012092948
-1.9934354753193178	-0.9684586697166581
-1.0151705310991201	-0.184316335579429
1.8973038579281272	-1.2766433305240046
2.1526274374980523	-2.027475761554662
2.2890870979673874	-0.6894809443390931
0.22231079139675694	0.420667479357716
2.2144610015569155	-1.477201134219653
2.0276859012935455	-0.9224779806218071
-2.3470765772150153	0.3674143858292884
1.672533299370496	2.464389701094117
1.6503012704612896	-0.09500859331383064
2.226468331568964	2.345168299208398
-1.900648581096491	1.3173542733674395
1.6279174437869448	5.761120621946598
-2.330230893742678	-1.2178274186534712
0.8705967362473543	1.5876193859269419
-1.1650864752559662	-0.9523707430338945
-3.226871573059726	0.5856161797543894
-2.9371627175462933	0.3863618711649009
-2.2082232636453263	-0.1481298762825074
2.129620169224432	-3.0916154001767806
-2.795401757219866	-0.7747650133016768
0.524728310090693	5.523830530561153
-2.8007393532494236	-0.583908967176747
-0.03027811788560624	1.0957956881714404
-2.888353231439284	-0.8135291978791386
2.700674761598789	-1.9289512395426938
2.2383724421625426	-1.3626513057447012
-2.5584164123428654	-2.4145910765817056
-2.884053963399808	0.6411510523602341
2.434813013613035	-1.2609782573355888
-2.383144988433377	0.5848928724918934
-2.767395863015736	-0.4107203604474988
2.8015216358036628	-2.63587787902218
2.1284651681577333	-1.1458378977058012
-2.769368032402342	-0.29747739005208823
0.8990496488700853	5.546143885197028
-3.0189915903937985	-0.7054576596200716
-0.4939607378793043	2.0770309754698304
1.806756825336753	3.017445113658761
-1.3673040155916911	2.431060537852598
0.9903912907381751	5.215050770755335
2.5388010197580066	-1.848406602969939
2.6522272774712836	-1.106376655530364
-3.1614105652971536	0.2264703343144766
1.7249337049703863	4.488114499565864
2.2818817122356223	1.8320782169588923
2.560261003175395	0.6279916834395199
0.30438771319611657	3.0295261159347504
-0.7302596509938268	4.819478930013164
2.654129961546847	-2.042535178064928
-3.236728283516285	-1.1831127723714463
0.1632461433333699	5.054048871614393
2.757640892806062	0.15708714563374165
0.4179755141474628	0.24779349558240796
-2.686678626345957	-0.25324795858271015
2.8086210072058906	-0.16125984699853607
1.7508737232516702	-0.3451762504510688
