# Supplementary material for: Symmetry-adapted Markov state models of closing, opening, and desensitizing in α 7 nicotinic acetylcholine receptors
Source: Nat Commun. 2024 Oct 18;15:9022. doi: 10.1038/s41467-024-53170-z (PMC11489734; doi:10.1038/s41467-024-53170-z)
Supplement: Supplementary file 6 — Source Data [file 41467_2024_53170_MOESM6_ESM.zip › raw_data/fig_1E.csv]

IC1	IC2
-2.793054333982915	0.10638321203487969
-2.9462933199895374	-0.4672822841117298
-2.7843675684325118	-0.3140875341352443
-2.8375701441641366	-0.5650474689374334
-2.692492399433765	0.11700678012662441
-2.816793112575209	-0.10432881350114934
-2.867566935384899	-0.4746059754805192
-3.0670282912080356	-0.6501601125373613
-2.807649353145765	-0.47553365716013835
-2.9332191916761348	-0.4847046716247967
-2.8307046804412512	-0.6321112343848233
-2.775580236322024	-0.6034121872102274
-2.9683273024634516	-0.7553056007959846
-2.8852428709508695	-0.9448673373013956
-2.954448632119257	-0.3185496307805945
-2.7695972744175235	-0.5924466480166006
-2.6860200721671643	-0.1795850091134275
-2.8231389972725	-0.1604178396353413
-2.8171638779884898	0.014809094719684904
-2.749447027214277	-0.0173166118910182
-3.051357520351347	-0.6577119766536228
-2.9390976845890355	-0.14273464092710073
-2.9045958784002313	-0.12190535889460716
-2.8321798070021833	-0.5126365356293177
-2.64880413732747	-0.4678574977898902
-2.926975506363751	-0.9189490357756613
-2.883728379215708	-0.2598932616855177
-2.831454397090784	-0.6498502276933205
-2.770565976291709	-0.7000586235635233
-2.787725488429949	-0.6556270575295747
-2.8813292383961473	-0.10805469601221065
-2.874746554683117	-0.4388100691835315
-3.0837761093735327	-0.6307975115761151
-2.9575082953838994	-0.7578536781675667
-3.0315034229471483	-0.41491399422347097
-2.948712481650257	-0.9021031971494112
-2.8642286128442835	-0.5802635948414994
-3.0723138062136637	-1.0488891179254038
-2.808106903900172	-0.6003716988924905
-2.9176959270903193	-0.6569780189714483
-2.8089500281706834	-0.31296700415149226
-3.080283257390811	-0.7006355698334792
-2.9552197626026953	-0.4001104738949858
-2.896529300684543	-0.5850335347898855
-2.916687732826419	-0.6449660023342997
-2.908323871425587	-0.6094411329416893
-2.9079025683127835	-0.6109607130589014
-2.8928133101998856	-0.30852078033603086
-2.972792330992453	-0.4144514596772143
-3.0354162989840097	-0.6934475070609332
-3.110941760411966	-0.7837611788884021
-3.077379726941331	-1.2535949773081883
-2.8461710416750288	-0.9606448489049317
-2.6362102993998136	-0.704751054592785
-3.1043984981671198	-0.36123850250899053
-3.0821326309576422	-0.6292489392647646
-2.98465512155834	-0.6661546506454692
-2.767117792890455	-0.5197125142142703
-2.9722377063927423	-0.503219420939527
-2.812019892197437	-0.5615833684268384
-2.8555783113339257	-1.0032667381520934
-3.025341404879304	-0.9025781420139287
-3.006810751660878	-0.5420805388968959
-2.9292929994963264	-0.9618069252428875
-2.8923395777174803	-0.6840798996236126
-3.0307337729319017	-0.9641489610633022
-2.8890354261575917	-1.1383432787660175
-2.863816388811414	-0.5571193286632352
-2.976141646585324	-0.9210202032475585
-2.9832401386809337	-0.9535783680983277
-2.9677268933427365	-0.7201996332488626
-3.0036953558146102	-0.5302401419795942
-2.916631911954072	-0.33515646523503617
-2.9875840359082684	-0.6643639344563391
-3.029674453989985	-0.7976532414806139
-3.042434209345945	-0.8173865775638993
-2.938076559444264	-0.18130731126742833
-2.907729664746928	-0.5472828511942898
-2.9397564353331807	-0.44670991402972865
-2.790239794082211	-0.49643015861883066
-2.997909580891107	-0.6234953033282898
-2.869138034314232	-0.27184070222592105
-2.851978660320601	-0.6164304235968247
-2.9360278764564156	-0.35485714584083367
-3.051192129044955	-0.4287295701125293
-3.0114939578128785	-0.6150586396876054
-3.1061736451764617	-0.3638119541279723
-2.985287751378768	-0.3015635458349769
-2.924477175397276	-0.4217390451393668
-3.0337474897386363	-0.5794214543400308
-2.9250427323931567	-0.14684440200323606
-3.0961701512701345	-0.43315142534733525
-3.052817998565232	-0.17280142801114912
-3.0835142157115607	-0.25710813735839294
-2.847417931402102	-0.055357112293400845
-3.210240320207527	-1.0374839180365991
-2.9843853475388484	-0.44524302690210044
-3.033306375262853	-0.3828258100542776
-2.9676068124033375	-0.39729898819642206
-3.0494389002831355	-0.6497623259556556
-3.148618167441786	-0.6609927634946381
-3.1953437508393936	-0.3224995139370184
-2.981037132926863	-1.104065415106187
-2.8955033898768203	-1.0380069572247907
-2.8410594133158096	-0.6740882432520726
-2.875598856511921	-0.9191896736311399
-2.841544978517318	-0.5861509338612367
-2.9260925650273926	-0.8867835024848774
-2.900596669119725	-0.8731758273704128
-2.825735947414856	-0.7037698794736709
-2.660852735922205	-0.5837820915330187
-2.936747359606724	-0.8256995526980987
-2.9206786542578835	-0.9505534663439854
-2.882289611068555	-0.7068986713349397
-2.8524961708033523	-0.5975895306489301
-2.7497261136988635	-0.537826472441486
-3.1062610954735534	-0.8994542694148167
-3.0020494991798072	-0.5304124140495451
-3.052664117969903	-0.4964991796137246
-2.770813201692359	-0.4909092132994952
-3.0099188934061214	-1.1241453532906067
-2.809438439739957	-0.8147080242211568
-2.7830133603667013	-0.33285321902800263
-2.8286333989856303	-0.20142822682166228
-2.7999795769861473	-0.3333681432252673
-2.6937569926841154	-0.54297852553322
-2.7811300320217027	-0.666696402204332
-2.8645439597927713	-0.5361521102093411
-2.9712487219416306	-0.37633780578121545
-2.966637198822333	-0.9362146974014118
-2.7476631805921294	-0.4152457319150161
-2.960927619333001	-0.3702528789058917
-2.9550336691255246	-0.6442690449545483
-2.8552679225361017	-0.3983515628688727
-2.936108859738086	-0.33165150443324554
-2.941777667800692	-0.503482641318358
-2.941611780833859	-0.4110248793555842
-3.095718384717693	-0.7827768942063529
-2.8550418811289315	-0.552429386628061
-3.0493614305068797	-0.7064322958503981
-2.852043803632228	-0.1580033705317037
-2.900456755349349	-0.2605072717463398
-3.0307501331045077	-0.5889766288953714
-2.8089428509073855	0.1097781533556216
-2.897924229566679	0.15155363518143006
-2.7762342450161093	-0.6048492140424181
-2.853690870103598	-0.4436828108655114
-2.9420926020102596	-0.1706570001230849
-2.9492567766584927	-0.35884899753129496
-3.0307307939066743	-0.5220528186056055
-2.9473205063731642	-0.3773383263785699
-3.012868353960949	-0.45151381706797333
-2.860370437267982	-0.8201969108148717
-2.8965905269417704	-0.6882159778339232
-2.832480887031775	-0.6661356717711973
-2.8582951907308605	-0.7158509481730351
-2.9631997515295687	-1.063170481979459
-2.8121340696481107	-0.5605164648920147
-3.0155241219089426	-0.9496095490652325
-2.785946791428869	-0.4733621854755714
-2.8614808178906275	-0.7495726869375895
-2.8386829176356314	-0.7711981282638425
-2.9099809613279204	-1.0668864358987973
-2.9113250785107496	-0.6517568618854566
-2.8956491184356237	-0.8656703243217786
-2.8548203680160507	-0.7735619549202275
-3.0056609489502097	-0.7594851646872467
-3.073439884582931	-1.142765914516376
-3.007637097477886	-0.6744009787254575
-3.028324042037965	-0.8347966089638268
-2.763988585529762	-0.6760315412277951
-2.7876752971214884	-0.7242398560990111
-2.8540318636019997	-0.8746212622993861
-2.9881340362247846	-0.93589861329294
-3.025134391397798	-0.9192329696929507
-3.0557003697753076	-0.6526699355845773
-2.871093252645078	-0.6785988669463432
-3.095726173346475	-0.8258754682611131
-2.9752628482111723	-0.8780326790792082
-3.052933098491933	-0.9256192735481283
-2.79661283237978	-0.5211514437841398
-2.9018525880792727	-0.6940859962286976
-3.048242461115708	-1.1033189559136012
-3.109653317626075	-1.0035615935919797
-2.9582490035092373	-0.3044438809034684
-2.8999449109306332	-0.33531474741303924
-3.0282454852707943	-0.7917015089555687
-2.8905866012036636	-0.5352679519607679
-2.9086694156437956	-0.740422395113667
-2.9749843770043953	-0.4769081756568252
-2.831865337942827	-0.7306795533918757
-3.012799465380088	-1.0328622272499721
-2.8258308773309464	-1.1791690294228254
-2.9897132526076784	-1.0781566806141456
-2.995861553322146	-0.7419933233249387
-2.986964902373787	-0.6498773591563636
-2.9944409394074283	-0.7442244931133261
-2.927653119960563	-0.3890080750828915
-3.0791820192508688	-0.690370497749893
-3.0026863046337344	-0.6782587528480732
-3.1489873521807077	-1.0720290201669427
-2.8995431123702526	-0.5977927808582265
-2.705571954327877	-0.31362667714880754
-2.7323889403610098	-0.027871878276349845
-2.7976465227457483	0.15942188621643613
-2.707579431074134	-0.04321351280132821
-2.8165045706201806	-0.47147812430010805
-2.8764737180438398	-0.707753985662263
-2.8056681826137786	-0.37309730214227094
-2.7481210010297734	-0.633342566762056
-2.638619907129579	-0.7264441345687705
-2.712672550747654	-0.8010010683883583
-2.865178901711997	-0.5838272173730661
-2.694189549521841	0.02392746399308596
-2.8354562464313506	-0.3697375405417098
-2.7317950904312065	-0.3166335836954078
-2.6527289854417933	-0.038409669206118234
-2.8601461510927524	-0.5912940624549461
-2.7510041270572305	-0.2837042752836314
-2.6045870970443232	-0.4503438741388368
-2.6804771399362473	-0.5037693817294455
-2.6242725611525444	-0.13276097434026218
-2.715291344394096	-0.12449936272261752
-2.616414094974863	-0.02693009484243139
-2.8216247255673084	-0.16963761295156413
-2.8578924658620037	-0.31938366590570544
-2.7753488435233677	-0.3973781453447125
-2.772187919871708	-0.2089226353632296
-2.826020610071414	-0.45030316871040077
-2.800647224046014	-0.24607933770149662
-2.7377682994174553	-0.5724265034640379
-2.8610368095289593	-0.42149339247905765
-2.799462278062058	-0.3639003295984129
-2.5458419784901563	-0.31009197073671435
-2.753763831657906	-0.4352320021049557
-2.7468899130534403	-0.10291643654037118
-2.699161068146271	-0.225605229633827
-2.7618714509671496	-0.23453890841838596
-2.909821279241038	-0.40425771099930746
-2.9957532830019256	-0.26591335740376865
-2.9809441796899203	-0.730771455505247
-2.7950387502085583	-0.38686491301949183
-2.7630511648514444	-0.2475943506555947
-2.8741142744125625	-0.10447336266842966
-2.8815594289948576	-0.31943009504083486
-2.7879969845676573	-0.45830488258350016
-2.7660966558934157	-0.7612088762131579
-2.8550657446420096	-0.7190538673382125
-2.8073340356444367	-0.3554183925782367
-2.7568634483679535	-0.30896541143276623
-2.8120025355990887	-0.4174572560992893
-2.784064079969079	-0.6873529701387479
-2.8543474262377564	-0.9128338408484751
-2.835021056195086	-0.4479481242681329
-2.6825064051132057	-0.609018764200961
-2.597927960461422	-0.7171615707885286
-2.6501284948545454	-0.6241562894860411
-2.918423779187884	-0.5870822767436841
-2.725247532288519	-0.33902267361565414
-2.936532567353527	-0.8376500596004058
-2.894424342323137	-0.9546453260026124
-2.8883097945032112	-0.9254773194315447
-2.8151876332704626	-0.7465512408147246
-2.8120384713936	-0.5508176203510229
-2.872762181516023	-0.7224126480823654
-2.8935601335010515	-0.46210965735260356
-3.0312603897095203	-0.3947403078253622
-2.836789531953155	-0.3878910410707499
-2.928865944189407	-0.3724960196965257
-2.924900208459386	-0.730495207719964
-2.8399764161939105	-0.39437785410977094
-3.0311449327281768	-0.7891649660793429
-2.9351246182274218	-0.6156051831950241
-2.9895596017900714	-0.8159865095645279
-2.6044375795340935	-0.5771247687576965
-2.9348909653786825	-0.7863333999296047
-2.9914133595975683	-0.6360419958532774
-2.975874561541004	-0.4063339885671122
-3.0018513777457763	-0.6029421540787318
-3.1381275708427117	-0.7776990409421036
-2.889132605524287	-0.6615692138192972
-2.809324578945343	-0.47850152398732965
-3.087865281718354	-0.7907388386158546
-2.8592808410672603	-0.500785470761987
-2.9221448861711368	-0.7192161021048518
-2.8699913116409794	-0.493773999846787
-2.8845452360183788	-0.5679987249211229
-2.897843232160085	-0.2731991864717922
-2.9750978830831447	-0.22116274530102165
-2.8943475112810266	-0.1619097948978761
-2.777840783756017	-0.07474506443754225
-2.848821841288616	-0.05530370165233284
-3.0381719690706355	-0.8407730510275795
-2.7708415686165258	-0.289446622201872
-2.9504513028879336	-0.34688020926163476
-2.9318801238813297	-0.2546866092484653
-2.831747977845472	-0.2932197275184788
-2.850905838790334	-0.39474502965070407
-2.79644236451913	-0.17221507813850528
-2.8793143395854566	-0.37018479859557624
-3.2959864551136655	-0.7701581638135205
-2.7321076260622634	-1.1884175876136913
-2.7230252822800227	-0.8357977813240097
-2.561464290835199	-1.2439110566133587
-2.8940672998710726	-0.8408466369497193
-2.7702157385083472	-0.9610927547733682
-2.5727349473392818	-0.7670156092415285
-2.5375631704132475	-0.742912684487478
-2.3809062424238157	-0.5480346484471392
-2.6540291203319875	-0.6801709277617367
-2.7266894873908387	-0.8781088040705384
-2.790493512732059	-0.6426166442216219
-2.4786369350911555	-0.33875130100243267
-2.609815110238242	-0.5322178639223079
-2.6830502844667574	-0.9164906452876471
-2.60612641384449	-0.7900163760716725
-2.611409157697458	-1.0992770142232486
-2.648650705330369	-0.630451032167556
-2.6085485106916027	-0.8333634439408288
-2.67438420937988	-0.9633392226263353
-2.892285618617692	-0.9851397289482444
-2.7784711854598356	-1.0071715461060662
-2.5983792473878418	-1.1765678737384064
-2.8248066098001203	-0.877667277724212
-2.878243353106499	-1.0137550766202224
-2.7411893955366993	-0.8307035064414336
-2.9808746890144224	-0.6154156674110863
-2.877045400193511	-1.3301839354673015
-2.841450432272957	-0.8312029208193422
-2.811637074398011	-0.5364901004388383
-2.89609742649114	-0.9220678305139576
-2.7813299113220804	-0.6386465355855372
-2.843702657167521	-1.2549208291045506
-2.656713194895202	-0.4415943771088562
-2.827284316102147	-0.7066660713368738
-2.9516073291635725	-0.7911604762895217
-2.85319250584058	-0.6832802016418372
-2.9541707113111193	-1.0076889989470483
-3.1276808346824323	-0.7024705324517726
-2.9956740142971725	-0.9008424487453859
-3.1410091780271223	-0.8189045931428791
-2.975716639127393	-0.5649198454835792
-3.1298025297488388	-0.24024639255624075
-3.0631356581832785	-0.7529905439512176
-3.1230011296872875	-0.6726321252829791
-3.079632768832699	-0.9732948460124803
-2.9708283105139537	-0.551182416021419
-2.9854384520807704	-0.41731705484750425
-2.857139191351818	-0.7050655694492016
-2.9605325931361435	-1.050324922258636
-3.040362970756873	-0.8833293930384589
-3.0678380879785014	-0.9709342512044312
-2.71969898791335	-0.6296575379831497
-2.731722884075829	-0.5833258409419209
-2.994887341015782	-1.1340770788289705
-2.770681471891393	-0.5604208326889057
-3.0029973778272785	-0.8929094281517899
-2.8895840793259366	-0.6094173623540132
-2.831702112468389	-0.6673806811798415
-2.904120368203692	-0.9915832062685674
-2.8717773614145274	-0.8084376865115637
-3.0643581273599128	-1.1952760012346273
-3.084724627734392	-1.0282918456401549
-2.887704509535809	-0.9800174929483532
-3.1807523717730106	-1.1827435188483921
-2.949103721240337	-0.9251185467707095
-2.9313029522785485	-1.2295662754616727
-2.9741140764722047	-0.9959399667836926
-3.039923060763789	-0.6729868110324551
-3.0756551488796933	-1.0378998584011567
-2.9706395371531324	-0.6565388992072457
-3.022411167677881	-1.2866075817698177
-2.9402704368060086	-1.0324159428935111
-3.0278793062366067	-1.2516454152348524
-2.9153916089650096	-0.9769753846422653
-3.105991294938843	-1.0616912314962141
-3.0662931804471074	-1.016944745027713
-3.1274752536919683	-1.5197718124322988
-3.01534645756763	-1.1568203895592468
-3.052742989425405	-0.9498163543424226
-3.168864014659728	-1.3592276189060475
-3.1136575891421154	-0.8260668119987156
-3.323477007310343	-1.149598329282807
-3.1360187683912057	-0.8544387199255208
-3.111504680312768	-0.7096211326930939
-3.106373932618526	-0.7485087891949764
-3.0937332176401844	-1.41918949520927
-3.0264987963723557	-1.3197367490283702
-3.129046189679876	-1.3115892398055302
-2.956689784754531	-0.8728163951586541
-2.9452504618588824	-1.0201825238351991
-3.0655918270100178	-0.9957965713404338
-3.1403852240953096	-1.034009365243361
-3.0478253056582836	-1.2632969831363507
-2.7667977807087225	-0.5881371687701548
-2.817836013149092	-1.0571849461257254
-2.822588300402802	-1.0019172377428125
-2.8354729568977675	-1.0081448476666932
-2.8485564830359373	-0.5418161842761943
-2.857007476731944	-0.9236221126390163
-2.9270703463252317	-0.7984865284127115
-2.8298612213760173	-0.5636729470305943
-2.9183206023099215	-0.7967896698629521
-2.987343590428178	-0.7387119616336327
-2.821175714045868	-0.8654768634146471
-2.94707652242923	-0.6950558549262655
-2.903453757014456	-0.6133094240629657
-3.069260024909227	-0.8065930995629571
-2.9386576944912695	-0.9424132133927158
-2.9930100512605415	-0.49558338897004023
-2.971729619689528	-0.5540703860743234
-2.9039581209281335	-0.8232450295798175
-2.906240109722195	-0.538667983345706
-2.9562532564551387	-1.0701416897568081
-2.8707433644852487	-0.9413721719297348
-2.8515165897121912	-0.5534864318874657
-2.836450259565704	-0.9799405345280764
-2.82478827766982	-0.7907899937564824
-2.948148303606143	-0.6656021333705116
-2.9177034033076743	-0.7683018872099436
-2.9624206491759435	-0.8005898092248045
-2.903464488643689	-0.759130462727543
-3.0610104954530613	-0.864731322994579
-2.809585709577634	-0.7706562073742265
-2.8592921449972426	-0.5430056108547056
-2.90965259491946	-0.4839997632232392
-2.9417750108854563	-0.8007734357024481
-2.869679370993696	-0.6198594529572089
-3.076423491010146	-1.4799445130070024
-2.8697481027710134	-0.7684860075383728
-2.870799294990576	-0.8256555978309581
-2.871225845491514	-1.0182668274592224
-2.85779218255722	-1.0906411377964822
-2.858763334210929	-1.1097982264143722
-3.0074092850450316	-1.0972491134013787
-3.1246002268209327	-1.0469632537854732
-3.195517605964858	-1.321440098196924
-3.027779768095594	-0.8292208422839744
-2.907798783357825	-0.7034712369775465
-2.939626758858453	-1.1348241117096933
-2.709910940433052	-0.8499556612668457
-2.8861993737345775	-0.9559800643228142
-3.0462075065067107	-1.2634903357474045
-2.9113958129423816	-0.8654486016747442
-2.978277937263078	-0.8824134270091416
-3.070382812912677	-0.8078997949884876
-3.1063581976902954	-0.9863636398965978
-3.0156548413403668	-1.289945829182726
-3.0423817202639416	-1.246478176474647
-2.8661046660488303	-1.183317213529414
-3.0876685059300835	-1.3470987594230912
-3.041122229584269	-1.3159898929852243
-2.981533624644602	-1.1706810702773198
-2.8833044868602173	-1.1822862916740038
-3.1757210720920837	-1.1475868197093466
-2.9719432548153613	-1.1540717003071892
-2.999205207372034	-1.1504571045508758
-3.130063522970044	-1.1485794769233202
-3.0430444764279274	-1.2753621673800877
-3.2207733762443866	-1.4125220601310153
-3.04795853000611	-1.291071619998866
-2.966076631662643	-0.9661313909392923
-3.1819398919208384	-1.092974910399461
-3.023535964485396	-1.4386610808820681
-3.0056941142915257	-1.0633851264050258
-3.1156364787915702	-1.2459797737435716
-3.1046119717351317	-1.201010030835696
-3.082170927364441	-0.9539373464526927
-3.055067747974042	-0.7380170006321936
-3.1639345942775154	-0.921590571691549
-3.055887621779334	-0.7524111076164153
-3.1158573527450697	-0.9315444518677345
-3.227129407410511	-0.8541070357216047
-3.2330570314719105	-1.0801465723714403
-3.108055464195486	-0.6521033148530182
-3.256496985875208	-1.0563146321629484
-3.199227729638013	-0.7097645259218779
-3.0515613771572685	-1.1415777056994854
-3.1898051460837884	-0.610637520744887
-2.9450696270713483	-0.7367408810804967
-3.209192444454075	-0.35663781203156
-3.145288981567658	-1.0205215422051763
-3.07335261030743	-0.6444732622453385
-3.284413613088034	-1.1229834400559706
-3.149412591515006	-1.0357817154969053
-3.3377945829449454	-0.9902717413941282
-2.8672526430019762	-0.552280980749834
-3.1415168545983763	-0.7812356880546011
-3.184847244713621	-0.8559710654207198
-3.300656211386974	-0.7384532364695962
-3.2012553543735685	-1.1722777493669958
-3.244607063869214	-0.718551087299472
-2.9474625679678814	-0.38356572525630384
-3.1079140736864534	-0.7366117021711128
-3.1963092931651627	-0.8517905229429021
-2.881804000659799	-1.046731076161402
-2.8860991201550656	-0.9150064706925962
-2.711044422537427	-0.9165140403028148
-2.840890244594241	-1.316507792962478
-2.8237271509597783	-0.9194796317055595
-2.7221864834988274	-1.0686936543461116
-2.9140944497253187	-0.9892227330684872
-2.8708786667054733	-1.167205838795233
-2.8064108299959334	-0.8938461331800623
-2.8481453432251738	-1.001491883094995
-2.7584866297944535	-0.9736900490932014
-3.0529029340734986	-0.9478877722511239
-2.867115785693258	-1.3186902051716953
-3.061926035091881	-1.3834767897764497
-2.8034620900392664	-1.2871177153517555
-2.986267451974686	-1.1308134442863382
-3.0224666845232475	-1.2397516065210077
-2.9166729741067576	-0.7955551384198362
-2.824862158505017	-0.8693049005182915
-2.9213230999059356	-0.8198038051750018
-2.9705376934769405	-1.0827142959721787
-2.942150697622925	-0.5639585524613695
-3.0438034297301417	-0.9383731743717718
-2.883668908710238	-0.8510296069870698
-2.9070904051276827	-1.101406170147098
-3.027387554926962	-1.2986067770148746
-2.9538100078523635	-0.8047581181345641
-3.029404114235498	-1.240281804613616
-2.908284287950347	-0.7865059040825939
-2.837102744437731	-0.7088020001826374
-3.015872280030358	-1.1664185933753068
-2.9251522575835214	-1.2987674566914573
-2.839305098900602	-1.0889605968335463
-2.9242908799214957	-1.2426625890177125
-2.9264937598753327	-1.0064752443859362
-2.9130282157844207	-0.9885982245269014
-2.9564332277522354	-1.205512506651818
-2.897159248216626	-0.8159410785910288
-3.094809250000668	-0.8426807954650395
-3.03412009208738	-0.8670437372418394
-2.893847236366716	-0.9499007313791563
-2.853347283512374	-1.060752604065514
-2.8899237327976923	-0.6984914887326089
-2.996696070408594	-0.9155494172792615
-3.01337773002956	-0.7830685777470017
-2.9027196819781875	-0.9021680092096921
-3.0502884282328138	-0.7489692818731711
-2.925678780541561	-1.1240157928806846
-3.053458467245077	-1.1592919288244654
-2.988973494384033	-0.7916806175191824
-2.9477631875392136	-1.1662441603888025
-2.9793711370513636	-1.0011766851357204
-2.9831205953238857	-0.9206172404361512
-2.9354880254259013	-1.12787909189678
-3.064029543746169	-0.8480214708772574
-2.9218491311738712	-0.7328178260955089
-3.0830895281763464	-1.2111994021032868
-3.0142069467164267	-1.2236491180015054
-3.0781330601951655	-1.002248736899378
-3.01802122580484	-0.6531429814764111
-3.0373513114053923	-0.8791965708539411
-2.8650791454407765	-0.7904489021614591
-3.016964086090698	-0.7065006551344128
-2.9680606275729726	-0.6985630862638474
-3.114464546937179	-0.5567572073802962
-3.044704408097286	-0.7174662044145279
-2.9332038961942324	-0.8000682806857551
-3.0731811240482143	-0.8938354345386249
-3.0463159841383773	-0.7008318637365611
-3.0793539300263606	-0.9281942493473965
-2.9303485970848	-0.9543691133670447
-2.7645077023800377	-0.44110660524778533
-2.9420457782486418	-0.7036432263215322
-2.9951025702653946	-0.9685517800518335
-2.9838591307463904	-0.9968168312594001
-2.8301920366016677	-0.8283556353789177
-2.9722736933352234	-0.8294776666625274
-2.9686583625039833	-0.93245393197928
-3.1111571780493152	-1.1064278811023383
-2.8187714505601384	-0.589881627401218
-2.9144209800272627	-0.26940902662290156
-2.78605800736191	-0.6769186923965343
-2.964505779644575	-0.6722593633621099
-2.975370278405983	-1.0340553069418528
-2.794379628012873	-0.5897152248715742
-2.7677871830746135	-0.9297032491013514
-2.8433846755912655	-0.7834306701958073
-2.9766388086343123	-0.9293710049436311
-2.827893763022509	-1.0216495521181104
-2.9198049917199302	-0.5095456647996192
-2.9308726300538965	-0.6474731055379459
-3.1237019837908013	-0.618533161294389
-2.8198778183211477	-0.7812784005848424
-2.7938671624772335	-0.3795819402488563
-2.989249345140484	-0.4719725925015522
-2.757956401447278	-0.3997858878824317
-2.880265098919975	-0.7242951372023885
-3.0011945133257414	0.05566456443181271
-2.8103898186460743	-0.0448984466449279
-2.978765199101397	-0.2729541661340946
-2.927535320817286	-0.4010824314395041
-2.99299946565575	0.005848674299935776
-2.97729158253186	-0.35797106407499046
-3.06437929530704	-0.4651053017053261
-3.002950790235887	-0.4378552600214247
-3.0047072548815397	-0.7081447651000394
-2.914849299430923	-0.5248687045964088
-2.986147626542762	-0.885795985888003
-3.0617100774982515	-0.8207655584298874
-2.9492354272051338	-0.5653434346191359
-2.7688903531600975	-0.4330608547757516
-3.000571189698728	-0.15921178639854577
-2.8944066114394422	-0.4548102669778603
-2.9383349491483752	-0.5504483983583562
-2.82034050306235	-0.5134076257965487
-2.9507610567706752	-0.6836149241507001
-2.920081800268965	-0.381752928598858
-2.8803360697171416	-0.46319416880945274
-2.888636424565853	-0.803641259209884
-2.9808716609544303	-1.1440078264699514
-2.7813990518240383	0.061064769394057805
-2.93743030220687	-0.5096673439535407
-2.7973693862335876	-0.4807994703893993
-3.0728737191900235	-0.812448147621718
-3.003800948909125	-0.33773316575289
-2.917197434916472	-0.2841465367900231
-3.1256063115765134	-1.0758202516145803
-2.9010080473932724	-0.4196005013431323
-3.1069491836517065	-0.8814592266001371
-2.9730818543472606	-0.5271116073477808
-2.835184170348456	-0.5851681218537462
-3.022382847205837	-0.6183653187414022
-2.907116912687846	-1.1421169319759343
-2.883101836412652	-1.152804030405663
-2.8986762827234887	-0.8864009833027564
-2.945429041660472	-1.0700816367220445
-2.8777146169670598	-0.7956734012921455
-2.9727532158928023	-0.9586006856129938
-2.920963514923821	-0.9391506355013788
-2.837285092473108	-0.9799345171641788
-3.077170207292233	-1.3405988909368682
-3.1612994291408287	-1.1484922691201107
-2.939409268438837	-0.8307489772280869
-3.1327032600585847	-1.4225493681460044
-2.9599848782008205	-1.2313200923872345
-2.9088251580400817	-1.2914230385231646
-3.033317925718201	-0.7413882611263862
-2.951844338223638	-0.9536289481790552
-3.1230966348300955	-1.34618557533177
-2.800823199647279	-0.7316144371328871
-2.9609066744561185	-1.1211365843614842
-2.932022661684374	-1.1291518751264997
-2.8133323072106116	-1.008241948710501
-2.8617045272348283	-1.1083205461733008
-2.999707212310005	-1.2908017559755183
-2.9906456880067704	-1.1257268592826508
-3.140056942344841	-1.0017635770112534
-3.0006665124117267	-0.5838697850304204
-3.008144999794702	-0.6208684206305024
-2.9043603304519054	-0.7315115229049907
-3.1006168189247325	-0.7628631119504904
-3.0039912196571725	-1.0270846248654115
-3.073578866006542	-1.005207732729622
-3.0849818305309027	-0.6336418862103627
-3.1817448025146966	-0.8493161534614285
-3.2086141717342223	-1.3152617115039118
-3.140114562205635	-1.1559781931286364
-3.128973966754569	-1.2757657318598368
-3.2641855473784807	-1.012503683035281
-3.0822723384435777	-1.1532205448701642
-3.0561767538200266	-1.000577103758789
-3.3449023902838855	-1.0495254357378114
-3.193735524153902	-1.2034474346431188
-3.253651816471903	-1.06147496240566
-3.213611932904067	-0.7842171332127792
-3.290520330392419	-0.8798220518564428
-3.064218416698351	-0.9605572700375763
-3.205440238028088	-0.7168448509057849
-3.133816435682255	-0.9525455044048833
-3.190685532984551	-1.023673002137142
-3.140286781781148	-1.1452034848415802
-3.1149566783500164	-1.2489871235493544
-3.1244906274369053	-1.0195842517077887
-3.127083013775514	-1.038991133110331
-3.1911418756667524	-1.0148609279467702
-3.121972431752635	-0.9836623900163093
-3.1679801345443286	-1.1498351578555632
-3.0695951326910187	-1.130724538745211
-3.301558694814358	-0.8223221843890131
-3.216352752959119	-1.2163613794685493
-3.2324472082184377	-0.9592541254988431
-2.975236785208057	-0.9490864399163831
-3.1495103749745565	-1.103385988237216
-3.228512224243697	-1.010513003117975
-3.086034153146569	-1.038242997663475
-3.262160353294979	-0.8807159439751996
-2.988929499567365	-0.9051548579541819
-2.9989935229014058	-0.6834396419334438
-3.1013140887415105	-1.0162680973748874
-3.0976419937281396	-0.7141119590368852
-3.0304649401234958	-0.9507204321812619
-3.1563617481181616	-0.8665438749660693
-2.6173056011851563	-0.5739320825397392
-2.6118774497190773	-0.753775710051495
-2.4595386449395797	-0.7081634783027964
-2.8316694449177526	-0.8422094966799667
-2.60057874935331	-0.9087572232504919
-2.5797786172316717	-0.6447732838817475
-2.7313260486542132	-0.975073196895
-2.57421050456243	-0.9643075136771189
-2.716100263409584	-1.3666377667948235
-2.70275801777937	-1.2538601751533112
-2.3499523453686955	-0.8574901462137037
-2.6151269922939755	-0.7983354835567654
-2.6425810646364836	-0.8408101285097057
-2.604010045635574	-0.8442356352209281
-2.662883069489452	-0.7531353437150656
-2.7081336767602333	-0.7692695269974252
-2.773202217995185	-0.7827878657784346
-2.790177154726953	-0.5932081841227892
-2.8369042279005257	-0.6628272277281476
-2.4893998945833076	-0.3920809583029159
-2.6577078918657895	-0.5486384933860328
-2.6308214397074052	-0.6541426239326411
-2.616382796335757	-0.5133317046367695
-2.8910826709103565	-1.0344342195583205
-2.6361321369740045	-0.7405753967510457
-2.593741898125044	-0.5864435802146097
-2.6571013910111314	-0.4802100091511752
-2.6328687130973196	-0.6592590750956565
-2.796796433119561	-0.8789117583716053
-2.5509743445977655	-0.41378072177778424
-2.7638031026314254	-0.8051032916082992
-2.6668831944453415	-0.9199472805778145
-2.7269400353606734	-0.6690887358618607
-2.615031812489221	-0.7531606850010732
-2.7709369293172488	-1.0838697835216928
-2.3399901080266168	-0.5765997968195353
-2.6545566249515944	-0.8036298694273706
-2.778417045471134	-0.8906696611848531
-2.7249154194737493	-0.9834430627338033
-2.6220526843029024	-0.7409309225335139
-2.7401923955670577	-0.6920160460302689
-2.6068064034006273	-0.8161773010393055
-2.64439687741395	-0.7254994877674443
-2.654900131197412	-1.0139879082506407
-2.7819445255732567	-0.6635084352251386
-2.893875887030089	-0.9564855469497802
-2.633511152925294	-0.535616031280097
-2.686950513346117	-0.6843344498262258
-2.7301705506711356	-0.6585207052038801
-2.4981545784262478	-0.7722198837207701
-2.696573451442339	-0.6104189493207381
-2.6570145691157347	-0.9335448527505512
-2.5169711530366397	-0.4143550596725624
-2.6780373844204757	-0.5616686531807875
-2.6442874221825345	-0.4230825164115758
-2.8154244634743426	-0.6928292189186644
-2.6403113217088876	-0.5402552348231326
-2.7707602624326366	-0.39057055442756783
-2.684513061022996	-0.7175084786394137
-2.8353508925736532	-0.831800033474255
-2.675422261929676	-0.6159781007680553
-2.7826341849814025	-0.6560872564644422
-2.8345199994166252	-0.5810415047284939
-2.808556768754451	-1.0874947406506323
-2.8528397968496337	-0.36703821418975724
-2.7308319380477215	-0.6846687318324796
-2.9261305144993637	-0.3799855313034399
-2.964853217136711	-0.6433008918528034
-2.805808437330904	-0.6230246142722969
-2.63131772728718	-0.3780739962476078
-2.9343949675294843	-0.6730562767675243
-2.8226982667072185	-0.4786268307280664
-2.8747279579725613	-0.9206515841653374
-2.9018561238268004	-0.6754644287507817
-2.8170549824361606	-0.995827559821253
-2.7031399416904223	-1.1826194835712756
-2.7396380871215364	-1.057214139150054
-2.783328628854987	-1.3102808148782565
-2.677870704057687	-0.9044438913015753
-2.677713155212194	-1.1360824070467341
-2.72758118232454	-0.9926653751118926
-2.925058997241414	-0.8596628956598552
-2.769951595891642	-0.979495554671206
-2.927747979906015	-0.8857131067624993
-2.737159206275613	-0.3053342848164129
-2.779700969285408	-0.8400098692304557
-2.7797293674076324	-0.4478643370444637
-2.6779394565239043	-0.460425497379148
-2.741707105024009	-0.7262715231364916
-2.6903798990457646	-0.5876039304534222
-2.9794177651086695	-0.6682118496555846
-2.7658834159238674	-0.9727902341238981
-2.7508092140391707	-0.9903049234929252
-2.8105596601913483	-1.1690248388092204
-2.7880873755681566	-0.8102040996381504
-2.9678984785324647	-0.9601535466752995
-2.9283379153119764	-1.0473273071867095
-2.880832118726817	-0.9523880336920343
-2.7282115631833843	-0.728990242642146
-2.732437504197628	-0.4370366578638538
-2.750765601083133	-0.646319990180088
-2.729239968487712	-0.9238687913680849
-2.9261377765528707	-0.6900613653876988
-2.8399559278732216	-1.1018331562957124
-2.797713080888366	-0.6849706892479934
-2.791649140486287	-0.40929327225932366
-2.8455616061743116	-0.3199397837211821
-2.806417365632156	-0.24726432098105255
-3.087968081882858	-0.4584066189628848
-2.7966580559873075	-0.534480016102765
-3.084029821694225	-0.7158688595460407
-2.9751868385597082	-0.16236632664849537
-3.0049667216812868	-0.6592406513901953
-2.810688869482893	-0.36842827478165047
-2.9962649350351236	-0.7686249991072394
-2.945504769851354	-0.5590989519938228
-2.805402496174929	-0.8809200245206501
-2.9714705980468894	-0.3843588537318741
-2.9323709467581116	-0.4332152745664937
-2.834232362323821	-0.8692574838169065
-2.7825816395944165	-0.8825461742911058
-2.7409641809373184	-0.4790184981359286
-2.790099151484174	-0.53386931614248
-3.036215098673672	-0.7119663976792208
-2.817386043678847	-0.7841122403599954
-2.85191893125629	-0.9132625140980984
-2.957887149690017	-0.35924022432070124
-3.00511432210771	-0.4826048482316071
-3.0270142282002066	-0.502625110140925
-3.014349712290837	-0.3890935231859653
-2.975352047253916	-0.5295678592995486
-2.960735339689106	-0.8270061559685408
-2.892743220035057	-0.5128078693640258
-2.7093999750993367	-0.38230938391729385
-3.033224770754058	-0.840672009986807
-2.9289709166735443	-0.5278442382898137
-2.7755791604185314	-0.6418261655020192
-2.831486121307602	-0.5729635217352014
-2.9391184041825014	-0.49588117344104105
-3.026878211102435	-0.8074618315981927
-3.0901978122550187	-0.8748342398506105
-2.9239692569766103	-0.8140240093488642
-3.120332575797418	-0.6374180755879819
-2.925504171155511	-0.9554898362580557
-2.9502952252484373	-0.6561891589805792
-2.9731337307629886	-0.42162553106765116
-3.0675893555491376	-1.1950633468757155
-2.8910379656746965	-0.5693176699437275
-2.9609266861718444	-0.6078337080649074
-2.9498367785375663	-0.7664206889365691
-3.022130510159492	-0.749520907910402
-3.066967496051065	-0.43349655143819155
-3.0123353695043984	-0.6744611895486248
-2.819116901694109	-0.1538851123653908
-3.065528248799419	-0.7631458689848746
-3.0534919950961807	-0.9644410772636107
-2.8125497248881546	-0.29606842359344704
-2.9895603039651117	-0.7560181154071888
-3.0461478459485773	-1.0417022845004613
-2.922568490893148	-0.6894652220401475
-3.0240238124394025	-1.1530432895235325
-2.848992241412399	-0.8167837243945819
-2.8793910411093946	-1.0215677249549033
-3.080463863557421	-0.7952376324034988
-2.8481196252138123	-0.7071052980070736
-3.197515173966548	-0.7104339659049053
-2.8566008114431596	-0.7670046845448052
-2.9846759860175025	-0.6331494067700949
-3.026799002448754	-1.2530147856289373
-2.817265407738116	-0.6088439462818307
-2.953261864859219	-0.8408681253978914
-2.909918674041411	-0.6563344169610035
-3.08567022187868	-0.9460462252214328
-2.968769651199011	-0.7908284290315681
-2.9979049983049086	-0.6331545478290703
-3.0531968006658654	-0.7663444101187128
-2.9895117602066237	-0.7877792993925197
-3.0386958762222633	-0.3780025001029932
-3.0211201844886917	-0.9960966252235635
-2.9849400742146575	-0.5861803746740795
-3.0888004311628467	-0.6600176891024527
-3.2231031082429733	-1.1120449194933046
-3.050347140923747	-0.634211941932137
-3.078946472516277	-0.6453001660662679
-3.0845598832635703	-0.6491353148713667
-2.9429119624801583	-0.6804499547885443
-3.2910191150099792	-1.1715706938182406
-3.166189603370367	-0.922189077448484
-3.219115887474464	-1.205102705893601
-3.1276541347350078	-0.7714123777027455
-3.0790734850657486	-0.8276228245345874
-3.087844690376835	-0.8873610179494498
-3.0861305094627807	-0.9332325537178423
-3.2212189394386215	-0.9608673959285509
-2.5711081196093044	-0.25103860185897653
-2.594260194512304	-0.39851614055984497
-2.6927051729602414	-0.7520001193594911
-2.5880282281297395	-0.5026090140360816
-2.5667065260153907	-0.43026945269657163
-2.476277809630088	-0.9044456954853877
-2.41528321177939	-0.6099392016235674
-2.5114556315945884	-0.8564093993576456
-2.4976387421109143	-0.5163834998312019
-2.3845574001526955	-0.5781780542160782
-2.5512673457988075	-0.6448343260899264
-2.687723997742803	-1.116315918609683
-2.7654608496496773	-0.9714854451961302
-2.6234991736850075	-0.928954735539723
-2.5901537713405225	-1.2581360642171735
-2.5065958394833547	-0.8458041069077082
-2.6193566053115456	-0.7674666347258527
-2.483790639367527	-0.6173663719962599
-2.665403778028785	-0.9748505883897152
-2.58761518079511	-0.5097402253811633
-2.7562943815640546	-0.6306201914005709
-2.94376487307965	-0.9159080380277502
-2.5432180301291085	-0.9874805581606696
-2.664825489781771	-1.158990021458719
-2.8485378285935137	-1.1353150397284177
-2.8043969892724503	-0.8830575635475914
-2.7138451126888197	-0.9293396038935204
-2.5846293756139156	-1.026462597496333
-2.8256365692434793	-1.1453128159253414
-2.6558339012637164	-1.1703851426163618
-2.6614777822101	-0.7989041149143912
-2.761543144560419	-0.6752482338304244
-2.7795123333311205	-0.7328678360136096
-2.9550395536899363	-0.9339432614804124
-2.7773374093814853	-0.7368786607128357
-2.914255768712501	-1.1194187893170753
-2.9169211786431832	-1.0374032651946765
-2.8556445421010235	-1.0697993600338087
-2.717705200208276	-0.757370533321918
-2.8974882517152865	-0.911395701162054
-2.902358767882301	-0.9577604714665967
-2.7711545428853164	-0.9767245896750305
-2.9158753830608446	-1.04268811915868
-2.631278618556327	-0.6756754088724506
-2.808743887297899	-0.5708672103568984
-2.8700954989986296	-1.25225169234733
-3.041733522904279	-1.3851523085673312
-3.1124080038504434	-1.0826004210632298
-3.0877040718946605	-1.2294565620274256
-3.0687931385968765	-1.2990201599584215
-3.0644046160275096	-1.0155384946542243
-2.9460143938571712	-0.9498200202506363
-3.018463192266605	-0.8758932719328307
-2.8607032603973765	-1.1477503592601255
-2.975410550730901	-0.9371714848105345
-2.851346666805863	-0.6222924102434959
-2.8735423097408495	-1.0365512759836442
-2.919658953082702	-0.7806690083764138
-2.9721198192693237	-0.9425326135209533
-2.8557807320357758	-0.9132303102519291
-3.023819010451984	-0.8248080124792715
-2.8726238180478205	-0.9353553785495509
-2.933934951503485	-0.9965104426892735
-2.927776216147775	-1.1556171285070382
-3.0049552742864423	-0.8925639570215236
-3.0075810222701977	-1.1177349865604223
-2.962578491561886	-1.2372017653918086
-2.8779223828812994	-0.7522313571540539
-3.0579477775567256	-0.774783094615335
-3.029680250500574	-0.9886193240485059
-2.8457192497936434	-1.3234763564351042
-3.1443125993408585	-1.2550863409944697
-2.988773446947035	-0.7291229248618732
-2.9502738974301352	-1.2538500136752588
-2.999839932526512	-1.123965793814297
-2.9581028831917333	-0.8449626583684805
-2.980180394728689	-0.646487605036442
-3.093366968186726	-0.694485516046176
-3.2498193823357324	-1.07194613059821
-2.922543363012722	-1.0213165103454627
-2.902090046392457	-0.9122410588886192
-3.012073079038209	-1.1645500754052927
-3.028808965287416	-1.1769487480281913
-2.9105339781129524	-1.2137220292063156
-3.0080314999726623	-1.0939943987549907
-2.8140482399973203	-1.189103576229952
-3.134714426778945	-1.2131843436191063
-3.1174592067628257	-1.221129798169566
-2.9249726590151814	-0.902056171902308
-3.010833339601972	-1.055154218313936
-2.9780602445715623	-0.9865197568149633
-2.925099531034128	-0.9831128190725685
-3.0559668802992657	-1.0676126341265963
-3.0090587280493417	-1.0912841183285913
-3.1278178307293403	-1.1726560998987767
-3.180852331570902	-1.421332575247058
-2.900927866674925	-0.8749179092804442
-3.1478152244397433	-1.2011433892320331
-2.9931853915831743	-0.7300085039310082
-3.01881259535584	-1.125751836352408
-2.946947316726146	-0.9255665385026429
-3.1038055630009485	-1.0562768733957828
-3.113282628339036	-1.2631856197311961
-2.973867011979079	-1.200534197548626
-2.9620698241518606	-1.0851055796336124
-2.972338328243236	-1.0043640233454174
-2.6435555278734535	-0.2159460912039655
-2.5585342324440115	0.0033376542536552797
-2.6440318361584216	-0.5675489535116424
-2.5387475084038296	-0.2431731013281846
-2.5708967342908604	-0.38175304444799524
-2.507517576617012	-0.6876352986704515
-2.6482455551230606	-0.6129974763908623
-2.587590148657065	-0.5133783077799384
-2.2438034812104726	-0.14063179914800344
-2.4740434926214574	-0.46994207181657544
-2.2761414931485047	-0.5930268950151976
-2.593560845799712	-0.7230541389923001
-2.5856213163562463	-0.4207265795227852
-2.3956851694043517	-0.5479833858822644
-2.668381042228278	-0.719803271625078
-2.658004838077761	-0.33083799193041885
-2.584667622931612	-0.8251161896891566
-2.5213872722936537	-0.0698492366014864
-2.6110696923267875	-0.40991139784955033
-2.6281526662628574	-0.4898060247611804
-2.7198720502920044	-0.29970999874610893
-2.5809429733621108	-0.20172019846650885
-2.7011598795653367	-0.5675460825311822
-2.6110705325942787	-0.8149414908759604
-2.7894824175980117	-0.9561464731867925
-2.8290827420088123	-0.7691246812953929
-2.5903751988388124	-0.27687556313566775
-2.6583921263179437	-0.49286357839782724
-2.5061446308660797	-0.40397247846033907
-2.7566419544449654	-0.46887625112306497
-2.4896438884049035	0.04315750040494282
-2.6066046680197523	-0.0055186682843855785
-2.7375405228020253	-0.39200590866578167
-2.537961630519171	-0.19598217937359644
-2.503821360464049	-0.4933998488266774
-2.539536796765892	-0.5837199163820324
-2.5312549065380088	-0.48046355149420406
-2.853049847398286	-0.7614299756492703
-2.682322627961902	-0.5572209300272872
-2.688341555642501	-0.504502414169002
-2.811340225864034	-0.6082622056860256
-3.0992034756445728	-0.7760179252839077
-2.783809417170781	-0.3828701675759013
-2.9136009756923302	-0.2900240709871815
-2.8434701054941494	-0.419406064331334
-2.7719061426726914	-0.6246989057466256
-2.90149516329482	-0.48890345996921236
-2.762720177966795	-0.3682464469553984
-2.968630821058218	-0.5781627677918961
-2.7940748081560702	-0.5151031101723037
-2.5333696748284678	-0.034749069111264574
-2.820680509227824	-0.63314931165507
-2.6279323504136816	-0.11681508612560078
-2.680462006561512	-0.19386852373232505
-2.496622085713285	0.06181297603064517
-2.7806120627311603	-0.4102378323109705
-2.587026215330143	-0.4034502893151591
-2.7231955284311637	-0.27021033034391106
-2.8789485252741005	-0.18163918498981702
-2.9690071015269623	-0.5969944464869599
-2.753054419247354	-0.6005820846233242
-2.8319794137999144	-0.514109638711366
-2.8151857762997565	-0.8120567593965027
-2.629921974835235	-0.07793383317814867
-2.6788290253397675	0.008602873776637592
-2.6687695807325786	-0.322926168041548
-2.8026720610185105	-0.5710325884416562
-2.7530566927884053	-0.5938654286760354
-2.8515868818564405	-0.2076297328572866
-2.676456482612333	-0.18311160646106794
-2.703894133582706	-0.2655012832356778
-2.7813158575209425	-0.5405779920643963
-2.8530175715423756	-0.4684503245391221
-2.778380083773782	-0.5305499210740995
-2.666029760456375	-0.29728547871871086
-2.6313544629371277	-0.6189499554031832
-2.6385254602153765	-0.9459227338592475
-2.599892110513653	-0.802597263011224
-2.782154740282735	-0.5074427110812259
-2.83308232986436	-0.3119111165664666
-2.6507456976963715	-0.5089979472934927
-2.924159718286665	-0.5474535981514349
-2.945726308213442	-1.016024594039137
-2.9225549612522426	-0.3542768153979421
-2.801468292458526	-0.6729163801235831
-2.7738902667001417	-0.5809557183841733
-2.975236535880251	-0.6759180924093214
-2.8048904043675833	-0.6282496631241294
-2.7924871244346443	-0.7781060941635287
-2.5811850139893133	-0.19799076597761883
-2.655928028398243	-0.25685341814439927
-2.8654165725004814	-0.8883924509315575
-2.6712692632316406	-0.7110235452529712
-2.8314821556353533	-0.6132351669293515
-2.8264196087394553	-0.6414693777298783
-2.91921674677828	-1.1394685370335333
-2.80233098733232	-0.805612239518545
-2.648187935616998	-1.1773737619956965
-2.8036753861035266	-1.3762598623701694
-2.6960858084694963	-1.2047515956944674
-2.628062600280844	-0.36249223888430804
-2.819155595252225	-1.0034384913361687
-2.663827060795547	-0.9557132633847385
-2.7920230480988595	-0.7066598814168888
-2.740195946595249	-0.894728013000717
-2.725300150104854	-1.1839017950697024
-2.8298625706159544	-0.9561219531253139
-2.8309747413420268	-1.0495676166322383
-2.844924826716438	-1.2232023949814674
-2.711218678791075	-1.3658611868545094
-2.756964402453665	-1.0447855192092341
-2.7203837354647256	-1.4015838124469435
-2.6975827922401625	-1.0538316788502053
-2.7477487828380065	-1.0428333032295303
-2.824954115376105	-1.350140068681466
-2.8705540333337916	-1.3475603225844266
-2.846367795289879	-1.5129326282564546
-2.890478385605558	-1.5402973339402222
-2.739667612485083	-1.1879672648391053
-2.821613523761828	-1.5345423200555837
-2.6616629838394856	-1.4044527432625913
-2.733703083969956	-1.245331784710301
-2.8323536624960406	-1.1424689635704535
-2.744335125216444	-1.5025038962767485
-2.5171797104659985	-1.358184280087132
-2.590240702523271	-1.0885084042684436
-2.690715471846053	-1.0079813353375717
-2.7620022455154736	-1.0125928572886833
-2.6456542843174438	-0.8595072892711919
-2.617633567576017	-1.3597052529565008
-2.610426190231734	-1.4967905119970462
-2.659757587244968	-1.5238239678237093
-2.517636075208895	-1.3717226604163528
-2.706003430234908	-1.3100672752549898
-2.6476112160616196	-1.400135170343416
-2.4798974209605635	-1.069834682656115
-2.768068884086679	-1.4479197160345256
-2.532773463804293	-0.8135556850040923
-2.788948131411578	-1.3027340163613144
-2.7052862691806654	-1.3186019523068309
-2.619771053808425	-1.1493781731217079
-2.8614554471150986	-1.053745903463746
-2.825537590951563	-1.3079122837860744
-2.6755865812163964	-0.7922049633824513
-2.783523022347626	-1.1683683802994445
-2.8493187378312053	-1.1215635851572396
-2.8261328164979345	-0.9849067075956133
-2.743506539059144	-1.0627416538033034
-2.6328790113047384	-0.9748807552803711
-2.662667133220686	-1.1577089552185682
-2.757852286064825	-1.2149951279254
-2.9283901978241964	-1.0585870101366202
-2.776656608016623	-1.1814425031749518
-2.7005429886934382	-1.1018108085326732
-2.72175197326105	-1.3142680253099162
-2.8199687148706802	-1.2713987758584888
-2.798778470413778	-1.581371362747343
-2.670888776009453	-1.6841534931809363
-2.943383495437655	-1.5273141811335487
-2.6651923838313105	-1.5842706161664293
-2.727736563197486	-1.3482590646100796
-2.8726561472422056	-1.536137312735024
-2.7289296638989597	-1.2871567809632125
-2.6978130388328423	-1.5247280169422484
-2.693658141441421	-1.2554674189503574
-2.63362848415493	-1.233489347377405
-2.765887965261868	-1.6697267497596116
-2.7199981212260558	-1.2990521977209184
-2.6487636038780757	-1.0879501816869592
-2.8132563037750966	-1.4342749705893807
-2.703325418269004	-1.4758491371272262
-2.8391957399522445	-1.5167536887239939
-2.622749983139734	-1.4496050719428935
-2.9019946331091426	-1.3943435169297904
-2.7282514574638013	-1.1089695386120435
-2.6943518915361193	-1.4250434565058367
-2.671054591365823	-0.9183556300319369
-2.498085265268813	-0.9533100340346305
-2.6565185636717255	-1.5156617867866606
-2.6919898133815003	-1.644266365421962
-2.673276498644198	-1.4627760551434845
-2.6521820311348208	-1.6645889195380126
-2.9161447283936797	-1.49064229422414
-2.6973721861841073	-1.2989449437837828
-2.8591127190454113	-1.8994872884388696
-2.772716161300155	-1.1918342506470967
-2.7758447503776673	-1.1835969130272788
-2.6835167166114866	-1.4074707503273136
-2.708314632851662	-1.4760928331023608
-2.775533660532595	-1.719048090650949
-2.8075422489574064	-1.0754924412295124
-2.813595658268114	-1.2430086577003143
-2.7920942903192523	-1.0650240209552984
-2.8659894005873796	-1.1361893771049618
-2.8396719030442616	-0.6848380358876207
-2.8175558716640365	-0.8999223758158379
-2.8413901920199645	-1.1059264937231417
-2.3289252912723177	-1.0900853653443514
-2.390778219215355	-1.275676732686231
-2.495071184615466	-1.0579422321241945
-2.250446858890231	-1.2040521404187154
-2.4535602934774854	-1.265764781271536
-2.4163755452032745	-0.9796871027539793
-2.173618859154172	-1.0348249954864277
-2.348168603336628	-1.4021317523639905
-2.0301159987118194	-0.7950913093521729
-2.198766193284228	-1.269653194394995
-2.3387446189765075	-1.4316551932822852
-2.29926416221472	-1.1831820717034576
-2.0949641080958665	-1.0873337531883989
-2.3191619293832155	-1.3394092650896026
-2.4389782587593425	-1.6703325548723815
-2.289417646001332	-1.3096090749628924
-2.11076839160861	-1.4287032497282426
-2.191706984370554	-1.7004045704146142
-2.2143039485125042	-1.6736564703462107
-2.34119857374072	-1.2331360570202445
-2.1879424871844657	-1.235447411870288
-2.3896211811523727	-1.3473154826702955
-2.4327749067160815	-1.681372298329324
-2.436172576425718	-1.2373036398989237
-2.3123744246546223	-1.2574359463982552
-2.4118799453146424	-1.2579580796218042
-2.0906491614950364	-1.0993816858212035
-2.4783888624248736	-1.4286114687756495
-2.3532713621157013	-1.2168923264180105
-2.2716030191684635	-1.1395473394968314
-2.1916634580977643	-0.9798848180184381
-2.444241045794655	-0.8994786276433602
-2.3274478269909333	-1.1540308804854162
-2.3916599559763307	-0.5795816233486446
-2.1956611258454855	-0.9619730876172181
-2.3008511690115427	-1.0315307594611518
-2.4193418502216875	-0.79818186784802
-2.3618476008488365	-0.9365334479382954
-2.434801007677042	-1.3973845288779785
-2.243637519037085	-1.2245087730843447
-2.3826272119830407	-1.1423393960808064
-2.37360392091102	-1.0946111692893177
-2.3784501121885055	-1.090437983877198
-2.2664870654480125	-1.1504114051513494
-2.290163404950823	-1.4181822762986411
-2.421238831783853	-1.368456930702853
-2.330968064485987	-1.1795840905458808
-2.414574015495778	-1.1994764370910709
-2.264885024199228	-1.6504753929955789
-2.1193547637908754	-1.4332764128808961
-2.3416707808688995	-1.7748594573145902
-2.187147814130975	-1.4720823523024857
-2.382662862279909	-1.5851709450085565
-2.241329478926862	-1.8491145617794973
-2.2725803632479584	-1.3418424386519536
-2.162391697071019	-1.6525071290657989
-2.366160326658834	-1.8134634794542581
-2.379936524995423	-1.588113853087538
-2.2445999012790248	-1.4144718439999728
-2.2894846103858164	-1.3723245382516371
-2.422640902520862	-1.5288192156323124
-2.2412877383417724	-1.225283112557638
-2.3915829796695176	-1.4385192553010484
-2.131270848952605	-1.4103753735848765
-2.3397666106332116	-1.465647842093414
-2.1985527633408077	-1.545990148896833
-2.164400998731301	-1.1565938974231942
-2.245937511317053	-1.408715667985519
-2.3140545973993194	-1.5758786825493802
-2.454058527707581	-1.3965128750462537
-2.3307178733656224	-0.8050485549613684
-2.3481832076806137	-1.2901037153353814
-2.261514755084969	-1.0420986476225025
-2.3250251677397706	-1.2338400955227222
-2.33636320129005	-1.2399358587207776
-2.1692797753825364	-1.0507435026967888
-2.3182652745377075	-1.5159177462848161
-2.1342451987914597	-1.2318603373866825
-2.221196384007123	-1.184249251135524
-2.381254224657721	-1.7470367343063298
-2.3926835765499384	-1.5560453828736354
-2.4049122683676987	-1.319061787509917
-2.34433139535593	-1.2185093359617458
-2.5527292956867873	-0.9445087931193886
-2.3345939732844023	-1.4675439302943487
-2.292934242197579	-1.0360153800883933
-2.1700686570397325	-1.0019657820749472
-2.3060247279323525	-1.1152144759912754
-2.229369688168018	-1.2406745996145387
-2.259389829687038	-1.1120022707042367
-2.1971294903051892	-0.8770914474012144
-2.1371121391918333	-0.9804693291237885
-2.08406495722445	-1.2573178112411896
-2.278665976990186	-1.6121501998818657
-2.4458451369810805	-1.4815899313227363
-2.202196635162367	-1.2625016781893517
-2.160871534981421	-0.8823801327014248
-2.3442208647723857	-1.3488936819155923
-2.2602891617639913	-1.4606188517341234
-2.531777194672138	-1.4371337868210277
-2.3045698498040763	-1.381633057167648
-2.2584554903973233	-1.0761593823226017
-2.2996421484851846	-1.4137307077431418
-2.253191942966889	-0.8088331575703782
-2.3676874641137995	-1.4335133945609333
-2.338822839944974	-1.3807428480271475
-2.584013933346194	-1.6601433037680149
-2.6011310585631344	-1.708934695038669
-2.6171689674897447	-1.5762479751375236
-2.44471294844971	-1.6541341250904142
-2.3877079513731996	-1.5427203340106899
-2.5409280041034967	-2.0969586231776223
-2.4682772164942257	-1.84400496351354
-2.332809316702232	-1.3373658667568395
-2.1416111153892223	-1.6793883481937462
-2.362642665842716	-1.7056153609840135
-2.218110404135969	-1.4982412757175552
-2.1946277896407316	-1.780228109778133
-2.0221558025396766	-1.8601462114929677
-2.0697103059515634	-1.776861997804741
-2.1287971815726263	-1.5538797346750943
-2.437072628192725	-1.9910656307236585
-2.3956031436334175	-2.0478651905838503
-2.434807293676145	-1.686754120676665
-2.3774941502658873	-1.733931808438887
-2.5050032697140523	-1.6948130652132238
-2.4166560163177175	-1.901910143774947
-2.552421446621604	-2.069597977548309
-2.4586420320926368	-1.6905158078612823
-2.594781187161108	-2.0619319750440144
-2.6000648615392254	-1.7390121893505643
-2.5613988269947314	-1.7110547376199245
-2.7763233729044074	-1.9934216188412845
-2.5030052999549004	-1.5074382542563982
-2.5395558683038724	-1.5420292965788378
-2.3158490869500477	-1.6543758915049398
-2.6884733321908794	-2.0124858682291826
-2.4630614445014314	-1.8328863121274508
-2.4029861837290305	-1.6595837306623615
-2.372064901338989	-1.4351363466173104
-2.3932081229886033	-1.4237446299245127
-2.5129682090772563	-1.88492544559266
-2.5701411132274345	-1.6954973327518774
-2.429038301376143	-1.8441051282346181
-2.453715177244729	-2.0126856677783254
-2.344115579935351	-1.6518846028843044
-2.4603814074586077	-1.8161170655279468
-2.5943546443395786	-1.9997279205750997
-2.5993496453104563	-1.738193648321247
-2.6332634842605533	-1.7006038316753838
-2.754803740457239	-1.434626000685712
-2.636772452805923	-1.5108205720939347
-2.640845184143065	-1.4422216662255016
-2.5626182227818797	-1.124217453154634
-2.615486866073665	-1.7654564408557354
-2.52081573415792	-1.7808192298793983
-2.7228224951642837	-1.912726958137076
-2.5398373653631148	-1.9390244888396229
-2.661768226514538	-1.826379536235512
-2.6875148491843133	-1.4551999949371601
-2.6924018803444922	-2.017951671983404
-2.5928594672000047	-1.6327400198555782
-2.572545555691577	-1.5819456191045937
-2.62607287264162	-1.9483227938894312
-2.93508918040783	-2.086658973207416
-2.812125098212645	-2.128845806744687
-2.549680717319518	-2.217213828334649
-2.5923050123928375	-1.6971340801021237
-2.9182221534482036	-1.8916925527242912
-2.5970075050305534	-1.9331994824725869
-2.8191933913629916	-2.0048152535938284
-2.4108680892567733	-1.876573766562877
-2.676641607041099	-1.5530192371376308
-2.5927430314404503	-1.7575502044848126
-2.6234853168144596	-2.0953270528145747
-2.5806559317309565	-1.8842381695838082
-2.569497539893348	-1.4315094001416298
-2.6778288707876072	-1.5888059710711189
-2.6402206110009496	-1.3308010182890042
-2.5695837160630584	-1.3211163467259162
-2.632490633345574	-0.9927177102656434
-2.49298556319684	-1.345950842093333
-2.56781558335382	-1.4357349791219671
-2.646802703287997	-1.4209530135155162
-2.8815858368189593	-1.498012687281692
-2.729631575075209	-1.6927161542619973
-2.712759433931315	-1.118879959787773
-2.946033825896789	-1.287468516522931
-2.7362419107676352	-0.9169741682862036
-2.944648684415106	-1.1621417186644916
-2.7259126412522923	-1.0863760929770314
-2.9251790803736024	-1.3662585018366245
-3.0455207156372666	-1.4908674427378235
-2.9446582378306996	-1.4919150415424394
-2.7014275616525705	-1.3307893092198415
-2.855103516102978	-2.020969549357951
-2.8738863372175953	-1.596918657074113
-3.0254038913512558	-1.479456792042447
-2.8306782474862637	-1.254613564911422
-2.751995835226034	-1.513795705277032
-3.051986117935887	-1.4647576006512477
-2.9044790135146354	-1.3230694377458032
-2.8880911226981048	-1.3564595516336144
-0.836509434751776	0.34477420874097436
-0.8304140974016927	0.7092447598923042
-0.9099281536259227	0.6303883564261306
-0.9823745645874101	0.03879993131139088
-0.8204157604345816	0.02152654127543263
-0.6725491737855585	-0.21844713734260343
-0.6373449862803044	0.2899650384010544
-0.8141316335265363	0.11114490404579846
-0.9224609781836299	0.43487973354020704
-1.0817623594329384	0.147157859285024
-0.9066242785988221	0.0892361156327044
-0.999108097997378	-0.63025570132498
-0.878816198757772	0.26692370774325674
-1.310531618909235	-0.22733070580256415
-1.8135867685325149	-0.5542550214341208
-1.6250855229166876	-0.6177859375506591
-1.556853436289991	-0.11084186975340998
-1.6162990859769444	-0.2952781967343587
-1.747168477008651	-0.7332284609517334
-1.671308044434476	-0.12554672418331975
-1.7609965080614878	-0.310389114910988
-1.6360516149631437	-0.397517422896544
-1.4042499514865852	0.3011366127973729
-1.6343433186613594	-0.0012406297921011
-1.4852391705506216	-0.23369953254314496
-1.617838936385104	-0.45284490680497563
-1.6608238472077703	-0.6280136229651002
-1.654293064454133	-0.5988441403948245
-1.8126964931192346	-0.510659602867928
-1.5105931835806465	0.059802021372559855
-1.61313514380969	-0.5692963297768897
-1.587975966006606	-0.7124126374690322
-1.687880518774148	-0.6371003094243474
-1.5778677833621388	-0.7804898331817133
-1.5915085141078718	-0.36505121726735545
-1.5607862294422021	-0.33214622001717525
-1.4341194390342014	-0.20870876530611113
-1.6099059628127603	-0.20311149009943666
-1.6257545414568155	-0.44426790668126803
-1.4807933072194277	-0.4913628062875398
-1.5022554409537126	-0.6177762741217107
-1.581795618668465	-0.24222791342978128
-1.6055352282056883	-0.4769870308536463
-1.6190249894985425	-0.4681289180435076
-1.4666776489681974	-0.8411855980227307
-1.526069325406938	-0.7934844759360571
-1.7267937458199398	-0.7764649109351257
-1.5307235372328085	-0.48388327824534016
-1.5434983220525713	-0.8413660287529261
-1.6888851144280768	-0.6182394988343417
-1.5479612344333227	-0.5182438966671735
-1.5782981003181327	-0.18598125256953082
-1.7049676796859747	-0.5607074758736585
-1.566429367992761	-0.4881379473783424
-1.5629595180920623	-0.18955064628732177
-1.7753862863540615	-0.26190747160583755
-1.6726140170601307	-0.34000310228911734
-1.6465330463192582	-0.6258438990134653
-1.6413290691546985	-0.5452919134298537
-1.9144251820692892	-0.724914766866544
-1.7803964586232675	-0.7842287905639196
-1.8491866492233195	-0.3804122267066073
-1.458273414605264	-0.142404907039935
-1.6668621749234074	-0.1320556448303023
-1.6900316883954993	-0.44870179209370187
-1.9159152666392618	-0.24960808421054942
-1.711061346615454	-0.5146119474878775
-1.88973964047788	-0.7723565763271321
-1.757332892414508	-0.7442634201421608
-1.5953646786738171	-1.021649878576994
-1.5987838260790377	-0.767637568432363
-1.7496279382234607	-1.1522552083658433
-1.84779960518983	-1.2408157605195402
-1.6760764704873838	-0.9562189994542338
-1.6486610734535745	-1.18542644672228
-1.563815800883431	-1.028477522712079
-1.5313061542573987	-0.8138623830788698
-1.702444219368694	-1.0436898270863495
-1.7229493513387855	-0.7258128722733728
-1.833208910585741	-0.9095184879190972
-1.9328942082298746	-0.951548686873049
-1.7141460467505985	-0.8580159526381869
-1.8017137650121926	-1.0837663261031198
-1.599003051378551	-1.131868615989061
-1.5567030126580343	-0.9191381029159591
-1.758620785896577	-0.8592904638931418
-1.6429125651543117	-0.9246128492232625
-1.67724026081261	-0.7595862488186051
-1.4610506127842515	-0.8241766517056516
-1.738162390410168	-0.9877356715119971
-1.5224904099785221	-0.7028735550550378
-1.5997876218843494	-0.889664073756945
-1.5402829209932847	-0.9993082192734335
-1.5244349452243804	-1.061199109809521
-1.5467077561025762	-1.1547414097553275
-1.666049523932501	-0.9904770767932726
-1.5192669193174233	-0.7677649948438936
-1.7272988448828372	-0.2512405780800935
-1.6499431537110367	-0.5756096111609064
-1.5438294237139694	-1.1277020559839916
-1.4803920765149958	-0.7014461897999573
-1.487281743151153	-0.5745941671190741
-1.5549505078087067	-0.7162144575855743
-1.3011235870866664	-0.2898028310122164
-1.2594828382842178	-0.4453737346886655
-1.25565141737124	-0.3178698040978516
-1.582846871168091	0.22610471999910803
-1.6729410751635423	0.20114136206031497
-1.556593760591473	0.31920787053404104
-1.6680898133690065	0.4379985996140977
-1.3733494502306551	0.15428797616036552
-1.4908785186269045	0.36345815347812915
-1.8007080250541208	-0.1297552254928076
-1.5306940997200262	-0.2380207005483437
-1.755334000601093	0.005217564810368891
-1.799858677581037	-0.23429068307560869
-1.267294502159595	-0.13418614062079176
-1.5702414685322115	-0.2113761043291801
-1.7369822364161567	-0.4522174473166244
-1.7091456363851867	-0.3989488099269978
-1.7566335683278913	-0.4869327656507171
-1.5577719144515234	-0.2134654033990936
-1.7715294634713596	0.21389986203136196
-1.4563295465873791	-0.08784286973025235
-1.6551158183314065	0.07133348125764949
-1.6725993363335694	-0.4626483064426293
-1.7982917535553697	-0.06554431879695669
-1.77289781116954	-0.50143653620016
-1.8871369778115115	-0.23454813689530063
-1.804685371039871	0.05682038838295703
-1.8704394451850568	-0.02937043929963673
-1.9971108012581156	0.0070559850535670265
-1.7739574373310554	-0.010397554564678335
-1.806938351279203	-0.19781680880198185
-1.7245887588530502	-0.04481544001936133
-1.7993174120031257	-0.5541906319959878
-1.7919631379653067	-0.11457990623604518
-2.01174246853177	-0.2288866576894926
-1.7924703047295891	-0.4061798166210871
-1.7463724664316596	-0.27119540830776356
-1.7795343838621736	-0.3507142921512004
-1.7099862300262825	-0.2257909733392594
-1.794529477710382	-0.4513679326147875
-2.0221948400303624	-0.27891936866569833
-1.8598300748806518	-0.22861541909158667
-1.863215750764915	-0.0876518217592246
-1.7158975428136718	-0.5039809338173014
-1.7166014955412645	-0.266027192147678
-1.689004271627085	-0.5411912579857121
-1.6584828720647025	-0.09104596174280072
-1.728088881285389	0.21596132156379239
-1.9868378908548296	0.05373192600274715
-1.7938948418310339	0.13361025546423233
-1.7900400914361159	0.2557689354453261
-1.616719449490064	0.09420026926196534
-1.6404185282235293	0.244857661793485
-1.7560640388673159	-0.10107320942277179
-1.6987714271497167	-0.11931222851393658
-1.6242076802327017	-0.44017486646664794
-1.5420496035883444	-0.11415288117563432
-1.5258007716473854	0.008113155748071088
-1.5695952143002327	-0.1680336110162648
-1.6449104229834353	0.06168206034431861
-1.6627565317048187	0.14500554467127225
-1.8688970655934716	-0.19546575517090486
-1.8385044425717447	-0.271052964243791
-1.7609000127916241	0.006673931341931172
-1.6023785140642364	-0.17478398743026438
-1.7382584176321703	0.02803193918718508
-1.8379676221325343	-0.16165862510029574
-1.7305059472962565	-0.5175075764744632
-1.5503539286789658	-0.009451710043462846
-1.7414771747207758	-0.5698261765527866
-1.7838151066655341	-0.2954662357663296
-1.4892368204771493	-0.28190744720674177
-1.623824581637787	-0.2683920684237392
-1.7005085561818478	-0.35084174033709375
-1.5314978948611886	0.11115148172842654
-1.6240511957212211	0.12641001279668662
-1.919342750839946	-0.5757123186119368
-1.6470949640759815	-0.30385387936538993
-1.5771232001011255	-0.010605089348018903
-1.5159052784685842	-0.09268956036153797
-1.2723439631823736	0.19534181540847717
-1.6742280456087564	-0.23321050428856255
-1.6016861602962469	-0.19234909640414136
-1.4678890264299584	0.09325504170000226
-1.5490792279679897	-0.049972729241848035
-1.4334644938427916	-0.04631900185358362
-1.5505792492319577	-0.16918546513847638
-1.5277564543251392	0.20957011640320813
-1.4518037369612824	0.2342487989840654
-1.4484521278612477	0.1313231915611967
-1.3690145599668235	0.14381369113313808
-1.2190171996574608	0.10278289528970613
-1.3708932553148225	0.04829998363859622
-1.3332162501727811	0.3541392232844929
-1.349092439198842	0.14621009796923295
-1.243428118932663	0.16634420522418936
-1.441512356719325	0.07644911345004546
-1.3186027601858037	-0.1670934138329035
-1.0695677668669088	-0.1033996186827385
-1.4741450919866663	-0.011806437892094956
-1.424537650645032	0.03960299633481579
-1.4801125674799043	-0.048577819915186504
-1.2155219487415259	0.1810477370949744
-1.3540671938257072	-0.14071241893812614
-1.365633462419284	0.03126722449045627
1.7834265091163823	1.0161479805001086
1.6033077164911225	1.09027950579779
1.8591636677445516	0.3634415052672983
1.808262196918632	0.8206062652356041
1.8353465373627258	0.6736549269250076
1.8496665740479643	0.7062204466939381
2.0375389523009932	0.36258793691659963
1.877051394654062	0.5679098736268559
1.8801144529741418	0.0677902050713649
1.8742680577169633	0.4342822466116014
1.9015421074638705	0.2359670294912082
1.9278894915905456	0.86176336394194
1.9528054751653117	0.027825166573203608
1.8608405545696294	0.6586743088091523
2.011740984175036	0.5135265389165133
1.966274337494487	0.39282757038900507
2.112222693063104	0.8883612360910575
2.1125849336081615	0.6032384954540914
1.986626879108173	1.1793087922565721
1.9955259049227598	1.059876580785709
2.1347190851175446	0.6888902267764643
1.931124883355187	0.42919381332317563
2.10189227772852	1.2315796240717836
2.029819682677298	0.5265059180250824
2.05606668921925	1.1363601301707378
1.9679761025037896	1.292631934575466
2.04677809463777	1.0511749658094878
2.079180159042577	1.2360957182455505
1.9436478739443486	1.1843044514153562
2.005691061908372	1.161831163398566
2.0164143199965734	1.1539381102423294
1.941100570755749	1.3826668321070577
1.9959993268233802	1.6772910866329271
1.8480847698871594	1.504747827594984
1.8386907011552862	1.3370859847535523
1.9436088214378842	1.541591756778303
1.9643877450268155	1.6887913060861288
1.811791167448102	1.5933017561543212
1.9315339082565404	1.488616405990054
1.910200986694798	1.2672034548448154
1.9441072333569929	1.5710903908397815
2.016922354137475	0.7293298801025814
1.8670650584582424	1.2183978525932
1.8822693334579765	1.0191225918165014
1.9767304660837608	0.8520451785200208
1.7894688202130302	0.9308947881768403
1.8334477794603088	0.5316668210620831
1.9650685696376744	1.0657946685670097
1.9998984308771797	0.7560380320040689
1.9605334469331364	0.6345546092678311
2.042835167447554	0.6911819833569087
1.9614857365828624	0.14649503606171388
2.14312843661612	0.06034693052202318
2.0353371733841144	0.5639517797550667
2.0440300677343153	1.093927338164422
2.153675495749175	0.7998924689006441
2.0248290536818234	0.6847344024232641
2.1882612739374574	0.20154958377872562
2.121255478963489	0.8980855562572839
2.0934731966741906	0.23415344760163437
2.1929589012879873	0.5642303663652133
2.104466874917378	1.1336523655008557
2.023445336207949	0.540407320863216
2.081646602486604	0.6948665555622126
1.968692047993302	1.3015221712106033
2.0891475112020803	1.039516919407903
1.8365719270344385	1.4104601097791312
1.8796751212158855	1.0971976280313465
1.8878805582641711	2.475645069232073
2.10456919952351	1.0179149809786474
2.1159036430773375	1.5940374443189675
2.012783948946324	2.0992091342029338
2.2198599634618374	2.1701632068711727
2.0287913801409627	1.195521826075776
2.199582845397284	1.6681380849021834
2.1848711279351076	1.2538292084552907
2.141682079457133	1.212393075587742
2.1474008631643655	1.362175214534236
2.1653719553728314	1.7132934901863235
1.856131440674941	2.0652365225803573
2.0135644651799036	1.9337701059972565
2.117141423642863	1.156230999084089
2.0654212240921925	1.3351099442824303
1.9140495858035584	1.1951066390797227
1.9017700437695386	1.3449515472354636
1.8460681024703067	1.6072056989187247
2.120474500769449	2.011104716514407
2.0584721787201197	2.1656460536794038
1.9974817220455505	2.003755225132676
2.0695411813759534	1.772813906921525
2.0739312712813005	1.7796449147865103
2.034592477776643	2.8115991147930184
2.1868254789888746	1.8899791842189657
2.230275501255893	1.7792583937531434
2.091774182013615	1.6046983735880855
2.1372425608691037	1.8843352489640164
2.0913983049947733	1.5693125310068206
2.0970202269651774	1.4678078376743526
1.8239010730519924	2.002759757059069
2.0672374619581264	1.5805464806300038
1.9704097550908783	1.2109050582047423
2.055685264953511	2.0877492773349324
2.1183669218213224	1.9574435902722995
2.2802564974253197	1.3876375877439817
2.093903109953149	1.909464682125937
2.080330622246906	1.4514855620943292
2.2419906927371356	-0.4609396655426617
2.1652439829625916	-0.20309066963856187
2.1183949067639687	-0.2889333347479357
2.277197725686098	0.0527071627215937
2.304925523111782	-0.2287567382955386
2.2416886749466154	-0.38022100293981653
2.2609918959740085	-0.02769543173836876
2.3225721341370162	-0.5795105912409775
2.1770290558257277	-0.5611936890973798
2.2671346302407356	-0.11302101496257949
2.1731404761853192	-0.23134953292722152
2.088697920185267	0.06919130754381386
2.071887975505247	0.25898941824759825
2.0816667347274525	0.32638920835360874
2.0859975338027814	0.30522033754902866
2.1859172503556374	0.5179083615826161
2.1237433159291697	0.3544427451193252
2.141364042860547	0.29772529392137526
2.1593787609693837	0.26650228197699366
2.14446218001088	-0.23624902082982446
2.139987287010869	0.5698966833162629
2.2161490201933294	0.48131732357139684
1.9876389394919638	0.6650992635648637
2.0259460612580664	0.040850066408200394
2.0993735675897893	0.45997273974597763
1.9502220240746322	0.6442806178230939
2.0469424478387888	0.4566992079798499
2.04637010589784	0.255644249987796
2.063189938536366	0.21483818598102306
2.062077117345526	0.07695620246418713
1.831074371472555	-0.005322874330895705
2.0558797431515368	-0.27297423237543295
2.0272617243680706	-0.3079622837036199
1.9721844280706122	-0.2526686349424601
2.0906034973819634	-0.4986640161045003
2.035289007705776	0.02022456622157892
1.9035341682992868	0.09593967138108922
1.9903389136831076	-0.00011862482586616485
1.8534454425080789	0.008328106988480702
1.9518832851998917	-0.5235933004071096
2.1064097670458284	-0.43614750810045877
2.083267837248604	-0.33125092249945526
1.9616727350646688	-0.851804986259452
1.8912877516655433	-0.34596536526317523
1.9826157891821605	-0.43076858655075706
2.1160730386361797	-0.4085294720888639
2.1614298329844726	-0.7218037807252196
1.930502473340253	-0.1871941152956084
1.9362309617245408	-0.28480413475161814
1.8351744553456528	-0.22059014181738681
2.0108248336277534	-0.48534796542939024
2.2292200789312	-0.9053182976526155
1.8955512560037517	-0.7474468384604216
1.801976609541352	-0.8180113741624548
2.07272137384698	-0.8862192397539591
2.0124645729210284	-0.614518447484451
1.9098580895045365	-0.37109041193331715
2.0062883258860293	-0.4198091013225868
2.000925293928785	-0.05249420381869371
1.928912577901811	-0.11871423779662504
1.7997030249528225	-0.28771115669306313
1.8838658639567831	-0.694227850661703
2.1257985625123945	-0.9126419457654107
2.0074008863289166	-0.637262839796573
1.9936957243264661	-0.534723688308824
2.1217858323085066	-0.9289420956664325
2.0607012276822583	-0.5328853879907893
2.014475374379256	-0.3569321031168816
1.9475360636091477	-0.5961842869558095
2.0696703949360784	-0.23299648849832455
1.9430370600881341	-0.45164328103565743
2.081424053466695	-0.7363623198354106
2.168320680866163	-0.6410492135655035
2.018236891632207	-0.14167342489515777
2.0058379061735625	-0.4033003050122864
1.986760245874505	-0.7768771944825833
1.987963091664513	-0.30317435649086133
2.045033452915723	-0.45322765614459526
1.994450318613849	-0.2638493772647566
1.9399977285720258	-0.49012173121545755
1.8495696288897878	-0.383413416172561
1.8856613461163745	-0.43763548033996635
1.936083482187938	-0.21116647104083142
1.998452259679828	-0.3015374951725851
2.0333960735939867	-0.655326327539011
1.9288184700871163	-0.6561793185292877
1.859159208593831	-0.418086382805733
1.9084491962025574	-0.7788319127095861
1.9287238016799533	-0.8380698362772401
1.934100529916424	-0.5629997592820837
1.9404406218909158	-1.025988214739247
1.8681138641856088	-0.8104977580724886
1.9937001093567823	-0.6478401147255384
1.9697905909593632	-0.7725888423064683
1.8986934875860295	-0.6400751592211588
1.9366777300848876	-0.8169694242068908
1.872674933699269	-0.29579146047756755
2.046234685423575	-0.12150779897654579
1.857335833949125	-0.5019875523227376
2.207715631913479	-0.9034720250112406
2.039345741980903	0.7708706434771653
1.852329031672559	1.3001408351834194
1.88736972034786	1.4684855497982139
2.082883485361546	0.7522280324251776
2.013170811820631	1.0499721650987224
1.9228399513300771	1.0521554111992901
1.9776879792474251	0.9968696874963764
2.0069463182291436	0.9688108495201788
2.1125171393587006	0.5618351155003227
2.046469635122656	0.7198988705387
2.0923448004853427	0.8258902652274118
2.033319484269506	1.2514240995403911
1.9865877403869194	1.3488293490366925
2.1227237922189053	1.0899835195126308
2.017670243169972	1.0057120919076115
2.0125690379936803	0.9163425839949634
2.1455184237872498	0.6671060096164085
2.01545329828993	0.5528496022003389
1.97482894283716	0.6688591073240434
1.8869006395832817	1.0626938792277603
1.9185411717859824	0.7951819883949642
2.040552238159243	1.731117473934429
1.9051283454304668	1.545407052454715
1.9783065976710574	1.273213810147275
2.077067804231901	1.4405100642742377
2.2475174723647444	1.1104701696109838
2.115772111637209	1.279007744545931
1.9923868164299328	1.3503639754027326
2.041725338688377	0.8639315689371447
2.1051103650952285	0.5984791448308684
1.9789310475171278	0.9428453029738598
2.1305997774983085	1.131505239028194
2.065872906788158	0.761540409214587
2.216477566322563	0.17884696536633876
2.0962990773940486	0.596706268069761
1.9139833906509471	0.501523808580853
2.0909345146223575	0.8126076991554692
2.1240356045765756	0.6897277309000893
2.1755162897369047	0.677357427357639
2.0432984114628083	0.42975936798500214
2.1430428431382995	0.5618544930470248
2.172503110505153	0.718984774091481
2.2491488411185476	0.9186917175718119
2.209976495686681	0.7522806854609461
2.299091456257708	1.0294466056547926
2.173295201300333	1.223697495640485
2.0590004319521036	1.2046054621766111
2.37308110296854	1.323425080171988
2.27711941113184	0.807690335345884
2.121758727642938	0.8912188467592417
2.307291059270955	0.8220624136946685
2.2034050387769994	0.8345566111785265
2.0894786966892753	1.4506574830712076
2.1905177775616016	0.31979427276444256
2.27238635198949	0.3305238454388101
2.143586492259657	0.6354034532107689
2.23588609784353	0.05327838606597507
2.210243750550684	0.06843216511622047
2.085286156666079	0.4464163835825996
2.2604401577503705	0.33094113409580056
2.1042223503126527	0.6115311678124369
2.219047142134129	-0.06956649943371288
2.4427930456761473	-0.4036189995795971
2.3268051182225764	0.2985749844205752
2.1743317452823296	0.01649954834307371
2.2468589966227457	0.29570970918171485
2.270675149443048	0.12060315827125959
2.193105927165252	0.30528618964270304
2.3101151313552393	-0.13357723432120855
2.2078667142609714	0.10815559645689876
2.079216106191145	0.2920426833833153
2.325414963038732	-0.43071024132818225
2.3292150827683495	0.2055004891420087
2.2521794216711384	-0.04257283513778384
2.0867258275440825	0.26552572323737766
2.166151338445261	0.20322729205492052
2.3073363205093855	0.10643880269071945
2.125921400532198	0.08793635774397332
2.3773433012449745	0.015019463299778768
2.208692183845793	0.25695598494420957
2.1414654875638788	0.2579108664196716
2.2354289873321274	0.2542626348475431
2.358833756879639	-0.04186087253284168
2.49176316529561	0.3646542146036326
2.3160822663870837	-0.09963230109508375
2.25983572705783	0.3725119611702906
2.2191232549536135	0.5273528326055225
2.5270167034390583	0.03292721330458008
2.4614405898511458	0.6175040370719133
2.3747416504197534	0.20535955007483855
2.2634816376913003	-0.04420850180971819
2.1585351649357056	0.6355983023474325
2.289354290278359	0.21744607239975
2.2335239591963343	0.5020732304709742
2.370691593372147	0.03439610018184927
2.2207025902299837	0.11861615242553347
2.2569553271386145	0.312129816762993
2.3944000817654443	0.26946809037223407
2.550069809510218	-0.3690541551267182
2.280166870078431	-0.2131127758125163
2.5876585124688174	0.21611689381961866
2.4098885986806966	0.1097926506846586
2.4211109528934003	-0.2533526059036725
2.4582062686932966	-0.35596368970804076
2.333548228850425	-0.008198877210126215
2.273694264832067	-0.36450403359943095
2.44381608933856	-0.4551342329738989
2.1327115568550985	-0.682780330049021
2.0567341257417926	-0.7522377612976514
2.1010135045011227	-0.7673547112812336
2.084182404165238	-1.0143853808173326
2.10390326408506	-0.984946233530052
2.17360656724486	-0.28245765684289426
2.203617313266812	-0.5423754344652609
2.2489385401004065	-0.5012915471918094
2.3139357920886745	-1.0874805675884938
2.3503898796630303	-0.44496607335494387
2.238445927080837	-0.3981809409428521
2.304620130701247	-0.42650282411560314
2.259427536966173	-0.8731304990911501
2.417279314229271	-1.4173215800276584
2.3740606330963767	-1.1209251250635084
2.3836878276571856	-0.9612408853633727
2.3102985883892764	-0.3176838203057991
2.3655159329120865	-0.1666880748229132
2.2458857123709826	-0.07777002913407735
2.3175879884315034	-0.7294106003342781
2.2579301181127454	-0.7876295370105616
2.3479330334891353	-0.7177142033036039
2.4035332140228953	-0.7608861616749293
2.2780382157196306	-0.28371455830193737
2.334067469670789	-0.9497617918516094
2.5873416463261676	-0.6639511745879633
2.475787553065335	-0.17278181619873295
2.4135805441926097	-0.44074397043877506
2.3685507955284355	-0.10814805071025768
2.386876612687097	-0.5202434863173541
2.4150539528087034	-0.6711022344423523
2.3420708218562774	-0.3484550073559769
2.3249981772604076	-0.36827079115728767
2.2889767384409794	-0.18312128870160757
2.292724388318724	-0.28062326433921625
2.2356952347946573	-0.3040429098143473
2.095802679058173	0.11435837049794795
2.1681818520125375	0.18175990056220753
2.321372626406548	-0.13272914367331595
2.189540815066844	0.049013523777883206
2.33700230248668	0.06737731212928888
2.3670397833067116	-0.493146208415313
2.3445102157854474	0.010059125882000503
2.4002819091633745	-0.36092256121275346
2.221046454460061	0.1541867158689718
2.2168799074510352	0.06403166550428718
2.090243279072636	0.5399210257356224
2.213276564492429	-0.055375869642296405
2.2139120539923867	0.3448995001337957
2.0711688552360084	0.5478293766345994
2.200000885996862	0.33694908478492014
2.334656632158996	0.4534804670349758
2.2280395034430645	1.1331868005798518
2.284339097381703	1.1563235500762177
2.206878888785459	1.1183423042181948
2.215775620222189	0.8479134363647896
2.24429351345141	0.981270692940531
2.159816751030034	0.20349853175885324
2.0748253793678417	0.6528566516969022
2.0850194665887756	0.16089058326889377
2.261504925901318	-0.23234873880408025
2.1860710032958366	0.5266211062452738
2.1902319751771167	0.1671675175656896
2.3482183966448122	-0.05027613698424144
2.391357595542718	0.3484998978914958
2.1529851973769087	0.25468459301104746
2.098363531433211	-0.7229933478893149
2.1189082411220888	-0.7427086185583506
2.051057225996386	-0.26102085846562195
2.3243977471185064	-0.135698349110021
2.1378039135368616	0.05172543829236559
2.257783208524309	-0.1507229337090802
2.2546038639388732	-0.012120434761652421
2.2047122701859068	-0.013596242521058649
2.3050814363916396	-0.5153643017613627
2.2058185990421113	-0.4618774760182487
2.0722292274550345	-0.13895181432684794
2.2298184488497648	-0.750532714451769
1.9579722361761926	-0.2844143141824707
2.2513951149258093	-0.9154112057297246
2.1373933820708473	-0.5894399394526457
[truncated: 17,978 more rows]
