# Supplementary material for: Symmetry-adapted Markov state models of closing, opening, and desensitizing in α 7 nicotinic acetylcholine receptors
Source: Nat Commun. 2024 Oct 18;15:9022. doi: 10.1038/s41467-024-53170-z (PMC11489734; doi:10.1038/s41467-024-53170-z)
Supplement: Supplementary file 6 — Source Data [file 41467_2024_53170_MOESM6_ESM.zip › raw_data/feature_apo_msm_20ns.csv]

	system	traj_time	pathway	seed	meta_state_label	msm_weight	pore_hydration_prime_9	pore_hydration_prime_2	pore_hydration_prime_6	pore_hydration_prime_13	pore_hydration_prime_16	ca_distance_10A_A_137_F_391	ca_distance_10A_B_137_G_391	ca_distance_10A_C_137_H_391	ca_distance_10A_D_137_I_391	ca_distance_10A_E_137_J_391	ca_distance_10A_A_45_A_257	ca_distance_10A_B_45_B_257	ca_distance_10A_C_45_C_257	ca_distance_10A_D_45_D_257	ca_distance_10A_E_45_E_257	helix_tilt_helix_tilt_M1_ch_A	helix_tilt_helix_tilt_M1_ch_B	helix_tilt_helix_tilt_M1_ch_C	helix_tilt_helix_tilt_M1_ch_D	helix_tilt_helix_tilt_M1_ch_E	helix_tilt_helix_tilt_M2_ch_A	helix_tilt_helix_tilt_M2_ch_B	helix_tilt_helix_tilt_M2_ch_C	helix_tilt_helix_tilt_M2_ch_D	helix_tilt_helix_tilt_M2_ch_E	helix_tilt_helix_tilt_M3_ch_A	helix_tilt_helix_tilt_M3_ch_B	helix_tilt_helix_tilt_M3_ch_C	helix_tilt_helix_tilt_M3_ch_D	helix_tilt_helix_tilt_M3_ch_E	helix_tilt_helix_tilt_M4_ch_A	helix_tilt_helix_tilt_M4_ch_B	helix_tilt_helix_tilt_M4_ch_C	helix_tilt_helix_tilt_M4_ch_D	helix_tilt_helix_tilt_M4_ch_E	helix_tilt_helix_tilt_MX_ch_A	helix_tilt_helix_tilt_MX_ch_B	helix_tilt_helix_tilt_MX_ch_C	helix_tilt_helix_tilt_MX_ch_D	helix_tilt_helix_tilt_MX_ch_E	helix_tilt_helix_tilt_MA_ch_A	helix_tilt_helix_tilt_MA_ch_B	helix_tilt_helix_tilt_MA_ch_C
0	0	100000.0	BGT_EPJPNU	0	closed	1.0821741610675404e-05	0	8	5	0	1	9.645963267652718	11.000712451265676	9.284578213497989	9.96646656405407	7.735307536308904	13.6113414375207	13.808263212762796	14.448341472126437	13.812923581136763	13.257693123705542	15.215938741230064	14.946288054113989	16.117568470135748	15.969794217682972	11.754280463780058	174.6638785617221	174.99813338008775	175.274872530461	177.72772950997057	175.79714099992358	17.524458443479805	17.809947258274455	15.061019612341866	15.344314059725424	15.546257590487606	159.77517821813316	161.32779552217633	163.06343869122531	162.61186983059497	163.0550953611682	131.484612956312	105.28640397177855	100.2126241582055	112.99193012977784	116.88514927991962	154.9357186351901	146.3290663299229	149.92808093371602
1	0	120000.0	BGT_EPJPNU	0	closed	1.0289813405204622e-05	0	13	4	0	0	10.387518412188507	10.941410673923643	9.294796930961631	10.152274669260947	8.375391363582892	12.386140286283991	13.14526554552174	14.857272810274164	13.046727102221334	14.345453862497124	16.196922719095756	14.38906270659466	14.553543224459965	14.268786613122534	11.26105131062761	175.9930431513355	174.18319105031023	176.26527502787195	177.25761341851083	175.06786772669278	15.842180627365684	17.589017935732194	15.678623805703012	14.319499252722428	15.5116533771802	161.2030816143106	160.37383264897915	161.61253172677186	163.64858979340036	162.8124605212002	121.12309492663412	107.23829306011898	108.04993314217552	116.74226838947456	119.95020661077648	147.78521886160223	148.27690355937406	149.44251536244914
2	0	140000.0	BGT_EPJPNU	0	closed	8.882432549149025e-06	0	10	5	0	0	8.62867871757781	11.460718361809382	9.815527906324704	9.582679219151672	8.459656430029723	13.108278281423251	13.495875343295442	14.411668384127326	13.128768047519843	14.616036479061728	16.15013189522613	13.73305976432591	13.94313300789464	14.644203361548431	13.378738591750416	175.39554518234817	175.96678887679468	176.24634905308855	176.44694650388234	174.58915003291196	14.815647388573536	15.712488923002969	16.110428747750053	15.910826578048267	16.115482938067924	163.62748082672883	161.821719944481	161.89425369015424	161.42171793911953	162.11019232660468	127.59692119019296	110.31401830524702	107.04532070422611	112.5090580879253	110.29402558457532	149.81084372929877	152.6075079037035	148.0245145199932
3	0	160000.0	BGT_EPJPNU	0	closed	1.2437753070126862e-05	0	11	5	0	0	8.85560215527564	9.356114796328324	9.085128660834531	9.18549238220201	8.065142394939059	13.59642162930801	13.850089563844897	15.78692077473066	15.1201609948106	13.34703009487632	14.69280082570389	12.632365384087551	14.418492881419835	15.566724867309471	13.602366980568313	176.58222241646774	174.7004101347045	175.22405096437083	176.5641642731428	175.58479527173503	14.06337089897452	16.437126018225072	16.134758535772164	16.0066797575485	15.036817589340735	162.88834729960388	162.55482264895554	162.73607423566276	161.38414936283098	161.48972303821225	125.02168243590326	109.76284818057712	101.00540027935128	115.93653412231154	110.98995326690664	150.32004752345136	149.28124331852663	149.8039991465237
4	0	180000.0	BGT_EPJPNU	0	closed	1.2437753070126862e-05	0	11	5	0	0	9.396286066625043	9.08113299741713	7.895414316952131	9.63060811365812	8.206842102779241	13.409167400687702	13.546801499224156	15.8211058863573	15.327284391176832	13.451205318630102	15.367802951711305	14.030418143619304	14.250228807712183	16.348570474062896	15.142088553457212	177.31579849500068	175.4912051276987	173.956001244553	175.06959095776753	176.04068801577571	16.568591763926715	16.893520255276115	14.457384653567985	16.661521218632913	16.38836044449465	160.0452827461529	162.1486678240073	162.43459287675807	160.36148064752456	161.48170212517803	125.71306310578017	110.3219681023858	103.25989685714856	115.14715327243228	111.5099737514392	150.19814169337974	147.9729027640793	149.01638362490587
5	0	200000.0	BGT_EPJPNU	0	closed	1.241466383661085e-05	0	12	5	0	0	9.055441494845024	8.865490976886178	8.87020368924996	9.24658074670954	8.365443924859386	12.739985699372562	13.514405966976478	15.490142066755736	14.69150726542478	14.032570883027557	14.21231386144783	16.07437950394333	13.26130765945636	15.446106256573229	13.85557856976609	176.58675771267875	175.4260624606328	174.76400828263223	174.12960987391844	175.702804574059	17.054928055760815	16.9164143748445	15.368726894168274	15.862142063250472	14.893139864372316	159.5845315231635	162.64256714903405	163.12948737455636	161.66036179188583	162.5940151945403	115.81390796192171	108.28655754304468	107.81479407481434	116.476622745356	119.08285182005577	150.00712811143208	151.05334064319402	148.92699658298068
6	0	220000.0	BGT_EPJPNU	0	closed	1.5042212295487758e-05	0	14	5	0	1	8.891446698353413	10.072212674386352	7.846237029168531	10.004080589331616	8.541673362687563	12.29681402339074	13.172546867132969	15.757873830136408	15.606860595002711	13.237488471672334	15.1799280264671	15.028709831030152	13.843727546433175	14.891535488322294	12.862535607822169	177.3381804534422	177.1907433142496	175.9656571991649	174.56305604793553	175.23722490832057	18.649155940964167	17.454904817065795	16.074172439372873	14.61371068659193	15.557821853441462	157.6784505107259	163.20950204330916	164.00964638862968	161.6091803965232	162.585628445452	121.60575867857492	112.5703984777643	106.0687946072134	115.3536501922885	110.15555128199024	153.0508194697316	145.84521740789398	148.62590812409334
7	0	240000.0	BGT_EPJPNU	0	closed	1.349665770252426e-05	0	11	5	0	1	8.299509646719283	9.93133471597701	8.462448266011242	9.70092625629839	8.311258353983753	13.4718242349661	14.579379754709654	16.387063159745498	14.266412866304655	14.150063819985135	13.384209416256745	16.614456954832175	14.735982431314277	19.115407567948708	14.947710324445046	175.43523821555297	176.07154811870376	175.55445154766457	172.68217021983793	176.70021015290894	18.381707237030916	17.611397205638212	16.955944627536933	16.360720248773585	14.89341369616823	157.80443546163616	162.21597941820167	162.61123797703428	160.62802491758353	163.87573162050086	123.248134633526	103.23799646427555	100.17571447463165	109.74584576120785	111.27524072586549	152.79210784494103	147.75619801436548	149.05018579707686
8	0	260000.0	BGT_EPJPNU	0	closed	8.466653356883888e-06	0	11	5	0	1	9.950058895992676	9.31664233126009	8.700002385282845	9.760883023389676	8.147354343983245	13.962647566600872	13.313949109623342	14.964808821703524	14.68291462374474	13.380376577509422	14.45836158072166	14.9948936735793	13.90042751295892	15.83862937529848	14.457681221015012	176.29688225587776	175.0814690623908	175.0707623191525	172.65673240524495	175.639818314252	17.013155175795106	17.134908265050218	16.53880899363339	17.201946707892343	18.18463924290607	155.28520527745164	163.22908316901172	162.87982338155325	160.37761767109075	161.03343761457654	122.51974028086852	104.57471574203753	102.27102913413604	116.58182069468448	114.38238057159614	151.80300373001748	146.6481718123717	150.78884153958086
9	0	280000.0	BGT_EPJPNU	0	closed	1.0821741610675404e-05	0	13	5	0	0	9.234771439187716	9.436915725267408	8.326230372698614	8.03345821056935	7.854531715469801	12.639483671628437	13.580355343671762	14.157570163851682	15.081102407417214	14.652318332176254	12.293453620018775	13.770070767495657	13.841474673961768	14.350186005732226	15.554234770364385	176.0450309363971	174.99882298300253	175.51529711141424	174.9924213203885	177.2961906267641	15.420268294645584	17.262942879337224	15.494059353462962	17.434688357636013	14.74900612799464	159.506386602307	163.70142576693544	164.5050934257544	159.17559627438337	164.49168135711471	116.14228425962438	106.07072380723324	102.01658152105146	113.30635308111826	120.99823500631231	155.16652182210024	147.29587710473805	145.6721549467826
10	0	300000.0	BGT_EPJPNU	0	closed	1.656632798360726e-05	0	12	5	0	2	8.640557466117418	10.052062626613695	8.57986963319842	7.948599084034387	7.939385449628134	13.099400489894505	13.351143566972963	14.60344979192403	14.603534267995386	15.121957173709855	15.098821566475412	15.125345834408158	14.043444479989056	14.089847557148836	15.567233284533874	177.25185731747283	176.6012234974045	176.23375169887825	173.03161847658555	175.28968618683447	17.282546865827324	15.875352882729365	15.826156475788624	18.340181010671607	17.74302410060094	159.3021650835457	164.13628545182672	162.29030838335868	158.0058132694147	162.89616265849344	115.92333469179508	105.14350055473784	100.29102712154322	117.97578294634437	121.28806931246557	150.2569512426067	145.7255496440983	145.57797284900002
11	0	320000.0	BGT_EPJPNU	0	closed	1.3604252230886016e-05	0	7	3	0	0	8.520093432712809	9.942202763096995	9.155029538842134	7.757532940622573	8.472418080844387	13.671404728073252	13.915500041547864	15.17501212537874	14.389482667386172	14.519767357302625	14.674427775185825	14.76791800225478	15.528605419968136	14.01111991943534	14.698435053413345	176.99475096867636	175.085972927553	175.98861670290907	173.4504188410211	174.50229456020318	15.936668411596909	18.33056433338256	13.751552155052003	15.394953760193136	17.99280020315983	159.95908801094365	161.4748130761905	164.20039029451593	161.03153440933127	162.2498255991475	122.98409246672358	103.64867492275371	103.4729200643105	114.551760629553	112.3962181427065	151.35842743519407	149.0385268143193	147.7436786300583
12	0	340000.0	BGT_EPJPNU	0	closed	9.44010932443162e-06	0	9	4	0	0	10.425184602637858	10.89196510148614	8.481521538500447	7.903831508402709	7.969265629768658	13.552107615840168	13.417883694008603	15.567730420957943	13.719000283011518	15.239691559082509	15.918452210621048	15.702060744540974	14.317228373917535	14.794892847233555	16.35340383870929	177.53409058778732	175.46845389217535	176.81363722451445	172.7692060483709	175.2447402936038	16.993584078148753	17.412122054985215	13.51885479762893	18.504360044432968	18.66931651450213	156.33322588651916	162.95868362071332	165.00730753458717	157.47317961458333	160.28097506167023	119.87359124016518	96.23081318701205	103.33238204332332	116.83684775330748	115.09404556230189	153.65707679056703	144.85106300461146	143.94348980673078
13	0	360000.0	BGT_EPJPNU	0	closed	1.1359724275016136e-05	0	10	4	0	1	8.657391649672167	9.45765909083864	8.903323779842792	7.611236725620233	8.190459316544352	13.272216429635916	13.649766767921506	16.000339977753388	14.021621246089408	15.840853259775985	14.315758422084045	13.41568867038088	13.058646801969417	14.373357715119388	16.22277667010466	178.2747986517303	176.67567128615522	175.89125456054833	173.14953499875207	174.8304294686783	15.5619751850812	17.25767007318018	14.537391087047803	17.861587898310006	18.549232330626108	158.18679699589867	161.80939703033405	164.1213082196935	156.56668232610284	161.8032858665487	121.8595050234088	103.04275265347172	103.74484394122926	118.66665110924096	118.39055817957572	151.14823441775343	150.18335639231344	147.3968793380229
14	0	380000.0	BGT_EPJPNU	0	closed	1.241466383661085e-05	0	14	5	0	1	8.97862525323359	8.406868810726042	8.361494512531742	8.280679834441713	9.040055404763525	12.662901154290346	13.539238524669296	15.21548524141482	14.4782315514739	14.790295960597344	15.783475780444853	14.637719436337942	13.108348040776264	14.589914565697416	16.205252750086945	177.0214646420178	176.2560479187286	177.11467678585606	173.1382051938851	175.5908235069636	17.41475891714603	17.043142923111205	13.217870400216857	17.54298659957105	19.450112837023397	157.35714393195258	162.19634959286472	163.2716954000144	158.45911478118597	161.75859315637652	125.25278424178802	105.5479774190991	102.71287147194482	117.40697490694504	115.19253978335	150.8936282922053	148.2481703490363	147.71846996173696
15	0	400000.0	BGT_EPJPNU	0	closed	1.281230844763002e-05	0	10	5	0	0	8.485625556361587	9.549976262250938	9.394483123906992	7.802194529982688	8.913286057064587	13.021187028816868	13.861911114580751	16.20445291162516	14.097580613584356	14.29462585664212	15.93147754159874	14.35815475170101	13.95331204425613	13.043471062756431	15.077161752674488	176.52772954851667	175.51169854894096	177.45784154197918	175.18628037606388	173.0894765060768	17.11346345690393	15.318821454183302	14.121363026400804	16.085229232623924	20.418631429061165	158.2321576461687	164.25130675606567	163.26618571671142	159.4172396407562	159.19544780405627	123.1490161906125	107.60270536087651	97.02098102816927	115.19091328945814	111.75428059731966	152.28618248944613	147.56158407027783	149.68452034328922
16	0	420000.0	BGT_EPJPNU	0	closed	1.656632798360726e-05	0	9	4	0	1	8.894991579961776	9.278927158462954	7.27634081609769	7.927984569302825	7.883495865142184	13.996379971085378	14.490147708961167	14.672718225322454	14.19528630714042	15.09103141874743	13.042282371877524	15.408321404163411	13.522577767809382	15.986194529123756	14.378040752014044	175.27076554950773	174.74495545560129	176.2256414503341	174.87023472917542	176.30687890929588	16.612483122192984	17.422195305480994	15.805808443822407	15.697630290786298	17.499719451105726	158.14142759841823	162.9602036589906	162.77924016866783	159.46727017408244	163.53000281533042	118.743138468138	106.102824748993	106.20069123788186	117.92958149726678	116.5947868909928	149.67319599317048	150.4886746191265	150.04122263466647
17	0	440000.0	BGT_EPJPNU	0	closed	1.5336631712809995e-05	0	8	5	0	0	8.677991080848514	8.686781790969992	9.071923458633524	8.547127949691175	8.279526932702346	13.414000906236412	13.895309993201622	14.95810067977097	14.1188227033579	15.030510310217592	13.584452118601778	15.786175035646808	15.10393290007202	14.637982017607992	13.926002103456472	176.13008755331794	176.2472187081636	175.31130388945235	174.30393516735202	176.8419912523528	17.07934286005243	16.854523661037405	14.139662364741683	15.305576631630853	17.883605320225385	158.6629084903608	162.76362878995312	164.01107962261258	159.81452491474937	164.48669187095516	122.56967497846976	105.89029562665309	107.37013869390458	113.81889103309094	111.61902193837533	151.39367913515355	148.4102768992284	147.19739837796857
18	0	460000.0	BGT_EPJPNU	0	closed	1.3282548039454188e-05	0	9	5	0	0	8.649690694763951	9.112904703833356	8.585020245467025	8.191397263012243	8.385743753186397	13.017669064059	14.392846297884688	14.986403385874569	14.196824552282449	14.711086318349436	13.236335488836575	15.318030456479493	14.923968105351484	16.049277279712413	14.085793639837489	176.4527898813993	175.26534614690215	174.7886438592315	175.36016721654778	177.3983130600532	17.698621446704507	16.091116799188693	16.310763134645512	16.17899944758353	17.024125934273272	158.7090775178138	162.8011864011782	163.59041684477012	160.48184556164222	164.3616384081908	121.25317578553867	106.34589415137864	105.33194675254428	117.17665786677745	114.54022333737171	152.72441032029425	150.3534749414787	148.2430034539242
19	0	480000.0	BGT_EPJPNU	0	closed	1.2283343668546118e-05	0	13	5	0	1	9.201320604498807	9.194238867734134	8.791682245679073	7.845819362645575	8.206297208072971	12.880598231574826	14.368189301159838	15.434839523366849	14.526947177348308	14.574452439664627	14.687756719651013	14.693823949504123	16.475421869476918	16.03846217942277	13.638334130053805	176.68746545261308	176.90614335024185	175.50873662102802	173.84640053429487	176.56704475838112	18.43626614843425	16.540236261754092	15.951085984531758	16.572722519809552	18.679501737353643	157.97305247632656	164.02796136099704	163.89282633331047	159.7979669595048	162.47224251800247	119.69925450932108	102.6053871060042	108.06960632304236	115.95849779280456	116.25657659362658	150.57231340973948	147.81939023646555	148.18627898734454
20	0	500000.0	BGT_EPJPNU	0	closed	1.0289813405204622e-05	0	6	5	0	1	9.024661052399104	9.118334379183688	8.576169312764293	7.7800371942883935	9.44365351290681	13.33483827668142	14.548996510410252	12.951639370639809	14.720198839753309	15.130970098407415	14.781394594625372	14.30073658107754	12.221234867182188	13.467041003939146	14.604429396742503	176.50847890129486	176.756911458875	178.46671496969887	173.8987121545992	175.4495505748445	18.04128913553051	15.938154136335156	14.320017619250724	16.08957660089409	18.096871713977887	158.62559989838562	164.5491403643309	164.8651178526113	160.47351648866345	159.660306093249	116.71519071100808	107.109090371435	106.97382668016311	113.36047139962552	114.40176697704722	150.04647919843828	149.42153733689645	146.17158943593063
21	0	520000.0	BGT_EPJPNU	0	closed	1.2813522796216588e-05	0	12	5	0	1	8.762139145069868	9.020337439274371	8.19472440264792	8.246938813061506	8.305995765074387	13.722791289055897	14.89167505171867	12.547745060630287	13.553759900046195	14.369010055518672	12.376233965028865	12.933025367062555	14.038722521238292	15.0411702079076	14.870116249065836	177.53785675324323	176.16467699181194	176.36163632061414	174.3907132920501	176.52406943174898	15.705408845027272	17.21116482097706	17.122866837282235	17.32807020594936	17.73381124987043	160.45997898252782	163.36182339018646	164.027263478936	159.58114246058852	163.71805450085077	114.0586691247028	109.72309045687638	103.64162274893312	111.89694595024008	110.18467015051928	147.20265845884995	148.20888418564414	148.26004073254396
22	0	540000.0	BGT_EPJPNU	0	closed	1.4216702180935509e-05	0	11	4	0	1	8.417989595398739	9.123164692632516	8.381493644706419	7.480417292783996	8.818648656838262	13.041109238704102	15.00816575118863	12.920853642351982	14.111831609640172	14.335941380493283	14.071267577684704	14.159316831161792	12.917429027437192	15.749852126265434	14.635871226192512	175.5666741773304	176.27609443198972	178.64413095508675	175.88795902249615	175.56456378762127	17.52954419243982	16.45408615151541	17.570527370103683	16.747839405080573	17.760390091085817	159.03853557905222	163.8256355158368	163.86527098511897	160.8451954828027	161.71175551455855	109.42600776106949	117.41498859388442	104.75809332189615	113.21772800030033	114.4162109788532	149.1859463209809	149.787897340131	148.56566258994164
23	0	560000.0	BGT_EPJPNU	0	closed	1.3282548039454188e-05	0	13	4	0	1	8.858131936468942	9.46179844445519	7.58343002798851	8.18453601321408	8.4627786117967	12.708809581988668	14.204952844089323	14.235752323853845	14.338653175706447	15.004497171104424	14.94302953496454	13.988313269014672	14.553977991736202	16.406595284727135	14.23430834748591	175.75349204840074	176.0163382704106	175.06000722934365	174.63824346373295	176.49088408371324	17.505069005029693	17.034652123572258	16.96864636984362	16.115217881642494	17.6897840251802	158.91097939062246	164.0323386371232	162.2598508642621	159.8795480067544	163.88883407049312	111.4942677405502	120.32833422515432	102.36230240877724	114.6291028930612	117.72459431800723	152.5245495266827	148.20573286963935	150.48161446381476
24	0	580000.0	BGT_EPJPNU	0	closed	1.2813522796216588e-05	0	11	5	0	0	9.841240359032875	9.22841122659349	8.242258111746217	7.890777666383924	8.306417096324259	13.114423885046431	14.030184075039896	13.454572990276294	15.002894995702594	14.928590264270692	14.575848882353364	13.84274549154652	14.970141463303854	16.146542464105867	14.64828354442708	176.64811213752952	174.99693588204545	175.47540385030982	174.75879454135207	177.4318530920285	15.514727014378217	17.314523687255594	18.666058678944317	16.079754676162935	16.935853676450126	160.70938892074247	163.242662598998	161.8240855465873	160.30816058208828	164.5223574179728	108.0905813897653	120.76733654401006	101.80019744169272	113.30666477832568	118.43771887661632	147.79570325939375	150.55487747619674	150.33074046343606
25	0	600000.0	BGT_EPJPNU	0	closed	1.838319053643305e-05	0	10	5	0	1	8.451223677121613	9.467265663051773	8.853224719120774	8.14471172068512	8.065714124741518	14.347633913421912	14.454376043618154	14.254345975208055	14.26534915201341	15.226993549087457	14.030725862472352	14.049628452762194	16.098017570163528	16.68448637721728	14.158047899991116	175.48780359687498	173.97512844349464	174.59183923672177	174.090588441431	177.7529867519148	17.00207284275159	17.16968517910305	17.982695647239254	16.063772092984145	16.980006396186113	159.48064569085344	162.5771745128736	162.44097213582972	160.30890159860937	162.9896266881536	106.61403932099712	121.38144338452663	103.08616607075936	120.82142185740145	113.419119164516	151.5792030702845	148.08235122175904	149.70750905717497
26	0	620000.0	BGT_EPJPNU	0	closed	1.3968666861520114e-05	0	10	6	0	0	9.596316620552512	8.730259490992216	8.471889742623901	8.72937631937757	8.533987160709255	13.088394501150605	14.427815923860384	12.398209550126449	13.66165444292719	15.002380314983194	14.094712797189056	14.744764192635676	14.273325453152474	16.032236324805393	15.453702484563356	175.74169353292766	173.80574920490557	176.9139985462663	175.2203777767892	175.68684293578457	17.00999234950789	17.011069606893468	17.678502681589155	18.08135718063219	17.713572691858822	158.9695510553472	162.33251552780888	162.63490729453648	157.21357086682784	162.09739845989117	111.2065346967106	119.36952317524816	103.79996513191372	114.86261704151026	115.95341499285983	149.8857156736648	148.79687487590667	148.9896559159455
27	0	640000.0	BGT_EPJPNU	0	closed	1.8386847262762217e-05	0	12	5	0	0	9.22618715664946	7.925876747515045	8.944026371448095	8.497062526844363	8.381894299303152	12.71151304445832	14.516984314508653	13.441032717855803	14.700203151625814	14.707458827823933	14.825075182293626	14.024205969420532	15.72301113860122	16.93881312568756	14.248164427172266	176.56047029419386	175.25929313918255	175.86664225220588	175.37582305185353	175.5030672038688	16.04462036536356	18.03755365377961	17.330650875648974	16.27635466483253	17.82301752464265	160.71581685748583	162.3774419774985	162.86075840384615	159.22394948038746	163.8796291168706	104.8669271773813	120.5874758991206	107.4765551618914	114.8699502216912	125.97368945520142	150.49820269336007	145.55559751903823	144.394702701075
28	0	660000.0	BGT_EPJPNU	0	closed	1.5995069819828703e-05	0	8	4	0	0	8.646973755423664	8.000456336552494	8.890791314767954	8.02868443431124	8.18595443670092	13.00163819563782	14.963046253968262	13.02080536855219	14.588978188433831	14.92182981239236	12.804288912647271	15.97844629063802	16.50057642985672	16.518399564082056	13.248693368220808	175.0427896403698	175.70122961287413	174.21978760571372	176.38479471009535	176.69505598322644	17.18408186417199	18.113072270089106	17.239155095053096	16.26406649497288	16.100802274955512	158.61449590624153	162.7092255189435	162.902224386837	159.94040523550245	164.53029388188415	103.62667765990255	118.00175266024657	105.94502553874123	116.74043608524828	114.30557794041772	151.7848334162247	150.30019777037091	147.968385377492
29	0	680000.0	BGT_EPJPNU	0	closed	1.4011977853913268e-05	0	11	5	0	0	9.100798760875824	8.045520579280693	8.527333669525092	7.784613401286895	8.088381207392862	14.267912613508948	14.452774404533608	13.128393929333123	13.988151666516131	15.527183712524511	14.452343754508131	14.774602995992156	15.121978081944874	17.117285445292605	13.916117760616796	175.30966323770886	175.14505077647945	175.3625952895754	176.53044788543076	174.5490460300165	17.483303018868824	17.140307899585444	18.088497736689167	16.012857848174857	18.48599247016312	158.8898177738915	162.66478917936786	161.55914701960688	161.03337049118022	161.85209441135285	102.134893177516	120.87140233940146	105.7833888299944	114.7058939288489	124.98846562119331	147.769344573626	146.40766707881292	150.09863585338175
30	0	700000.0	BGT_EPJPNU	0	closed	1.3040931359306911e-05	0	10	5	0	0	9.51484092815975	8.489619644692862	8.57112884449265	8.524067510176017	8.236793058828626	12.803807028387212	14.20498651618871	13.25682026075401	14.364719072272711	14.986793814445724	14.475243536447534	15.001527165297636	17.528383136186626	16.900238741308012	14.48150931421696	175.05721571918588	175.16233835790163	175.45443446332197	175.12048520600808	177.32721549702447	16.95172306078327	18.401974617585243	18.270409736208997	15.91394288795932	17.24642507427361	158.36724855531028	163.5017611105281	162.88149558612344	160.51273187561787	165.33625864637264	103.84893547718926	130.6499686521009	107.4109746575681	114.7931014170012	117.91571365951098	151.88501120749132	147.04357633908808	147.440989201111
31	0	720000.0	BGT_EPJPNU	0	closed	1.6220833010168047e-05	0	11	4	0	1	12.466890242532006	8.569590232251036	8.95241609689095	8.262255413550669	7.882815001516347	13.927206989606386	14.359096427479605	13.423477198554732	15.23001771180854	14.666619854754584	11.581414225069794	15.566363515197429	15.759846655428094	17.50237818980694	14.01202109208683	173.4883978910364	173.94743049755766	175.13006521213595	175.7797959376803	177.93937688715198	15.950893371013304	17.043492629331595	18.09811248594656	15.3568044231908	15.202322464630988	160.01347192964136	163.6498005367111	162.2635623988986	161.14979827639436	165.34852103191062	108.27731939245756	128.28022898270535	102.09843473584414	112.08353484342396	119.45114893757528	150.66007038553897	145.62136481518743	146.67197320871006
32	0	740000.0	BGT_EPJPNU	0	closed	1.4216702180935509e-05	0	14	5	0	1	10.813454306701315	7.764697968750288	8.694421637741419	8.392462561749475	8.019905347773333	13.03255523219267	14.66755999732442	13.129513223636168	14.593394397685264	14.872250238638502	13.38643993571664	15.59705484749154	15.40320763297329	15.630812381108653	15.046134325856126	173.74288790701056	174.42939809889847	176.17650006879987	175.72489218968417	177.79763874730523	17.964622184389366	18.38288021592732	16.445995185075542	16.365466559510953	16.089780934349903	158.62222952422613	163.41128692506683	164.26111422928906	160.63394429445557	164.13053706811718	109.34018681347894	128.71743960605136	102.00754837060867	116.061608736311	114.92873764508369	152.13305929540417	147.47213565393312	147.99663601230264
33	0	760000.0	BGT_EPJPNU	0	closed	1.4101836859137803e-05	0	11	4	0	0	12.24731419706444	8.27725982290582	9.46616015361804	8.017155977966208	8.316973539986916	13.431359109173885	14.979402728941755	13.086407001724126	14.075658114020149	14.380403092936772	14.755039337825462	15.119495694549643	17.481775520190943	18.41546562974096	14.312058413335928	175.9265252359495	174.63250741739324	174.3814649549276	174.37936125898054	176.27728646386333	19.079846349182212	18.903654301629803	17.817094832430698	17.37617409184224	17.943817799320474	159.00855185432232	163.6642056546654	163.4403672395236	159.8883378190038	163.77521190896297	105.34659321675956	128.04777518139727	106.1130458779454	120.38885097698312	113.82271233431368	151.18410051268594	145.36748303637245	149.86563446556718
34	0	780000.0	BGT_EPJPNU	0	closed	1.547608918382104e-05	0	10	5	0	1	12.102074466657712	8.157157825400665	8.482311949193587	8.494104501498413	8.071400630756804	13.587440355890203	15.268791381332864	12.974924752725071	14.2009724082601	14.937063229101971	13.581369732144935	15.919008074623674	16.2420913207345	15.306415341165584	14.86156574015359	173.97016668876202	173.18821588994402	175.22328145752985	175.2719937438779	177.57618711422737	18.358764109298253	17.12060180399028	16.45261718948687	17.594530274284182	16.622373224080487	159.25027841302773	163.6470425336735	163.38922763476708	159.86486950383565	164.8993459746184	106.87234033829674	127.11090388335728	105.72991713050352	114.77615578552144	110.3148669545876	150.7559669329484	145.72580317151227	144.7278182912117
35	0	800000.0	BGT_EPJPNU	0	closed	1.5042212295487758e-05	0	11	5	0	0	12.259001833188687	8.790941458886543	8.527699243911714	8.489352522604605	8.016455024681733	14.374046400097155	14.754044038629146	11.80031116023659	14.246018616345266	15.313548382279984	12.707265992269088	15.422012451982786	15.190433911040111	15.04175026079435	15.187347535761791	174.01242172543184	174.02196802316	175.214080160204	173.42347428236724	177.47252398098206	17.72434936352533	16.886449620744973	15.84697308805426	16.53105027427673	17.091031988541374	158.66083073991416	163.61693634935028	164.9400837856759	158.69147360223457	164.4276511963876	105.32754175526748	127.08097594317746	105.73091295439976	114.30943519655754	113.74116478938306	148.12134884168594	144.19658581546696	147.74392814149567
36	0	820000.0	BGT_EPJPNU	0	closed	1.349665770252426e-05	0	13	5	0	0	11.511368478512033	8.322181524055301	9.604356752111595	7.997238565879675	8.449974272924488	13.767805222497412	15.063392931139528	13.408763974523064	14.86354072703875	15.164603766282456	13.882049388752476	14.61393707625872	13.447417275772317	17.296110543881483	14.64863598528792	176.1948173761829	176.2506059153127	175.12370949955027	173.03963002040427	176.86050046065031	17.302081745003097	15.993887433957202	16.855707459221335	18.19671328066693	16.553173464866724	160.57598627461675	165.34934651077737	162.53998705217148	158.53193461676804	163.50512062956753	108.12349331087712	125.32321405728192	104.54344527852524	117.1983160214824	128.22254721321872	148.9980590675265	142.6308526784403	147.22940676885975
37	0	840000.0	BGT_EPJPNU	0	closed	1.6532960544933256e-05	0	9	5	0	1	12.061492450537116	8.902787085484782	9.152103828502849	8.956730640539304	7.955580084065592	13.277602453858176	15.111930184930008	12.6642590483967	14.95284511579306	15.021277788774723	13.892793030379371	15.632881157815849	17.785574771813838	17.7033815419895	16.950479988263826	175.91944840016805	172.91300209841506	174.99158531739116	173.22234846850532	176.60483181915785	17.260613878643632	18.301822472822725	17.50415678589259	18.088913253320406	17.937087598629926	158.5249802946417	161.49228578296007	162.24117925282255	159.4035543898471	164.05978024322792	110.10223439131602	125.83580198238992	104.41667907468778	117.22517756580083	121.03216087885784	153.00454273855698	144.61393823304934	147.66529854986902
38	0	860000.0	BGT_EPJPNU	0	closed	1.3604252230886016e-05	0	9	5	0	0	11.39257846252292	8.299799723590176	8.579661692817627	7.917963679197363	7.856887000971997	14.236787626777357	15.72499016644866	12.529927181754294	14.590704731333515	15.506142379567123	12.50411608586586	16.890382376868622	15.887241489747902	16.415418868282636	14.031116692703987	173.7565798495323	173.90342809621234	176.04282877307298	173.93890974685792	177.242916811519	17.100053217686376	18.363262792536936	15.583089395372255	17.08711150813325	16.572614854409636	158.373966406956	162.49556596733697	164.3944710588619	159.92317415203044	164.99345282999707	111.21967000042788	126.35225651737906	104.52964865880487	116.69114218087368	115.41679976033556	151.7064766338737	146.67713168477218	146.24027074576708
39	0	880000.0	BGT_EPJPNU	0	closed	1.2813522796216588e-05	0	11	6	0	1	11.169915961050906	8.569676955555735	8.76475508300411	8.318613090831992	8.132336839741013	13.4601319677014	14.392315637026176	14.65814651700544	14.458741460776016	14.819078654325844	15.48759212519147	17.099296241254656	16.052863016971468	14.647959374767348	15.047707355720732	176.33224359222996	174.47776356175137	174.94714335295856	173.6661551336621	177.0052260972197	18.66956082025297	18.77569593035269	18.354852395600773	18.37280267912737	17.178554420958267	157.70132936067813	162.4958291342141	162.09487787301967	157.97649320466112	165.03597062883907	114.20597481064046	125.90926804724332	101.92034157246414	117.820660671547	120.64775934756122	149.9218522687039	146.56371322473123	152.10775388717232
40	0	900000.0	BGT_EPJPNU	0	closed	1.45390950930379e-05	1	11	5	0	1	12.190938035208797	8.23466650968135	9.006047488582471	7.938201234135684	7.847006127991231	14.432574983709952	15.001560231154007	13.32410267214408	14.934403954673243	15.645553472768498	13.410924460819768	16.09350571271879	17.00588005060983	16.47629824240097	14.312323920962134	175.6996582552045	173.27569840382617	174.0964090029397	176.18831849421937	176.68558594731354	17.96848152245319	18.05286988587621	19.196869897545486	17.25394434952245	18.1808231938884	158.81708260962864	162.37220292829824	160.8996171027111	159.63729901838897	164.35320019709746	111.64157865816708	127.29419000362712	107.33317493618183	116.41146928521032	116.40419207691929	152.48338483633904	148.01494128282977	150.12223224853275
41	0	920000.0	BGT_EPJPNU	0	closed	1.3282548039454188e-05	0	8	5	0	0	12.528476762667289	8.973103800369607	8.814684947287027	7.461489774942366	8.350160486565912	13.364737083397891	14.748251599981968	13.469803521777887	14.780801608451954	15.9462403539837	15.014052054239432	15.929497860772289	15.826371006044	16.535866924779814	14.56411983462791	174.7937438579902	175.63814161901703	175.77110863936224	174.98392571311328	178.41332113417366	18.54872229717815	16.953375355278094	17.777892296401117	18.124003305307724	17.773829930630974	158.08158304545597	163.46227256053857	162.23015593151734	158.8153242715673	164.74121719260503	117.01538794525722	123.52822148848512	105.83201827685436	118.1091468254663	129.2032730294357	150.7764448139546	143.6495200224892	147.42938190625372
42	0	940000.0	BGT_EPJPNU	0	closed	1.5336631712809995e-05	0	11	4	0	0	12.446022086988314	9.33247338124954	8.213359124940453	8.093617600986077	7.723070683904688	13.288704638821883	14.756629007995588	13.254218442159296	14.115030354742022	15.697789165751557	13.402992447590876	16.147622689566923	15.537205176914927	15.636950135418676	14.792566587438824	174.91571492969982	174.38968967807855	174.3817676632973	174.97291080271154	176.8568830022561	17.206142944501778	17.403658314843504	17.482405645025047	17.999140030333535	18.02972367440569	159.14332037053745	162.6681764577217	162.813542781525	157.4591323288344	164.2933124451423	103.69556128724432	122.51407096922374	110.17719452140705	118.21898817672692	122.98029445180003	150.24340880618672	145.09949778596675	150.11204552033766
43	0	960000.0	BGT_EPJPNU	0	closed	1.8386847262762217e-05	0	13	4	0	0	12.644286166097595	9.250914942021376	8.327346074276418	7.737968848992467	8.273508033149822	13.514787981445524	14.374532939723029	13.018241056708934	15.02462713150274	15.992124914391315	13.544569456415791	15.59058690682434	16.745266963187536	16.621713228644875	14.80394270597346	175.9967320097868	174.19338873056347	175.49416337947642	174.49905923293835	176.3875815947951	17.622308624313124	18.07599560174919	18.60114237457653	17.57821166614382	18.175532644552653	158.69022746347085	163.50286766875408	162.04422167194733	159.62253449688424	165.26059073312615	106.39516726332994	129.139552892163	104.37362386980772	119.69378937921898	124.5165914122176	151.07401669780035	144.74640963819527	145.67905041914048
44	0	980000.0	BGT_EPJPNU	0	closed	1.2813522796216588e-05	0	12	3	0	1	11.827243268203167	8.38743410688649	8.91863131350967	8.286196791428464	8.63727934882235	13.702218618027832	15.725401419800058	13.138354326080153	14.288029356274452	15.348534319460612	13.891905399737562	15.360720522515011	15.807071878376744	16.957696964096513	14.618068991214804	175.30041006266305	174.0912937268378	175.41854072874494	173.75200714900868	177.68345082188117	18.236639960449324	17.90158959633761	17.580408351780186	17.988320742465422	18.557885537338752	160.94547220636483	161.23131503273842	162.07612014400584	158.08131767585206	166.184002766673	110.69999536708832	125.81343279742208	113.5034248597599	120.6364821475912	122.81930643453389	143.85866731624492	147.64099672341163	147.90270036447492
45	0	1000000.0	BGT_EPJPNU	0	closed	1.3604252230886016e-05	0	11	5	0	1	11.893082549561328	8.309514421032599	8.12688167608004	8.609048921910905	7.640056291544733	14.17752639049759	15.188827375867154	13.04448090719144	14.427875771992534	16.08099698643771	15.969602291311435	15.70321220145751	14.439927348062364	15.852528100855285	15.024031088279475	173.98303786633684	174.70911562698677	177.23283730417967	174.2470394241672	176.59835380038842	18.36720767474182	15.939291020618713	16.14301416113352	17.045348826726702	18.769589642780502	158.9321193890178	163.0034790563703	164.42255374606805	158.74011882983694	163.78545218581212	117.615371052	130.4937836474273	113.63911952660584	118.67508023797082	119.44513085043764	146.9121546102381	146.40168194331292	148.77095887530896
46	0	1020000.0	BGT_EPJPNU	0	closed	1.7057292252552233e-05	0	11	5	0	0	11.042678421860426	8.205277171924449	8.118092656804718	8.092128621308683	8.454261326480513	14.142895580397164	14.866755821705114	13.829951425663063	14.38654466277498	15.699787458014267	14.244174993902492	15.026737527537309	15.376771122173237	16.052523008672352	15.513847579284542	174.70423350497782	175.23044567604163	175.8768642663519	174.2136190817433	176.57870489615345	18.16254707199155	17.282186838511926	16.816122176635773	18.088812454651524	18.37633285002554	160.31823254059836	162.14883686731815	163.37224517893833	158.12598470035206	163.7821017815756	121.880306191033	126.38725548283652	104.18038404167407	112.91024969435776	118.57893241006872	146.0421039664277	146.1909359561311	148.43759488076827
47	0	1040000.0	BGT_EPJPNU	0	closed	9.41908800147051e-06	0	10	6	0	0	10.451502042883511	8.592264349566697	8.455781196225416	7.66037110388655	8.67762806843274	13.929703083584709	14.670338532352645	15.128866554561192	14.23388395135756	16.207201166090105	13.410526312541226	15.573839090421805	14.801352070481943	13.353434253180696	14.491697685225144	175.49564097507758	174.6723193901206	175.69371132582003	174.656791953178	176.2685098550354	18.459442704825666	16.046139042044985	16.30665334000486	15.799485122349042	18.771805368801164	160.45065554672487	163.60569650460317	163.21919266879746	159.28133621330767	162.8310859728706	118.67546344828544	125.53223666280668	109.51845703707473	121.1076242768994	124.56040489521538	143.4287178075224	145.53306816755003	150.7095835382258
48	0	1060000.0	BGT_EPJPNU	0	closed	1.5336631712809995e-05	0	12	3	0	2	10.861765077864188	9.084818876285183	7.716739470814293	8.222183682419624	8.27265261784394	14.933294559520078	14.7419152157175	14.680596300121929	13.868289729302754	15.068432289398483	14.748547499867184	15.648302823476284	16.017485295261974	16.859845571148245	15.358457684821886	176.54842040583156	174.6128788114556	174.4448886762372	174.08175192741334	176.74105511851488	17.4518736418601	17.849236733130937	18.08315600155596	18.25232898181951	20.10123781248729	161.01858373895465	162.57080269813838	162.72901494791907	157.71219591949108	163.16515219388293	114.4745093893333	123.34650490541414	110.55687887260926	122.50372351513518	124.85605297984075	148.73311943146945	148.5855175857228	148.24066188216236
49	0	1080000.0	BGT_EPJPNU	0	closed	1.2813522796216588e-05	0	10	6	0	0	11.898702495978046	8.57387005733401	8.015747389000824	8.182860851356294	8.41956719924066	16.573684860229537	14.436551409796513	15.56669712361627	14.30924790555455	14.631530310386047	13.404159955859312	15.101814582441673	15.407819481604731	15.540634978282664	14.952985303374096	175.53896699028556	175.78024618585957	175.95931203865874	174.42023949666552	177.97955893351684	19.330383029289465	17.674345059796472	17.960123320438953	18.77207027546227	20.778790376536605	159.70405803146525	163.13979743784495	163.2252812296114	156.6868453199052	163.2259168828693	117.60569379920508	127.1755485474127	110.46644323161632	122.49979551862609	114.33813926034016	148.49049578647296	145.58095188117414	147.62852650314545
50	0	1100000.0	BGT_EPJPNU	0	closed	1.838319053643305e-05	0	9	4	0	0	12.190987808974056	8.267786240517692	8.427389828197839	7.217883025928419	7.926956803916308	15.693810150556418	15.12409882791817	14.733358400234918	14.185155784228446	14.797778118684404	14.77410657365204	16.534030162507403	15.618051867263445	15.119588651711052	15.069832828360289	175.62070883115442	174.51549705136438	175.21355328711348	175.2028633779009	176.4943541062372	18.150254542162116	17.31556525218103	18.38537588774649	17.90245347409005	19.073140895412077	160.63655002427362	163.54758572697918	162.71675697589083	158.37522530204063	164.49655885901777	113.18152970984468	125.08321966047092	107.79995295791277	118.53958497843148	113.71036297023832	145.82332865745778	143.90147451331572	148.72938643404677
51	1	100000.0	BGT_EPJPNU	1	closed	1.45390950930379e-05	0	10	5	0	0	8.669891073741567	9.139018370759835	8.739189085195338	9.481175609967131	8.633663062950529	13.927530493881113	13.367417885033875	13.42247482539068	14.911562522922628	13.440007602603233	15.472176028715689	14.609100758718998	15.41255862463746	16.167506705117137	15.12198388708867	174.47430495562685	174.1455515427403	175.385159897906	174.40187368281866	173.88009676954587	16.728430046051926	15.755674901317535	14.551617432246664	17.550434246835348	18.05032175883135	160.60891291523782	160.0707201734453	162.63401499192082	161.22223723206355	157.86263974858878	118.60350331299142	121.09794528998628	112.42658624313046	122.87833500453247	103.71061819423365	149.61658743219994	145.21039211496517	147.59635946906758
52	1	120000.0	BGT_EPJPNU	1	closed	1.3968666861520114e-05	0	14	6	0	2	8.824535838433922	10.876642716577694	8.627331034427568	8.866573287941634	7.8302101066178205	13.467187830624502	13.549240093475817	14.429634945826736	14.724941793075832	13.251868329689604	14.860580842952965	17.13474939789102	15.66738794613718	16.32032867584362	15.8033486764626	175.47219890879325	175.31412667517606	176.18008379720078	175.1967989373776	175.49141344864623	18.80115629701575	17.62799891931489	15.9277741925768	19.01231371729941	18.08936605020704	157.29058037261206	159.49385835638782	160.92068550692804	160.7381831007375	158.91251932717228	127.25915999754775	119.68586463835034	105.28037092313173	124.22986591032058	104.72996895477088	150.39712777540603	149.54952238893304	149.76602365214322
53	1	140000.0	BGT_EPJPNU	1	closed	1.4216702180935509e-05	0	7	2	0	0	9.053555027868414	8.91959934618231	8.965720049594983	9.332598318486854	8.029080308857795	13.160282835545049	12.889993431977532	14.313032921344329	14.781663407711624	14.145140718668705	14.838334010626545	15.521292744728878	15.65731699894694	15.855725337151496	13.945193437436934	173.80110222988552	175.51429950106592	175.62339121486627	176.32910506047435	174.94470231122108	18.32663212615426	16.587958408170216	15.50722648340874	17.876519862645296	17.31468748743648	158.32125643410515	160.36583115090582	162.20592784634513	161.06409647130408	158.660792040359	121.54134724072796	114.5562544018895	95.57872389480814	124.93166913913234	108.36598285018027	152.2546395261908	148.1359156092047	147.81033805955687
54	1	160000.0	BGT_EPJPNU	1	closed	1.45390950930379e-05	0	9	5	0	0	8.858195645987404	9.01947756131863	9.567520242855606	8.69883911648612	8.58618479281256	13.018307187483323	13.093484761074183	14.220444659056	14.968026392513254	13.52922655002551	14.845248497932092	15.91668962962759	16.34976211563916	16.48855452948404	15.111010621426365	174.45138513396216	175.18505407168684	174.8322712467719	176.13957616820437	174.10285594174917	17.100664173698473	16.863229984685248	14.932525819061023	17.688439688359423	17.11674907365441	158.12645863143658	160.58502309422977	162.81021997336978	163.34889919480844	159.30948072261006	119.70270932851398	114.71519874761805	103.39919738929676	127.2914220089914	108.113333960281	150.05560094222068	145.9641596125283	147.25090486516228
55	1	180000.0	BGT_EPJPNU	1	closed	1.1702019151106967e-05	0	9	5	0	0	9.35585817169759	10.897706108132123	9.419256533629762	8.407593671474997	8.118955221385418	14.22958809573605	12.483874848815756	12.390491753427227	14.81616237090883	13.746059613840618	13.890142627021657	16.775943312215823	17.033679602837168	16.164729975310927	14.8207634673399	173.6457559461987	175.11155409334012	174.9113562419749	177.85221209908238	174.1299052649443	19.08433065892423	17.403209468374463	16.876480565356133	17.467334827242716	16.970956134018166	157.0729708699966	159.6980740903401	160.841003181807	162.82323905474038	159.87314601191338	118.04749156077612	112.29592343304822	98.10737784488389	126.24274322636192	110.40920599189076	151.38051939261112	149.04820727061022	147.347643086454
56	1	200000.0	BGT_EPJPNU	1	closed	1.2283343668546118e-05	0	12	5	0	0	8.308884650900316	9.031281758338014	8.988304001972853	9.15001182788884	8.306958793578131	13.547185243936472	13.25253497041681	13.49421119445297	14.292704552359272	13.42945104163101	13.000079141477087	14.360988303778266	16.009305106665597	15.457172132925283	13.874564407970562	175.5405902754198	174.2580456119443	174.1784187052132	177.04035535037616	173.66459511144586	16.5354394280508	16.1917685498705	15.662845587921264	17.071496470057202	16.766843817138195	160.17467521876563	160.5027821394712	161.2259610017294	163.28385527173782	159.4781062345207	120.73049643621847	116.1513940952182	98.443995461852	120.23264265004175	107.89870456762976	150.04763996230474	150.1778631097989	147.83883049748948
57	1	220000.0	BGT_EPJPNU	1	closed	1.5304093966059087e-05	0	8	5	0	0	8.632590502666833	9.162068358872755	8.940971521078056	8.705777033395886	8.327672797511859	12.80636140103871	13.036850597390824	13.653651876372736	15.175040657606374	13.820179479738956	14.044722982016348	16.832959080942704	16.089926480804905	17.818797349828227	14.936480310223471	173.58819846969743	174.01999665390753	174.33949043506246	175.530821299379	175.8835952672439	18.660224541836413	18.427320695064573	16.876486996391815	18.33455793784685	16.511716363255122	158.63114147418557	158.6681124121766	161.5164615485221	162.45727579100162	160.27899107657606	122.26639999064024	108.90843282485436	95.67565081327334	124.28934643373915	107.35584636848655	148.39977200786356	149.59035798337345	148.13865923364824
58	1	240000.0	BGT_EPJPNU	1	closed	1.2283343668546118e-05	0	10	5	0	0	8.02339594948801	10.72966040508761	11.042008093081176	8.812435021992911	8.1184356836321	12.906285793924134	13.23329307348901	13.622058379012692	15.219226607878834	13.172067454156965	16.16752376636757	16.59452326703817	15.671641985342232	17.47338626438496	16.457215956446515	174.38552529433855	172.8939050688466	174.27885822783375	177.0654466843748	174.68609319872175	18.45811454172901	18.29819817561215	16.70129129448769	18.79817059966082	18.093175117583524	159.10643098507506	158.45519089355906	160.24553858320797	161.91479419958	158.03655318668086	118.69110895196346	118.426106959719	93.21675340398316	123.20621461553714	107.320197650258	153.33819238839104	148.2603668211666	147.93779203483558
59	1	260000.0	BGT_EPJPNU	1	closed	1.5304093966059087e-05	0	8	5	0	0	8.485366431414052	9.350892010421662	9.394220517862168	8.651546789976656	7.767492681672688	13.838042786966076	12.723601932491912	12.956235711936888	14.832134512394257	13.63899423577368	14.243716328981703	16.801879714210436	14.66788004839261	15.080071440098816	14.901198811283294	173.88268689807762	174.73851426377826	175.5470449278384	175.95253674407098	173.51010319313133	18.96053675877472	17.097538760147245	17.286659607609778	16.63362846868013	17.505944168591615	157.59469049485728	160.26989697353608	160.31635345344435	163.3696814700902	157.4711563068564	119.31521067809528	112.44981404330366	100.82349176515966	124.12267988177648	112.24795919884636	150.242769167203	146.41351574617096	149.0515748609425
60	1	280000.0	BGT_EPJPNU	1	closed	9.44010932443162e-06	0	9	7	0	0	8.404300588615806	10.113966759312357	9.281780410849423	8.471437114055817	7.925375696568599	13.511327680726108	13.413659934535614	14.169028871436252	14.315485541676615	13.698810833636342	17.341252424304006	15.064177524960316	14.41023181876493	16.008058006486905	13.741402040598029	173.98526640397452	175.75251629873023	174.71968077598987	176.824893277133	174.12781053138366	17.912861908272024	17.219884619083267	15.655961375398256	17.001429565844703	16.999256929142767	159.3842798168958	159.86132110251347	162.7226693615367	163.1836389749504	159.05801343255806	120.06437361029003	109.89777829190945	100.54884366492428	123.76793444252344	110.04975813601966	151.03547049812357	149.78553005866982	149.60782821265724
61	1	300000.0	BGT_EPJPNU	1	closed	1.3282548039454188e-05	0	8	5	0	1	8.68395389562424	8.94109908719251	9.254994019476165	7.965832950696928	7.514962175180428	12.644053099068044	13.148412675446064	14.6204985146137	14.99183141686097	13.887853094933323	16.038923426846956	17.061965591214026	14.753661926080817	15.146700317181663	13.859591027633094	173.02684128253935	174.8428230955979	176.20700939642853	176.64737864774	174.63335625496498	19.892025586903767	16.954656737127987	15.033292317052483	17.18803729616226	18.57676902374564	157.6151298803507	159.36424054281306	163.6293965078543	163.92372550553563	158.44518348119183	118.74029522047496	111.91139183089123	101.83152982107524	121.4903986925076	109.16573350530938	149.30626099088923	148.40173594437323	146.62377472787648
62	1	320000.0	BGT_EPJPNU	1	closed	1.349665770252426e-05	0	9	3	0	0	8.588391000962252	8.805664020828969	8.953137160497334	8.306201426161506	8.40121953231963	13.614138078085242	12.10769420013698	14.82576289471011	14.786142538211411	13.490675049020542	15.754007598286554	17.532554796872898	14.695430242499464	17.36186660832638	12.80026415279908	173.22074035911044	174.4161692686399	175.68803653393124	177.06572157838	174.56189625055015	18.57953446824688	17.30151822410366	16.161717159168855	17.81346700661498	17.533416519192354	157.7920686042504	157.57150388932257	162.2091159849786	163.918436331428	159.48438564561488	117.622551120115	113.2771517372702	97.52743550979594	123.12787923567224	110.02575111714532	150.24725266276573	146.78740024808133	147.63345674737533
63	1	340000.0	BGT_EPJPNU	1	closed	1.2437753070126862e-05	0	10	2	0	0	8.754141902997265	11.174816159778702	9.949248354639224	7.768939770960118	7.906937559659516	12.779461057043706	12.681939645185448	14.000649728576466	15.299460389140382	14.088219254473248	14.425314926389191	16.77108530372358	15.593566445311604	16.757673600952607	13.316238796900988	175.30465769913403	174.53318424815453	174.13733253380363	175.24541625448285	176.2527574854898	18.090849797958963	16.95912266225828	15.927315740492617	17.31112773681864	17.584811999974995	159.63816931550068	158.3330749323805	162.31017542188997	162.86978568488536	158.68193472020974	121.46069391892264	108.98728396328605	102.67455915028192	118.29094672906884	109.83848243018464	145.01368401374205	144.496719900888	146.76326432016234
64	1	360000.0	BGT_EPJPNU	1	closed	8.466653356883888e-06	0	10	6	0	0	8.472358561150703	9.29322508890837	9.313821147177222	8.224407882108999	8.285428631046631	14.197672623439775	12.90591050410443	14.528514501532792	14.344166574772336	13.577196969375244	15.90384820228917	16.775216024820647	13.818318491400634	18.027644010154894	15.071475785534547	173.7026011199862	174.25367518153763	175.21510663068176	174.12035200143447	174.74685912131756	18.827719138246263	15.71915799479214	17.649004937011107	17.975645364085338	18.13915858922004	158.98653520043828	159.79025757529598	161.28281896896445	162.55468373594806	158.80031204511087	123.37545888871834	112.98711583886625	108.93426742347096	123.3109371257288	107.83778892492572	149.5913280908988	145.01264628356284	148.07602850506936
65	1	380000.0	BGT_EPJPNU	1	closed	9.337469768735897e-06	0	8	5	0	0	8.914124701258736	8.860532497482575	7.8609055915199075	7.931860045868825	8.90081227742797	13.668393578173577	12.449516567912042	14.006029465307536	15.515680438361889	13.795810429718722	15.388976345701998	17.10371444187513	15.67830071211965	15.97315171112791	14.039389727547984	173.94856723334968	173.50471387694765	174.88921081256433	176.21245236941527	175.1060615038513	19.123914902668204	15.421661571117044	15.067229215313166	17.538277737313532	17.964983459116002	159.78624133146062	158.8798026881052	162.55302760643764	163.5398730633882	158.6685679277899	121.07416641517791	114.64978178764927	109.65477147708256	131.32024727133	109.53354879899992	145.53187855608795	145.61330481716266	150.98841324997773
66	1	400000.0	BGT_EPJPNU	1	closed	1.2813522796216588e-05	0	8	5	0	0	8.126952527564045	9.097795363778816	10.020107782209024	8.228171246214359	7.771620903082765	13.023322359552608	12.428959660103166	15.110122476582571	15.704853554778431	14.297861491325184	15.03695339522097	16.71076305775637	16.312274020406047	17.33481121432753	14.681051421877877	174.8792240732774	173.35828284189412	174.66522447204557	176.2719370791924	174.639520042013	17.30425211854342	17.365524848136516	16.811951584983948	19.105815822816314	17.268968321877868	158.98067436592254	157.25899239403898	161.92781876740705	161.54730907316372	159.49115196068706	120.51530538623898	115.28003560587	101.35130058233176	127.17304147288942	108.44417898097926	148.61768965161477	144.83507377860232	149.62070864377193
67	1	420000.0	BGT_EPJPNU	1	closed	1.656632798360726e-05	0	5	5	0	1	8.795855622698506	9.06043601563784	9.663894435211803	8.637943138227369	7.772004630430669	14.789433405239278	12.572480638162968	13.75328837276591	15.444041537518666	14.637358367523683	15.994786133267668	15.150924090663382	14.366490454060685	15.813906904631796	13.137162550777902	174.73720510478267	174.24013697479828	174.8814709869432	176.28058847692478	175.27493046109473	16.111145626307092	17.75709374999867	13.996384262569254	15.941512817515246	16.05781104276437	159.94624653076394	158.3500095363494	163.41239525105948	164.22652766134274	160.86794231785768	118.6226302031981	111.52268458020606	104.56544386397891	126.84982542742227	109.75258436682046	149.42566516139576	147.54641456701845	146.82214943867186
68	1	440000.0	BGT_EPJPNU	1	closed	1.4055711653291772e-05	0	6	5	0	0	8.500233165467804	9.253159001202572	9.513009675777854	8.192842836446086	8.52863590670679	14.423008849659286	14.120346124962156	14.170915962503422	14.8942375245615	14.648919652692824	14.968577460063695	15.314286647195278	15.366058979810138	17.02152646121044	13.321124979770095	174.7480220596412	174.51995485582407	176.28438937554031	175.55826151103113	174.5131306353924	16.848314470954637	16.927211019194928	13.887292693501925	17.463863816775937	17.031710517489536	159.7315569161385	157.9710573857702	164.1973416096803	162.33202789299963	159.05178705564296	119.40021378965926	109.238941699349	103.42637049342775	123.99936148808058	113.11808033176725	148.56556464922355	146.0937750593943	146.01808860110512
69	1	460000.0	BGT_EPJPNU	1	closed	1.0289813405204622e-05	0	8	1	0	0	8.913495772410203	9.623136189841889	8.614111456944476	8.2112815083543	7.913914873223681	14.12981276337748	13.284831500098026	14.859135297772712	15.412159297992366	14.45108529188487	15.249796414862908	15.580209989238206	14.163565455167989	15.191415393820686	14.52071689854934	173.81180689619904	173.89220224543655	177.15050473365582	177.31441231381095	173.9949480001783	18.37072725518608	17.650360417484382	11.56005815664028	18.667621487085057	18.14761403332342	159.25983869355588	156.91885264910303	165.56250169856918	161.9438271788214	157.96369918693117	125.40883463731848	115.66523339298185	107.98191815997215	123.44554039012831	111.25660015844328	148.50803625449413	150.8839356621859	146.74376950061028
70	1	480000.0	BGT_EPJPNU	1	closed	1.6220833010168047e-05	0	8	5	0	0	8.63094200324619	10.405135589845855	9.053034574901154	9.389325382509252	9.210986770640652	13.738310932583197	13.332892993091685	15.633353522174216	15.790068218141844	13.41717907770088	13.980267074264384	12.726687135861154	14.851748965432368	16.76483547752119	15.483512344918166	175.5986268606011	173.188944051407	176.08350171317122	175.55535097798673	175.96204434491872	16.58132039717014	16.54413907102725	13.288016948457283	18.35770401473315	16.451864577965264	160.7282254351968	158.38884338438427	164.48595968600324	163.13016099821832	160.3375159484719	123.51109911176012	109.24931387433232	105.8844724004722	117.59595766196315	109.93029485429652	145.85956593232385	147.71968324369627	145.5058887814022
71	1	500000.0	BGT_EPJPNU	1	closed	1.0821741610675404e-05	0	7	7	0	1	8.553911044249727	8.80811705819711	11.533262013239398	7.967692439398501	8.600274160942687	14.767038823889273	12.705838219246358	14.066896511304304	15.191111505563244	13.976739165755363	14.225686670801757	14.979671580970251	14.052044240511202	15.196873881155913	11.939390468667415	174.9707154477578	175.20621526571404	175.9590686814014	176.7155106489255	174.13373226127345	16.39383926961875	16.236369505406387	13.33530017310556	15.668758689077622	17.469496502758698	161.3361614866955	159.66676096376617	161.16617073845092	164.62740798960732	158.83801523824783	117.08183008529484	112.0403171611163	105.83496111943585	127.80114574963105	110.4924694025374	145.27440257161402	148.3729626354563	148.31832082715152
72	1	520000.0	BGT_EPJPNU	1	closed	1.349665770252426e-05	0	6	3	0	0	8.998949685081707	10.63772371739466	11.320940394348836	9.005423600968822	8.518526455788896	15.1081368110179	13.33247866148468	14.55052086218376	14.407466308725862	14.021389973151043	14.974115030031848	13.160413006335602	15.2962255461759	15.207476437519476	14.18550180810816	175.25115178603735	174.81445705329372	176.56660820485416	176.42171880450616	174.413806210413	15.503755133001786	16.527237582549777	13.357360781032964	16.021573190650425	17.128090968562148	160.96648463706524	157.90841348326762	164.11880808815775	164.8590398484249	160.48617464026606	120.14495932961071	112.16543140503384	106.26311874372524	122.90564915925287	105.51633668206378	148.01749500902153	148.5806611034604	147.83331719339108
73	1	540000.0	BGT_EPJPNU	1	closed	1.0289813405204622e-05	0	9	6	0	0	8.404097801502175	10.39329064315536	10.185552759168262	8.043683254770873	7.63554040981299	13.765193719745618	13.292444611370152	14.25866362859903	14.9697470601438	13.569721791755065	14.71395384771855	14.400368892189531	14.231653669906503	16.30170141688055	15.311744685417004	174.20267528630572	173.43614421455467	175.94124421294978	176.40013941540104	175.51554571528726	16.128382000635984	16.633045645900893	13.976961939341674	18.04446588473214	16.81350204845972	160.10820913625815	157.56178723181003	163.2445543656989	164.05461820009836	159.95881331572437	118.377669409828	116.494809801722	105.52893876767808	119.67380773332629	110.69532250955876	148.27829426031192	150.50983197232645	148.9460394150493
74	1	560000.0	BGT_EPJPNU	1	closed	1.2437753070126862e-05	0	7	5	0	1	8.831115480083563	10.392944369017975	9.388241231738874	8.511471299541066	8.18386940615706	14.219842577572027	13.587111635224549	14.13160131323685	14.9854378390835	13.391679407602387	14.274697243156504	15.560501055717868	15.44701087103816	15.425981914677058	13.409519723264458	174.6113535117566	173.6966709827557	175.07550967506774	176.7627505730919	174.41831023583566	16.775060889681995	16.61250221839178	12.047574563823304	18.368343776040987	17.492165737123155	159.75308399072594	157.49659785582745	165.2039213261635	162.12918337778396	159.4640580754639	122.77741095245808	115.7870611796762	101.8362934457456	118.1704636053237	109.10688320144328	149.6067972510265	148.81739614223105	147.4217652726482
75	1	580000.0	BGT_EPJPNU	1	closed	9.77390712077768e-06	0	8	5	0	0	7.679873682416342	11.855311463127578	9.225548151537142	8.445849740081437	9.344851312900207	13.47039443448904	13.70324130197843	13.615952690491383	15.905410692608744	13.520367237725347	16.011096725262128	13.914094180004222	13.084799066842152	15.734092049871451	12.876867886069707	174.47307253029294	175.15797645700718	176.0780614329201	174.76712173263485	173.78948630720666	16.31617130877629	15.109251405548656	13.540952341306344	16.822571665930006	17.550071710461268	160.63782645925252	157.7270969646756	164.19579594448092	163.79349828052457	159.18995833147704	119.2039223004864	113.03747775669098	100.4818719381943	118.68370710424357	111.7358242922109	148.59253585161238	150.30948309346016	153.19701487193512
76	1	600000.0	BGT_EPJPNU	1	closed	1.6532960544933256e-05	0	9	4	0	1	9.09264613783726	12.41458536010332	9.018125664370316	8.51659592873833	8.76491865939675	14.44074749393722	13.381828245695198	14.413772445633708	15.718565038168846	14.155173116182914	14.675366843371917	13.977227149822175	14.616089206821297	15.257870935980533	13.765170653586951	175.42311478713015	175.13376008739178	176.4031865289223	176.34160642154805	175.2730351381385	16.4502146578619	16.364303934168575	12.424323002343346	16.90375133896125	16.14889580207669	160.1366624579056	157.78535843200717	165.28003341242945	164.22163430667538	160.49042750129874	118.96592638064774	107.78704505880276	100.86200327634964	123.88739829109196	108.66595066901095	149.96875191021843	146.39045022656097	145.56762569279618
77	1	620000.0	BGT_EPJPNU	1	closed	1.656632798360726e-05	0	4	3	0	0	9.036491283640585	11.40780988397495	8.669003698179383	8.082332829341349	9.334928900805831	13.696280225544388	12.912351555508938	14.089182200690091	15.868636468145612	13.937306815768464	15.5939107361603	13.843198864597172	15.03116284028156	16.34741790603368	14.0937538157022	174.17582763796412	174.30947092955765	176.8305090801844	176.03610513352086	174.6495154911583	18.02412643586336	17.488619092149367	12.873837923603572	17.502159451552494	16.71576906997704	157.89414937230646	157.93166779155234	164.80869330171078	163.9231189408527	157.7151432659773	115.404512261429	113.101169865732	101.62541900952375	123.10488925667345	107.85722186107112	148.02923006561477	148.67202531821107	149.68962225537368
78	1	640000.0	BGT_EPJPNU	1	closed	1.3968666861520114e-05	0	9	7	0	0	10.363247106404236	10.876330070731612	9.069963747603213	9.070029585265198	8.49650446959925	13.223147391174352	14.088734744183451	14.158588122331958	15.062447103751298	13.422609071510063	16.783074335290443	15.364619209139711	16.962267510091987	17.06326102548656	15.777535507109416	173.60853436295903	173.64553365614805	176.39266713435362	176.3764613358852	175.28179012478222	17.830437950606182	17.700972486477355	14.683675950105608	19.03429485098041	17.77603009047162	159.28962952264772	158.00203586177943	163.0545900118042	162.5034619156749	158.65153504150453	117.97574064445756	111.7057733902755	92.84689325898232	118.45911930796484	108.75939624511751	148.77665155693717	146.7431459330664	147.87103326187028
79	1	660000.0	BGT_EPJPNU	1	closed	1.273335226389002e-05	0	7	5	0	1	10.21171263555685	10.654409115475568	8.999317731812399	8.340279856498961	8.529043294155084	13.681183444360604	12.626081992500092	14.477837348058058	15.509832221676064	13.156479853781851	16.09327791827688	16.973416266392682	15.155428961134586	16.255391030062334	14.827038106696223	173.14865013804706	173.82237442771708	176.12619479291922	175.04795040170723	174.6294779294201	18.383685766393462	18.037519882906164	14.70015561078368	18.022969167762223	17.95922920990018	157.8722859671341	156.33752958691016	163.06538794904324	162.8784838372051	158.2055503890276	117.48443093297168	114.4202946955461	97.09504504211404	118.91498814325216	104.03488073985515	149.43082855619735	146.71163062428013	149.5841422519024
80	1	680000.0	BGT_EPJPNU	1	closed	1.2813522796216588e-05	0	8	4	0	0	10.341552898741924	10.058383006743568	9.366324190702189	8.619120828354307	8.73088873955368	13.545018927421385	13.222017643599024	14.3049892212434	14.670686648680938	12.52653472013614	17.099964910425978	15.352869382075914	14.821720174133052	14.760295393187551	14.556031690848153	173.76058018914702	174.01356913405007	176.56461498766055	174.8761114954867	174.42410139698833	18.190163645271053	17.184101949871412	12.58834142841582	18.784696234853417	19.539308913975628	158.35276794547005	158.42979702800915	165.66975456511477	161.52669241249734	156.72049172391473	120.81497913815308	117.78778368951292	102.52366089417474	120.31787915753291	103.8635835083563	150.79880950750965	147.7241064602381	148.76653894572488
81	1	700000.0	BGT_EPJPNU	1	closed	1.226899229863163e-05	0	9	5	0	0	9.616113845822412	9.778499419510482	8.408672012732143	8.483124474053604	8.155325810084069	13.355132874544642	13.268253511489306	14.377535084932935	15.696503661362614	13.444951907662665	17.258087784915812	14.763545635062073	13.191232257646943	16.0706915284407	13.380245204697813	175.01796734182767	174.48300774632645	176.5703685603867	175.84657616764665	174.87600429954227	16.96830171682907	15.936478079845545	12.700600024579389	17.954584065739965	18.50218182665512	159.93815015269337	158.61282437927738	166.30965685114631	162.82481489109375	157.8011111250319	125.27365848486188	117.63050164970429	105.72891129490344	118.45596136313304	101.38731709463131	148.55350902599253	144.67765184369185	146.89404628948162
82	1	720000.0	BGT_EPJPNU	1	closed	1.4101836859137803e-05	0	9	3	0	1	9.054697734440218	10.567751202239	9.579020557070075	8.549559683366729	8.819761684943698	13.61541743013766	13.390105363519066	13.55399570449691	15.661504830544803	13.938046329154073	17.82128668662321	15.266872930567654	14.594534288985905	16.22785454964799	13.337306301656518	174.1043013926159	174.5412964405791	176.17650572359358	176.53533032312274	174.10867804105223	18.74466062841996	16.591461467792108	11.453977867450568	17.241355180453276	18.29189890467529	158.89902895334734	158.8729871648145	166.2583886752029	163.0173181045088	157.9712583542083	118.20843248250914	117.6777928230632	105.1933595909336	121.55026271731536	105.784332698013	149.32048400822728	148.1708409328296	146.09896241960007
83	1	740000.0	BGT_EPJPNU	1	closed	1.7071368454168878e-05	0	9	4	0	2	8.368561631447138	10.637405268139972	11.108959595785908	8.405382418309996	8.50269302324214	13.625403059012116	12.781070853252512	14.51193210191892	14.49036928326356	13.554050640884292	15.909582765276628	15.908401013402418	15.10196412857858	17.110300435205914	14.586722096085618	175.3210985308549	173.87273591368188	174.73527612575373	175.86275050307592	175.67461579966812	18.879268506530547	16.58454692029766	13.536610600590926	18.701861670004885	18.2629531520067	158.1239900245175	157.58679468152783	163.00627180997466	161.96854994031233	157.67316747204993	120.92845881336804	117.19055107560249	99.57078457122326	124.01248614941498	103.79310339055458	149.81726765834586	151.1815841393475	149.0225904720933
84	1	760000.0	BGT_EPJPNU	1	closed	1.5304093966059087e-05	0	11	3	0	0	8.501066099204913	10.848569306023151	10.857555224239896	8.386678986573518	8.782536354848311	13.501527626923917	13.129655235047052	14.598013555448006	15.602974989754088	13.658807408452688	16.977776268393278	16.052845597777306	14.87040237687902	15.463785044675287	15.170403501780976	174.69981040259194	172.17999589263175	176.34538215689264	177.7338898573345	174.35083039965156	18.17373238283927	18.470940019742805	13.78314933954093	18.42719970040325	18.615074923645	157.6340932340879	156.3679682781183	162.59428894112662	162.22726184926063	158.2295684290908	116.71977378881397	117.38981720592037	104.4520581621362	121.92967209784712	107.02132940907111	152.1615521870446	146.7514377619811	145.59384633060722
85	1	780000.0	BGT_EPJPNU	1	closed	1.4216702180935509e-05	0	8	5	0	1	7.479636774476226	9.696525966256702	9.169786385449555	8.0693366147481	8.702712939959254	14.081865891453056	12.768589903097864	14.460200726395056	15.454112829232328	13.436111149838732	17.004583151848777	16.08684056561612	15.28490930456581	17.19546682407496	14.590351507780984	173.8433968923601	174.3138103665386	176.0245800328127	177.470442316388	175.67289495090068	18.976336509666947	17.31945684147289	14.497503853334797	18.67137048395517	17.553830087274772	158.14249395224934	157.732840173128	165.91032830043125	162.0238838972591	158.52903731200922	115.32887270407196	116.52853935418904	102.97366216429344	118.95427234977224	109.29330789880169	150.54514716436427	147.17687501288736	141.90554775880133
86	1	800000.0	BGT_EPJPNU	1	closed	1.6532960544933256e-05	0	9	5	0	0	8.651760096005889	10.996289882802634	8.423290447176601	7.926014623061327	8.979512505504434	13.198380762371924	12.608106099511808	13.961430309660717	14.93210229257064	13.983760186164234	14.759537880552802	16.06430725741603	16.53861658899507	16.318189591693468	12.840207601589643	173.50051373840395	173.3316030174908	177.09817763540377	176.96468794994706	176.39217434540285	19.61972392330152	17.408237329846713	12.538177435514092	17.83485929374648	16.49360416264912	158.17031331487385	157.60755282388166	167.80407495401934	163.22388417748294	158.75608719031152	113.5558386026813	117.46359259355356	100.51120126354276	126.2321569905469	107.65493084746744	150.47467992128486	148.9005843204781	145.28359488770982
87	1	820000.0	BGT_EPJPNU	1	closed	1.7327174841764668e-05	0	9	6	0	0	8.391990872090018	10.541056086067147	8.64878275214948	8.905643574303854	8.652977733731314	12.838462920838102	12.866925771947916	13.750906354517754	14.233171673420316	13.858281473515904	14.924923102127002	12.773894448851804	14.837310410469549	16.11318697618543	12.695766398820671	173.55822763898132	173.4566609260327	176.14415779656343	176.41321228041875	173.57459308082915	19.122988982906733	16.966090972541426	12.930221105674477	15.982788193912604	17.254305512015844	158.34340220255692	155.8753979466677	167.0285199774993	163.90741944411923	159.93304816358716	119.65773782295724	120.40570707190444	103.61946476821926	124.18618388533656	111.79432133547267	152.07058085991784	150.62509490568775	145.15338834195842
88	1	840000.0	BGT_EPJPNU	1	closed	1.4055711653291772e-05	0	10	5	0	1	7.948823760928258	9.979785561256415	8.796597644768326	8.013122195362799	8.008250678179698	13.40867542868161	12.76594352728993	13.77179179383268	15.127606722487773	15.049212621022685	13.714357858329231	14.285026061828466	13.976860537110138	16.063515886092986	12.85284537072637	173.24203081793033	174.02310273738428	176.85376259547112	177.0437647170646	174.3018710663008	17.586788273393577	15.37684978157835	13.11286090833625	16.780054281220316	16.726916144018627	159.72327303437822	158.8255074210931	164.07468202298574	164.1239676544034	158.74943061306163	117.12342280771972	124.63636854559994	105.0079254716986	130.38671586930397	113.17050147901232	151.91301150565786	148.70613767797167	150.67355021210884
89	1	860000.0	BGT_EPJPNU	1	closed	1.5873714800400018e-05	0	11	5	0	0	8.33117394059935	8.968705384933825	8.534807751395892	8.14322692587436	8.401730818679283	12.828673869671862	12.18045805873577	14.079395431305802	15.522237469736988	13.734966869447424	15.163107211979709	16.11897974120879	15.279539858955832	16.754530871366956	12.85159944469672	173.16609612491877	174.40787126260068	176.65764257849182	177.67076308858913	174.7620714066701	17.831130535532647	17.62479348192553	14.662806710330344	16.806152055656327	16.69550510977655	158.03003176627837	157.7541414831318	167.54718948779598	162.43615536380983	159.56165000612498	114.82301616833948	131.37991645704264	104.45523208602536	121.5021376922063	110.34980432124809	149.04400148996203	151.27539339364992	145.27055867708268
90	1	880000.0	BGT_EPJPNU	1	closed	1.5042212295487758e-05	0	11	6	0	1	9.400806676467717	9.526662689309408	8.559977895055505	8.880237966049219	8.164514109453611	13.42181663918474	13.215910878018605	14.161203270346524	15.767552478244616	14.235601481472088	15.249740452649505	14.945940835641451	13.67732861297421	15.734199946575506	13.736266593770836	174.78655645161786	173.6025084333322	177.09781927693055	176.53424261923965	174.51425869183092	18.36504861824212	16.231452121115645	12.876295828918684	16.949209922337932	17.305739171516798	157.51841445774568	158.99538489371002	167.83778501686334	163.73464135220058	158.46269245887467	111.00617832138644	129.1026393348299	115.44590000612048	127.94985548351931	107.26659109289632	150.3465562066321	151.11681995554355	146.48619381688275
91	1	900000.0	BGT_EPJPNU	1	closed	1.5042212295487758e-05	0	9	5	0	0	9.688050320501262	8.58274563907649	8.647277973166997	9.287435316967702	8.792097634800777	13.796859039665838	12.31805099528062	14.592897033677366	15.13767274765988	13.684118621287654	15.843885522873409	15.24467230860589	16.04970325481317	15.133339426259516	14.991001635106985	174.29492323724318	173.88612629884338	176.20280479944293	176.57046997956456	174.88842575019098	18.83913436714302	17.984756491242624	11.953261031623748	18.008755605990004	17.291651446908197	157.8864827401629	157.90126002610614	167.10056035588084	161.11460308135258	159.03141678476234	112.97741300655306	124.55424496674968	111.89738997733484	125.67373846897452	107.07559928212972	149.79908412052686	150.64240421544835	146.14273732479168
92	1	920000.0	BGT_EPJPNU	1	closed	1.656632798360726e-05	0	10	5	0	0	7.895403510929641	9.14605863305817	8.534665099216735	8.4303030331994	8.028460391085655	13.421747740004168	12.524554155347124	14.7064084436109	15.509486371801689	14.990418365320902	17.428488324175245	15.985989011895748	13.901440835542896	14.15279262961473	13.58852587179324	172.30879210773875	174.75081077668233	178.1869299458442	175.47024921808074	175.72874726572854	19.08524758164352	17.59676869079007	13.062639558611348	16.66338401876404	17.814071575439613	157.7983298789374	158.2518780355756	166.9102693012834	163.87675574837183	159.1092801602367	114.29254044058948	120.77828789394624	108.03699300236146	122.6673945848296	108.90757200870634	152.05352326784006	148.90253161634865	146.79859095096742
93	1	940000.0	BGT_EPJPNU	1	closed	1.830152873728487e-05	0	6	5	0	0	7.752487364669877	8.964177829640228	8.975412136805652	8.310619582893073	7.692460190377148	13.170850710380812	12.380506773207475	14.334900015997183	15.328326791327306	14.69854290733286	14.781456235585	15.18598760578257	13.86944936858453	16.353936349068974	14.011335883076908	173.14812306174267	172.9299179697625	175.76630400870735	175.52384442732438	176.71055136675292	19.09983670929006	17.647079096095574	13.261419913223316	19.36022520985719	16.57050241710772	156.74197671435678	157.98812326917653	167.04985145037926	162.6291370981632	159.7330363669843	117.74057355878551	118.17318681898976	116.25202804139836	123.40213817777654	108.88304249301216	152.927264681319	148.80325258859213	145.2948595542846
94	1	960000.0	BGT_EPJPNU	1	closed	1.4982563881756795e-05	0	8	4	0	0	7.450100699549611	8.419564612188946	8.581263219148662	8.262091179736627	8.6624588327929	13.634074584759556	12.350710697127688	14.618768893070804	15.47617593929863	13.637633544607194	14.704618246739669	13.614076829898902	13.645708224836266	15.51247804563654	14.31324530054339	174.43554040154407	172.89354796887207	176.04436961842256	175.0004362692791	176.62948832622448	18.69692410776592	17.186743377789544	13.25759706661546	17.117967364498114	16.231615374106397	156.9093459418891	156.98773255586582	166.23294889301397	164.065763375553	160.45481282969	116.76735314111708	126.95184600287574	114.26981794833812	125.98825705786936	109.30092275188775	155.52839775140745	150.88622747222752	149.19776581731338
95	1	980000.0	BGT_EPJPNU	1	closed	1.5304093966059087e-05	0	11	5	0	0	8.747034762632506	8.683119902095077	9.14467328547268	8.505391974458327	8.44076157302365	13.167844229378346	12.117779220976796	14.452538560316055	15.523499974717437	14.251154058793045	16.03636125864264	16.604819953331734	14.520827826666975	15.305799729619965	14.435838027657963	173.92316526929991	172.7097335108741	176.22585991511482	175.5164797449951	175.55940423960246	18.7205308035154	17.79518079196007	15.245619379215224	16.585615723423594	16.789704752023862	158.21340706434884	157.50154989709895	167.6426506077009	163.48818721436206	159.78555207934318	113.06775127705144	121.19561187931612	108.2904112078742	124.85704354814138	108.77836073725472	150.4651947468263	151.97632784647575	145.90782915694862
96	1	1000000.0	BGT_EPJPNU	1	closed	1.273335226389002e-05	0	11	5	0	0	7.537681830345877	8.393215179383544	9.071557683880526	7.859725393881799	8.040245039136714	13.59325008599475	11.764413429227774	14.522812544760624	15.313890031279522	13.774056618956228	16.989499822506847	14.989113874398257	15.46702270110587	15.368898577116523	14.71034787436955	173.89777157830525	172.95031138101314	174.7635960657188	174.7337568584957	176.79986653303365	19.46752284069951	19.205244905613608	15.963214928115471	18.01952332698708	17.640612266001934	157.80087056961042	155.49730432718525	166.43492464390786	162.6185274927164	159.0937065384455	115.9635146840967	124.29722422188422	109.83880515630295	124.92230985456663	110.80215958137968	153.54373495113862	149.56856171976045	143.76240085651344
97	1	1020000.0	BGT_EPJPNU	1	closed	1.6532960544933256e-05	0	9	5	0	0	10.6122816169835	8.815679459203059	9.258004125457273	7.185952773345772	8.99651511104027	14.363036954853367	12.711911227686844	14.985480895550351	15.558753480775009	13.336456080075124	16.22440087344393	15.474978615636616	15.28135152152319	14.465577566914078	14.051707793875549	175.47854117674774	172.25055041057834	175.9685091408939	175.346920785358	176.2396013120286	19.418047729465925	17.414997411300156	16.125120981596357	15.366484455150916	17.474568544375213	157.42804922894186	157.74644144430016	165.86553183189136	164.18096955900285	158.9192621150997	116.47272732659246	126.12997856987457	112.27150613710924	131.2452128934713	110.41527060295115	147.28613953374034	147.071833732497	148.93007057949762
98	1	1040000.0	BGT_EPJPNU	1	closed	1.375814465716568e-05	0	8	5	0	0	8.283914985774844	9.05428381427358	9.317093290475832	8.262755159031844	8.015622875357916	13.713445348907197	13.358859433356688	14.440494906010231	14.912704632849174	14.451589708579938	15.90275827597385	16.35198861578027	13.321026562264231	16.036644804321583	13.799637261950537	173.48555841217586	173.9292568588926	175.6292847447522	173.61499916205634	176.1080354289916	20.9678289180089	17.32942651015396	14.993575324182094	17.608700548482453	17.082560342841926	157.87146356662635	157.28068526140285	165.3364062728407	163.90424869882537	159.5659935240514	119.30346151635904	127.22886914785497	112.83288199375272	129.18240519092714	110.484157956252	151.3455100827204	149.3483809075364	148.7293668941221
99	1	1060000.0	BGT_EPJPNU	1	closed	1.375814465716568e-05	0	10	5	0	0	8.461004858559807	9.198091685205132	9.150793991163372	7.74146214201186	7.774275366671341	14.021714181631005	12.330110411263323	14.39883352938197	14.445718125939043	14.155672396554476	14.065374706873708	15.688556542474704	14.612452778623306	16.57982837277953	13.926862135394773	173.69738614175864	173.0722270132034	176.67191066206016	175.04417793148752	175.9943667935065	19.752011943424403	16.815377313270428	14.878374014222638	17.189584428867004	16.379011219440397	158.30869156551626	158.0964936415629	166.9629838479516	163.9618715523216	160.56459526296672	118.8609757516878	120.81547220250312	109.89138304104466	121.96652253411769	114.6661010628354	152.57520551155477	151.8739307563567	145.30990085197877
100	1	1080000.0	BGT_EPJPNU	1	closed	1.7071368454168878e-05	0	8	5	0	0	8.415519825416988	8.477482821225168	8.547451403282805	8.364524315023846	9.030623128859611	13.54493079465596	12.651401420075908	14.72373833186132	14.23434622428752	14.100601076882272	16.652093089134908	16.258051949740178	15.144664188343578	15.965060817599436	15.09578033730346	173.1328570141027	174.5269501831595	176.6453035873076	174.2353405280213	176.36940603375194	18.86152871114089	16.520210433315558	15.868817246071275	19.36737661599855	17.570356659784853	157.59867568922567	159.3337799937062	166.5034306114364	162.71509626950348	160.05178543187463	118.830964184544	128.0714664970745	114.78925299001608	124.86792842621982	107.1663789341875	150.4794458100144	145.76701392716168	145.51024440130794
101	1	1100000.0	BGT_EPJPNU	1	closed	1.6220833010168047e-05	0	11	5	0	1	9.264179833022004	8.943558087890546	8.627895166438709	8.724093485354107	8.246025929747105	13.43554325029151	12.222570942147444	14.717015178169907	14.908872340213726	13.918247485063883	14.636342492492014	16.026413219377133	14.803845722151408	13.45048075671012	13.19164794581681	172.677628859251	172.95828427221787	176.31140599793036	175.81010522963547	175.9563363523016	19.233030960705364	17.269293753475438	14.720743715547824	15.800207875251528	16.74014782912854	158.42868471164107	157.69429015397304	165.86178497514092	165.06651742570287	159.0601770635491	121.24814610655086	119.00379401616416	117.30833453459618	121.1611595463983	107.83362323233057	150.31552209130646	152.80426921624235	146.39233986546665
102	2	100000.0	BGT_EPJPNU	2	closed	1.066328051431371e-05	0	9	5	0	0	9.22477109845613	10.959653955830277	10.578979215072632	8.792349051839663	8.245196523089882	14.733003141912704	13.055622471992118	12.517632237754144	12.968169741938	14.012984593995045	13.66051613214382	15.890665912657692	16.549475903140863	15.145706830263306	16.437840407493226	175.57565919814252	174.40243519975164	173.6258569055387	175.3258053044326	175.8794504792013	17.186055139900905	18.18798446233696	17.343305163866567	16.14803830521326	17.88770175290742	159.97237809853573	158.72484827782898	159.12061909812505	162.94249907502433	162.3136087398037	110.86919568581196	117.7318937219002	98.16976916483816	119.2119645841669	123.62222360001851	152.9480920174093	149.90269666135555	148.9925498427987
103	2	120000.0	BGT_EPJPNU	2	closed	9.41908800147051e-06	0	8	5	0	0	10.723090303151212	9.949777371318143	10.27115149337657	11.402534989779063	7.874006271790832	13.68695496828052	13.28581350860346	12.956592998081554	13.281876036371576	14.59556845979545	14.018999999703423	13.209013624717793	14.91006241098487	14.600669022863324	17.87202082555903	178.2356881560749	172.79414326613968	175.6597740704647	174.73425861448266	174.90993593404517	16.613772413129062	20.07981951272093	17.640340354980506	16.407435508222783	17.262143506564374	160.21176695811545	157.1321355336758	159.53290225773586	161.63442641747287	162.63423804802153	110.7271917781436	109.07601567154146	96.2048260642754	121.45089094211971	124.98197510212384	149.8572379988723	152.5864351516076	153.97671908700624
104	2	140000.0	BGT_EPJPNU	2	closed	1.3282548039454188e-05	0	10	5	0	0	9.077219743962203	8.394415943402167	11.088702908913817	10.77837542534673	7.847917576691825	13.800317517595902	12.028301787471504	14.456729356523075	14.258491163858949	14.476569709064693	15.70247707537932	15.602329130498855	13.19787095058431	14.386771710764616	17.652063935585012	176.04891908343265	176.26638750173808	176.57339157065417	175.75694022373972	175.0454223429358	16.44100583469498	17.875160268438854	16.059748184657494	15.376970713131106	18.19340450224305	161.1255073886851	159.81630703118535	159.87694784338905	163.06554203391678	160.47170076878524	122.0290950235588	109.58232856496709	100.49012992282344	118.408423935309	126.3732656040754	147.1685188634243	153.01556516512233	154.7296791382184
105	2	160000.0	BGT_EPJPNU	2	closed	9.77390712077768e-06	0	11	5	0	0	8.84358499735654	9.361047607063254	10.87767149158634	8.811611151705893	7.801898504590475	14.183321164932703	12.432347470331516	15.448048124897232	13.225816809543808	14.69874280543959	15.446880404651017	14.418147890543572	13.150512266595069	12.70787578589509	17.861420386501464	175.5834161008412	176.31139982426137	172.85647933816747	176.78076959543822	174.4003424060815	17.650884752230198	16.977351999369716	16.219332796259383	15.572431741347836	17.047759228101718	160.3955950719844	159.66721592441635	161.19656222999924	161.59960633779875	161.1982749751387	112.79965337929312	117.14387536499945	101.42976713345767	116.51193874448558	131.42198036850607	150.47389007670887	149.73579262798725	151.11869315177424
106	2	180000.0	BGT_EPJPNU	2	closed	1.1081163763888986e-05	0	10	4	0	0	8.325966406099614	8.657485311366313	9.167392308602595	8.918166213456757	7.760203943622667	14.55808336407632	13.952090696133409	13.922901565866937	12.298766416642511	13.909873523590116	15.0170861523524	13.632915118698596	14.008793149863015	15.01748657521291	16.512734634248872	177.09054320279705	174.29603917290422	174.50984923733603	176.36335690419338	175.72798158464607	16.39116354335597	17.399091589426735	16.33949500705329	15.084151674327996	17.696876692964718	161.0280105291115	160.50132863918566	162.1892604102804	162.19925466985626	161.0241239018786	110.65540773157852	119.52936600615335	103.6699749096666	119.34726313006816	129.88660338106007	151.21140924850755	151.00522983435272	149.44591345623817
107	2	200000.0	BGT_EPJPNU	2	closed	1.0289813405204622e-05	0	12	5	0	2	8.718443885335905	8.650972884141067	8.696452670503428	8.74202578708895	8.286441641177431	14.74248002512755	13.3666750993081	15.02569912835004	13.483743580188886	14.413523152596683	15.568776914606955	15.400426383247124	13.769891173457324	15.222293737807842	17.080425508646826	176.6255977620444	174.1455418446547	173.1452941756895	175.35544693080257	175.60887669590636	17.308981589280634	17.89471009262913	17.94383441708034	15.262991562579623	18.74784963989639	161.5714676876647	159.20145335455132	160.70141155843942	162.46256721119784	160.9227784467333	110.10553827563518	120.36671603963664	105.6685022786962	117.44018281072807	139.45488149899543	152.81881646177771	150.65339460967766	151.28184229240722
108	2	220000.0	BGT_EPJPNU	2	closed	1.0289813405204622e-05	0	13	5	0	1	11.183918795214616	8.639960761511333	8.820896147444358	8.533765664932234	8.11988431012173	14.40493622034589	12.618543227159288	16.23722994420575	12.894065105603088	14.383038724839455	13.9119008388051	15.53095698624417	13.180741006516328	13.294954658961288	17.47768605691707	175.78989860844112	174.93952908836366	174.2585247173673	174.138813774185	174.4996448940625	18.83458158991448	15.56770473133155	16.110751411297468	16.108196311618578	17.68874571292195	158.97548467114638	162.7779464949355	161.49566920933245	161.4347759544792	161.91724323557617	112.06079711765943	115.84858020814012	102.95213464777304	119.55257918772207	135.79984277325153	149.72159405821031	150.57749107136607	150.60726985167338
109	2	240000.0	BGT_EPJPNU	2	closed	9.77390712077768e-06	0	11	6	0	1	8.000254324120007	8.458844615059826	9.31107941956236	7.694468611726152	7.896920391670752	14.468605206697644	13.2232713575578	13.903766195626227	13.720894763786411	14.281859635832443	15.618310293871314	13.653038406795032	14.286420340939388	13.57620876874324	16.927074428951975	176.17922874361162	175.65672846869188	173.44783251878977	175.52013432163787	175.79323478157642	16.347211342767466	16.451954090478264	15.608285899204708	15.859948805861777	17.26459112304902	162.4965198999538	161.7609742495491	162.70749132680774	161.8364053298259	162.10404987691314	114.69302140598732	113.38920327368896	103.63192343520078	118.53188396211698	139.73976903976583	152.5104800293944	149.82332764124905	146.67588067481103
110	2	260000.0	BGT_EPJPNU	2	closed	1.1359724275016136e-05	0	9	5	0	1	9.108025217255529	8.919339306234539	8.040930180430845	7.861123665044822	8.552902153706171	13.9339296089872	13.222484383116416	13.917782027696814	13.802336222280752	14.015185539553848	14.43519150433086	16.385038071946603	14.95454964249963	14.318162109904586	18.73870231288097	176.6943357206182	174.76866042320765	174.49474891911223	173.8042356924607	174.8310116061955	17.678087618360184	17.03315422941285	14.929646977814944	16.890100298588955	18.18458103846376	160.63501376200884	159.5383456894731	162.93784554146217	160.2874205889688	161.15554942396022	109.89662326524632	119.53754643207289	95.22765719788052	110.30572870172176	137.00564306767328	149.76929118903664	151.66457170044694	148.38667145700154
111	2	280000.0	BGT_EPJPNU	2	closed	1.0289813405204622e-05	0	8	2	0	0	9.134433371057604	9.195133965220784	8.782418841113653	7.737921739465497	8.327851239202028	13.911382069822084	13.001540964203878	13.592896643699174	12.477842205769024	14.118766346713938	18.567708249236397	16.11677251021745	15.26986092141044	15.453080509548515	19.855830358860285	174.85480366279768	175.8624412041615	178.32389927518906	175.18441220821575	172.00567405867025	19.113602094255576	15.888894444159384	16.75097590400814	16.53085150443623	20.42936621507086	158.72883250928905	158.78123560212748	161.34629384074617	159.9360695887154	159.18286459192754	110.42460729119048	122.88588334468628	108.04676843413792	110.84767741903909	129.1099180573583	153.21340663458085	146.55841448773842	147.7401628858071
112	2	300000.0	BGT_EPJPNU	2	closed	9.034839241305486e-06	0	10	5	0	0	8.4290474965597	8.775703913530087	8.896257220104877	8.184003337193953	8.528293280208253	14.266813134653786	12.526039198966492	14.394183792873804	12.710028173750915	13.834699264031988	14.913344424995142	13.566857382919418	12.833272753324495	15.216954553517706	15.559382399269015	176.63347196545476	174.5557662425894	173.3339408954821	174.3097732503424	175.0619429441275	18.05830381807112	16.43416087532609	15.944180336704209	16.304282377098687	18.02620414134585	159.56218810729058	159.8526868068822	162.01280757826746	161.05994772953386	162.00947929083355	104.51983414836936	99.3318665176988	108.00458383952292	112.465978041648	134.83254840737004	151.02120683376907	149.79013938394246	145.14462322800617
113	2	320000.0	BGT_EPJPNU	2	closed	9.41908800147051e-06	0	11	4	0	0	9.613120819720354	8.693409127197611	8.533345839174846	7.653824790279805	8.106254884319556	14.073134557662788	12.830599468498056	13.447318874486276	12.011401817592295	13.656982543015028	16.057260541491857	14.466629439879416	12.784396156039904	15.684444525732872	17.331797349585635	177.2474572969117	174.99503364814262	173.4254494906133	174.3690179106048	172.96957074657766	16.763799030957145	14.639098526789056	16.659857168755327	16.243305788773707	18.36716826524709	162.4432877422602	160.76812963716273	162.2504386950672	160.37074505437832	161.2405793812568	108.28527352843427	100.50161229044078	106.41040539803028	112.41590040548692	136.23078486747514	149.96194178504138	149.17104795864023	148.61510412063902
114	2	340000.0	BGT_EPJPNU	2	closed	9.41908800147051e-06	0	9	5	0	0	8.549001504342845	9.504786990223945	8.748450380013592	8.096057620407509	8.184544376099751	14.336931575719206	13.32743754947627	12.03574575170102	12.838680419616049	13.577624241319343	13.765911176474528	13.827982554815696	13.06655834641277	12.92389795502127	14.59114132669928	176.42447448335886	174.32059838631645	173.56570179038508	175.47994928722898	174.76380899106184	16.845971954178975	15.952023518317922	16.95051296688271	15.883012028940351	16.41210797415893	161.70291934291697	159.41137757317196	162.23477529439177	161.47206358716605	162.19208376788905	107.23962242970924	113.60467644171176	109.47304918498097	116.6251606561961	131.56073003217787	150.81220070754807	151.55004570735815	147.03726750813814
115	2	360000.0	BGT_EPJPNU	2	closed	8.232843033196464e-06	0	11	3	0	1	8.092401927966518	9.260561450720513	8.977303711784893	8.376230080716828	8.74533777124477	13.576843865772206	12.042240278610242	13.873175906918128	12.791807519936755	13.207009124963422	15.523047640308	15.416891438388406	14.614436443277883	15.74558813211097	15.675188058882943	177.36801660277104	174.06608025898194	173.47493724269427	175.42247127820548	175.0255775270183	17.972557944123402	17.029115229410674	18.94474432955632	15.843995579999032	18.582780028590783	160.846675917565	158.99879177362598	160.51634885948016	162.44643483092997	160.4152588647817	109.85905283766628	110.59545482216544	106.29839684407922	122.7372611264442	128.1768976330357	150.41315274929772	148.82967407167217	149.42361975440593
116	2	380000.0	BGT_EPJPNU	2	closed	1.2437753070126862e-05	0	11	4	0	0	8.069617680188287	8.292915695675088	8.391008437417632	7.6396450819141455	8.015522746214458	14.251958086587544	12.19987647072282	12.973085293832485	12.886754600896175	14.22336224130385	15.412307591580962	15.67932305166426	15.281392105465589	14.46096206012512	17.893163773670388	176.37695565887353	173.48285076911367	173.81444012825744	173.89406032092893	174.91232262981035	18.017689663240336	17.692995865550156	17.129696162975527	15.679601807751837	19.85150114251653	159.97645094713917	157.91121642277008	161.68518844662873	162.3792632660227	160.08627422053735	107.00710225036453	108.6575856814405	96.87842409898988	120.8878993583374	123.15334062687626	149.27894727735307	150.66103984949183	148.7563129284902
117	2	400000.0	BGT_EPJPNU	2	closed	1.3282548039454188e-05	0	9	5	0	0	8.52265881132004	8.789390776162701	9.780462453789298	8.238848206660725	7.783022083254802	14.376980297109164	12.786274885541474	13.607494315870865	13.339417880285216	14.194931552855795	16.01914128558347	16.64461592892479	14.594019731986702	13.95655407941138	17.242703874262478	175.8834270343335	174.57462726666353	174.78403599889333	175.00494627105937	175.50129611410333	18.01899560352893	17.70696904183271	17.10523597123112	16.756461980822923	18.88799340204481	161.00528182749724	158.40113845796313	160.30159105251502	161.87601906156615	160.4670289250803	113.26218600260736	117.27536584976704	105.12127380730708	119.81968824320438	127.73072330860762	147.76825588728113	151.31871587897496	149.50868472439586
118	2	420000.0	BGT_EPJPNU	2	closed	8.051229898097022e-06	0	12	4	0	1	8.892391722944947	8.749456745831129	8.785065074979867	7.946866356095523	8.580248296745038	14.026544285689903	13.362933966848187	12.743676865126142	12.23770387043805	14.12686857638914	14.208427944272852	15.827369262329142	15.379257339237316	15.74121402524746	17.590469969053434	175.33252078497236	174.47577394791278	173.3609940143313	176.1166216274143	176.23291592245283	17.907166810714184	16.944933439161527	18.46958018475245	16.781296669123794	18.561018542594564	159.99214590568238	159.75665733659486	160.99449108436195	161.949064705467	161.03319456686407	113.0360738995628	113.76140040992748	102.484493900163	120.75529194945165	124.47347656871462	149.68872072577634	148.65473942265646	147.36228073252465
119	2	440000.0	BGT_EPJPNU	2	closed	1.0329101811299726e-05	0	6	5	0	0	8.16112581042049	9.386804456278986	9.978552943036538	8.342292906082609	8.314138517734335	14.627508112010249	13.472147710987148	13.481478537683412	12.514055653210876	14.654158368501488	16.459321999041745	16.106667462294844	15.657005022152358	16.33410691285925	18.622797062295287	175.08930048508142	174.76090235618992	172.32567139648637	174.37202174826314	175.81833336223156	18.98651619642205	17.032995623811924	17.455718521013473	17.591312212922162	18.615673040655395	159.71807448379158	158.72250163707545	160.45912981562094	160.49678461957018	160.74288721398722	113.09901189010075	107.44831962308282	107.03759829842842	122.31522488444604	124.84296519063892	149.35291445465592	150.94193519407727	147.89551012577817
120	2	460000.0	BGT_EPJPNU	2	closed	9.77390712077768e-06	0	9	5	1	0	8.89907125500635	8.216230208727113	9.334504360617435	7.668933670345609	8.38676633679701	14.570381421586609	13.24478619274453	13.21269501691549	12.7621398273583	14.596209395807708	13.968199777260669	16.668316291702897	16.784091100655708	16.191056498042258	17.948272949579103	175.93087731516584	175.3172982544261	173.16355632546723	173.61534963907812	175.29488811320172	19.16541462242188	18.73103630310925	16.7125104948276	17.055362298215947	17.733336525169083	159.31911719587737	158.9415862060349	161.7817111368003	160.1236436591113	161.4865041507408	111.06885373652332	113.59105901432848	98.18887881712396	113.8386438034798	126.01414660045316	148.6631751736324	149.57767438830075	150.70684179703034
121	2	480000.0	BGT_EPJPNU	2	closed	1.1359724275016136e-05	0	10	5	0	0	10.01384660284963	8.319165074934611	10.430135312176612	7.971065529467266	8.341335587084373	14.22277947175389	14.407535061334563	14.154021260427331	12.488673575150694	14.3528159651417	13.768714918916114	16.77308622064928	14.041430847695544	13.87393616405518	17.021387659066352	175.88929815015732	174.7376148732596	174.2771397433112	175.76436694706447	175.7721945023178	19.196789967655288	17.462756712374375	15.87733231015281	16.175675872630006	17.422273194224996	158.3873406461711	158.84764667378977	163.73414098462595	160.3464567341892	161.3055744612835	112.97390860510882	108.13246448513668	108.70014472588365	115.0734967402079	126.31572554929168	154.01779440803318	151.14708591227338	147.32105428406223
122	2	500000.0	BGT_EPJPNU	2	closed	1.0289813405204622e-05	0	10	6	0	1	9.670956367299238	8.600758029799026	9.76091379875805	7.998504570811795	8.263841080091286	14.310154740345927	14.07553565298707	13.076372924845623	13.205708325769786	13.70217360602189	15.335228699024952	16.3527358906238	15.061652822802284	12.232405507604213	16.5012208877188	175.05487467631824	173.6567163550152	175.4578586303828	174.39822312621396	174.55923657351823	19.458029453529203	18.02438889026481	14.660967121639304	16.789196506977433	18.980401320416107	158.25940151828465	159.29060030116167	162.29551502924713	159.67749455609498	162.04523379244088	112.74715597868835	101.92615216332143	100.71644527841792	118.52557662644864	129.73886316875087	152.06108933458836	151.0005868882012	146.22810059480545
123	2	520000.0	BGT_EPJPNU	2	closed	1.3604252230886016e-05	0	9	5	0	0	9.108985397170011	8.511982210026733	10.55172772005388	8.213432899569495	8.632145650861228	14.896403768670703	13.97276815143876	13.07371202404794	12.855165240051006	14.680256039834166	15.71581450467521	16.992951207295707	14.671206012718011	15.92150888325436	16.68097821931434	176.05934898152103	174.82057318403662	174.18769235537692	174.5115153303989	175.51224425962312	19.22610395158493	17.4448740154185	16.156002174871407	16.101419617611544	17.524282136972648	158.85767772720507	158.36959978276377	161.13091952663035	158.97209250612713	161.7803497569908	112.10936567102507	99.20691593282724	98.73811051290387	117.88968324472512	131.99923221186884	148.91628316265178	149.7855692254831	151.03720184090272
124	2	540000.0	BGT_EPJPNU	2	closed	1.1359724275016136e-05	0	9	5	0	0	9.422668073355563	8.60550966286709	11.156967020026244	8.246198476249676	8.20787780060294	15.527246073396498	14.6147686782692	13.656367936174354	13.066347522756864	14.138179940006932	13.994338938568848	14.204933832437646	14.406341274755572	13.863272178618477	15.69549175832048	177.64788933066689	173.7478655782718	172.81202369445677	175.37074787683034	174.7097051002138	18.161505356864502	16.56235298879323	16.068304637550575	15.292597628605618	18.96846056102483	160.69808344321885	159.03911283976146	162.25975820432623	161.06203321267782	160.16768558535497	114.43376178930468	105.86251976070274	97.78660255170593	120.93494882857338	128.0767600092648	149.0661990127322	150.81243234372775	149.6348012325698
125	2	560000.0	BGT_EPJPNU	2	closed	1.2813522796216588e-05	0	11	4	0	0	9.617241365165224	8.282185442818433	8.22725676008734	7.676414283495773	8.004725209756101	14.986573995075249	14.003005974156368	13.633051750900448	12.506569802927324	13.872282463234564	16.50295527752964	17.075023379575676	14.804895284077276	15.949489125887098	16.044971498796546	173.91916079530054	174.4645041350854	176.07632323775218	175.26100017256437	174.9078156913232	19.98870481781861	17.504939872330162	14.621749031007054	16.234568185341736	18.49464945972383	157.39479504585918	157.26988211305363	163.3075330513475	160.36912285480318	162.34866688737773	120.9700154451928	106.63967233652112	101.52685838271184	112.42055154215493	132.02467485171502	150.22572053849635	150.5282346568863	148.15230079876457
126	2	580000.0	BGT_EPJPNU	2	closed	1.2283343668546118e-05	0	11	4	0	0	9.288425382904649	8.299961744105723	9.611204665116787	8.035602203384634	8.450773812704021	14.69851671357424	13.276553697258514	13.07907276553481	12.330752719452928	13.501953880145908	15.636813761627046	16.781321893308636	15.787315380199605	15.670653589135116	17.722029942156887	175.78898647618576	174.3675784234019	175.20143065964717	175.10339494918867	174.38379270801917	19.609965020253284	17.3928351978527	15.882504597228584	15.568469918666676	20.36949531547642	158.27545146647932	157.70267841655604	161.58942361518697	162.44741163215485	161.6897389380316	115.651207365817	102.7033977231738	99.1527087137069	120.40660615499684	126.89842442046366	152.31533475337565	151.09293437490766	148.51634625117265
127	2	600000.0	BGT_EPJPNU	2	closed	1.184316772127884e-05	0	6	5	1	1	8.369138865602151	8.168330736839009	9.513295620704	8.211261760294144	8.017863315956218	15.041530323496833	13.924100463084182	13.945638748810165	12.327555570089634	13.64605357775907	14.345141020477072	15.1591449665673	15.219625947707614	15.394558141782234	15.847633444845734	176.62742042177032	173.9649658187238	174.8055155829847	175.99458623506683	176.07046418559943	17.05222987317707	17.33137105395339	14.480923314930346	14.9476277418571	17.919928675628434	161.0226483443034	159.63705537521298	163.33114607108791	162.82943907142712	161.6037627956001	116.3659464217621	98.68972197541308	97.86306308667696	127.61039692236425	126.38488001242676	152.5427168623484	150.68123145766776	149.74799566624122
128	2	620000.0	BGT_EPJPNU	2	closed	1.1702019151106967e-05	0	7	5	0	1	8.518789806836892	8.154997684522419	8.952887981310663	7.968203946136872	8.566168068931113	13.523910803974138	13.630791039467828	13.7572438132222	12.574089515685351	13.536992263868283	14.084023267474278	16.23445952524063	16.182087528308426	15.491551984487884	15.636781703806156	177.1467921462135	173.37863941612	174.06713110533138	175.07901319417567	175.43801872930226	17.75102761699386	17.743674524885815	14.342582632104431	16.598584854981034	18.50733180735189	159.69938703095872	158.04214339921234	162.78195624389437	162.15009488650213	162.88358279359755	115.88651233361354	95.92877731548394	99.19737237407848	125.01132638282836	128.84515582540357	150.2191554781405	148.7471630994042	148.41262057531927
129	2	640000.0	BGT_EPJPNU	2	closed	1.066328051431371e-05	0	9	4	0	0	8.010259936214021	8.781868954436248	8.953550323259364	8.059612002820517	7.658809450027856	13.676444853670102	13.950911790159395	13.257001951251818	12.571962560066057	14.170469907783048	14.911316134725986	17.178477087639525	16.10204982175925	16.22085711431572	17.136397972659402	176.37045937381478	174.0831390042341	175.62649208359494	174.87092241995188	175.02189805731183	18.859448087027328	18.05230913050134	14.805869241719456	16.2259347436295	20.31073285310522	158.9306325483143	159.0921490529391	162.29954437792145	161.0360194899055	162.1761263669814	113.5624441951163	93.68470200804023	100.95241508829686	126.54271189046013	128.37289666825774	149.071746530526	151.4236493517297	150.6074407291475
130	2	660000.0	BGT_EPJPNU	2	closed	1.0037541645180572e-05	0	9	5	0	0	8.983208644062097	8.365185189131754	10.50714399288228	7.793641925032467	7.276095092152902	15.004528517265127	13.904923579209544	13.395232446127382	12.505897170703808	14.25252883466709	15.048078581623535	18.18198567057745	18.69165968664105	16.20530098671201	15.038778231799734	176.53551722841075	173.31885657844734	174.61577888739416	176.9272583677066	175.79978727053216	19.33144549512284	19.374757471808103	16.8073426766081	16.290209276405164	17.546171912426995	158.61585873058564	155.8573044557595	160.6390571616125	163.46255824677803	163.10258585812554	115.48899271003812	97.3709490307796	103.32359873868064	123.35707366371696	131.96038388082238	150.6423982472966	154.02083427159155	149.3550803643108
131	2	680000.0	BGT_EPJPNU	2	closed	1.226899229863163e-05	0	11	6	0	2	10.719918690847424	8.597655372209175	10.3647141548522	7.303209822136682	8.035460944446553	14.319211327346386	13.800426954107198	14.296232287788504	13.032776148200028	13.578622237641715	14.696416630558003	18.17480834503956	16.454352616225115	15.676667454725951	16.43158685223577	176.40729009212504	172.29636944531882	173.96136670565014	175.5393201672789	176.39990713191884	18.79948005559475	19.477971263472316	16.448038596191694	17.195767604733998	18.05983077777404	159.43982476583597	156.9832670793012	161.32976194579228	162.09257938378678	164.947706890384	120.495059023712	96.23352003767204	97.58357792217576	120.7046569029666	127.81478799518908	148.24084321316258	152.81485164199242	151.18542017206943
132	2	700000.0	BGT_EPJPNU	2	closed	1.1746766454773014e-05	0	11	6	0	0	8.356039252671765	8.702051560822083	11.47572232355546	8.064428849261258	8.266116629404426	14.553119310690189	13.739088707678842	13.653448802963814	12.724049134827563	13.61532015667685	16.27232171749569	15.959657696609677	17.268962471635955	16.809619636555635	13.863746533865738	176.46327925805844	173.37828467358787	173.9107479399315	177.64192453154217	175.86427227161644	18.88770887355018	18.000097203792027	18.46854789519177	19.61600511127057	19.348613482262284	160.00848998932824	158.1600730264332	158.98537091213674	161.20720641676982	162.2900435291884	118.35350112253916	94.24831293678176	97.02516395829062	122.71289969265294	128.9737447242641	148.83640189443926	147.93432255959772	149.67887842690038
133	2	720000.0	BGT_EPJPNU	2	closed	1.375814465716568e-05	0	9	5	0	0	8.665376814342977	8.740757480507328	8.937281059178503	7.798828617855984	8.218090313911041	14.036253145849535	14.877680261334692	14.350077981027514	12.671530090409629	14.202709483767732	14.36101452099668	15.575055917947616	15.526413228061523	16.780104407094523	14.464837357961386	177.76253725509437	172.78473641401908	174.22428174456974	175.47291895756584	176.71115933284426	18.46035711727454	17.19769036910931	18.082953585256945	18.525614658322063	18.472958870739586	159.7088000125157	156.53623985343188	161.03837392856886	161.89161995805313	162.38580195262773	115.22380299400297	95.768999290879	97.3815491366988	122.23736542683416	131.85313879081056	150.94429614370443	150.966219646855	150.49047650722088
134	2	740000.0	BGT_EPJPNU	2	closed	1.4216702180935509e-05	0	10	5	0	1	8.109526495607897	8.313005631431533	9.650205719490526	7.934050493841181	7.98972408730455	14.13324442143396	14.458820348296852	14.757989698451668	12.707901314526511	14.649277655386229	13.06030060009908	14.247834509350085	15.146150499758978	14.379992362949672	14.05149045900266	176.3762088520011	172.70855008345467	174.27245431069016	176.49817458588743	176.39593376352633	16.369598699953418	17.230195596984963	16.820899319085076	17.23569067293563	17.85565052761319	161.19429631729827	158.1312317422367	162.28716838056488	163.42517874865518	163.49739441899533	116.42295623888216	101.16639219783728	101.47792930005198	124.0262724103423	125.81150257296908	152.59118846996935	152.14398543585096	150.21194384084342
135	2	760000.0	BGT_EPJPNU	2	closed	1.4011977853913268e-05	0	12	5	0	0	9.254972111739178	8.580949314493978	9.289592355053642	8.366905177858763	7.61242614209853	14.653436660290796	15.54674048740539	14.29542026196893	13.169012450990786	13.125423279544249	14.707104219589182	14.716847664875766	17.267050678049138	16.044592031326108	15.111594395198034	177.19737097139986	173.16937200704774	172.81906160884373	174.53036462854283	177.63225626103306	17.49385937372661	18.12207921159268	17.83542905009866	19.872165989088447	18.0260812705695	161.59069095347803	158.11114924293994	161.04222891922095	161.53675274143873	161.48039284371032	111.45437262467576	98.65079073361572	98.4881624284557	125.50151910843026	129.02826207478583	150.0123486381602	152.0773983413812	150.37698133797034
136	2	780000.0	BGT_EPJPNU	2	closed	1.3282548039454188e-05	0	11	5	0	0	9.835070943263936	8.804353254872575	8.670612906119286	7.318250479991508	8.041847842997075	14.399839313247366	14.291090466889614	13.994067967798618	12.924476489920648	13.381032879796578	15.014167595479773	17.314738430672783	17.37466460879195	17.798365427084402	15.52741806435606	176.84912245474186	173.4128969815279	173.77946501211198	176.51123591745136	176.69538464161658	19.115502665682044	18.18262552133976	19.22045319745688	19.541552057446733	18.76725668385868	159.55640909564363	157.03341392836384	159.70784520059115	160.27781929498437	161.0415178022616	112.96460357650324	92.38632446994572	93.3250681707433	123.02470047137471	135.2360006522346	150.61612719085906	151.75094506316896	150.37267321900538
137	2	800000.0	BGT_EPJPNU	2	closed	1.226899229863163e-05	0	8	5	0	0	9.372413875079747	8.434179532008695	8.866392383818713	7.853476027516638	8.07066529775998	14.883736994337577	14.191796710286122	14.553957666509936	12.849010228495397	13.561335017110627	16.53682754551517	17.13463308261571	16.56582848940112	17.989693661646637	15.964497716506877	176.20910756844103	173.74215325069545	174.71343415566798	175.59686913182568	176.4997059514474	19.838311073484533	18.08861109118924	19.77202018188937	21.47602820080124	19.111339557621555	158.10892351652427	157.11395215493218	159.90217274998002	160.38359504777088	160.36532190482532	110.3176963245838	102.3604163776787	104.25291329681326	123.49049492747288	134.3922053304505	151.94840503557418	153.28979739526943	150.4256647874707
138	2	820000.0	BGT_EPJPNU	2	closed	1.5995069819828703e-05	0	6	5	0	0	9.452541327218707	8.746909029598367	9.070065176838414	7.608687539533344	7.847013310915806	14.960958514390612	14.510222234096425	14.190435938098892	12.694261135795816	14.287507580319154	13.24132594445754	16.439590661714664	17.661921557813397	14.984271505318365	15.585793842773398	175.72382315681168	171.98913184743782	173.97722551109845	176.0567827843833	177.49740852156543	17.860805593358823	18.11264591505499	18.73999247915444	18.83887152926748	15.681270595146696	159.5401422063349	157.655022930774	161.03896563777667	161.3397323825397	161.60098096266438	118.53832468433347	101.46742826044724	103.4701758417538	122.6413260708212	134.18386865279626	149.50154244834073	153.17978493372357	149.02424388815524
139	2	840000.0	BGT_EPJPNU	2	closed	1.046163597152554e-05	0	8	5	0	1	9.709435189006744	8.390240686037123	8.19250735923489	8.227238586409333	7.941388532940272	14.434494462974762	13.971021588381642	12.871300537748269	12.642505265413917	14.346930853271855	13.946811696512478	15.716420868051229	16.84717394837036	14.676066210378096	15.022584093049511	175.75590803545313	173.01539465465189	174.93129523755613	175.9160452895851	176.68474009324538	19.42706499596385	17.767863459215214	17.997900377142013	18.5808387699992	16.20035243981207	159.0470730270968	157.98214212686915	161.67969028036617	162.9122101958836	161.47417923624184	113.57319734380904	95.87955746696454	96.89724163919368	125.28107113813223	132.71077289258517	150.78204957441503	152.72721883153577	151.77826523583045
140	2	860000.0	BGT_EPJPNU	2	closed	1.184316772127884e-05	0	9	6	0	0	9.369682007305707	9.028217732914316	8.71528856545038	8.865636382268603	8.936880039894277	14.526487964677	14.381675714577392	14.501143380804209	12.51882830441909	14.449260958877815	15.012210618819218	15.578882135591329	15.690016339562506	15.688297143215037	16.583046916388543	176.47872064955283	173.3652266266015	175.37268387013327	177.10260903249227	175.32498233719642	18.490704367526767	16.434239853234537	17.935967208261097	19.164553080318647	17.858374577666243	160.69283536646222	158.87352872288525	161.6141149473633	160.94792681026067	161.64241548815022	119.8510401329838	95.95867557550804	103.61915218488453	118.90570449064457	129.99653431091113	152.2011280132475	152.42888780234748	149.99160600814977
141	2	880000.0	BGT_EPJPNU	2	closed	1.6532960544933256e-05	0	11	4	0	0	9.025985853293802	8.526168464302046	8.512901089760819	8.84242728900715	8.728966838101222	14.43807328492149	14.790296148468256	14.897949046668472	12.943293075978168	14.12776166828533	14.662270810366667	16.013820031476918	15.374241891381958	15.46909785022525	15.771504422415155	177.68570345800364	174.53519380997147	174.38857580836125	174.80575989702007	176.95179479067582	18.195736909711027	16.081665858533256	17.653587485762728	19.58456157783954	18.228517945690715	160.5914569228231	159.5975077104914	162.91202921553705	161.39365774197125	161.26421868726823	111.82359930946834	88.33415661700933	108.0065720109685	119.71630029260491	131.76108557960194	151.1727858495956	151.76535484697663	147.8340701819709
142	2	900000.0	BGT_EPJPNU	2	closed	1.2813522796216588e-05	0	12	3	0	1	9.864898993575522	7.991260723011288	9.318442434720504	9.63934228054558	8.261584683457347	14.595236603510976	15.79738219929612	15.188937963811972	13.499811198631065	14.136908927726294	14.385912332579062	15.337184563197727	14.722718210138645	15.38174278126368	14.861203573200328	177.30659668931978	173.36276395814653	174.50505261782504	177.45196789793016	176.31727186884552	16.883951617738592	14.447986316028066	15.999260253125858	20.07607111769344	16.360522947466713	162.00590611956522	161.8483317023228	163.3827350885468	162.19904060144162	163.7230486215989	114.55329960718336	90.87769433662864	112.105815524134	124.26651141723478	133.26698512077246	150.0086006559865	151.6985804945174	146.28934798880357
143	2	920000.0	BGT_EPJPNU	2	closed	1.5995069819828703e-05	0	10	4	0	0	8.857504684702926	8.98854360934895	8.706176804479307	7.681674411952329	8.065650989730559	15.08533575658647	14.780596664425092	13.672974920265636	13.094708835064711	14.573663812598202	13.783670407538771	13.481620935404242	15.071653176716842	15.510031996161164	14.3595550160026	177.91811131295657	175.2113294222421	174.69589333189168	176.49633175991403	175.87865337067518	17.491796745794158	14.877841460800196	16.516196410883225	17.66748274823521	17.54540112864694	160.16727371236186	161.08507619681845	162.8173196139674	162.59098735163855	162.3227556061938	111.59220723148452	94.78126196681048	116.4355012674908	122.70556249200467	136.1002233580728	148.47987581733616	150.34725334547383	149.8555421424601
144	2	940000.0	BGT_EPJPNU	2	closed	1.241466383661085e-05	0	8	4	0	1	8.975611919319011	8.90972589381695	9.000624777577434	8.436042941324738	7.794942953062582	14.26151595116812	14.172544588433286	14.405709334562772	13.16416940018352	14.092344886049265	16.40796210540283	16.41536825584617	16.69849927679261	14.938454253407128	16.486319197539846	173.5231883633742	174.00958894697203	175.20724510297458	177.10686154152015	175.99096282080032	20.375955431913955	17.362049217840482	18.11267586070788	17.861487092399198	16.868126802198354	158.47428370693234	158.24965770708076	161.62706180877373	163.2779537431215	161.9845119969018	109.6091145201633	101.6893473304336	115.91373668244825	121.59223364798554	132.56499801879505	147.14570177525027	154.37986737794887	150.8593720573561
145	2	960000.0	BGT_EPJPNU	2	closed	1.2813522796216588e-05	0	11	3	0	0	8.747923221386113	8.765859672663188	9.151927893150672	7.575076585845488	8.495351959000066	14.4163406469519	14.369725105030156	13.711586866857106	12.583282986235032	13.361103890098422	15.372092199515308	17.018674563583158	15.15114195737842	17.047370220873837	15.266509653686745	175.57908707739224	175.29778031805668	175.84125400525508	174.65236053717038	176.9331472864773	17.312127633850864	15.76227920274065	17.28060077525685	20.50103890337312	18.92429600166157	161.87833187738767	159.96401584822982	162.33069003742506	160.03336629548008	160.9657009165534	113.21503043828872	100.063407468532	108.9349706231947	122.70017675308227	134.02429255362586	150.58755678446246	152.3269867135123	146.02205422673396
146	2	980000.0	BGT_EPJPNU	2	closed	2.1518714062411904e-05	0	9	4	0	1	8.354458637887113	8.469935361399488	9.200743601066016	7.750726907617301	8.48620515698332	15.423716149122404	14.825700009163969	14.049909634229202	12.714519857746792	13.951102777243223	13.5337175712004	15.808710795180607	13.453537673719072	14.827982823684064	16.301111954804277	177.05626404902142	174.17351850801705	174.31509200693918	176.09825315557993	176.18723167423698	16.242024247421604	14.67867972483762	17.414330303800405	17.680122684509602	17.72085310280777	161.74184183566402	160.93053657497956	161.5618584224617	162.31982237784942	162.4010519552352	116.30952924418492	100.46928563509836	111.9494270432648	122.908053638394	134.50518071864445	149.05614788958366	152.96543794453524	151.826639896675
147	2	1000000.0	BGT_EPJPNU	2	closed	1.547608918382104e-05	0	8	5	0	0	8.45086214477676	8.929508867930403	11.46222453571206	8.387863539525553	8.083512510767914	15.149698037946084	14.811624427331308	14.19828504323641	13.2449890800255	14.117123828630014	15.66132271716928	15.381885453549724	15.188858471038564	15.722414189549044	17.637624385510872	176.4360587839335	174.16122849499646	174.359381086086	175.61644581938026	176.43806231967582	17.56823943741179	16.675878587974427	17.97166405577709	18.46167488055207	17.472824160123277	160.66491213201692	159.1711711428243	161.55120570768275	160.87597166304576	161.96362752670902	110.74460011672578	99.96023234064508	117.3368730974061	122.98060876818528	133.8580964111522	146.08427021571347	148.154845427968	147.07384230776742
148	2	1020000.0	BGT_EPJPNU	2	closed	1.3604252230886016e-05	0	12	4	0	0	7.964591603032747	8.011355334432574	8.469057736462245	8.476738652948002	8.056369806062014	15.093941854696034	14.820328541356456	14.070837227992625	13.9238585365134	13.951004988590467	13.912063683468949	15.850335338822203	14.937981128114576	12.997194028193771	16.05480729359373	174.98799821471093	173.1091236794056	174.8832697782544	176.53010616485318	176.93805877423728	17.56570432278975	16.02124834828481	16.190729159603382	18.392838005426466	15.58721650525801	158.7991792685013	159.28893764413374	163.3053609886023	161.00694166954605	163.729978829237	119.86527331062398	98.62809609996638	115.90970161281076	115.0105438817502	124.81458695117765	150.18422302896704	151.79442721189403	150.96789839034858
149	2	1040000.0	BGT_EPJPNU	2	closed	1.349665770252426e-05	0	13	4	0	1	8.1178888430958	9.010297797190791	8.691919377059586	8.779407977260382	7.849396109709367	13.847336161897054	14.089835138706375	14.865914402619676	13.745432419842157	14.190227396288284	13.13879928107995	14.209099995184104	15.750024930715728	12.687576893076889	15.156836777494153	177.10508304662633	173.86196622250608	175.22566169794018	175.80338648496223	177.31632689615995	16.15173188290062	16.894772611507328	15.8564059365432	17.515236134250912	15.722338855477307	161.3616166838411	159.26200333837994	164.107257993752	161.49611741387386	163.6183223012232	124.89450397627348	94.88737186152206	120.64196299641416	121.55743363107378	129.0081647429444	147.62646113293033	153.13496784721653	150.3442646337525
150	2	1060000.0	BGT_EPJPNU	2	closed	1.349665770252426e-05	0	8	6	0	0	8.791055462944028	8.035189581051243	8.96646119464352	8.562650792040202	8.244083376260033	14.460295351212686	14.518965151357207	15.27162588730567	14.635398975144742	14.331673889152652	14.81309208863508	13.009332306245184	14.200064453455209	11.877285393168709	14.929069508476896	176.23991353624916	175.10895461478802	176.57114738856487	175.66257508711263	177.8677304991626	16.851549458748377	13.93031241785992	15.431948691616514	17.229979543370405	15.321791196672988	160.57790126870236	163.04459422211437	163.7664140464777	163.11606162140927	163.55465119034807	122.07197177378534	100.2323725601848	121.65067586130368	122.40139727104608	135.71529373127908	147.8193416414917	148.60292356571944	151.74107243947043
151	2	1080000.0	BGT_EPJPNU	2	closed	1.4011977853913268e-05	0	8	5	0	0	8.73613390441081	9.762379126510451	9.149563278034655	8.777972852401637	7.870565895374464	13.959523710636148	14.646025547158873	15.136939812700485	13.940098936697312	13.52174211643491	13.10109593303171	14.150295533445204	14.678728437980997	13.710073861368103	16.802050752740314	175.8879239663611	173.61807615488556	174.3915129346801	175.09110716753543	177.2025888116685	16.02248613779126	17.69050939921934	16.681801940427853	17.762242382914113	16.52332816954969	161.00166628648276	158.86080104065576	161.81328963201184	163.03835695415728	162.40656417068578	121.8926066795076	91.82401679384564	111.72838720735297	114.60635091695237	124.63036243554104	147.72271303800392	153.79816325146106	149.8192510939038
152	3	100000.0	BGT_EPJPNU	3	closed	1.3040931359306911e-05	0	10	5	0	2	9.17118754444424	9.29795891660038	7.782480980857226	9.278625923405617	9.464480319906713	13.700618819915125	14.162237214872118	14.951296591476533	15.104003185628324	14.00544892479231	15.46665609198504	15.586030446007172	14.958032631490363	14.08963689146576	16.079195495273417	174.24695900768228	178.0599012905387	175.2832524733574	176.03597188482166	175.74258725129212	16.190592746014506	17.467867246824778	18.71334422646419	18.533884994763845	18.094316060793176	160.02852547504028	161.40239358913422	159.26976580571767	158.06539939346666	159.25526289642175	114.94546255598928	115.98436895899891	104.46907988432106	117.5054159667585	105.3331473392798	146.27683852550302	149.36355725587697	146.86773253860343
153	3	120000.0	BGT_EPJPNU	3	closed	1.1350360418752824e-05	0	12	5	0	0	9.03157998221644	8.651117325614425	9.49322800817218	8.286458903700975	9.916705603089984	13.414867022549842	13.18569832819772	14.42793333971823	15.522926405661508	13.706970812421606	14.239530823175867	15.050781522743556	13.890345127250898	14.177780278751529	18.063855088855924	175.74640912879408	176.02377278563236	175.08345119692137	175.6706286311131	175.20456030296506	16.69372774289723	16.85884588742819	17.161592864194954	19.77529022660873	18.55243442426528	160.4611717790484	161.16192017631363	159.38195671666634	156.71989184382758	158.7946944130146	113.24240253072574	119.80091703620732	105.56685979630934	116.81728476965776	104.9914405774276	145.89358464073467	144.74951022091972	143.8760013565593
154	3	140000.0	BGT_EPJPNU	3	closed	1.2947806347998589e-05	0	12	4	0	1	8.591564995311495	8.81365663606677	9.178638141153082	8.996231298308011	8.964690209061581	13.501896875109583	12.438796715882336	13.736084151448209	14.783122519165044	12.985324939048084	15.845656402632995	15.875135090227856	13.620954212451164	14.577036811947504	18.830055759439976	173.64261382920407	175.4978651772163	173.49401893151258	174.9868763471336	174.79818428037527	17.550475814471216	16.663872340655047	18.793369883750174	19.242376530561003	19.236064400618982	158.93078941892006	160.51172566462128	157.8704513878819	155.96873850589552	158.10081136220035	116.14670857903994	115.0661664278431	105.52884860590623	113.02050891010332	113.48558835125856	146.9979862851767	149.13514298183003	149.61129556462484
155	3	160000.0	BGT_EPJPNU	3	closed	1.0972626336908968e-05	0	8	5	0	0	9.103299807702989	10.367105907037333	8.921576504660926	10.167445798476226	8.796067479837248	13.94816676628778	12.39313770567532	13.644437822536036	14.512845013077309	12.480593624914151	16.91024771254282	16.435665047680907	16.27352504360042	15.441776507104532	17.320800437800447	174.52693718949416	174.8849757528934	174.27076741722846	175.71780977241775	173.7753971934561	17.116877419498355	17.462622262953037	18.818780071597	19.862132368496983	19.083014406370108	159.03818233488084	160.41173269844464	158.85394406676124	157.6462362046389	158.22224563041289	111.65082695641952	113.41971419544878	104.27937490206732	119.428377180537	118.52413709117796	146.5347095550474	146.9469825838569	149.45214368700607
156	3	180000.0	BGT_EPJPNU	3	closed	7.797992534318155e-06	0	8	5	0	0	9.13454202741492	11.94399903847835	8.202472368386042	8.644473972501444	8.893532113919552	13.91234319481413	12.347577517003076	13.64029939854305	14.766185488597658	12.313526715376964	18.469830462302884	17.299053085359834	17.256491522147506	17.894265186599277	16.627210291005127	173.4545069919751	175.62433515628055	175.36462103650985	175.84523059962626	173.5535607339387	17.19689879935686	19.56793786334455	20.05728541738025	19.779418267786426	20.498135102213094	159.23142900421684	160.01119665076914	157.64088674646607	156.78323584507314	156.99401864105235	112.2654125563154	109.5644616942956	97.31595803427948	117.75703801761202	114.4213252167029	142.6827219286385	145.07742091110254	152.1491104389944
157	3	200000.0	BGT_EPJPNU	3	closed	1.0972626336908968e-05	0	9	5	0	1	8.570373713605552	11.039916060312182	8.69553658197043	9.57763699052545	8.817645577423784	13.964069526180936	13.33559284873446	15.135476720013296	14.932286811559914	12.757237124270432	15.20304562629882	15.614818442408932	14.232299408048044	14.29575496607754	15.808611887426368	173.44609252744374	176.99526424417948	173.20595255214033	176.28089127676495	174.82713860613757	15.94577371903783	18.399541765054614	18.58748367369085	19.080412502978653	18.238976155979103	160.3238630841806	160.587171018178	160.67854718371584	156.88889905342964	159.55024513966237	112.1909785753202	115.37323388583714	104.65011127815124	115.75903445266268	115.69476970930128	144.51301855547098	147.5740376003561	152.05520791476215
158	3	220000.0	BGT_EPJPNU	3	closed	9.743431195809288e-06	0	12	4	0	0	9.268241762668142	11.106121680487758	8.583261740416727	9.567552478607972	8.241192769136553	14.13785271490848	12.934355065040991	14.5281733377705	15.528521514493344	12.801112973226497	16.38614092791005	16.80938610269689	15.566435942908775	14.296305502173114	16.711626352872347	174.5854102880118	175.64426232408113	174.13305690436664	177.1027303784198	174.52275348665353	16.6037606574317	18.80531814238655	18.18954556013456	18.369942984628885	19.078648733725306	160.31158755023364	161.99265614559226	160.26986653516275	158.46846972794427	159.02995656659266	112.52226912724218	111.3426565361001	105.72835802602962	120.49381369475408	116.40402711325795	143.30638022561646	145.2042074021046	147.27627705458914
159	3	240000.0	BGT_EPJPNU	3	closed	9.197577679841429e-06	0	10	5	0	2	8.83130886171339	9.694044253465597	8.668829658127626	8.652029765398318	8.85496373656827	13.329285082409443	14.636005766430667	14.109782317151508	14.761999429535638	11.147156418383169	16.29635473224991	14.676126484990425	16.970857686533076	15.23501082916588	16.614864765755105	173.92515972265474	176.01505274804728	173.95618510672892	175.88638898821876	174.3492464016609	16.93078608595106	19.482580964396572	18.042276809505267	19.41639641212382	18.44370202425293	159.48336642150895	161.17948543930342	160.37926974190694	157.14465013893366	158.83213987328	112.98479388907371	112.31597078841494	105.48480757047766	117.45757286538002	116.50598294348622	145.6883074748661	146.14661007336568	148.13838600679256
160	3	260000.0	BGT_EPJPNU	3	closed	1.1978520836391046e-05	0	6	5	0	0	9.30911542220296	9.429208400672684	8.62650367999718	8.284704250106007	9.861340109422784	13.572721705896583	13.861975331980108	14.652236051660296	15.52644169451853	12.7949964869642	15.937784705237888	15.07324590894994	13.424460791905052	14.62643441829692	17.20184078537829	175.00887517879843	176.42625749114148	175.00385538631622	174.83385785570843	172.37410313699866	14.868179950745375	18.763962625517816	17.20402353112527	19.745421430888783	19.84516625167405	160.64102210417673	161.95516366736754	159.97647772405233	156.45865917558228	157.2802539829519	112.1903605089475	115.40758842081227	104.22992979166872	117.08859819567004	115.2571594741409	143.00097831030564	145.70241563376825	146.05318894932103
161	3	280000.0	BGT_EPJPNU	3	closed	1.1702019151106967e-05	0	8	5	0	0	8.772690016441489	9.094486000338694	8.535768813476302	9.357995959873854	10.283372141596256	13.080723105693348	14.114197446714767	14.438218851743782	14.24597596981011	11.845881352358116	16.38033295559905	13.242955287641571	14.47418475929251	15.285538119300048	17.17561889699925	176.51526820900753	176.41611359533658	173.83131063487136	174.46322650444804	172.05490896607185	15.22274057590904	16.856149584623644	16.792620958760075	19.70558713483545	20.401723691824863	160.3815614850684	162.2299437173427	161.41173946808289	156.4741429623905	156.43903356782928	111.9290985862864	110.93638875120728	101.57096427703318	123.7175588929967	112.50642001396784	147.23947137360648	145.73965046565922	145.28595307096035
162	3	300000.0	BGT_EPJPNU	3	closed	1.1350360418752824e-05	0	7	5	0	0	8.462981176313523	8.559188041328923	8.676443540229663	8.8042609866125	8.326589027767863	14.11575579218134	14.75713585798828	15.388166527351492	14.151354296249805	12.403684831283394	15.633067354666936	13.860799982747665	13.726648780172685	13.593009533306873	16.493454121318102	173.94079501932725	176.90799115217686	174.35408237571184	175.03307933405534	173.9433640544781	15.012195888438372	18.460435867842754	16.15871284080926	18.96017098770858	18.769970747960468	160.32329912780327	162.23650932539016	161.0820484323565	157.00099624765969	158.49788189492304	120.392735309202	106.59004767912704	102.07766738847889	124.72540312769856	121.57324825439456	145.85613891325545	149.91626921332693	148.88547679011214
163	3	320000.0	BGT_EPJPNU	3	closed	1.226899229863163e-05	0	12	1	0	0	8.692088907179615	9.36791233479761	8.467443185039878	8.457438321252189	9.079692949241023	13.195583976957064	14.90340330419929	14.88926468078224	14.625901877741152	12.996510604649387	17.413385885563358	18.5655419654431	15.484983717875116	14.308121700470128	16.031845261462436	172.32259211753532	175.14107975265864	175.49126892921046	177.54183576825565	175.37781234559074	16.578734511946074	20.58292107876818	16.456851476318807	18.70500126921195	19.898072836888375	159.0126450757923	160.28427631268497	161.12049729743865	158.22761474493225	158.89094633782082	130.04133272169716	110.45748302879213	111.35959007678184	125.65201520792216	117.73817561326436	142.88721397580838	148.60768548290315	143.97615542641867
164	3	340000.0	BGT_EPJPNU	3	closed	1.3246263441888894e-05	0	9	5	0	0	8.39253056661464	8.412280747617054	8.113706958772184	9.124626418067145	8.78533249357798	12.92561574151783	15.062692264278386	14.618155806321116	13.258485296627397	13.173805327540224	17.727725723659255	16.523705028246244	14.624219588369549	12.847225421991688	16.622627196376175	173.50478918188767	176.71316004510928	176.20962233596248	176.89159420712306	173.25010949103728	14.13195824524922	19.669775026922164	15.318318490766147	18.9465588460844	19.358219037291075	161.15033289249905	160.2488001677788	162.64011800626898	157.9525819788262	160.22360833692724	128.79087920323636	110.14969795682892	104.7369806688947	126.42754636334242	123.3730583553558	142.2816534128131	149.84513690947568	146.4313022388729
165	3	360000.0	BGT_EPJPNU	3	closed	1.547608918382104e-05	0	10	5	0	1	8.6249900093359	8.606323841150626	9.080914663387174	9.29645762817568	8.837303318459448	13.115146789778482	14.13182845567194	15.1425848403448	14.194493771106371	12.873624766796008	16.67626087957948	16.827096313859396	14.711324442318563	13.84527005754851	16.1458554949756	174.34232709126292	177.85033323318143	175.07162944252534	176.21395517651845	173.80398942802518	15.232388980547082	19.28662329107993	16.623061261721546	18.12557042230192	20.008333881528216	160.77236949989918	160.65460706993397	161.29847121944434	157.73632365873672	157.3806943798511	130.40769923654187	108.41087828383743	102.57253221869549	130.3346846151634	120.39216582645273	144.1588549994942	147.93719312488952	146.96403432624288
166	3	380000.0	BGT_EPJPNU	3	closed	1.1702019151106967e-05	0	9	5	0	0	8.850902320856193	8.456171540820849	8.39615737634596	8.135124136574099	8.684795293246054	13.466790271709264	14.52946081496193	14.584304088250304	13.549373525291944	12.773421733315406	15.716819964387955	17.821442737105645	17.64332839546584	15.24763666691693	16.74007414520888	173.78372279072806	176.14901738449316	175.32480360482643	175.56539100850182	173.65526332104398	16.66466546750427	19.46411518866278	17.102342633117342	19.046646297614604	19.263743790112382	158.93049882856846	161.3077487966683	160.93339402797594	158.78972277492372	159.31044420588793	126.762397650006	111.59850660698456	104.36937316875184	129.431536504054	124.01522993781562	145.2350178474828	148.50413735577513	145.8167044784536
167	3	400000.0	BGT_EPJPNU	3	closed	1.2283343668546118e-05	0	11	4	0	0	8.80334600056799	8.056798462470386	8.69367573073941	9.084324633661335	9.260454506650738	12.705224910281888	13.844531312052624	14.623601188447577	13.58127773628038	12.073130285227696	15.87472068335496	16.08867436672804	12.518277512298818	14.050067097924671	15.712696285357444	174.7032442813601	177.20273348614234	175.11937488387488	175.70174236304052	175.8126260526981	15.797755392027668	18.07275212537064	14.3941225802079	17.341077523820697	19.43225779924797	160.4933332303024	162.66672187399007	163.09701691329005	158.55570818841008	160.05191963089797	132.62085677918074	111.1263848676527	102.7306995368114	122.56848837230312	119.5701705767084	146.53674318696363	149.75071976253315	144.43360487504938
168	3	420000.0	BGT_EPJPNU	3	closed	1.4055711653291772e-05	0	8	5	0	1	8.457384008235127	9.09893260590231	8.803293725131871	8.655922924708467	8.801911611832457	13.54661294306007	14.049790324428375	14.172292941271692	13.257164179925844	12.594327581917046	16.203955558946483	15.835608513486877	14.652228893766324	16.424491828320274	15.768471943596651	173.42068650108553	176.73719167528503	175.44063469324357	175.30218267792995	175.78117231478743	15.881589150505908	19.39467229815811	16.42684879609903	17.815467206267954	19.656995006212743	159.05791399788788	160.32491093059488	160.84627039433897	159.80273930819976	160.36503666849967	127.90361224944348	110.30612026735216	96.1744866155272	130.13198801331168	118.59009531834872	145.29554104383826	149.7660817251913	147.83087990286765
169	3	440000.0	BGT_EPJPNU	3	closed	1.226899229863163e-05	0	10	4	0	0	8.411452442715024	8.04428668211084	7.441054735794104	9.824761885459408	9.49115361316558	13.640544765483584	13.97022392383168	14.397174246312977	13.357857337727202	11.528992399736364	14.8273837440217	15.185697768055316	12.58831201305956	13.440632444324772	14.03449665529484	174.18433162123438	177.03915568968966	175.44910136784773	173.72619504867035	174.42829111818847	18.710799526981635	18.575632999131763	15.514046735679504	16.146228089877155	18.923657428839142	161.21259501159253	163.47479099575116	160.9998663929889	160.05060696733224	160.67134392436495	125.88433139938644	110.70347429051776	99.73909734276188	130.10653425665166	120.30600797448348	146.14164277602555	147.55652098248908	149.14270287027634
170	3	460000.0	BGT_EPJPNU	3	closed	1.3282548039454188e-05	1	12	5	0	0	6.668768407770575	7.254040668354269	8.654136241043783	8.604297164063851	8.992467931121237	14.678680431713158	14.693369486073678	14.273193425816087	13.25987486537372	12.79148543666914	13.928994327734076	16.389387245785965	12.996190331007549	13.32462076145672	15.674097316106216	173.91080533359792	176.6676007977981	174.87137923809618	175.61613754600086	175.62917229457832	18.94915095568009	17.00470881055304	15.031525609357548	15.737361545742582	17.734276824509244	161.20610397102968	164.01294320201362	162.62820566903156	159.63775734435208	162.39681452710937	131.45276583886618	112.55175403600072	109.56193752997936	126.66252132067396	126.94367556883454	147.5824455133084	145.8531551096104	148.14534016362128
171	3	480000.0	BGT_EPJPNU	3	closed	1.3968666861520114e-05	0	11	4	0	0	8.622206496075032	8.19564346701408	7.807163172482102	9.06071490871406	8.65057180395975	13.487855885363542	14.859513017112434	13.621789378790934	13.208141422903712	13.489572217762554	14.890618563458752	15.510969436889278	15.383478422490352	13.329908227076206	14.751505047437163	174.859703650022	176.22772471365548	175.5912200841778	175.36820963420314	174.06872698904817	18.740244560024824	18.234937347245296	16.38191928389626	15.146119896804096	16.53178968054392	161.62444044054683	162.29320563910022	160.99863794170182	161.36372579057823	162.66762020663498	126.78239113942202	105.64656399623328	104.74012877869488	123.54161943148674	122.20528603461096	147.11558536463056	148.408182463124	148.2436093891654
172	3	500000.0	BGT_EPJPNU	3	closed	1.5042212295487758e-05	0	6	5	0	1	6.691059173999733	8.997310967776968	7.602798789821247	8.531029827031174	8.523023337218392	15.070072074167134	14.73349211972947	14.500053979707705	13.598815977391748	13.31089353352306	13.454552174797648	14.071045893222616	13.952501072681647	12.368894738630974	15.103280526946932	174.50696008463223	176.74427436255905	174.455072282419	175.6497847637788	175.16382089437994	18.5554733808594	17.385612742847915	15.341995134192535	16.122546796344718	16.569959731809153	162.81936838019212	163.00193310385586	161.3218756988143	160.926653799771	162.44618720554473	127.38417974604394	115.31674396622664	108.1824813278077	122.40373414144489	122.96348605804984	145.3381283862246	147.97827009844514	149.10832395956243
173	3	520000.0	BGT_EPJPNU	3	closed	1.349665770252426e-05	0	14	5	0	2	6.6660096602192445	8.674675287605522	8.657020412187592	8.967752696790232	8.576104580132494	14.90968116813467	14.275259261095927	15.277260957651508	13.827160510371538	13.294774907830718	13.007038109978462	12.113726457461672	10.327976135811468	14.474983250244712	14.979872260879924	176.97619916610893	176.10604382485084	176.69012137323264	174.7161063031559	174.50167943123947	16.068286841834464	17.206440227960428	15.251034327695084	15.180316150774182	16.907764032832997	163.5851232137759	162.2990597847238	162.82407692273136	160.68029917930377	163.37828540789388	130.44199064601	113.17704370335744	113.36600849048487	124.12360002322995	121.59023048372882	145.0993615042093	145.10865050318512	147.26189030010488
174	3	540000.0	BGT_EPJPNU	3	closed	1.3604252230886016e-05	0	11	5	0	0	7.512211993039631	8.763119054677702	7.711834705122788	8.781828900027225	8.696255141973506	13.705852540871946	14.734793757306011	14.6920541663676	13.767595727885416	12.7044681749755	13.603096047053166	14.520012304864322	11.45271004636723	11.60321424304786	16.006878325248636	174.2093275515288	177.00117029802877	176.55547474267482	174.80661815705687	174.41635874531806	16.473886725911772	18.15944908110942	14.963236888034793	13.067966837452117	16.76915198285476	162.28234240898598	162.49675156487243	163.29900670750257	162.4109587277154	162.73913269393194	127.22349059307147	116.19961590844676	114.202087781835	116.34416656479988	126.6967369439542	142.97015295833046	148.2810185057857	151.62870531631452
175	3	560000.0	BGT_EPJPNU	3	closed	1.2283343668546118e-05	0	10	5	0	1	6.416590009967896	7.955896381793893	8.273298091994263	9.37316290740778	8.448971496289468	14.968585162886686	14.142193484856454	14.87300989048767	14.756968961528775	14.356365171416984	12.797873336135964	14.431075410617757	15.008836044403884	13.493253267463317	16.286588813399682	175.9558951684021	174.85664800044705	175.36685032558808	175.75551976636237	175.13998114726152	17.743099279454345	18.689588936929624	15.248206505855403	14.520755910858504	16.29159087597639	161.42516400514762	160.66989503568166	161.18619185682732	161.42007063725154	164.03489680835065	121.63885370810416	112.18666295734886	118.6802103279006	117.19887583237896	127.61001685795812	143.84606073163602	149.74970232137602	149.03656894375868
176	3	580000.0	BGT_EPJPNU	3	closed	1.046163597152554e-05	0	9	4	0	0	5.772365920939645	7.089165486241599	8.693477295384673	9.348041215989232	8.35338318042953	15.26066597001661	14.354615424255575	14.358010645279949	14.287073326489582	13.019011383262464	13.190228319051194	14.985901781533288	13.499689386486876	13.91293982095018	14.24977935213903	176.45542324545778	176.38307107355473	174.7035021846378	175.02014053994887	176.8792790891088	18.92772443047148	18.40359196493712	15.862246993416514	15.540326022030712	16.315374099718838	160.28506798951904	162.34079656238418	160.1215004036084	160.99167850343494	163.48206795967482	121.20969822464046	111.68973881294752	115.16540300912604	116.37333003870889	130.64333780505314	145.92470895898893	146.0702806869644	147.03599695681018
177	3	600000.0	BGT_EPJPNU	3	closed	1.6532960544933256e-05	0	9	5	0	0	5.716238863379712	8.630534051701519	8.616791843570384	9.4514515824216	8.459690915498085	16.960578369140972	14.132046749958851	14.265797563647292	14.32218577651043	13.86624313267915	13.600583985803029	14.829880139478409	14.647409128376854	13.887746060450157	14.882050111020517	175.16162476590364	177.1197984037092	174.66381186385755	175.4363228515137	175.77873602627903	17.70668693213681	17.842470887424824	14.885115633788873	15.2763402070266	15.497138076245536	160.8184516511472	162.39725697247255	161.24664013124664	161.36272522618205	162.4610693821442	124.44953100796472	118.68546944233464	117.90589136849466	117.73394188772654	126.18546951622798	146.49045573206757	148.20038742487708	145.91353545609417
178	3	620000.0	BGT_EPJPNU	3	closed	1.611721998503488e-05	0	13	5	0	1	5.8526513381195375	8.087383945207858	6.802523785954946	9.663430126750075	6.888445276437968	14.650140326027012	14.330346352864078	14.395399287028969	13.592100457795214	13.009168091903591	13.062888836549686	13.688688219827206	14.517039640538824	13.531768885434657	15.634792163407452	176.02109349118382	176.7286364846261	175.5224250397	175.8898942449494	175.09934027694828	18.052870610159932	16.399428327128096	15.526885725896197	16.041957594411976	16.43249279208825	160.87688792119425	164.11840535875555	161.10024642590136	160.5785838500586	162.6925038048504	124.019712272449	114.34928792917884	113.06833961548378	122.95497851724154	126.48966226466575	145.48274173228046	144.22127960332588	147.15089606122245
179	3	640000.0	BGT_EPJPNU	3	closed	1.4982563881756795e-05	0	10	5	0	0	6.007843027097186	8.407766795083036	6.267312904863558	9.492782776154302	8.195326636498764	14.531985258201845	14.723664687538715	14.516881613984404	12.825111541918195	12.666881640595273	13.632223263077604	14.661542365106047	15.010538965005448	13.747382954160306	16.465882244070784	175.8799301495744	175.2073617466295	174.9821721715876	175.39482461561136	175.93721457718593	17.913800049258235	19.041749481509434	16.510981284987544	15.103535559377995	16.417453491769482	158.60904070611574	161.81713031015695	160.8328324490412	161.79081151437862	164.60888233572476	130.53841516955737	111.78181823129488	107.78567399517787	120.41712290510932	122.3349481025105	146.64848234208603	147.9034732205675	151.81110699191743
180	3	660000.0	BGT_EPJPNU	3	closed	1.611721998503488e-05	0	14	5	0	0	5.560692036333971	8.34088900615151	5.943758002985424	9.368082277659578	9.503957733369608	14.327414788024344	14.334880359098705	14.905682417520666	13.595977447491729	13.536638724279882	12.955328269917652	15.663246685062282	15.063118600037637	13.873068897611498	16.113165054414758	176.2162474339197	175.6776203568816	175.69220513275522	174.97702056419388	175.851844144748	18.786695901134628	18.54179966800072	16.460661019672525	18.334260578920414	16.759423332918608	159.49604378703626	161.13981824679013	159.83209819572602	158.81159895882558	163.29744617463237	128.51676944757983	116.07612736300976	108.52195011075337	121.44591109352396	119.38927433834893	145.06219054739353	146.5435194613831	147.69603949442725
181	3	680000.0	BGT_EPJPNU	3	closed	1.7071368454168878e-05	0	11	5	0	0	5.998089555369302	6.66565700718671	6.228300734919502	8.670256043629012	7.676151570673956	15.22633600977312	14.519899248663323	14.683507392212933	13.58192452323696	14.423801309640892	13.82158072322278	15.29842545384908	14.196356566175984	14.147694846489392	15.032518065461325	174.9675026050802	176.01790303019138	175.9303097882261	175.3587912422521	175.98886018335978	18.131806795102907	19.20178185752608	16.723485156449527	15.321496376352266	16.881728613312326	160.51720067287314	159.7403857089583	159.8910801074789	160.94543551046192	163.25339627465726	128.68239733280473	120.54575818101908	120.96590962323096	121.69266101041556	123.90896669015903	143.88991400539877	145.13773809528007	147.20003621865507
182	3	700000.0	BGT_EPJPNU	3	closed	1.273335226389002e-05	0	16	4	0	1	5.959987444773167	6.91337958271524	6.319910229398665	8.977321897953939	8.255728181901446	16.222611152832368	14.50437864522597	14.858423593834496	13.581312625242138	12.990955266914174	14.935926075391878	14.710978275790012	15.710324312056738	14.208287574133877	16.41265977702502	174.28090046099194	177.67760594642206	175.13348902194448	175.63538475292003	174.12045785415523	19.270168147956305	18.631090995810737	15.996765603996767	17.714886140825474	18.007338747764603	159.32629104883827	161.23339673386306	160.83054030025716	160.62533480257403	162.26880342608663	125.2806280647846	111.27398312058855	122.22935707586916	113.27028563473446	122.77559382888307	146.53245814383885	150.26285156699322	149.24936803801154
183	3	720000.0	BGT_EPJPNU	3	closed	1.5042212295487758e-05	0	12	5	0	1	6.365487085543189	8.295398423083693	5.6688838811559705	8.708812747984284	7.9148293516910035	13.61483809404313	14.125225224199497	13.863589733994644	12.991117700268273	15.07524642717631	13.91130078617546	15.983220550847149	15.063708246712345	12.943698154937769	15.81843385421857	174.8761470989688	176.84209035155664	175.7943793442518	175.5638767888028	175.01839342184684	18.02918033085589	18.61308184230789	15.028147205578872	16.17418061135811	16.53306581571092	159.6551774304665	162.13636228306353	162.03963915121776	161.17842173444078	162.7990526419842	125.98965471761387	112.13177137222016	122.18503052378148	115.55104483861687	122.8232101548994	143.84404312385035	147.9172878397097	147.685057846993
184	3	740000.0	BGT_EPJPNU	3	closed	1.3246263441888894e-05	0	14	4	0	1	5.3053317654642775	8.452461202420894	6.111600481312473	8.807285441229261	8.49179851771512	13.975179883971586	14.0947048512266	13.933525493182522	15.769811261389895	13.87748231112031	14.16464149853712	16.30527434552649	15.330717848917804	14.10932615224976	14.275557590102956	173.77732400478828	176.0930615501055	175.76650669754758	177.01133649615565	176.49034955574342	19.38971963553781	18.678717917625494	17.506045674267696	15.848861076287005	17.610031664679664	157.65997334513565	161.57849772498048	161.73789213538646	160.5384459387039	162.16374173948148	120.59965609981629	116.52136197445584	120.23185231208916	122.87202839094456	128.9063010339189	144.9884642226327	145.51278126973966	148.1804836227661
185	3	760000.0	BGT_EPJPNU	3	closed	1.4101836859137803e-05	0	13	5	0	1	5.891649899455557	8.586051721335537	6.679356811991007	9.074855545285262	8.551243833864085	13.71912292324186	14.921263548503434	14.761818986577577	13.093159264836045	13.68802808850698	11.523089198648576	13.587149938833024	13.055966775749445	14.61188249571337	14.630991675007138	175.68266013236453	177.01817608949108	174.67680706226048	175.34635635976423	176.64475169565748	16.56023263563369	15.9462784855345	16.84203344287642	16.167061595802828	14.836850804075684	162.64817867813855	163.1273075701311	161.20462096158937	160.96801330291862	164.97006012766005	127.97491260169464	111.78254610362892	123.67162397080504	116.56395925530998	128.05365207705455	145.1183222160752	146.94396710675332	145.04454314801782
186	3	780000.0	BGT_EPJPNU	3	closed	1.5304093966059087e-05	1	17	4	0	1	5.697039297980051	8.753207905270799	5.9236343118207095	9.075469056842826	8.60029941871924	14.51468132192235	14.32095209995052	14.74798616375343	15.240801942508224	15.381046937051028	11.1811727748761	14.275412037609335	13.036427196294092	13.10273582339072	14.54532548249653	174.72745207793162	176.81476220391082	176.31608165227635	176.70542630953685	176.75335087742818	17.368792261669817	15.158239438361967	15.99234760651608	15.223854715007374	15.31490606482894	160.91842886503863	164.45432340912322	162.3184920948978	162.7182551866335	164.88241316741022	129.25574673405117	112.28118233864714	118.1349973368936	114.50220311592132	134.1939679613684	146.62310049671777	147.61526215700087	145.90481828190354
187	3	800000.0	BGT_EPJPNU	3	closed	1.5873714800400018e-05	0	12	4	0	0	6.22543256294898	7.939443183426568	6.180306483450765	9.030534856763246	8.481068947195869	14.243033817809058	13.91744949257917	14.424668538060333	14.007331895884112	13.557471251884367	12.522383699949172	13.894983265992453	14.477875737489924	15.037523132814526	14.722633571537742	175.2511910214348	177.03464116087468	175.45644726610385	177.23096797229528	176.9076305351016	18.025677182216143	15.92023235962249	16.858193626373957	15.76788328899361	17.73348336626296	160.82122154471838	164.3730232582757	161.68742064530224	161.7880401096467	162.90334276866193	125.26333852670952	114.99609319676976	127.7204603099379	122.59895156471418	120.62910746523907	146.37757834332723	146.13895439059166	144.92813621623006
188	3	820000.0	BGT_EPJPNU	3	closed	1.5873714800400018e-05	0	13	2	0	1	6.102073216064139	7.941589964214402	6.103931749069199	9.05227189335899	9.409835615519068	13.798362056222748	14.5973448965003	14.254527919182175	15.46732325944834	13.837439347573918	12.406022683257266	14.073357347503611	12.6626819136496	14.481742215663692	14.097461814709575	176.68647449972102	176.48542750629886	176.88444272221076	176.42693406668846	175.84188523897555	16.377631225060266	16.08901428195974	16.455737138812367	16.69178983672043	17.807785960571824	162.21085443278028	162.75185112322893	162.42848064029013	161.45085315248045	160.81951503817703	125.54287043115856	113.59575061203547	122.60460267446597	114.49331151604996	125.26172418062524	147.24018258465742	147.6979258411797	149.2988211552507
189	3	840000.0	BGT_EPJPNU	3	closed	1.7327174841764668e-05	0	13	4	0	0	5.162510300019164	8.803025833806444	7.7066117871251265	8.693049561466676	8.378564446702164	15.310437371842877	14.705072711143318	14.999134886857997	15.292220967112875	13.640319624482926	12.900954689202758	12.472277261473153	13.364156551239413	11.759805060079078	15.033888915859354	176.186337085099	175.69660714642657	176.3752208258144	174.9040145991997	175.89690901264362	15.414592212989255	14.329413605029773	15.506254333748164	16.288241561750247	17.568393844332764	163.20044657889213	163.89937012065903	163.93154700555155	161.80683095339833	160.64734370060714	127.12415430343654	116.6686870343225	124.59380179230574	116.66006433249862	126.82787076470208	147.45360972501936	148.43840675919083	144.1694494143528
190	3	860000.0	BGT_EPJPNU	3	closed	1.4101836859137803e-05	0	12	5	0	1	5.908662362324227	8.798642371792447	5.785770631205812	8.82239012721433	8.568693276294093	14.361142926226654	14.248747958035144	14.799800808679054	14.906779190133284	14.606557628782625	12.111456497420187	15.242554729656844	16.14348232530702	16.040948272844975	14.90334651944332	176.12069638880328	175.34629977590023	173.973655124575	175.62203592891825	177.28854347639884	17.094016308919343	18.217531734759888	18.68092695893485	16.731394598745755	14.244187503589174	164.48450158760556	161.51982760354718	161.68990961966514	161.3199384569265	161.56650724055453	134.23555850172366	115.56121020684184	125.6105820410459	107.38713096283186	125.14499174162766	147.41424530384154	148.57121119047025	142.6566136187445
191	3	880000.0	BGT_EPJPNU	3	closed	1.830152873728487e-05	0	11	5	0	1	6.793128115946746	6.044386257076333	6.388566554898688	8.929533249980464	9.045964798049122	16.179942437860742	14.798546100033189	14.433664232534598	15.82783984002516	14.525699949435642	13.963513131465197	14.853869158939323	12.891666865983158	13.536881697051912	14.597534987258898	176.65155128878317	177.2029664369237	176.26843450976233	176.47797152648633	175.1472468911429	18.45231946694072	14.803484788303944	15.85670340687477	14.740913058115511	16.23282091116248	163.73176545416652	162.92679716577734	163.48454912173207	162.2491466885056	161.5589587541163	127.01138550294893	116.2805831464378	128.46774786130953	117.04141628720552	131.50984292626003	147.44168310678253	152.3075794220571	146.1205583582011
192	3	900000.0	BGT_EPJPNU	3	closed	1.5873714800400018e-05	0	13	3	0	0	5.869809577117254	5.790237565776936	6.451188714783444	8.367968882749471	9.444773665423496	15.379265885513409	14.308166514404093	14.78858480620008	15.17554494235718	13.965152463589805	13.911838635318311	15.65838428041863	14.23877851830552	12.95975308554696	15.61402993179081	174.42712174314053	175.8136869925659	175.9234769955563	175.94779765408452	174.2700252138194	19.027316710955184	17.421558559296507	17.21670481880193	17.02860145543512	16.231494855654308	162.54252174472484	161.7273146597782	162.13582461744156	160.5669768719032	160.86412713194474	120.41462053333332	115.0192533916814	123.2613368531537	115.37592810213754	127.499268288441	147.46252378317692	150.78592319574992	147.4508773062693
193	3	920000.0	BGT_EPJPNU	3	closed	1.7071368454168878e-05	0	11	4	0	0	5.9816682760809945	8.449599067883593	6.347182709260959	9.005090358013423	8.285103853965476	15.37360502536386	14.644850029249996	14.831343794355112	15.429000701092052	12.9184569635558	13.722276481432896	14.152765429376307	13.85418419308946	14.65593802115798	14.881993987965194	173.5068287476697	175.85584778736384	176.67443976648997	176.57419904456583	175.3804291893142	17.435360385784772	16.911405763829478	16.70775520821971	16.58138893540038	14.995790172195472	162.72578363562596	162.6360820714919	161.99035455768015	159.82011108405453	162.90566724132538	130.1157205477981	115.49549917621412	117.50296417340958	117.8527235186629	124.10467401230645	143.87065365166782	149.4805812412363	151.58354444987185
194	3	940000.0	BGT_EPJPNU	3	closed	2.0658709221879112e-05	0	9	3	0	0	6.304963710358072	8.268199098539325	6.733399024319373	9.275798984878756	8.347373446877802	14.855520534891005	14.187166260790216	15.053598539000935	15.953842676664438	16.453506600775558	13.247696956863791	13.884261386286209	14.082819584838122	14.40936008455189	13.318265411958444	175.4090058533825	176.807473877736	174.67609787387207	174.87845245336848	176.54518836943043	16.461194629348416	16.154370038735706	16.373022938434858	16.26128477460567	15.23040207644894	164.22267181512723	164.5319564887565	163.62138960593433	160.94275803920783	162.9413468175171	132.27390251262378	116.1523620786918	120.6713332974336	116.59246657338149	127.4525394190778	145.72136996879686	147.81003454042084	145.57006330835185
195	3	960000.0	BGT_EPJPNU	3	closed	1.5873714800400018e-05	0	11	5	0	0	6.084519024468987	8.79316438205773	6.092210329829896	9.036387439761688	8.4048851483742	13.895496451181504	14.605269249169927	14.725826372207695	15.503149760302492	13.27942827649156	14.302215769052172	14.692487826321344	12.662160373552313	12.848659661781127	16.07225294907303	174.0866209626135	175.0741669490047	177.45045313254374	175.55496075719094	175.02200388454736	17.949040222524417	17.36017840409842	17.500738114312625	15.796173090566018	14.810686000068507	162.19979572128938	162.7169775794715	163.15931243637087	161.0343415874049	163.1828788932145	123.76377354697512	115.23505823843246	111.28990052253336	116.50844577414794	125.92571807599433	147.25397515179085	146.63696396230878	149.5798531232065
196	3	980000.0	BGT_EPJPNU	3	closed	1.847917425297231e-05	0	11	5	0	1	6.098090424868617	8.081012161616945	6.102748813083068	9.020052614926	8.419143166344988	15.514206241977751	14.776503946924256	15.043767742532214	15.881111033703336	13.8501121980321	13.72038970312409	13.818240447724747	12.402054331284768	11.672627203852432	14.686311191433909	172.75713398950833	176.29778126802304	177.6376804238067	174.20546391100038	176.07578619613614	17.582881256540787	16.81088036092111	15.48271166682459	15.707269942340544	14.15990522293266	161.6379729633733	163.5484212130519	164.23201365349206	162.27523606054496	161.87449648044748	126.36941501790034	116.9011986987512	113.32910940540356	109.38442321281616	126.64464108059452	147.24868020496663	148.96204018066388	148.56470045727414
197	3	1000000.0	BGT_EPJPNU	3	closed	1.6532960544933256e-05	0	8	6	0	0	5.515707913136597	8.714115534699287	6.188875968820952	8.532908062039931	8.140389313259043	14.917665985243763	14.568348915424409	14.318085503280631	16.600424389941306	15.8281578598966	13.97083944384131	14.011459094491924	12.955907271245009	11.749211214559928	15.257960645724037	173.65204133609348	176.34033973276067	177.41430480376815	174.88100183726195	174.23688427087694	16.64352147762865	17.172169847856026	16.759422841145465	16.3161622229665	17.634402319928096	162.1799431067692	162.79414501366938	162.89347138472377	163.41407478216536	160.2608640119607	132.60262963171678	113.54943100585272	113.54960267040452	110.38086645328742	125.87561982020306	146.64593103533576	148.66126737820022	149.04533005311492
198	3	1020000.0	BGT_EPJPNU	3	closed	2.0979146027943888e-05	0	9	5	0	1	5.847578436046539	8.00261415838321	7.187841427865929	8.423411544522475	8.133721485924017	14.926405473486293	14.411854590174087	14.668535785686888	15.549298550109269	16.563070345428358	13.944861913885225	13.711031241055297	14.123239999389012	11.22223216336526	15.392284213000892	173.5625716889814	175.27198161168417	177.98660396697517	173.9026880237977	173.34753732178262	16.121340150896344	17.713609541608353	17.76739904248294	15.78512075484988	17.045230530565156	162.3932346097985	162.47827761962128	163.60774269721725	162.23387858768288	160.6344156165669	122.89559548333148	118.12563916056328	112.36113516108644	108.64026914970026	125.2301574632368	145.32636624212927	151.94062272701618	149.83651385160255
199	4	100000.0	BGT_EPJPNU	4	closed	1.1081163763888986e-05	0	11	6	0	0	8.740956127499729	9.559532484491704	8.813044258532136	9.336095083007324	8.453129418540879	13.895621837032952	12.753399393643468	14.064387214946493	12.90554274838444	13.35448050348132	13.795297239690552	13.867384685386368	15.606425596000744	15.972477747193675	14.459051954803298	174.7409250098342	175.82558666784587	175.7205134323219	176.3922767929292	174.36078879085818	16.434515289173063	17.332599383372443	19.197284975043672	15.901408470949091	16.1430351134828	160.42942598466982	161.9627346185954	158.87832446518544	159.1789821754717	161.19891162401467	121.03016882651012	119.9876752405686	102.44937741256648	117.0023492496232	104.5465799411596	147.26503902364348	147.2048283980741	153.71701265851013
200	4	120000.0	BGT_EPJPNU	4	closed	1.3282548039454188e-05	0	8	4	0	0	7.965610215544905	9.533376325960983	8.277835841763375	8.721982388848717	9.036954656799672	12.979348947805953	12.839751634424864	13.424584763000206	14.196603040431343	12.844848498876656	15.04975435332322	15.5415704931586	15.716513159237463	16.668843481545537	15.089611673475524	173.76931596896998	174.77895583009206	173.92911844353543	174.63962050392206	175.75313198146898	16.11172878797056	17.0066599163317	20.39360481080261	17.556227234740767	17.62342545950003	161.859265178179	161.03676709729913	157.3552791715739	159.2643947510887	160.34017152048042	118.9382592681174	114.86646848281504	103.801176365269	117.89385643189851	102.74554931555495	147.60090378952145	147.75395960227826	152.3647869399469
201	4	140000.0	BGT_EPJPNU	4	closed	1.3282548039454188e-05	0	6	5	0	1	8.982552066934772	9.03306349824592	9.71310141065645	9.59064828203086	9.004960473465282	12.994080953945788	12.454057314318256	14.420492316636668	13.599533171218132	13.9873734815679	16.478114813893484	15.64714096799684	13.12790926432775	14.355148398586143	16.424090420023774	174.6422976346229	175.44400175569027	174.2039697873663	175.07009176957135	175.06736855889957	15.949346719135873	15.053794782018146	18.465214258500517	16.456728340725398	18.055070936491664	160.94752157820423	163.01008670736437	157.4234883058183	159.04641254022997	160.66606369279648	113.25439162903488	118.47522159688748	105.59901599296032	115.8928711157917	103.99868850896056	148.1157032105588	147.9559237760051	152.67198327491477
202	4	160000.0	BGT_EPJPNU	4	closed	1.5042212295487758e-05	0	9	5	0	0	8.077551047602608	8.621498146950447	8.481817294756084	9.519438450705994	9.885151587769158	14.055132569213823	13.248495749253149	14.360505428823654	13.081162344708853	14.874553479380769	15.621653995673183	16.264990555517056	14.927690740282475	14.228790301513191	16.446371828255977	174.7273128491256	173.1172404044947	175.5976340805306	175.87045775416337	174.27188850419972	16.870326483254683	17.570114952958946	18.805467398958804	17.45750148926683	17.752565551283176	160.35280382120106	160.98848292549224	158.75677618932045	158.74594837082898	159.4642859165644	114.48548510302918	113.34250302295796	104.07338959446056	116.11141704372174	105.36939741616986	145.5677047282786	145.56163481191558	149.42027961590156
203	4	180000.0	BGT_EPJPNU	4	closed	1.1359724275016136e-05	1	7	4	0	0	9.952975548176656	9.940091510866289	8.896801520320636	10.835859266430324	8.274627498857404	13.53326221325904	13.200604089960429	14.30983927457424	12.871315366433317	14.60350287757418	14.08881747825532	14.62899942483361	16.080794309555234	15.814295817231164	13.625028619238002	174.14541112254471	174.32786303229537	173.81582540398418	175.45263909782244	175.85976531205574	16.330145105828695	17.094244834145414	19.486676788645752	17.958187791277233	16.404036019959804	160.7847364983537	161.95725378034206	158.3664047741027	156.32196003335454	159.8812250786329	115.80009173679127	113.53203795681728	100.0578963744933	118.486030949988	106.08375005131788	147.86953702303344	145.6440398337983	150.00699963753982
204	4	200000.0	BGT_EPJPNU	4	closed	1.45390950930379e-05	0	11	5	0	0	8.969219412984627	8.923243728813462	8.8776713792586	11.085480408541704	9.380033000736582	12.999070274562788	12.641877671703313	14.270531494252497	13.36846005629508	14.017801817397752	15.200969500028735	14.391094128861496	15.928009990522584	15.378820212079455	13.655302374936548	174.9197910029248	174.95510099310744	173.90212035224218	175.7130201581952	175.19539875201883	16.63702768332251	20.195865143234645	19.6257953040577	16.898775361238766	17.038398137090834	160.5543216770681	160.0870598833081	159.90313673070878	159.43041063939285	159.48540941390365	116.19180237183298	114.81693700483744	101.10535101309053	118.49917544774146	103.16637969355824	146.59586940730432	148.99900576826113	152.3010047194841
205	4	220000.0	BGT_EPJPNU	4	closed	1.2437753070126862e-05	0	6	5	0	0	8.719734274642715	9.979401785252495	8.243697608995971	11.28753932495749	9.214665048511128	13.011985444816496	12.724414509732997	14.860440018969172	13.069827345487218	13.961914248893232	15.436463374225283	13.862769064558158	15.756368883285004	13.947474102309124	13.374826965361134	175.57495000033512	175.18094252823127	174.42681110086497	174.96220716246597	174.85576230873352	14.782138490717283	19.830961013651784	16.97138906722537	17.09978089611168	17.342626687725613	161.00983105423103	160.06142121327667	159.9242177727329	157.57669565907307	159.84730042017267	111.1067410949809	115.34469213145157	94.6015909245989	123.59410218452274	101.37363684076809	145.45740069861145	146.8062598528833	151.62625473330067
206	4	240000.0	BGT_EPJPNU	4	closed	1.5304093966059087e-05	0	9	4	0	1	8.792098503764032	9.291992358201687	7.496512962161927	11.019716478498792	9.09524375794558	12.798196063245175	13.054115018680964	14.5176624352205	12.976890087020866	14.167028507151564	14.44782434762826	15.341785613042765	15.67027192864512	14.451171064177494	13.79395255279457	175.58266032770453	174.57792091590127	174.50126384626174	174.37213014368652	175.8964424248677	17.944457236946896	18.92446777235194	17.415961914955876	19.12008141931761	17.36669403450729	159.8743096802868	159.06938696309754	160.42249774333447	157.78946137554024	160.70139313878755	112.00988913547764	110.77134635911422	98.98260887583572	121.59090350080932	101.14277720590805	148.71569401420726	147.47321613983252	149.54156560771298
207	4	260000.0	BGT_EPJPNU	4	closed	1.184316772127884e-05	0	8	6	0	1	8.67021315368995	9.113802132297836	8.449629018557804	10.390875803042285	9.161080910657857	14.348675076134835	12.333430755590188	14.824801216532046	14.026024701279534	13.95417888274632	14.169927626257255	14.95035255690587	16.155938670394576	15.882005542294742	11.993885043066207	173.8983867241653	174.24665281589824	176.1444663262601	175.93014880604534	174.62814624223313	16.198737678437823	19.62710577660344	16.025761516252125	19.02487134587926	17.00509919379933	160.12269963669027	159.35223237878185	160.17654087746507	159.9220187198056	160.30827042395873	113.9128264938432	111.4319181077473	97.57667641265402	120.6766192936237	104.01626785801544	146.85626328342542	147.93698793261214	150.78577567956458
208	4	280000.0	BGT_EPJPNU	4	closed	1.5995069819828703e-05	0	8	5	0	1	8.28304811791575	8.592019285240884	8.141288429476239	8.587913605126936	9.700404904439411	13.493413222184788	12.671931678550536	14.563087092721474	13.779210880424529	13.13444048017764	13.95886273891512	15.922441567762636	15.6321101432942	15.898260706077249	14.536759443922286	174.47631976606888	175.13738569324232	174.3145787638217	174.6862221661842	175.85382802052692	17.00293518443166	20.017239642717865	17.455599922656155	18.28724784622708	17.108192620000537	160.78408123146892	158.37789542183887	159.0340984697969	159.56234993486112	160.45393336390677	110.5543924228233	108.93302790818356	98.4824064931362	122.65892136851862	103.84460697253482	144.24452640354738	145.76615726225862	149.27094489244936
209	4	300000.0	BGT_EPJPNU	4	closed	1.5042212295487758e-05	0	6	5	0	0	8.914494899750094	8.789371984135789	7.737881178744312	9.496303969483996	9.534180068325169	13.487348957792184	13.32944161850397	14.85890335780544	13.791383661757026	14.116508448363842	15.16928838074235	15.672012530494364	15.799123758184034	15.9680401130156	13.726397028386351	173.10693097673575	173.71140295673504	174.5541764993931	176.25072268202794	175.8679600475541	17.609327174475816	21.498635484491984	17.727950966253037	18.734614232480915	15.90481409687338	159.8628147992311	156.4140584885973	160.11057729921546	161.09689283437282	161.53647526508368	113.12041964998063	107.94975030325872	99.59375584720868	120.479964036737	99.33610788566864	148.2228161230357	152.3292667231327	149.73813186920447
210	4	320000.0	BGT_EPJPNU	4	closed	1.7327174841764668e-05	0	5	5	0	0	8.500349464329476	8.755216009158401	8.38935529375659	8.507392949980437	9.495820492071378	15.017527479513053	12.189136786377258	14.130033344572515	13.70514415532957	13.834304787140724	14.276316198651635	16.419379713443067	16.289136872658847	16.66391106703281	13.750507841167106	174.09349811022864	174.53335214292014	174.34879806258215	174.93406853560057	176.09058593491537	18.580281142062574	20.45055441901177	18.72821760178356	19.66418025249474	14.717911477851274	158.9156976124306	156.710715745814	158.53564008921285	159.47426659706514	161.43212401487438	110.66892732148528	111.98538084323351	102.34223195471615	123.8761915729254	97.1048938238588	148.2036895778251	149.25605966154657	149.96354957457464
211	4	340000.0	BGT_EPJPNU	4	closed	1.2283343668546118e-05	0	7	5	0	0	8.367234584952493	9.870995128993592	8.12443565967638	9.710436483329774	9.930407092922724	14.177929189365573	12.166919718776358	14.580610927768245	14.330027270082336	13.852599539379892	16.611898673558166	16.25868925908316	15.78372826611597	16.20568112248281	15.273651049714834	173.32350815849557	176.2012642982028	174.15437594296506	174.6207167408174	175.5433392533867	19.330165736708757	19.96616110556753	17.59564776291667	19.61060172396373	17.35986029333831	158.4284246921072	159.20243770112748	159.45400367998036	158.765332317286	159.37931604354844	106.95851442388924	113.99807310124692	96.23509796278124	123.01644459103964	94.99665464638674	148.47546044845063	148.32258119975347	149.5605078739405
212	4	360000.0	BGT_EPJPNU	4	closed	1.3968666861520114e-05	0	6	5	0	0	8.09395316618982	9.201663661635022	7.764647566246804	8.800418859920885	9.465313198351415	14.223517760919028	13.23903533959435	14.185632061113404	14.32346700628379	14.33366199967185	15.126703116514951	15.02926325605226	16.561100069387898	16.244745893110085	14.65337983840588	172.90727586059836	176.0203687183366	174.14056173069108	176.073879405182	175.75165519171478	17.13133218881789	20.18269698362017	17.48712977364679	20.005751739706703	17.444327455783974	160.8563010667271	158.3860442181987	158.98471399262945	159.67378320570143	159.6817484011655	109.38149508572631	110.32638341327088	103.30875957341254	123.87846595994152	92.47872919164293	145.14217481709034	146.47718861915317	152.19990808437925
213	4	380000.0	BGT_EPJPNU	4	closed	1.6220833010168047e-05	0	9	5	0	0	9.339073156733397	9.393775750551317	8.288174125309673	9.45659571229743	8.96001262136103	14.387468536374191	12.363998961694612	14.108597514462568	13.547946873820404	14.011141779115992	14.511977327545248	15.620309509501908	15.514481646059414	16.496327256290513	15.393745217640086	173.9639920015996	175.07753284139963	173.27444339280737	176.34782879025593	176.2685060987398	18.30104067551424	20.083913285531224	17.86960356795628	18.687583224290325	18.62689002357136	159.4033652929309	159.652188575178	159.51355500267695	159.58906302182655	159.57407086157033	122.87214594315309	113.82468104213532	103.87396395093064	125.40514865776984	95.34009116781972	147.62008813072703	148.50432696184683	151.31662076096757
214	4	400000.0	BGT_EPJPNU	4	closed	1.2283343668546118e-05	0	7	4	0	1	8.512343741756904	8.738393816330278	8.429552452000626	9.8194595985349	9.457834555235165	14.200968004786596	12.405669000586256	14.52193460129292	13.254087526395022	13.727163620251012	15.675928771994704	16.799545420720744	14.837198061645106	16.37513174724614	16.424050607322904	173.70213871814053	175.26257667775891	174.76415226544432	175.22534587793578	176.87118492734322	19.511420840142023	20.25079392812648	17.899394735870054	19.814590766406106	18.48159965526969	158.6797880708731	159.32171041212433	160.5849802535631	158.77377128844577	158.0683425460882	118.74278861879414	112.25511926462518	107.37536611548758	121.3572336464089	97.62019438772217	149.92638381628035	150.11104330921492	144.78512838483667
215	4	420000.0	BGT_EPJPNU	4	closed	1.547608918382104e-05	0	9	5	0	1	9.73266466967682	8.323943537582638	7.799864240200866	8.93865031745209	8.947793445194865	13.978138633448918	13.092554031328753	14.437630926000349	13.486694816815442	13.195651919048975	16.138625848516362	15.465219608956636	16.597821137319514	15.32213293712047	15.606962280403854	174.49084714297356	175.93904011885036	173.72652770572142	174.14556696075056	175.91764991697923	18.86913138648652	20.70999861094173	17.472415810185364	19.916831271945032	18.24693080153023	158.3386319583212	159.2038459619173	161.30451863354662	158.46915705981618	158.88541736046443	118.24128057670056	111.13729427240436	106.96359160105078	119.94818337600924	99.82423803548164	145.05228614270024	150.28792652137057	146.63902866896842
216	4	440000.0	BGT_EPJPNU	4	closed	1.4101836859137803e-05	0	7	2	0	0	8.464666562666775	9.157335549185952	8.163909090965142	8.45568638754718	10.198092502181844	14.118421950300018	13.271455544947614	14.28981359757053	13.643496092841692	13.799555214501227	16.127150171419363	14.467246994230104	15.762143332787174	15.297935903212151	15.692413027111757	174.36402945322206	175.22866617888974	174.22036808199294	174.55037383786336	175.51861778716412	17.90434051391426	19.072772109653968	18.58259406810049	18.02454383497171	18.66174684760635	159.78303468812655	160.28610431257627	159.80406723581427	158.15862879314014	159.3326585199667	115.54018083482462	116.30556801968692	106.33532995253708	123.1045472352388	95.3625102161118	146.89449857656732	148.5505697570638	147.6289178548255
217	4	460000.0	BGT_EPJPNU	4	closed	1.3040931359306911e-05	0	6	5	0	0	8.68044244087119	9.042293316436004	8.015649507685222	8.306417431583123	9.70999051503327	15.731585520718424	12.885754020399387	14.104809636532892	13.819170112922084	13.862978671589229	15.263709482157756	14.808031534510365	14.477749152811024	15.820919840178329	15.171215774525496	174.78254430000936	174.38644879618369	176.00693242257188	175.08423436324244	174.2195373047666	18.738991479727456	20.81025304144469	17.684188454766787	18.776956388253573	17.754392327611743	160.11094306435746	159.64410935481789	161.1660117053043	157.48270077706076	160.71044147025708	111.504451876063	110.74402616781616	103.65236489458094	122.0066497865293	91.27440257562117	145.8467265182418	147.61586735316754	145.55546802675312
218	4	480000.0	BGT_EPJPNU	4	closed	1.3011797554738789e-05	0	8	4	0	1	9.09393913637908	8.896483246090574	8.357900436718424	8.907665595593857	9.971230006588796	15.326998727419882	13.155077426382752	14.284442501866286	14.751206281986192	13.873463001247204	15.537327572358464	14.28143366315084	19.253427785972203	16.054736938700607	14.001557885609648	175.12149230965696	175.20247308783678	173.57020983626606	176.6429129401616	176.57697593272	18.21336415812021	21.54427139300997	17.494992471865388	18.66255851507927	16.629197704558035	158.24951611284078	158.44293597431096	160.6450983278205	160.4423582824562	161.81512983150108	116.27388885995492	111.70129624562864	103.92818124508804	119.0544720761978	98.30295353933944	147.85481470791711	149.67352577049	148.6396539660096
219	4	500000.0	BGT_EPJPNU	4	closed	1.3011797554738789e-05	0	8	5	0	1	9.011872817144	8.878078769394312	8.653628990853967	8.653337752229893	8.468350516156436	16.24759957368377	13.33522607852901	14.504982395104523	13.961360752167405	13.93090213787553	17.418094773223913	14.699798622811045	17.073077740764816	16.735877765686073	15.582434480344878	173.23735125421803	174.55011567505707	173.94637773834947	174.38440204599885	176.52897070208525	19.64160322165325	20.870564644459808	17.538038301521055	20.177436911680115	17.94446222147325	158.78086826133494	157.9893938672892	160.6250911307112	159.2811979712074	162.58866239874283	112.14677530474631	111.63793783924744	100.53332608452064	115.91843110162084	103.22151950392276	146.58765843309936	149.7928533287592	150.28446456960555
220	4	520000.0	BGT_EPJPNU	4	closed	1.847917425297231e-05	0	8	5	0	0	8.751588750862744	8.632813099555953	7.870129389590854	9.260395904383412	8.485438629125724	15.352044469812377	13.084687635744094	14.614451494028904	14.32767879121115	13.2352178923356	15.59657470798494	14.121004786323455	14.886453940908714	15.326526719799087	15.263447344311198	175.89421092808143	174.76554173731262	174.19945288246592	174.7995127254306	175.56123975338218	17.942373219458755	19.413315726980542	17.371519707564868	19.673091433539305	16.1742375729782	158.40073459967758	159.8582842015848	159.91326587323266	159.38681262866598	162.86012564324164	120.62070590723238	110.92754635047535	101.20698846852171	119.86462544894034	106.07572319307197	146.94002183418928	148.2499084650733	150.78214208677318
221	4	540000.0	BGT_EPJPNU	4	closed	1.7071368454168878e-05	0	5	5	0	0	8.76441216386188	8.898737608119704	8.506045344195096	8.971008565928056	8.489392460632189	15.251808736031728	13.519705453634408	14.641661494045112	14.982760131249496	13.52402801778001	15.023681454354673	15.104673829307044	15.59045177430424	15.42636824945008	17.0042124267821	174.50128335024158	175.2790635366361	175.6586274867681	174.86291489528645	174.06728972121738	17.42243626415146	20.202077454215438	17.14537974669419	18.325054144959267	16.53133895313963	159.91411180026316	158.96172131886118	158.6947358054897	159.41210092785872	161.49166927930304	118.28040783946096	110.49655320708705	104.10251967312776	125.36688637801676	103.43711015824736	146.69189139023763	148.37147917548768	149.10670121351157
222	4	560000.0	BGT_EPJPNU	4	closed	1.4982563881756795e-05	0	7	5	0	0	8.579898624494442	8.666540078087204	8.221415826870123	8.739630247454775	9.540598917064964	15.005861863654692	13.03571023461478	14.590843954379356	14.979570260091169	13.82970535031021	15.468428118136996	15.972013591898536	16.604675516856535	15.565325813069697	15.916426591558414	174.40817301950446	175.72231115874362	174.11396075472214	175.4894421497509	175.64340635895613	18.40742668773434	19.816201437393232	18.40033606686092	19.366220319183043	17.893219409280764	160.10160431852205	159.0977981069193	159.28055482104077	158.54982726348385	161.29721548777897	117.18045648016675	112.56544546971593	97.53365321950491	115.29253139261296	102.86429025684392	149.45513360952137	148.54470068111104	149.22489365268888
223	4	580000.0	BGT_EPJPNU	4	closed	2.022166624498843e-05	0	7	5	0	0	9.187613122613138	8.656244255203717	8.413453184365522	8.527101244119303	8.866162294983868	15.17395652237695	13.243786589705849	14.56475953332839	15.351251101426692	13.437154076331687	14.176679348367264	16.64243607246941	18.56747434181997	16.32285348763619	15.356282023674607	174.49660679222808	174.61934695023615	172.41560194775246	175.17805520182364	177.52072079568094	17.954820448446007	20.986032516818263	19.285830260521813	19.08378187917164	14.927073992898237	158.68576698905764	158.64953086516178	157.64693255526794	158.27645792808423	164.65680218381146	114.14693589590044	113.29542336668749	99.9670931587062	123.39422736374486	101.6906271782409	146.6638532520608	144.64409882666715	149.29147723833802
224	4	600000.0	BGT_EPJPNU	4	closed	1.7071368454168878e-05	0	7	5	0	0	7.544141183643609	8.637455180472175	8.37450536705704	8.465331345916027	9.147334407237349	14.458615801185132	13.854209070831748	14.95669345604914	16.372089993138378	13.59885185646188	13.263652137892842	15.942870731674471	16.683152355241248	15.745774415876468	14.323405598387712	176.03025207801895	174.32208061583555	172.49417395540408	175.52614866015534	177.40913091384883	18.43169244189817	19.723562228225926	16.653033697512715	18.984964902812848	16.720192486068804	159.6311849951747	159.61628221981567	159.6603477836966	159.4197016188085	162.37497132044825	111.7993604785124	110.85946184645113	100.74827637085971	126.86123028745804	106.60501421264836	148.84026894030856	149.53058034612178	148.74619306893143
225	4	620000.0	BGT_EPJPNU	4	closed	1.8954177893976343e-05	0	9	5	0	0	8.715457378388946	9.101333485920923	9.752746117370233	8.664669520201237	8.825707671151914	14.94273694871218	13.449896265021962	14.68089323294392	14.972891737649958	13.379193985957397	15.274934771173823	16.893913359173297	16.916015968608136	17.27089389905906	15.390732299548558	175.9373752739187	173.6145549326868	172.51235423859407	174.48506544569676	178.22542835161275	18.14499426694992	19.73726573240108	18.829578406747327	19.429961055924185	16.772970090938177	159.80543400840708	159.53798323163906	158.5590079155367	158.3924988716033	162.37959115933745	117.5578042063808	110.0104387077266	100.00426438399296	119.29003802767892	103.87827662827416	146.62568222268544	148.08742905882409	153.77513101750458
226	4	640000.0	BGT_EPJPNU	4	closed	1.4982563881756795e-05	0	7	4	0	0	9.012935126989555	8.656050972161303	8.132964189421807	9.352750836282787	9.375269430705387	15.27177793294009	13.473691763989727	13.955533386555745	13.24025454227698	13.314290572438283	14.459480696822515	16.049755130615566	16.112244733413583	15.666892647182449	14.231333422199786	174.59263504789757	174.61838023801295	173.88192504536914	175.61486791894026	176.6520853387775	17.840576363329795	20.03083790721856	18.22805324457562	17.608138699733946	17.6258116202628	159.50955420223576	158.3026760803509	159.11680170963967	160.20884271284544	161.57859001900738	119.01093202658105	115.12192660765926	100.03703618139303	122.05995371125188	104.98631599203442	147.7483866878308	149.04174103966267	148.85842397862095
227	4	660000.0	BGT_EPJPNU	4	closed	1.3011797554738789e-05	0	7	5	0	1	9.53460832676842	9.199579525502896	8.493801746699322	8.910982213887815	9.45217717178544	14.907766511524414	12.941826341328309	14.619183091853165	14.29579590350026	12.815675438128755	16.23979647127455	17.64760882487318	17.353185289712187	16.470114796833347	15.65552131434533	175.46952357542716	173.5762533909636	173.3243610330091	174.45932002098917	176.76120843743723	19.319286730942416	19.785208127453227	19.42760406352563	20.620877077533805	18.391754211814007	157.75506578960463	157.51339656108792	159.16678322067403	158.01527613168813	161.61528850703894	118.43955262514204	123.11771293310063	98.53443203814015	123.5641340980427	100.31095153126827	149.32021287887437	150.71969543610732	151.446062476711
228	4	680000.0	BGT_EPJPNU	4	closed	1.9047742545481787e-05	0	6	5	0	0	8.279627952514218	8.228402503381814	8.319532935537108	8.591192135672124	9.144450302667204	15.503404533722836	13.15741221624285	14.340183981935642	14.0379426463884	14.002337210743148	15.528297633460491	16.658828940125776	17.725122138527144	18.167557871528672	16.427762683461022	174.70539779840624	174.9030307666765	173.35165800166766	174.55127103582916	176.09199939860932	19.372169927883004	20.20112560725421	19.65382880316941	19.433401747681916	17.8203792978269	157.93857409517008	159.71333703401064	159.4254032674265	157.41965247005032	161.69850229064707	115.15467339267262	122.8084582060946	104.11220041426932	119.94128518769938	97.75529953046498	147.52002389394184	145.92659909732345	145.60786456516146
229	4	700000.0	BGT_EPJPNU	4	closed	1.5712289921091788e-05	0	8	5	0	1	8.508924104883699	8.728656753727027	8.443245693779206	8.401640919222531	9.97933978922623	15.89342500431943	13.367607361402392	14.989350736173543	13.404160511064624	13.581412553765382	14.361685970244611	15.45064151996191	15.603971570483656	14.775487252516353	15.969982296359785	175.9499522104557	173.4138775256903	173.8877822673325	175.47946655185208	177.6901698579749	17.88666201890896	19.33191417221828	17.372940005894097	19.014528531607304	16.465512880685125	160.11842627779896	158.56803250570397	159.55540162253246	158.80021853672912	163.76148325338238	115.87699355622608	124.03295241934762	95.40268990840622	120.70476642113049	103.39627064347968	147.40146668722184	147.54974734243402	148.90198334558391
230	4	720000.0	BGT_EPJPNU	4	closed	2.297575215845925e-05	0	7	5	0	0	8.638692922273284	10.30878077523946	8.101661947732202	8.694413717026704	9.571013784737566	15.667427553335532	13.61965363408031	14.530770785949784	13.037507131923926	13.36112136269638	14.637901411269066	17.315464872338374	16.2129331572147	16.444767335440773	15.824453747291397	175.6236549083222	173.29020006946334	174.9010295548201	175.40102213551714	176.17473859892422	19.615839595931213	20.17647759586823	17.733466288233313	18.996670085326127	17.34887042122742	157.93765275630514	158.20879175258767	158.20391902943066	159.3436636968605	161.17521367455427	118.38808107518496	117.56268252090162	101.53086228082007	123.26189645863349	100.25688382998332	146.75055145809017	147.94347948592556	149.8706089896675
231	4	740000.0	BGT_EPJPNU	4	closed	1.624939538384274e-05	0	8	5	0	0	9.35412897814969	8.905584243552132	7.9152821535970945	9.523504673003622	9.586256881714538	15.161217491159908	13.693602991566594	14.631919519435836	13.971257925995936	13.508637306959503	15.300471466224169	16.618409963705915	14.945828901842232	13.21868842688598	14.674746041622967	173.9192167322917	174.45911656672916	174.81265070408116	176.17698032398593	176.23219529992895	19.831303004720823	18.9988478969672	16.160973027712856	18.839968304070364	18.187876856741997	157.77684638913547	160.02509875232028	160.7247977547098	159.1689779046072	161.1671092654154	118.23138613072275	118.53542296693274	103.76762500684356	122.39666432544912	108.22329354384148	150.62470278868415	146.28821010358516	147.51337974680715
232	4	760000.0	BGT_EPJPNU	4	closed	1.9047742545481787e-05	0	10	5	0	0	7.856649104042269	10.254698364645431	7.76899706187162	9.347910130439036	8.748521520689888	15.760670728790416	13.45790895802226	14.442961672393162	15.084760323840822	14.176953340477631	15.706382531637084	17.464298292329296	14.903070559929242	15.043629905862282	16.14932629898723	175.56616390359633	175.427659688951	174.6488195972877	173.84872938954382	175.0191801658729	19.95890715585388	18.37196936247384	17.125396996625085	19.115813495219648	17.912256748576336	158.58306258153507	160.09805671625958	160.68177316043776	157.83774378454356	161.82254922853852	119.46657793472204	116.93308385312092	96.09307210026118	116.17901696416834	102.13343129207752	150.8227195998384	150.21610978049964	146.35053775739422
233	4	780000.0	BGT_EPJPNU	4	closed	1.7327174841764668e-05	0	10	5	0	0	7.799059404446192	10.749376026870603	8.376879766961437	9.00241043245733	9.19379315287508	15.4146067605019	13.771303223308331	14.305585411810728	15.075946439725817	13.127044791773134	13.031832658336585	15.166848972690484	13.905902145102177	14.511508972246624	13.731610832171988	174.72414711890042	173.884697892451	175.71269082775953	174.14724922567555	177.1125928995081	18.277194171488315	18.575376320743985	16.33870595754311	15.908893100216018	15.98880569418685	158.78911403956528	158.35126619469276	162.022726855998	162.11968927931272	163.77828412825045	120.195083657829	109.54303590541774	96.81231003386604	122.04109254428386	100.1876240147967	148.24504199432795	151.2992702644643	146.68500888321867
234	4	800000.0	BGT_EPJPNU	4	closed	1.8954177893976343e-05	0	7	5	0	0	7.333633037526983	8.778255916457239	7.979594561191738	8.61517787509512	10.23269148919057	15.120108350538114	13.398085221317988	15.164232812551104	15.488318679122242	13.96778193500622	14.159425965281098	14.99838167477212	15.116614723918431	16.46443005716738	13.70608786872227	175.58740356228412	174.75692886199084	173.9619840119078	174.208406056105	176.53634929887494	17.884704276303314	19.4804205303444	17.813418632408926	15.317472737024117	16.15057606122241	159.47062909204783	158.83302133347405	158.50116270195332	163.6910068090659	163.75737830323803	119.40961073735537	117.0649849338059	99.88420905065996	123.89432088403755	104.06658447101016	146.79753913606686	146.80817481728528	153.2367270332245
235	4	820000.0	BGT_EPJPNU	4	closed	1.993300686328356e-05	0	8	5	0	0	8.46429044180039	8.306972247895626	7.93386799979264	8.381583978998467	10.377188049055862	15.628211409826536	14.051248138702718	14.30857093686643	14.817987617874527	13.117994892141914	12.801668961529026	14.832239776426867	15.579851159907568	15.879285968378626	15.134412079039894	174.9734120189261	173.5514654383541	173.8286928729807	175.45993111505794	176.93948544721692	18.086926608784417	18.793664654374552	18.0058781248615	16.69341837915423	16.096672273095653	158.97438476437782	158.70905695111043	158.09403449034164	161.3743927829574	164.59176339987803	121.61129250379156	129.37534030543665	96.95481462862251	123.46646803153196	98.41977863020593	147.69567995399598	147.71980271497037	149.7063850474738
236	4	840000.0	BGT_EPJPNU	4	closed	1.547608918382104e-05	0	11	5	0	0	8.279488359759476	8.074706995325739	8.703895437070491	8.347632821242511	9.782174798877534	15.421284129386466	13.76378116996737	15.517946840433297	15.883208053517732	13.156868354935709	12.613571561912597	13.734222153333572	14.842704292944722	17.185286949170095	14.172973513207104	176.387083934233	173.47325434140703	174.08905888166325	174.25112642684357	177.054896248025	15.580206901528012	18.87038895304329	18.4382476743487	17.434082712123324	15.281596244952324	161.5335316787329	159.7328747659826	159.03860780291168	161.1819989377615	162.62836946679735	116.4416064634452	124.42611876579072	97.83138444844212	120.82663145328112	109.64594256989643	147.61648565517825	143.0365545193468	149.7849810325662
237	4	860000.0	BGT_EPJPNU	4	closed	2.0979146027943888e-05	0	7	5	0	0	7.940690462285042	8.215529980552587	8.673380452803926	9.028066135636948	9.294699801008967	14.788379108377969	13.772974266795751	15.09131917376311	15.268204023346112	13.951298426429643	14.80089074769841	15.29371378175599	16.587988421211055	14.33194034174212	13.77972019517809	174.2031461045326	174.21503248207677	173.3887906278306	175.57696366572455	177.85179878015697	18.058051120877693	18.53613618409401	16.361202906345667	16.501154406597212	15.80987805815576	159.99029511924627	159.87843431197652	159.70380112476707	162.15551741054708	165.18964468898017	119.8222481677129	120.73623019590076	99.55357886997622	122.88817709484346	102.13871005255956	149.4487978111148	147.66314151729998	149.70151760594962
238	4	880000.0	BGT_EPJPNU	4	closed	1.993300686328356e-05	0	6	5	0	0	9.247709567174027	8.056719458331601	8.196987611444294	8.955652377989765	9.46822567826695	16.070817343646933	14.496239977115856	14.883639067025673	16.123684024832745	13.540548566249678	14.90404542388644	15.530096238262477	17.55253373585037	14.536267816169891	15.277783221452296	175.0062611823048	173.222804480541	174.83210544956694	175.83959746746757	176.40027051885687	16.672481066160543	20.54750103435836	17.51167779694987	18.274567840276493	17.16350763327101	161.14021722033783	157.9379018848897	160.10651481416647	160.47181675634383	162.6069309760048	118.66113225155442	119.81927693552367	97.20584760178404	118.7340046015566	103.82019548398743	145.63896286296412	146.92683702165073	149.05107008280805
239	4	900000.0	BGT_EPJPNU	4	closed	1.838319053643305e-05	0	8	3	0	1	8.158267200715413	8.10652528392885	8.190201419128606	8.373375990915301	8.678526816551257	14.46612683746118	14.028819491158249	15.215796023834612	14.88665762510846	14.41179714202385	14.898771932347646	14.354377986629595	17.130279276211233	14.259804213785246	13.941432744037677	176.0739549912292	172.8208620399095	174.86479588302615	176.21918757491713	176.2106629896278	17.162627242756045	21.066404138028386	18.196768730382267	17.54262205289111	16.73510292018501	161.2754628268522	158.71817829014086	158.52895382159753	159.52599620341866	162.80927189851056	123.84263668388397	124.33127824088656	95.98482580098906	119.8176647013604	101.7627241502114	146.81655959739527	145.4920732944999	146.88255000811293
240	4	920000.0	BGT_EPJPNU	4	closed	1.7327174841764668e-05	0	7	5	0	0	9.54248885088929	8.204205617076212	8.549953609947464	9.3636401109912	10.552026419678858	14.83943341122362	14.484851099368033	14.266727503199672	14.884483532337317	13.839117075479992	14.30793979956025	18.074744131214327	18.61934463982397	15.526235024475907	14.82852380022032	173.80949547821413	172.02278297378362	173.60395321277912	175.92507764335343	176.52904029053775	19.946139638698025	21.50052352004198	17.401083322035188	17.058164079403298	16.490089424315844	159.1349569521578	157.25776247080552	158.82996262265246	158.9975199230774	162.34893633585625	119.88667155139548	111.61032706007262	94.5410535582859	122.20059112122368	103.006537939486	145.24041307811848	149.72806648186972	148.22483893270442
241	4	940000.0	BGT_EPJPNU	4	closed	2.0979146027943888e-05	0	6	5	0	1	8.892199222863429	8.541546689128868	7.937471533539135	8.51065660429362	9.054691564319732	14.652196763251334	15.021077714803615	15.056029477479472	14.294804828242	13.921836057243448	14.226025718071138	16.510571455192512	16.222482815698335	14.46040364349018	15.250553675788968	175.3283444106422	174.69523480591045	174.7831277659889	175.4542200189355	175.75710170437054	17.581985687015752	19.458222767536977	16.418383485990358	17.05814733607916	15.739726215382476	159.43912313302386	158.1218173292486	160.47401022250224	160.5324284793424	162.64738173122802	116.6056504728816	112.62903206672414	93.90563396063978	121.30599782693392	98.34030677687554	147.38334005514588	146.72367163119955	148.78410038945725
242	4	960000.0	BGT_EPJPNU	4	closed	1.5042212295487758e-05	0	7	3	0	1	7.965103742051155	8.081109854136765	8.26613860330659	7.72994116915155	10.585181466174603	16.122439270427268	15.183961767351972	15.406084910632126	13.707370550757702	13.818065919808255	13.7833172020852	13.84677261691034	15.706674541143745	15.310584135800458	14.315803767528026	175.28514839800278	173.46386965398872	174.30435311825755	176.68844412027815	175.43905623336622	15.365736708975254	17.17570973229361	18.89984809966748	17.438386928098712	16.586629942429806	160.12128947237974	161.08508185166718	161.20233202584592	159.4363125212516	161.57531334943417	116.20300446537644	105.29382130218922	96.97173629773512	119.13448558257636	102.3345702560804	147.98626878380836	146.54305120042918	151.97385883161843
243	4	980000.0	BGT_EPJPNU	4	closed	1.838319053643305e-05	0	9	5	0	0	8.077226873733805	8.279490983957542	8.438014249737256	8.505424120432279	9.345635848279816	15.718261423237534	14.24647400492267	14.98822382007589	14.6835937202834	13.340483833701697	12.790767030328269	14.426857835920345	14.213016599657054	14.457543181740586	12.91314306295303	175.94707948152305	173.93407725978878	174.1446471102623	176.2779237577841	177.44643183351968	15.106163880775007	16.478882013916728	18.77866851645361	16.549851672201406	15.31167566523458	163.32348782952897	161.91855246151445	158.32845453057783	158.66184833902042	162.59549740459613	121.68023995025727	98.90901838206176	107.3458171806486	121.8302186756551	99.263734987142	145.5967746732518	143.99425768458198	148.82014039435936
244	4	1000000.0	BGT_EPJPNU	4	closed	2.0658709221879112e-05	0	8	5	0	0	7.708866323005629	8.457548954637181	8.52437662785005	8.526806636774516	9.712243690439152	15.549245842311828	14.90529342572439	15.237141722327728	15.403569079699505	13.419203166927336	12.236974713734911	14.24610063667073	16.769824284511976	15.334534590181054	14.26120702846301	175.8120333172702	173.71726997683	174.24608218705464	175.14575928752194	176.6100184145493	15.623593987607489	18.11196718765096	18.65630234754921	19.21548185917132	16.265433033077407	160.8583394228889	159.868847508944	155.81433069102903	158.6618722058399	161.53133570542155	123.45086985977524	106.14439951243986	96.95933915022933	116.6193354272887	102.66874377599602	145.19939185148033	147.16600542143092	147.742015715595
245	4	1020000.0	BGT_EPJPNU	4	closed	2.0658709221879112e-05	0	8	5	0	1	7.459330333284285	7.9934538467829075	8.295885985228741	9.42292506165583	9.590349046011369	14.930420392628394	14.284625456069111	15.069059594274126	14.74395859045518	13.301463426430969	13.411334200875736	14.432840579471067	15.152920643801323	14.776725464539338	15.195921353715624	176.97426681803086	173.69832032389934	176.0519018203488	174.32268517695272	176.96524341414437	15.684359680058067	18.38722368138293	17.488768723222712	19.808472384229063	17.138986295458594	160.55102681148563	159.6610321050762	159.31951492124853	157.70200234795618	162.34493749185802	118.57510754771302	107.01773253824834	104.13565365880092	115.49867116913651	103.16870170785997	149.4230310113537	146.58479669714254	145.45399934179576
246	4	1040000.0	BGT_EPJPNU	4	closed	1.993300686328356e-05	0	8	5	0	0	8.277572835583815	8.225876781731666	7.883031235743914	9.108383648353913	9.39077198686208	14.908319437964105	14.835594423817366	15.197661647122583	14.49173640302148	13.83435268640111	13.597837177859024	14.876262214460596	16.46146314403377	15.067334899336144	14.44439416960992	175.5984157073747	173.18195348441463	176.35386973391874	174.4821204467685	175.65346533299189	15.600497819966238	19.72272427847001	16.855743585941124	18.81981797222955	15.230109723692978	161.43540646179704	159.09810386884084	159.59277867047612	158.3427652416551	164.09372407044654	125.10788903895644	100.5063578771558	107.58856291038693	118.32390242303204	102.96522943380526	147.2837463009312	145.6296211284206	148.03966109144434
247	4	1060000.0	BGT_EPJPNU	4	closed	2.271305906338878e-05	0	9	3	0	0	6.603683669484156	7.8624346872649316	8.2119127414665	8.90417119019943	9.075372154318783	14.400774041460137	14.891673824697746	15.465298230133277	14.145357792019468	12.885491008177077	14.37238290720778	14.383195233895467	14.067247954449924	17.122331753153254	15.079164034839044	174.18492318720402	174.0463158231906	176.43844163257012	174.64148074791015	175.74125963670258	15.358948096560422	18.25114837770936	17.555430895306365	18.59476777491281	17.153651999438555	162.14729904163357	160.3206579249476	158.8271865164565	158.65480700026222	162.0062587757177	122.21999801202068	108.96749394186432	112.19202150500232	115.4498001384763	104.27042645436688	148.1221098514144	144.47018239957632	147.94388360679287
248	4	1080000.0	BGT_EPJPNU	4	closed	1.656632798360726e-05	0	8	4	0	1	6.85931503546365	7.880996984548711	7.693144868410548	8.969446154522553	9.801802469903818	14.438081935183291	15.085601492812174	15.25186664361224	13.856823323490255	13.158975280475056	12.31693838439968	13.963720082213335	13.31283021744962	14.529533436167222	13.545099864053876	175.4544220827153	175.4629193758928	176.44183507204727	174.47821229116633	176.8200211442342	15.605365288962853	16.746301270304237	17.95712539763713	16.124321086990545	16.468992278125672	162.52014328598335	161.86271169466502	158.71094769958114	160.42974193419553	162.54923585688942	120.58627373423876	107.70297239915855	114.19530943018992	120.36852489650596	102.65467997791087	147.2369015951562	148.06130631235425	148.73307942079813
249	4	1100000.0	BGT_EPJPNU	4	closed	1.7327174841764668e-05	0	6	3	0	0	8.942587930803693	7.852482280164464	8.158403076352378	9.21473976732366	10.628995010225829	15.030406385906748	15.400973323234734	15.00285664764433	14.65547204820848	13.336342922084386	14.586150060535775	15.507383585930487	16.148679483217517	16.52991331008717	15.276880015810583	175.36791999642784	174.4487875763135	174.38531461070113	174.8195570149522	175.0965341450229	16.133948191400886	18.797463886930625	20.06306059264005	18.02560496997246	17.817515896955424	161.44133859219986	159.7002827100893	157.46174058964556	157.89000931209296	161.2816468596068	117.15388981343752	106.51013107364386	117.52626375661124	118.62776720731422	102.64111244001556	147.87924573905082	150.41698372432356	148.095019914856
250	5	100000.0	BGT_EPJPNU	5	closed	1.2947806347998589e-05	0	11	4	0	0	8.493080666331835	8.399546120510765	8.61584839472045	6.747301475428819	7.986313945179624	14.86395337898038	12.38803466049542	14.06627042357782	15.560807284519452	14.110166082777262	15.97073198054543	16.35009745367518	15.498428018174554	13.8792446988839	16.59153788962069	174.6937967444207	176.2435003172328	174.76445612072283	175.38710252128044	175.71406588702052	16.7475065204573	16.85999041063241	17.294767550775433	20.7182674382668	18.67269449180074	158.99802856413993	161.6355904535518	161.61611451630844	160.59094057113114	160.35069577254944	116.4850411122355	85.70504560348701	99.9728604572909	123.8166347926426	110.02520991456416	147.94173174941926	147.81477866047027	150.77391108532188
251	5	120000.0	BGT_EPJPNU	5	closed	1.5304093966059087e-05	0	9	5	0	2	9.089601387710806	8.963980780908363	8.652197129472533	6.462704141078193	7.729256545089538	14.448549356685533	12.408524228249965	14.163031200390016	13.921643058665984	14.303922547049131	15.515130079622624	15.934866678237398	15.28158975940162	16.13564034896223	14.913921677520916	174.2280223335713	175.54797452277455	175.99913381230226	173.99674829802964	175.18234549952885	17.131943407767526	18.86888000918514	17.73413216209562	18.0317528053057	18.54413162099249	158.31035821636237	159.030759954765	160.7692234246128	161.4834148914218	159.24329195748743	113.02668724379905	90.30422571969773	105.3101118689679	124.7929484185708	107.43812777981186	152.98739414746044	151.1407193555862	148.89404564239814
252	5	140000.0	BGT_EPJPNU	5	closed	1.2947806347998589e-05	0	11	6	0	0	10.490487050120546	8.687932673861193	7.396277840727738	6.510318360181147	7.791900505184555	14.510617255998298	12.973078948295376	13.739939360395812	14.399048755596317	14.406180448035965	15.490307995708209	15.691279792787052	16.600809758898762	16.56753199577818	15.637616917649046	174.33190488781398	175.96672527071263	174.09063859535564	174.42654427621108	175.92014797887776	16.613815906899895	19.254490080915552	19.29355258476872	17.349727205901072	17.991783894620276	158.6989192376913	158.4324947392871	159.16688134035337	161.55467850969123	161.56586900062936	109.61935783120045	92.3681080865598	100.42364727567087	128.1856348343541	116.77310247554716	145.67098608684103	147.2419432022733	146.9801628221379
253	5	160000.0	BGT_EPJPNU	5	closed	1.4982563881756795e-05	0	10	5	0	0	9.00793736802613	8.84605394432313	8.902566912345494	8.939462518091947	8.215531954966867	13.95226151093703	12.802674692129935	13.470394849195127	14.049295880799274	14.52865180443337	15.990574961227184	14.92363476701757	17.512158696293742	15.509228499300235	15.356841500339934	173.18607659364878	175.19489931075384	175.05474457351738	174.63572917986772	177.92655921289656	17.85799165293408	18.371146051533955	19.67686754102952	17.949096719624315	17.816028102357382	158.10292542519912	159.85500492214408	158.93476076295494	161.74358222046746	161.56151929286955	103.75308302760104	95.97099074400886	107.52891886813464	129.83176466059857	110.7661145332793	149.21467972971328	150.659959909691	149.16356717872657
254	5	180000.0	BGT_EPJPNU	5	closed	1.3968666861520114e-05	0	12	5	0	1	10.603284063944216	9.089641241168486	8.738302759320103	6.706034578958241	7.948464124961954	13.822681907856287	12.950684059962564	14.063206695894184	14.863352530731028	13.95186327341441	13.444963637430345	14.179316865534224	16.36593100557001	15.230306701165675	15.434632875876655	174.59348364545673	174.60623324563198	172.7175856744687	174.02857499543785	177.6005757220346	14.96338500892438	18.272745577312666	19.21813964317915	19.215441249916672	16.955752738494393	161.6088663918714	159.81934075908626	160.24912037443116	160.16801256937583	162.54861535788396	101.28031830072968	95.05456373680688	101.83009852588704	126.57004827265712	115.39807571764452	143.54098320946366	149.10407418536607	149.3819828629521
255	5	200000.0	BGT_EPJPNU	5	closed	1.547608918382104e-05	0	10	3	0	0	11.677956592322497	8.526689597496254	8.798777666686343	7.1356084041070655	7.958873021463589	13.48248605505298	12.489808709030866	13.690208966352186	14.305086444915242	14.66786109949785	14.852108451979191	16.899238565585033	17.500021890196457	15.552640533459972	16.087822518689947	175.0317999865072	175.3010468748209	173.8000210571158	174.00235377856757	176.42138682123502	18.442264769990302	18.970003888487764	19.25568474333153	18.18388189911941	16.442810641166965	158.12163187635443	159.7740434459392	160.05015614007047	159.58592977645682	162.27130382564107	93.5855574231827	98.7295133717352	97.77522397153498	126.84924908564692	108.13287755693914	147.25352860621703	148.33850917752653	149.70315676606566
256	5	220000.0	BGT_EPJPNU	5	closed	1.611721998503488e-05	0	10	5	0	0	10.42349793046829	8.90571175114297	9.064594145000072	8.331740831458513	8.215445797899125	14.245208960008489	12.038432541645916	14.705032722673602	14.721734316701378	14.388721340967544	15.91808885972142	16.341136534716412	16.247341371065946	16.61697734495092	16.07858437994997	175.74549268731394	175.8708338238837	174.4914479473496	172.54476834461514	176.24662910123715	17.83886767767175	17.685545427603426	18.876068455915465	18.855694594350567	18.61570805053113	157.3824965523007	159.9890185365893	161.68135143367743	159.13319617882507	159.98305138482107	93.68679042783924	102.42309520509951	109.7222318543034	127.5456271586974	110.68400520622392	152.29997821688303	149.0197317516023	149.35200763653046
257	5	240000.0	BGT_EPJPNU	5	closed	1.8954177893976343e-05	0	8	5	0	2	11.263555420329784	9.100915080919776	8.951323551282957	8.130371942963114	7.989753996657023	13.753178212458415	12.50333454351624	13.937102124805664	15.339657885780207	13.839641106864123	15.541680219518842	14.799406431636257	15.807000144303506	15.959779566256287	16.840969890777597	175.3356990273412	176.05681662223978	174.92680064429663	174.51714387242245	175.97901484233114	18.21658997288392	18.835600572147843	17.032583582026756	18.191628988750285	18.440411480486617	157.9876600117628	158.4367460578906	161.60400485578617	162.07940776333186	161.50314827059782	96.83205026868843	96.0945537465496	110.0815297813312	128.42761451326191	115.48326470101004	146.18887457771115	148.06076668630192	147.7916605274146
258	5	260000.0	BGT_EPJPNU	5	closed	1.3011797554738789e-05	0	12	6	0	0	11.215943509950735	9.240951986774167	8.528373354944737	8.677791067226684	8.379798451915827	12.98103702593485	13.256366435115943	14.604579931877662	14.406692195649272	14.148443304805909	16.54993886715014	15.339090836443738	15.09279459185217	14.691516037880817	16.489129999055265	175.52147388960927	175.93909643870157	176.72688668876944	174.7544122338556	174.796693715218	17.3152629535778	18.63773811454187	16.284658120583902	18.272582127266443	18.71593431313884	158.1503522905616	159.2574809729311	164.66700447695547	161.98221964071234	161.94268712806095	96.35481301960864	96.96181897667825	103.53894486221697	126.62882336462955	121.5158400070332	147.7432293678592	149.2449766893624	148.95986846975686
259	5	280000.0	BGT_EPJPNU	5	closed	1.066328051431371e-05	0	8	5	0	0	11.321817833488488	10.680351432707178	8.549422079621928	8.862556849977866	8.060838208599417	14.212043058030414	14.065590146268017	14.433033504118114	14.842443866466327	14.295612091593853	13.163765984111311	14.586079218583723	16.425812998175815	14.158220355694288	15.431766663094628	175.1841871997197	175.14403222870592	174.487884408842	175.55334132332138	178.04052216820608	16.57885496223345	18.004208267099894	15.586317506488058	18.79027653331697	16.863521161832413	160.6917600651229	159.91620091397567	163.07525458151542	162.96023048878294	160.4464718068393	97.30063230795557	98.68236419100629	111.23546685124514	124.7383339497604	109.69097883615788	149.77492059541737	148.63082156742	145.45403823268077
260	5	300000.0	BGT_EPJPNU	5	closed	1.273335226389002e-05	0	8	5	0	2	10.865700771526049	8.735056421180651	9.444840598997668	8.671100157177214	8.08168052986516	14.150883771708898	13.22470976864788	14.539424061657364	12.652793813029533	14.123797664385526	13.1836252503817	14.18202453098586	16.55581508736404	14.322088838943396	15.510224551622516	174.40273512173223	174.5478656881916	175.82725349697466	173.95470498916671	177.0799681524342	15.991725040967722	17.27034837904828	16.346292767115983	18.909461462538182	17.14573469067834	160.01678340786216	161.10725163453083	163.61995744182053	159.75826814959802	161.36876819270762	99.7890010329765	97.52370242494528	114.94271152753306	128.7537643360493	113.17974601036572	150.07653122199096	149.93461671005377	145.6617641909384
261	5	320000.0	BGT_EPJPNU	5	closed	1.4216702180935509e-05	0	12	5	0	0	10.61818747101914	8.829881305873256	8.563106313012725	9.0811829318206	8.3153171916977	13.127135720954133	13.374998483819818	14.994836809441672	14.496012168200172	14.968755898723822	13.247960584933958	14.112527505413215	15.35492284864048	13.84334300974915	14.426601732403476	174.65777792800486	176.24948148553264	175.7885189364605	174.05981672973329	178.04329950729996	16.2469534052392	16.714237228518805	16.834075513492976	18.16823623889835	16.085310043313825	160.03980968881245	160.32137889073138	162.2970520968029	161.71694738025835	162.26798375583417	93.7531878413874	98.37352734620136	113.41081799025076	123.53189679150222	107.94557717663268	150.0141902389503	148.59157581826264	146.6364830454931
262	5	340000.0	BGT_EPJPNU	5	closed	2.022166624498843e-05	0	10	5	0	0	10.71372298940191	8.581087336083868	7.804356226158313	8.816043291863181	8.177771743183273	13.888023332708585	13.229671186887169	15.301143365960383	15.522974948286835	13.64637772988003	13.507717940373846	15.335588533543268	14.655256690396676	13.86774455770506	13.943762995168685	174.37726965588058	174.237617902547	176.3109512506503	174.27696535808985	178.04395408554953	17.132379525816457	16.481429370095622	16.56963292451835	17.92104602067285	16.392808562578615	158.69192688250723	160.49039214419392	162.72334234709905	163.63160428296794	161.8524622460003	99.39555630922614	89.41012853797767	110.0337628088307	125.51650050580558	113.11845226149508	148.30548748007686	148.7168040281894	145.40346539303098
263	5	360000.0	BGT_EPJPNU	5	closed	1.4055711653291772e-05	0	8	5	0	0	10.9979490672284	8.335401938124408	8.533247045123366	6.605342439016857	8.316887681287572	13.971870976241046	13.640334841291928	14.175718080125003	14.546500976266731	14.850102796412331	12.531459956206078	15.984719497414009	15.515636185400668	14.430085603324098	14.984237136837011	173.58051119356705	175.21887489571787	175.75341170367963	175.27745408020678	177.97919457460952	17.02157297542383	18.36863855915086	18.541962561338284	18.905892674086545	16.1401252721439	159.37209515132503	157.3413863747871	161.5592110331262	162.32194069561305	161.6307550953448	93.9202808759498	95.25787443801458	108.44676958438212	124.12863401294332	109.46088573718345	147.42449403506586	149.29007042917834	150.39007085454952
264	5	380000.0	BGT_EPJPNU	5	closed	1.4216702180935509e-05	0	12	5	0	2	10.576620862182292	8.225735748702359	9.419563660123584	7.141490655868022	8.548039601765833	13.45804112207832	13.36854086538414	14.554180173387294	14.777195698253822	14.689730791984926	13.069442176847604	15.74654436651462	15.858935172293894	12.771430180689403	15.239403192664376	174.76460021997934	174.43745096373507	176.61748636253003	174.54903094871847	176.6906768033855	17.55560426757789	17.165991413875755	15.398488512722498	18.2457696065884	17.819038686327627	157.1136457645253	158.43967102606996	164.36976102695309	161.01510609723235	160.7566337948139	89.4706733522036	94.38336199776892	110.38399463375951	121.10218458293168	107.98596975229948	150.94132074355545	152.44367074542848	142.63627546019896
265	5	400000.0	BGT_EPJPNU	5	closed	1.4982563881756795e-05	0	12	5	0	1	10.461072206709346	7.522382826600295	8.888183273211716	7.855169488644739	8.000228926629088	13.649239660082223	12.670947995870458	14.383212419117156	14.766870322196707	14.119831062150013	14.530999633830332	15.220427448322738	17.37319230497334	15.106124895423328	15.358498303626162	175.2549410289837	175.04722296645673	175.17428783204204	174.24216907263963	176.40462293504143	17.655356760900958	17.163303742500855	16.9328605509808	18.15470565347028	17.99628031686091	157.60665418331627	160.14323323447627	162.24618081258464	162.18641315082326	160.38488919632096	87.53536152920583	92.06219691854808	107.6938040460284	126.83580401575458	110.5172125196913	147.51272655997934	147.3148307202967	146.4934822180685
266	5	420000.0	BGT_EPJPNU	5	closed	1.3011797554738789e-05	0	8	5	0	0	11.588247919894568	8.00308341838873	6.122429347850501	7.782366174810013	7.877883010804247	13.694127836670678	13.954477817195851	14.423580764636736	14.28461150434548	14.401206798213495	13.42186128505322	15.679732906259863	16.76130679887409	14.649767645239804	15.01989613776468	173.9597853519315	173.56257849081828	174.99159133679998	175.50851773458737	178.1576586763215	18.275043870819083	18.760541460856352	18.1237929645844	18.706645263259382	17.173660397858768	156.95467662642756	157.53562365122204	160.67338455733673	161.8368237533046	160.77022937823585	96.44183877481996	90.08233098950092	108.27023454503065	124.89442509367812	109.22050825458598	147.534344813384	149.83855048899076	145.85147456745318
267	5	440000.0	BGT_EPJPNU	5	closed	1.5304093966059087e-05	0	9	3	0	1	10.78986099620306	7.328233922349876	6.586116153605071	6.181374693875208	7.687610790615699	13.488273522118792	14.040653780852802	14.15648906813519	14.919911313855811	13.116642725600414	13.959496441026216	15.039440917938409	14.256048955561468	15.949077783063792	15.11713521996772	174.13111603085218	176.8649111624195	175.0718720710889	174.71407130312411	176.8489297005548	18.51227204176472	17.300028502029893	18.976200033512097	18.67666265436438	17.051894277997945	156.79417592476716	159.82335044852022	159.88383547570794	161.1179427125023	160.89801458677613	92.78133399162012	94.55749450082465	105.11565499720804	123.77701923348816	108.22141262314912	148.4994130778468	149.02628009618056	146.17326074989418
268	5	460000.0	BGT_EPJPNU	5	closed	1.3968666861520114e-05	0	11	3	0	3	10.567965259586543	7.062528611069894	6.106601505404632	6.761429065910849	8.45990103589624	13.81247403114759	14.082053164424742	14.617526022645135	14.234519523227338	14.512065208684405	15.57556012042917	15.383292575810415	14.536909999582608	15.060700408011664	16.21822580404509	174.23077033437937	175.51303391018047	174.4064411352611	174.82482698320345	176.85664792866842	18.325848037247237	16.648579916957548	16.78748292283594	20.433398953267957	17.368595707945182	157.07212373853912	160.1360218107814	161.0890885467536	160.13699185743334	160.7400127881155	92.43838159199912	89.41581063802471	109.13895132834392	123.3287686789848	109.94174508458748	149.6838606093769	150.26378973719204	145.91236006319494
269	5	480000.0	BGT_EPJPNU	5	closed	2.0658709221879112e-05	0	9	5	0	1	10.782421343194423	7.911558745659057	5.9109916725207166	6.584085539029443	8.151584308558723	14.266215325273182	14.087655124735637	14.751225742113297	14.376584735806182	14.30517662539361	13.411963831873168	15.674635126328708	16.664408764267854	14.898640593215898	16.155450769888642	174.6453562178278	173.65407049675824	173.37582269971887	174.8207533612567	177.32461033082066	16.720610261942017	17.198655397023767	18.019802933092432	19.21129058962492	16.926955868163073	159.62275920181924	160.06218207513356	160.6447155453727	159.68294503829873	160.62177636577502	92.54982463175266	89.97497744451175	105.1952175087973	125.75226931274447	107.44217434591756	147.52990143579606	147.09183490878684	146.6147203548397
270	5	500000.0	BGT_EPJPNU	5	closed	1.547608918382104e-05	0	11	5	0	0	11.08407922013598	8.261371765768617	5.991571838797093	6.202493520086379	7.671627339554229	13.938856120090096	14.581213341606468	14.13417348404057	14.928422893566518	14.458419090159229	13.104539884031272	13.149455496128043	15.131011967370275	16.84513450604249	17.25895818483549	173.5658978940395	175.8923283457356	173.97360160414553	173.9553074046245	177.4215494807354	15.571401004817682	14.648970340963537	19.773062106480577	20.4873550374202	16.979375080403393	160.1654573012143	161.8299324577879	158.88500957982097	158.75817552135675	161.0284416481425	93.67047919662672	93.13836102392396	108.45415688068644	121.62182351136698	106.69321724419142	151.34447411866051	144.55086466545953	149.83963717332716
271	5	520000.0	BGT_EPJPNU	5	closed	1.3282548039454188e-05	0	13	5	0	1	10.287019028317626	8.60038034884678	6.4984565118320585	6.664340267971029	7.941064048978868	13.385441420314082	14.465087267140824	14.047236569839647	14.010150398030778	14.523063803860351	14.222588800005656	14.6493217019681	13.201538867103572	14.961062198694409	14.71015015809872	176.25571482559835	174.42979080758076	173.23874716672432	175.86448878533582	176.43601355030393	16.614148018251907	14.496495081634858	20.47961819296547	19.76265414550761	16.377365776092482	159.81418534798982	162.44646502941217	159.42281601699608	159.73178059305593	160.97024948208107	100.09213897330822	93.36935431985356	108.36004570085711	123.2291543413721	108.53952330162232	149.83815492691411	147.6820485049971	147.9523090968036
272	5	540000.0	BGT_EPJPNU	5	closed	1.4011977853913268e-05	0	10	5	0	0	9.480568019574076	7.888558653482418	6.313891353244065	6.124597646523057	8.129641415811117	13.525654756898987	13.46032881144142	12.848426710304258	14.520593451362965	14.286361698547289	14.063878565276244	15.157445470186234	13.84645746812389	14.09770577993693	14.509472295329108	173.96868010078805	175.8314161666863	173.19603366553338	174.49598499574444	178.36281069349116	17.0287197612845	16.54288271879811	18.13919013700463	19.01386760969225	15.759241633790271	158.8986424705084	160.42816054958735	160.6265548744844	160.2353112107728	162.82996644819036	95.1164510780511	96.00199526890172	109.61016958927806	127.98524354818176	107.74233141446672	146.11683857023928	147.13204786506017	148.5963113992573
273	5	560000.0	BGT_EPJPNU	5	closed	1.5873714800400018e-05	0	10	5	0	0	9.902915546701465	8.308739135795363	6.025703126267032	6.521452039503804	7.863259264079711	13.170637386721364	14.184477465326935	14.961003016034162	15.140311459218909	14.150891523443851	13.884562925660369	15.486697570810271	13.814272476897782	15.624445205548517	16.613810741140565	175.57149885898912	174.89312121176943	173.84588073887113	174.48646240770378	177.44527135055256	15.912158315510531	16.1031551583322	17.30286586067895	20.00049589392618	17.931625395307023	160.143971985667	160.90647402653846	161.43085009497435	160.07437510002407	160.46443315311262	97.41540429981066	95.2978107083236	107.59515864952752	127.5592037756666	109.6185346455963	149.7379254506533	148.4416727727081	148.6662590762363
274	5	580000.0	BGT_EPJPNU	5	closed	1.3968666861520114e-05	0	11	4	0	1	9.905734958026448	8.434566024173488	6.382884213948921	6.851471254605112	8.260765005911333	13.830450904320552	14.10826980678186	14.016740361138712	15.058531897369669	14.655472376905347	13.690229688520263	14.918060815737334	13.929786985439453	15.848241862816256	16.100757581956387	175.268673239229	175.67547401530584	174.57317580585078	173.41405761631137	175.59634201157047	17.08001572283916	16.380686405188417	18.33986495935629	19.35149373216112	17.824137817300244	158.42513921829686	161.08388797561997	160.77264872224814	159.44590349473555	161.74214636750938	97.05808859504836	95.06174943296882	106.70392711389331	127.52319260173546	109.88144952592744	151.1760736778939	148.6167460086047	146.33765054793977
275	5	600000.0	BGT_EPJPNU	5	closed	1.6532960544933256e-05	0	12	5	0	0	10.545847234215756	8.324107031972334	6.532987456979987	6.7245955974936455	8.081172478943415	13.794332566524204	13.890463297007123	14.33830814388817	15.043409889297855	14.51931201807816	13.832963869254504	13.361231184841335	13.265868552162493	14.719254183747324	15.245446364946714	175.30977045986427	175.78335197202796	174.42251302372117	174.02591655540442	176.52154452297395	15.853172245930478	15.710779917067256	18.492670699137637	18.72253389751377	16.45584878228091	159.79196906394515	162.6172179002201	160.46644514223982	161.2963183165404	162.4562679258647	97.19788477450152	95.6502450150502	105.1736825019332	126.46187388528976	108.5749782156271	147.09170117688495	146.79560665592584	149.1742745521677
276	5	620000.0	BGT_EPJPNU	5	closed	1.624939538384274e-05	0	13	5	0	0	10.588740245034565	8.258245194366088	5.964733101827244	6.333821344119562	8.662659748936017	14.35522977012119	13.955209894520976	13.682822286142128	14.77915409718365	14.975319924938562	14.288089935590868	14.332325989440772	15.506121488389777	14.648431721291445	14.94120966280695	175.21154828345965	175.42333038497213	174.39214521310498	175.02272687282198	177.458439985354	16.919795017822423	14.97144021916565	16.86080612050228	19.11554252649748	16.920675033750076	159.14455142110313	162.26451721628874	160.9551577243723	160.35366719406102	160.5422992238093	101.94651907890945	96.9694508513858	99.01988165352805	126.68581553716844	108.67773247327742	149.42786786883886	146.9667547528925	146.39154896422045
277	5	640000.0	BGT_EPJPNU	5	closed	1.7327174841764668e-05	0	9	4	0	1	10.825723268376873	8.258112037794298	5.984813508947165	6.894731989819342	8.165952703212694	13.74266207586614	14.282601903776698	14.453299456718762	14.70772971075596	14.314793372655847	13.447540740933702	13.94829228989763	15.281447105825954	14.625834869865294	15.9236591133082	174.64874780490825	174.9221182784824	174.27207551126605	173.99328704516086	176.64969465580126	19.20313647923185	16.976483971142045	17.241406886912163	18.511520923112805	17.52878557850093	155.86651948163012	160.35907178987554	160.84000006817783	161.15361090018675	160.51619020274012	92.71822181002848	91.22437296567816	111.2937759838918	123.94044632042778	106.9614469285438	151.54970368768804	149.01625173311416	144.43199600129114
278	5	660000.0	BGT_EPJPNU	5	closed	1.6532960544933256e-05	0	9	4	0	1	10.066114814673265	8.642326653490567	5.885487568772387	6.871299127297265	7.912895983003584	13.546336168504949	13.812319575806828	14.287061677126374	15.003749671917197	13.92371893893961	14.256888231710144	16.235043575650835	14.33872115651187	14.917171428320078	16.10119181119712	174.13068532972116	177.65223465648674	175.58539434072466	175.10175583688655	175.96671078491693	19.076904732854626	16.606988397323505	17.786054253717683	18.226435088015503	18.71946227053661	157.02199277117853	161.61819654938571	161.7898728376307	160.18210687369103	160.387166173121	91.35863926795056	92.18201624043336	111.47580878060876	125.88745158574729	106.50442123626858	149.0533472320284	148.0372371301289	144.609959941707
279	5	680000.0	BGT_EPJPNU	5	closed	1.226899229863163e-05	0	11	5	0	3	10.172207065738109	8.13565914548229	5.165158792369308	6.58567068799397	7.846720977936907	13.097802107844291	14.664164495331448	14.854728442740411	14.47348666740922	14.37591333949238	14.733189995350203	15.6733587814255	15.232290238716264	15.674580628328142	16.303491540946663	174.11849738257237	175.73150702810622	175.34760970397392	174.4780403404699	176.4165423766616	18.04559700488385	16.459752018707935	18.70022879632605	18.56828397162433	17.76888382984419	158.476972335963	161.3876917150347	160.92051915788426	160.12688457872702	161.42293167861072	94.04870899679923	88.46055526056571	102.86361522611176	123.87591594596198	107.22915640701125	150.37076059703344	145.11241408409575	148.05741595607705
280	5	700000.0	BGT_EPJPNU	5	closed	1.4982563881756795e-05	0	14	4	0	1	11.311009717370691	7.950385878697383	5.731014757563864	6.7391867172447	8.651042624819638	13.596084702976896	14.107939518965573	14.308085121616656	14.76667858964693	14.230530822247324	13.876597825196166	14.141492059472773	16.03137628745449	14.24487479222965	15.37493899000922	174.91110451923012	175.38276494203865	174.8794278791965	175.1471445897765	177.0887266445227	17.05411335476079	15.80720932722732	17.27733704514982	17.831434332734307	16.47857792373325	159.25249403447447	162.3615603246691	161.94637395375207	160.23645594690214	162.55683816386684	89.0621131485304	90.56589619010526	107.4475817900638	123.46510271690214	106.75313999041504	149.94714063657153	146.9053067115982	149.56469601120847
281	5	720000.0	BGT_EPJPNU	5	closed	1.6220833010168047e-05	0	10	5	0	0	10.167288985154952	7.838494243441159	5.465622169141212	8.265753499492172	8.497261289662477	13.436876675906865	14.27261609141123	14.652524261898904	14.739509649727133	14.848617794150558	13.502373722050972	13.635634100453483	14.60477851783108	14.240057230867643	15.61043797133619	174.1344655495712	173.37897535080134	174.9274909140466	175.25357241334532	177.5971324086869	16.760939909762612	16.499380158023428	19.730070986888872	18.41905564159114	17.697838749489154	158.9007701783932	160.7973937596957	160.73296787180757	159.19187838507503	161.58976595183378	92.74356795470324	79.84264916984516	110.85767408217345	119.64190029948264	109.51198184039116	149.23113000934285	150.16644948043896	142.70609122752376
282	5	740000.0	BGT_EPJPNU	5	closed	1.4011977853913268e-05	0	11	5	0	0	10.802612247321692	7.506564185138756	5.708358664770908	6.614915765645023	8.638545251616673	13.809807411969036	13.59448066238662	14.650897550305826	14.703107641980804	14.015720748305714	13.127759673286462	15.430322386175709	15.900546412436338	13.438309757855135	14.34649960923404	173.63675128119195	174.63861251862804	174.5546100839539	174.243868594874	177.61567355269833	17.970560101966246	15.347682240436535	17.114489078380156	17.062378053814392	16.538026356299845	158.16833669874995	162.31828968629426	162.54921400407073	161.3183564235219	162.43674314990804	90.34151644268547	78.77587143843904	98.47000336682204	124.50917914937276	108.44033447986048	148.10626678255835	149.70395066000447	148.65923951435303
283	5	760000.0	BGT_EPJPNU	5	closed	1.3282548039454188e-05	0	11	6	0	0	9.3880504019941	8.79889651090289	5.412594465247054	8.335264621646566	8.385996223831771	13.272957153381617	13.949191928447918	14.1658220868442	14.835067193035885	14.870312026341074	13.918485465161655	13.744712372213613	13.600077346840251	12.7452898997496	15.591062213391169	174.26292897925683	175.08370109208747	176.5706346088475	174.00251011711546	175.58070108382665	16.862219358205955	15.50939011295113	16.74736674567827	18.80412174569776	17.0020717210874	159.65444612101004	162.3629579002377	163.4845919551934	161.04073110324052	161.5058760530462	89.78401799436114	87.48415369682385	107.55083658397622	124.1958005737476	107.75515244228583	151.36287549900868	148.80914059205685	145.71997149651202
284	5	780000.0	BGT_EPJPNU	5	closed	1.547608918382104e-05	1	11	5	0	0	8.835353031758785	7.569367640099105	5.809624925283379	6.918761469980503	8.611185021634027	14.13533180325276	14.149489543753257	14.625303584259711	15.0011020748917	15.222675342000434	14.439098667623758	14.107694955669407	16.932890446100096	14.141902783613707	15.71789410685543	174.00117797661858	177.3514541015234	177.19471379609408	175.94257675123134	177.35091204637703	16.487071275038996	16.131407895876993	18.388123837259304	17.246242242412652	16.663670852137454	156.3465677619346	162.41921521659324	162.06722326944967	161.57497940391565	161.47023793923532	98.76238020769664	87.22795807091788	108.94600112775898	120.99491581763388	116.21754792947262	147.366148909301	148.74930987360807	148.33969292543406
285	5	800000.0	BGT_EPJPNU	5	closed	1.4055711653291772e-05	0	13	5	0	0	9.245062912876843	7.239969873106263	5.9533991065837	6.70416854607463	8.264586788032306	13.508294453745252	14.325790210279896	15.342870373308152	15.759078658519671	15.536883667438811	16.117347289585382	14.589643448979524	15.16064138229199	13.99449703237598	15.191884395561653	173.74877369975746	177.34485389623504	176.3153257638594	175.44105232574688	176.44521815307607	17.907925630719053	14.975869414968312	18.02486994363648	17.976926090793004	18.130972288061407	158.7094402936659	162.76298007680074	162.6369029853744	161.71840231121567	161.27725913186413	97.2198193888588	81.10537008714098	101.66748579066892	122.19099183530837	114.50032817136896	147.88932137381124	146.25261845121517	144.25733145097027
286	5	820000.0	BGT_EPJPNU	5	closed	1.6532960544933256e-05	0	13	3	0	1	8.571444472878241	8.315870519460638	5.697424669427545	6.177253364636052	8.361969021897828	14.065008716113043	14.04619174919072	15.25748683698278	14.786808875913872	15.284352051463411	15.780486580521115	12.698766717640972	13.741883588202388	13.36437881106314	15.1717287516119	174.90813411698036	175.39003721268477	177.755974643843	175.2457542779628	176.80278028207394	15.831382337274553	15.998174397888898	16.60774043326834	18.341519917830706	17.79584079799464	159.535841490865	162.68860080734794	164.71561564635394	160.98934068544455	161.0518749900273	96.71804497700194	84.7312773290449	109.99402626006656	118.73483516621756	119.1252637655928	151.52556475557262	149.81856648424576	142.62361187985735
287	5	840000.0	BGT_EPJPNU	5	closed	1.7071368454168878e-05	0	8	4	0	1	8.915302451286333	8.146802202880222	5.450227323218777	5.59375588719647	8.34781767179892	13.262700591653063	14.027650337236617	14.831024689723948	14.970055123370589	15.388242746311349	16.06673683298574	15.505084799548383	15.171987110013566	14.069831916380943	14.1407365340636	173.44264555149405	175.019244868956	176.64938237483344	173.84107588247056	176.01194917801735	18.04580150131825	16.619283114569818	18.05741814578797	17.633847673500807	17.738122459344464	156.93063330127967	162.07451902525696	162.58667419632766	160.4676235410052	161.9008834624943	89.61067465963532	85.89817146081175	107.8816858816086	122.44535350786612	113.39511390697484	148.2447378382362	147.54074858079545	144.67994758233206
288	5	860000.0	BGT_EPJPNU	5	closed	1.5304093966059087e-05	1	10	5	0	0	9.190054317477909	8.084684217869887	5.636056755247421	6.832702645550803	8.06780080750098	13.78622464733807	13.949649035563889	14.50922415385758	15.536116097061688	14.194998250855864	14.462033595804868	16.076051651579878	14.81768979315598	15.246342259183717	16.111963810260697	174.05697520224382	174.7794325610955	176.88596008416414	174.63175950738275	178.0185919736282	16.763115365671226	17.417046796929252	17.1519927141159	16.563108743242335	17.12510223331434	158.42846953440898	160.2373010065593	163.70150422374218	161.81584947190782	162.33871855545314	98.91058608363724	91.27689582400656	101.81025321629969	121.96206248296896	110.8039539388856	149.8052690478908	149.68549261095612	145.90875261135847
289	5	880000.0	BGT_EPJPNU	5	closed	1.375814465716568e-05	0	11	5	0	0	8.890197237837889	7.249752424131389	5.540417866565991	8.112762504857512	8.577251323588655	14.247003462269468	13.137879543062134	14.702738045458148	14.708133934014327	14.8500445038104	15.104096206045972	15.000938306610545	15.704206328417731	13.60893497716755	15.27002140682331	175.06163859238808	176.2722039864991	174.48984056385737	174.07907486843422	176.7995034763401	16.38577512119	16.320651795188713	18.60639623057202	16.44502428256725	17.89379878435706	158.95075785947068	161.08247642792549	161.45254945381055	162.07337412444858	162.13096057578687	99.16044623907754	90.11335630480828	102.74847578368409	121.6169681003972	110.84827247976584	145.69044965569367	145.25151589047468	144.77047766516574
290	5	900000.0	BGT_EPJPNU	5	closed	1.4011977853913268e-05	0	8	4	0	0	8.935692097527355	8.412737579212735	5.859078889915837	8.122371556520957	8.567528961819493	13.5483177509021	14.156190288145698	15.0700826864121	14.83407964008418	14.16678526093786	14.918496970197804	14.158774116110736	13.491007658400218	13.877748033583236	13.285304519591394	174.0009998718173	175.87422700725972	175.7221350071257	174.17803613307686	177.47926340846746	16.465499362898143	16.005277970885125	17.058542012016204	18.28943737065298	17.246162711219423	159.09192882840736	163.06972363239302	163.15846030912326	160.233360319163	161.06778128003995	102.310347954484	88.98598213434084	105.44764272679248	121.9680994672365	109.67811585860484	149.19255758374936	145.64777469499623	145.04476135248777
291	5	920000.0	BGT_EPJPNU	5	closed	1.226899229863163e-05	0	8	5	0	0	8.888800998844964	7.640091684007356	6.392199844635843	7.962564196845646	8.158262760979179	13.981398718286693	13.891706004715967	15.74532650620885	14.012063376330488	14.362260475866028	14.178728327295415	15.587524755570923	15.549635591204332	12.765734840536396	14.989620256005042	172.60621068032629	176.44714938341463	174.93947551369453	174.2363032347174	177.51465796539293	17.301438241927116	15.48895629206254	16.159356518453638	17.913218327208277	16.945635316223203	159.30920196118535	164.10415668993664	163.60949867162472	160.7657150509941	161.44005420140877	97.3297607632165	95.5432657723377	104.3475032210623	121.3743394086174	114.7281967009476	147.60968567405806	145.6183966926113	144.3342581969545
292	5	940000.0	BGT_EPJPNU	5	closed	9.743431195809288e-06	0	9	4	0	2	8.580683104170403	7.655565232453777	6.329702582101477	7.258094299567502	8.228272065365077	13.696121288691868	14.65445916918438	15.313403653781268	15.008845142766551	14.167026505322625	15.92262871692628	13.978861385428972	15.522642908959272	14.056143740425298	15.945784877483147	174.64408376055044	175.75391721654182	174.2738517560724	174.7864109388601	174.58197431207466	15.712166086553594	16.770734493395587	18.308738753492374	18.20581752941437	18.4640393021674	160.49586466463904	161.48766746883874	161.23628904521638	161.17450835218298	161.3953393070014	102.70492288686096	96.64461949160751	104.66374208655417	126.00358239584254	118.9993664344712	148.67327130722575	149.18175020787967	142.76169907275687
293	5	960000.0	BGT_EPJPNU	5	closed	1.2813522796216588e-05	0	10	5	0	0	8.648069795673443	7.698292031841916	6.386675507312679	7.256647001120171	8.36644673735012	13.841694095546424	13.76850381306664	14.794437680608915	13.635270469230925	14.366393712781212	14.864417437113415	15.167854691684456	14.957856278620268	14.154082047681651	14.080945445490531	173.16906985461682	176.18913006095693	176.3069776404797	174.94391348267234	175.1479662692231	16.740634769675097	16.472172511027402	18.288951161054207	15.555569798543502	17.869060695078183	159.85632881311355	162.648005039055	162.01465336712843	162.8138261582079	160.81527439463278	100.47680253987438	98.79270928476964	104.14106394996932	126.07745533365932	113.27816339805854	149.36171981116354	146.2524312432001	146.96924356213333
294	5	980000.0	BGT_EPJPNU	5	closed	1.3282548039454188e-05	0	10	4	0	0	8.934325796692297	8.275098667261254	6.025452352804434	6.203291674598432	8.36184744759527	14.057136413118531	13.3325477137741	14.8708989198129	14.580240644292962	14.490514538714248	14.394737747831533	16.482986610255235	13.959586357930927	14.380110640421607	14.229451310141645	173.21759805141417	176.30151242987966	175.21943897657292	174.55482985884214	176.41077551852024	17.37950825608745	16.155635969587465	17.087710709388055	16.15666461335918	18.32529343566921	157.741124358097	161.98438386426986	163.43327032236965	163.4075439607239	160.9829665466129	98.26128108582076	104.63189200769156	99.81832413801502	127.90340771597144	114.91106288170778	148.83866808754985	146.39401608086823	144.28658210064975
295	5	1000000.0	BGT_EPJPNU	5	closed	1.375814465716568e-05	0	12	3	0	0	8.684339712254832	8.029085374861154	6.238223806338791	5.963425466312394	8.343484643084746	14.554167069794415	14.156641116501907	14.337202175462904	14.704549512353813	14.501391474604286	17.12550576418631	14.971561787628849	13.791547675301668	14.757829379916856	14.996579328933668	174.67425412977906	175.4408067215532	175.94046021359827	174.24860310779982	175.57490638452606	17.395483697978904	16.437709206969554	18.455465989222983	17.474433395241697	20.286940143867056	158.52685708171106	162.47329407004713	162.8500911115194	160.98511376653937	159.29121985105786	100.04358595406298	98.79415647134364	100.17058015509636	124.94468032305444	112.52907726079212	149.40419330285448	146.88989880842718	144.35373264241332
296	5	1020000.0	BGT_EPJPNU	5	closed	1.2437753070126862e-05	0	11	4	0	0	8.560986472358115	7.662408197796418	5.193052594126499	5.574666187368635	8.396986149668237	14.157349295282982	14.6397175866911	15.076508246488018	15.175919518961717	14.079319584728164	17.113235955304546	14.36586523084114	13.37861018670566	12.225597134011831	15.13579764248962	174.1849880814479	176.95380601811686	176.80000037255445	175.8082046622129	175.52860224980606	16.907933092584404	14.780079945517112	18.610367427405155	15.925126269225458	19.195001487722667	159.18577401307323	164.17796929568274	164.32955133142997	162.17947269811688	159.2704200055604	97.1010335602053	92.265967804407	101.69285665072708	124.25513776145752	115.79005632869064	149.3266986826697	145.8679164230843	145.46070081684178
297	5	1040000.0	BGT_EPJPNU	5	closed	1.2437753070126862e-05	0	11	4	0	1	8.390132602379307	8.506974444706481	5.807967363357828	6.083035967913379	7.808334413297384	15.32062045501826	14.65313071254742	14.670190040694278	15.999682117452242	14.110638319213226	14.92491469764673	13.286794385302226	14.62364547113295	11.38642971119776	15.52051798255056	175.5103151322017	175.64021155115958	174.44061783860536	175.1183985268002	176.50381275467748	16.44728317374598	14.496676465659982	19.070327450473982	15.82877584127364	18.290646284689764	159.27202684085057	163.62223709639298	162.7404947251532	162.22459265686925	160.83993611108548	97.52050983853864	101.97667626116647	101.24464819762002	124.87454595507371	107.98110794822936	151.12273290700412	146.48441196156526	143.24944711839484
298	5	1060000.0	BGT_EPJPNU	5	closed	1.5042212295487758e-05	0	10	2	0	0	8.770054645433786	8.911673529576069	5.8022173422299534	5.451202397688858	8.094003285432748	14.687419550982424	13.86631468072144	14.65329417717863	14.87224280533383	14.538428401466	15.231480431010374	14.036707913209096	15.139860587847686	15.59867085211712	16.070065243463024	173.39265235477615	175.33630943200143	176.19803657290103	175.41739418059092	175.5540403965752	17.96588470038705	15.930406971885136	18.28482099378789	16.962504311255902	18.81826079278828	157.96839143159326	162.70448437205386	163.9372272739204	161.32706821145547	160.21192158960125	97.26269971288714	95.165168749722	99.14317360912612	123.9625799002089	111.54576773056152	149.31154978139017	149.31588169671832	148.21108967279054
299	6	100000.0	BGT_EPJPNU	6	closed	1.281230844763002e-05	0	8	6	0	1	8.86062891551463	8.906107255237869	8.531785044320628	8.702906860379725	9.442700100114216	14.209514097086414	14.01220146445298	14.053930009617073	13.899376907987884	13.255660822746416	16.440360419385623	13.255901097570444	14.11756076242792	13.494090076452318	14.52227958676218	175.1413131204814	175.78706223960947	173.91187869679428	176.52091402052045	176.00793188447395	15.96184880819419	17.392868311698084	16.799906923793277	17.728520175200188	15.128978316870477	163.58549626081734	161.00724774315256	160.81146690300918	160.92181340465083	160.8963656999209	117.56327274173496	109.80053600112666	120.36312981522752	114.54791618271202	113.39422365927685	146.2282003019496	148.16819267065833	152.10774334718482
300	6	120000.0	BGT_EPJPNU	6	closed	1.281230844763002e-05	0	10	6	0	1	8.478521896235126	9.048869150228864	8.556466158920168	9.311384568232365	9.110398010370426	13.993636574250226	13.924567076716713	14.64894635553916	13.762613569605014	13.477669454653023	16.199466656447058	11.339043139554477	12.66026682213673	13.532669649756086	14.94146741189616	176.2660776054026	176.07903981523063	174.81333884678847	173.56354817802682	173.83699361399223	16.104192627432337	15.264193550895133	18.05882660790965	16.241933624299055	15.114542164761472	164.54448506709736	163.44689680632086	161.24924119045292	160.6363107701596	160.19192323512806	105.08215359386897	110.07623628510667	119.23637918937756	119.5389868810778	113.75387992903548	149.44868322516368	152.29193585964566	152.0793838117032
301	6	140000.0	BGT_EPJPNU	6	closed	1.1359724275016136e-05	0	7	5	0	1	8.377673109652722	8.78559000187105	8.495389250970971	8.690608269549912	9.538102422768386	15.152860787901142	13.315388130722727	13.975991251013278	13.594389173643869	12.69315396337136	15.390722787271118	14.004317962720908	15.626127257880649	14.363250518208464	14.06887557348426	176.19507411551515	175.60126125968634	173.3709338615245	175.608566690005	175.5272527553814	16.356820437837797	18.289479218398537	19.399557717628632	17.44361884909789	15.2674339786224	165.01722993715686	161.64034360569713	160.29530344219657	159.76240985738335	159.893657280835	108.8193338485639	115.55957657684289	121.26423805075694	115.91027912453808	116.93409135664602	149.27565085265755	148.93946102622775	147.00006799795386
302	6	160000.0	BGT_EPJPNU	6	closed	1.2813522796216588e-05	0	7	5	0	1	9.307926882194838	9.043033996796837	7.963274454204928	8.279869971615215	8.028007765648564	14.449926716445294	13.02615029695508	13.653305372518975	13.624376320213244	12.932765889674837	14.926026033152562	14.04642537479582	14.590321739539409	16.12053753922602	16.60479370975819	177.57786455174747	175.4700011768095	174.39147182892432	175.0377317671239	175.07759457062687	14.912313412798206	17.589537132004995	19.25156487917	16.887981418911828	14.034225374009369	165.73195404632742	161.22409895729737	159.41239202117356	161.61640971306673	161.77902289255246	111.7673692358473	111.61586026688384	121.92289521947772	113.8400760193886	116.4918848778686	150.37986623101776	150.58218178975198	149.6846511888756
303	6	180000.0	BGT_EPJPNU	6	closed	1.45390950930379e-05	0	10	4	0	1	9.00258197284214	8.869743299767055	8.775955368680686	8.219027604181989	9.109878378270244	15.433864427913434	13.443116968635367	13.060250593648009	13.27340295228924	13.362838394950078	15.176522941301252	14.395686640964184	15.390597410039511	14.603291204749006	16.77920577599035	175.6622808659766	175.88240427426277	174.7764859106708	173.4233362515127	173.63362277782775	15.10729960772426	17.975576685540048	19.94685949316153	19.11817823302356	15.427580159297412	165.2961705524603	162.28086327937714	159.5214187449207	158.35899332528595	160.94580217237626	108.29832070313331	121.00296431954057	115.35886142125084	115.4093143873334	113.41605249577754	149.62335850978934	147.8929663804209	148.74059962393466
304	6	200000.0	BGT_EPJPNU	6	closed	1.656632798360726e-05	0	11	5	0	0	8.599237267671523	9.248853713157922	8.81115063846685	8.995619496531091	8.983651711806285	15.410472730433431	13.738007030294652	13.632335491745184	12.786634693510846	13.026633916662758	15.68660213857879	13.900347691434533	16.324206460721165	15.264324162279763	16.950992537077788	175.0756488119668	176.1051494490813	174.21262071374676	174.36886374480582	173.2842135117393	15.21331715222297	17.653439236934787	18.47882033764725	17.15463208693082	15.234584851331526	164.98642757412475	161.8448993628189	158.96412305692283	160.63141227941554	160.11060995860856	105.84056792404972	120.3019786048676	116.80555616536124	116.10436793534484	112.77771483511512	149.66962491629104	152.10434359649554	148.21221157433217
305	6	220000.0	BGT_EPJPNU	6	closed	1.8386847262762217e-05	0	12	5	0	0	8.875318639236047	8.718377241276876	8.384985676928128	9.076879592158985	9.448193022079622	15.61343948389074	13.758851057479657	13.773127167653056	13.741629951449172	13.284461464324451	14.687927552490626	15.325856893060497	17.028696949304848	15.7875864299327	14.590287134495666	175.72218848641057	174.63842129211315	174.19817275046904	175.62228372522904	174.28975736370444	17.60844240732244	18.754591915720315	20.16867576652963	18.628793469723043	15.50913933641038	162.53228773010724	161.8048250914582	159.8854076228827	159.7291247628995	159.23302722603677	111.94342277573747	120.09175876689766	116.73119255614634	114.18530567728278	113.73259884894416	147.68424191449665	147.0258643294367	146.69381927215807
306	6	240000.0	BGT_EPJPNU	6	closed	1.45390950930379e-05	0	9	5	0	0	9.303928219966467	8.69331705681447	8.209128650515193	8.179269915137885	8.94170425863302	14.30108008887422	13.07749546232582	13.131698220596835	13.255617052909898	13.586396549624832	15.108371596997143	14.415195169486744	16.883722718296195	16.790238008603428	17.624869205370324	174.90700219812842	175.31921391707013	172.70648438944735	174.64671050284886	173.93358372006537	16.675728426758955	18.084040461326712	21.16161112605221	18.50935314445657	15.299487709793135	163.26240524098822	161.8798239050242	158.7167801762787	158.71029093526295	160.73102766660423	103.76299544523133	117.74971558393098	117.5923710464554	114.59363417133784	116.53648315675927	146.50151947413733	145.3400676882815	150.81497525114085
307	6	260000.0	BGT_EPJPNU	6	closed	8.466653356883888e-06	0	9	5	0	0	8.973104256447582	8.68202490783781	8.265615774897926	8.032688745156646	8.697006164811823	14.953938296686298	13.60423592022637	13.704686845322708	13.601634129018162	12.4685985325251	15.70122292804493	14.80537541551238	17.255552918320184	15.994250208775266	16.69573203824999	174.77073427959206	175.13831410972836	173.04385517862696	174.64899139058295	174.05776370690592	16.16605561368733	18.00092682266228	18.685495137657917	17.923727500655	17.082317589438507	163.5710118828918	161.6990900806725	160.7206518701645	159.64515940370296	159.2208877619522	106.4149589654854	120.20377945793548	124.41434495433184	110.13399901563623	116.56277579153117	151.00964521877384	147.76256793202435	152.26870196337202
308	6	280000.0	BGT_EPJPNU	6	closed	1.4055711653291772e-05	0	12	4	0	0	8.921100013545066	8.757587007169498	8.938875283107881	8.525985440304334	9.610834265311922	15.372837057670475	12.88463981234639	13.404537561359252	13.525726571978913	12.367263718286852	14.45420453521538	13.241668247198652	16.139321662868515	14.63813866242992	16.552128674832105	176.289960652656	174.62667565706144	173.93104035986167	173.98086440029246	175.18533678046992	13.40483252052038	18.22482478988376	17.892164636332776	19.400757425672158	15.133714956227609	165.93439568934326	160.79251220796763	161.08883252077533	158.15502195686625	160.20793791761074	106.32811266666688	115.56461502241793	119.33945336634046	109.05312397379076	116.7834194790629	150.89642355337762	151.27353937996773	146.920728210021
309	6	300000.0	BGT_EPJPNU	6	closed	2.0979146027943888e-05	0	9	5	0	0	8.34255222577492	8.339860989446153	6.187352707720223	8.683483393431406	8.653379344777338	14.614592560327957	13.27286213944032	13.928767287240769	13.704439778894807	12.098940805531235	14.693057031097169	14.520814539480586	16.88531641171595	14.92814596454651	15.897013203800944	175.38264587952136	173.6246814795295	172.99870275856668	174.3894151809658	175.20874083450738	15.527956678219365	19.97631457472449	20.30230175668128	18.46433622365405	15.863024475828556	164.71148114971982	160.4772390534289	159.03212608013433	158.99917446840905	159.55979337433592	105.31341705596292	116.55152956643812	114.44915449907072	112.00792989227028	116.32238018634888	148.7355121984296	147.92515439031658	149.01216387850775
310	6	320000.0	BGT_EPJPNU	6	closed	1.547608918382104e-05	0	11	4	0	0	8.305407571824244	8.483764241950261	8.25686554613087	8.90776597980774	8.68536894722462	14.972547640162103	13.612173400943062	13.394985931833531	14.529110467071236	12.807537323367518	16.36973309026649	14.09310143260619	16.33650765995337	14.548879366925238	17.298725784015726	176.04498680401468	174.32194317917163	173.41346618184448	175.20269802251872	172.98663152311826	14.067481799993343	18.697178187030158	19.155441522764622	19.116986286482472	15.590620740503496	165.1568345186355	161.4554139998536	158.7275056139327	158.23879386407566	158.71702577473712	122.6736024316404	116.29131314931767	116.66192618025032	113.92871182498784	118.63701753651934	146.99195881050025	147.69716005575444	147.6129231979862
311	6	340000.0	BGT_EPJPNU	6	closed	1.5995069819828703e-05	0	12	3	0	0	8.326683871420823	8.753071130962278	7.866857716570696	8.358496273909218	9.10191727329616	15.744432007911454	13.693156539335764	13.319978559437592	14.514107508119222	13.492165955896132	15.2750673353762	13.082861842846867	16.78063576027528	14.82616002498443	15.91201663987252	177.1543218202287	173.19572235184086	173.12966071338488	175.80105997738994	174.2016676958555	15.16292795521429	18.79107145247533	17.876049895895832	17.788899319906236	15.280301201258808	164.3740312472566	160.7312373181224	160.50627959934778	159.69288050023133	162.01749148815998	105.89150261787805	116.68722425934148	116.17229175306734	114.35232183497315	116.39283702602285	152.2257734033445	150.77455701621855	145.75258545159963
312	6	360000.0	BGT_EPJPNU	6	closed	1.45390950930379e-05	0	10	5	0	0	8.28228213036979	9.029545128610463	7.786358975362773	8.720518622594703	9.45329894532858	15.762755032928538	13.02177881491948	13.017075201745296	14.48900766348462	13.701360981411444	15.60948064117443	14.292442848799457	15.538807355104936	14.882131320680037	15.635359203542968	177.64705235158016	174.99819354758623	174.04822028992697	176.09881961872094	176.5174450325801	15.786096083520498	18.937437074760748	18.584318201344125	18.2391098817334	15.291882912114207	164.95299338913654	160.66760204518758	159.78034923281467	158.9380237704321	160.44367731255107	103.13222815328102	117.48162472452309	116.05780156872764	113.15340217043774	115.8284655992317	148.96997745615275	144.72441172280304	146.34746135416952
313	6	380000.0	BGT_EPJPNU	6	closed	1.4216702180935509e-05	0	10	5	0	0	8.315040061622256	8.805848445882326	8.298227214617945	9.113138783110122	9.21109004111278	14.76237083002861	14.182441566654022	14.019431103363846	13.552376006757152	13.501135755449416	15.543488171439389	14.0201950299118	14.263402909058904	15.27632577853103	14.671828974275073	175.21049622626202	176.34678556686958	174.79533293868565	174.8902706253817	175.0604094286297	16.3546357927359	18.167431012885128	18.841422047863396	19.3025167012925	13.85779372874648	163.52921244278804	161.24158217874216	159.41836707977583	160.98611010261135	162.2071748090185	106.44334705181588	115.16136071971408	115.9134778156287	117.81954286260182	116.54755397037528	148.4146088783758	145.58525061689338	145.9378109219056
314	6	400000.0	BGT_EPJPNU	6	closed	1.4216702180935509e-05	0	12	5	0	1	10.0553958414691	9.1215202269267	7.984110754255372	6.000511205385888	9.493286980520091	14.366715601959402	15.801004217949853	13.85806786967736	14.66148937741904	13.432237209335824	17.092413636727215	14.437346751883087	14.534283241770982	14.743304356354608	15.330875283225213	177.01712151186635	175.00225067122466	174.55582301732562	175.50473423934622	175.69830340823646	17.04494561567621	19.548343550360144	17.694761405300067	19.4024500359142	16.088353031466347	163.62855892358354	160.7096189161979	161.89967582104916	160.99042147674675	159.86131096361348	104.4167983126652	112.43405205634936	108.84651681489038	113.57053819031208	116.7336090653337	147.89471571039408	149.14185251368306	145.98530570648316
315	6	420000.0	BGT_EPJPNU	6	closed	1.3282548039454188e-05	0	8	4	0	0	9.418159868515597	8.711243747775262	8.55371945935739	6.56859672621713	8.587142751227592	15.649044729896255	14.09499543275533	13.850497602868424	14.197156473778126	13.199011524299127	16.606162075503832	14.801560251491626	14.085604355709174	12.28951244383609	14.74278089553802	177.03467096823485	175.54802061787916	174.3053837597865	175.45148412568798	176.56059962084265	15.162473795968015	17.869594436366317	17.51978546031432	19.39285903742909	14.592903340367462	165.96151123226232	162.4233331236288	160.78063006225102	159.9068928030088	161.88854331456432	111.33641580039624	117.06079918746111	108.20703060715093	117.69638280497998	117.75700687848152	147.24144876520174	143.82969324319888	144.19295467420417
316	6	440000.0	BGT_EPJPNU	6	closed	1.4216702180935509e-05	0	8	5	0	0	10.03206990905506	8.670336546389795	8.27009764091613	6.487072125928871	9.282320026079573	15.128973238862503	13.922694351065315	12.934079132514508	13.953514229090676	13.300996909963352	13.948907219327996	14.737590303164197	14.0845756297949	14.847219625956187	15.16666264429399	176.27936689139187	174.19636015440423	175.6297473806423	175.04043698861196	176.1004312402695	16.344405469444435	17.795471544182153	16.055379317396735	19.39807115643017	14.21757157053912	163.8618497568367	162.1676244002174	162.5209539966376	160.05064694067485	161.43440501077689	108.6747841540496	115.21485560926614	112.142393878088	123.75749359662144	111.23557844537488	147.89142763318625	147.70794422127918	144.74255153983728
317	6	460000.0	BGT_EPJPNU	6	closed	1.3040931359306911e-05	0	13	4	0	0	8.702816070807026	9.03104959194996	8.722510224301375	6.129280691338523	8.700036352148087	14.517694988304648	14.589925486197425	13.57681956109622	13.11726325043826	13.824720961116142	17.14526793477369	16.23257541610071	12.617802852052025	15.100279757230831	14.368779356298283	176.23649479866495	175.8237732944362	174.9234171798881	175.40850090434665	175.40544185598213	17.38299762733627	17.19698938474762	16.78749576081477	19.722926900869624	15.198319839963595	163.87390629691072	163.2488507197071	162.52306863808346	161.27151598071484	161.53326505508508	108.57322509194242	113.85422156126975	108.63348793115752	126.33460755591602	110.167258464174	145.89841134162083	145.61868837730282	144.4139982804838
318	6	480000.0	BGT_EPJPNU	6	closed	1.226899229863163e-05	0	11	5	0	0	8.603219175511923	7.798502065177979	6.188777559084096	6.656935043755394	8.569558250054747	14.855095414735702	13.51234529334385	13.25597152908735	14.847105117947777	13.633782979874743	14.684075790000175	14.060796726035464	13.154160229910362	14.8193923970263	14.648780000413929	176.13207012053533	175.47474904217646	174.67570867399556	177.0659871601906	176.37412339430784	16.506366278749994	17.69910976221949	17.610306289978745	19.562425625837744	13.859231090733648	163.43869723736574	161.12724920044892	161.26435876422036	160.6246341709346	162.8545909027612	108.028218016645	117.90922207919384	110.7252753294572	122.15072302834793	105.88946464332228	147.08602454369083	146.8593256395378	144.76438659882314
319	6	500000.0	BGT_EPJPNU	6	closed	1.1702019151106967e-05	0	13	5	0	0	8.494290228836274	9.155925404874482	6.145540972148293	6.292585354069143	9.419743379633651	14.651496598496731	13.964873848745947	13.918022888788954	14.964568331758048	14.437355257282626	15.325090276135096	13.15951925611152	12.261008870751157	13.852181926342894	14.789524012526003	177.66092529596938	174.67055047645283	172.9954088365431	176.37931927378315	176.04985760018582	15.719156892252732	17.671801761856106	16.7391280211827	19.6137021052893	14.695244839503104	164.7570786197529	162.47899355585164	162.94804154469122	162.5887240409081	161.51210442372073	108.60889364996348	113.85963505042947	109.2459531768678	130.13929288025506	112.85158643994184	144.87134248218504	145.1180777236121	143.36138246687793
320	6	520000.0	BGT_EPJPNU	6	closed	1.241466383661085e-05	0	12	5	0	0	8.313875137376876	8.624858295372974	6.329232914203844	6.001518432233897	9.114018956476622	14.954245776025031	13.743471168371698	13.360896173219396	12.880175137958112	13.84073611203872	15.07169899894398	14.377880173595534	12.719549038831044	15.378388017465648	14.37455248253096	176.33494590889225	175.58785559308623	174.51440008220607	175.1651118670989	177.40905915725602	15.80932595605329	16.573362816195928	17.30091271143568	17.82783352569626	13.543307920506177	162.9357635980284	162.6938022248869	162.2983841429355	162.08816042257197	163.0523984491849	106.4341529146769	121.3823361901029	108.78890877988954	128.6186458380279	117.2295322515088	147.96691562052166	144.60821980943408	143.44630418795
321	6	540000.0	BGT_EPJPNU	6	closed	1.624939538384274e-05	0	12	4	0	0	8.671479548629277	8.551034078607223	6.635704175641849	8.022854509804038	9.75519349555976	15.28728253393533	13.766100242534865	13.189054435636104	14.226053934057154	13.10412029039953	16.466926789235476	13.701650439241757	12.715685565968837	14.51214704767759	15.480470344888843	175.37946180181353	176.44944072379914	175.2312078138222	175.62161740793516	174.52159992665642	16.676224492313306	16.641840245799504	17.965272477411315	20.08378929026945	13.690476980982538	163.52552328779066	163.05675178824805	161.591463137369	160.41576889576962	161.69564978834063	104.85358556691224	117.7060527765246	107.5234569181764	120.59198230219532	116.6115729801117	147.1556923303402	144.84150616364332	145.25608047449543
322	6	560000.0	BGT_EPJPNU	6	closed	1.2437753070126862e-05	0	12	5	0	0	7.725201393251146	9.594965998683824	6.83774198773747	7.027783999030937	8.952603015883845	15.291438636339162	13.782768714260694	13.444642148778549	13.675545360678171	13.55557251838852	16.38754406974209	14.000148669463494	14.531740976339735	14.099326744592307	15.157414122036196	176.31152819254078	175.45002378536023	176.03049516011154	174.81050491886242	176.9783436199493	15.809294431626778	18.86987477649741	17.040293601613005	18.87010505999775	13.77720937974508	164.8046666704234	160.5575528834573	162.7793011935603	160.86308880859806	163.97990591274606	104.2229202527921	122.33944691138282	109.99629762095933	116.23901036411424	120.13080198729875	148.98379117701114	148.83920603660178	144.47213017396166
323	6	580000.0	BGT_EPJPNU	6	closed	1.6532960544933256e-05	0	9	5	0	1	8.995787957517491	8.159048799166056	6.734041915070826	8.118454723743891	10.29474426085448	14.659550878039898	12.747805062246943	13.97919417191553	15.20393344639814	14.160924046426542	17.58686454580701	16.152258995509058	12.80132583691068	14.15241949528954	14.41174019964252	175.71911798428724	176.52679177086875	174.77054724437815	174.41792709105118	175.09625545332335	17.370265730563776	17.628056559941253	15.681069859715365	17.9605812564153	14.04876538119127	163.42452861896908	162.65296281500275	163.44835234398923	160.66739866719814	164.21125166908698	108.35047432064628	112.85310175189272	108.75649108881429	120.3698942425236	112.13617752909514	145.50940822446847	145.7956708811579	145.59174073621563
324	6	600000.0	BGT_EPJPNU	6	closed	1.847917425297231e-05	0	11	5	0	0	7.940753873697245	8.178047051508267	7.303828024930039	6.3261898425246	8.963668451012547	15.66988157577089	14.57305511469922	14.24979422298234	14.460179376930848	14.318863282081834	16.171624220157096	15.47889440018472	12.330315220231205	12.75625584121262	12.965362892257918	175.4284084768054	176.61416579468286	176.73215168509148	176.58249731244427	176.25322309619952	17.174938601317713	16.8677712586974	15.044529581169982	18.242036347346563	13.633957926476183	164.39765386162722	163.0480500393116	163.79959864755682	159.76879192606438	164.69763494043943	109.1153826108853	113.22021170529533	104.96157866946398	117.98022097702813	115.12991256673452	144.80601633465628	145.77571307398856	145.08957122710183
325	6	620000.0	BGT_EPJPNU	6	closed	1.1746766454773014e-05	0	12	5	0	0	7.958857005309986	8.325949931071083	6.059446468441436	6.3060693672262	9.314505063482333	15.113698850222889	14.255606593484751	13.497809396311744	14.547528205473435	14.483679157748208	16.435500653072136	16.044325275638467	14.523801885624575	13.529977349204245	14.83025811286756	175.70623030212695	176.22449573653884	176.8843349886325	174.9295684867088	176.15315102267485	15.32550534481109	17.404891680087978	16.282128438190426	19.16327793711617	14.522424353506173	164.83819653434128	161.90301327169294	163.54129523384194	158.8632297202066	164.40318939940155	107.1039443777762	114.1378805192196	104.19549398314416	117.32098405570684	109.97888347020611	145.796599799244	147.52397772113451	146.8780573773072
326	6	640000.0	BGT_EPJPNU	6	closed	1.3968666861520114e-05	0	9	5	0	2	9.011244476101933	8.27948354502883	5.96922924440988	6.492007215840692	8.716542136515637	15.099479923412636	14.109678434716404	13.839200379420646	14.401389390252472	13.765649057227698	16.382833648565235	14.508618996971627	14.500694330926914	14.611487639747104	15.920490423284514	176.80011446507385	175.96581289640096	174.4871531697107	175.00294400317284	176.59002767088114	14.857613578840017	17.25542888216964	17.51976579780478	19.055957543574007	15.588495088157122	164.12882086274703	161.71318267750516	161.9324900102203	160.85027989543934	162.35881686401888	107.79231460677435	112.4981976075289	107.70279513832104	116.9247146258468	111.16321687268244	146.55384889289437	150.16618659632928	146.25015722285912
327	6	660000.0	BGT_EPJPNU	6	closed	1.7071368454168878e-05	0	10	5	0	0	8.604823233138788	8.883610308350669	5.871790447481716	6.226162380053108	8.85601415090004	15.327798511671029	14.370002539522089	13.785353433965232	15.787574459139575	13.430626502404834	16.898634449990265	16.863237661918806	12.932654462425088	13.962609179290627	16.177676745050945	177.10756705361297	175.53629614269053	176.3070040679473	174.6716521766896	173.8682139349623	16.610069172454292	16.299334435619922	16.13902310768286	19.142574259024908	15.670494841778922	164.15289316969853	163.0263175656578	162.51694050070896	159.31032675099436	162.58006777929796	102.47428132915029	114.0951273242158	116.77337732842048	119.0277324114264	127.28383651438398	149.30071821266077	148.6045963652685	146.21181471417842
328	6	680000.0	BGT_EPJPNU	6	closed	1.5712289921091788e-05	0	12	4	0	0	8.552850052562448	8.61377648307264	6.0401025387039	5.417141834316022	9.24294694170483	14.682131960670564	14.368130827664846	14.09837468621004	14.013567338352232	13.704040840264748	16.45961965320195	16.211173517262203	14.408854540638638	13.8844743135416	15.153806740579942	177.41598143527352	176.8772977582453	175.45585027215242	175.99027186445193	177.29957204900015	17.050799259804858	17.17774603800866	16.964326308362345	19.27261980200858	13.03447244912802	162.72201505694423	162.80148268417923	163.06017873640408	159.87233785649596	164.50091829962346	101.88591313330502	114.27418770149276	109.22088110810796	116.4717301807032	118.70825896814884	147.25818092073018	144.71716200437277	144.96397662836517
329	6	700000.0	BGT_EPJPNU	6	closed	1.45390950930379e-05	0	13	5	0	0	8.405228122436794	7.993082118262439	6.304395757855663	5.963631824225301	8.733446042166616	14.061098748330068	14.393430168837195	13.561437632896366	13.756307086860891	13.96765554461437	15.03194910591044	14.03027819905858	14.391463983027178	13.189447724054324	14.825142358640814	176.45423811793478	175.4783789258764	175.69502844422584	176.04843759968043	176.05471423864813	14.50668408325489	16.25384633106004	16.575502093253878	17.314396487027526	14.190677447454	165.54848118155542	162.88080507709782	161.9167268361124	160.89112225936074	163.99792225710672	107.13548017998768	111.66802724831172	107.19944465505692	120.33335432852662	123.07991388770388	144.25559983976984	146.13465559257153	143.07740169785296
330	6	720000.0	BGT_EPJPNU	6	closed	1.838319053643305e-05	0	13	4	0	0	10.036547160270676	8.457385370402436	6.660064762936513	5.801383899677839	8.755560029145323	15.14987767901017	14.607423743044931	13.454419015329629	13.507884398079472	13.831298070797851	14.89762040726289	14.099650157814716	12.060891291192332	14.828059743946175	15.95475077243175	177.09186897437598	177.61272783510188	176.40582159747632	174.58463994861393	176.11576131815093	15.43523088082649	15.8149123980572	17.528116247033918	19.88121143027861	14.004541713179348	164.36602236205357	164.18505575340131	161.4398017669678	157.70284397794362	162.42139429418748	103.8765037607087	113.51505897532964	108.87814239842892	117.77265709065053	118.32160586759724	147.27575774863067	144.60101864786833	146.75537202674985
331	6	740000.0	BGT_EPJPNU	6	closed	1.5042212295487758e-05	1	13	5	0	0	8.725372735662635	8.89427902002088	6.377072498413115	6.098877097665248	8.330452945756647	14.66998681066476	13.874961031363622	13.985644614158362	13.794534212264804	13.91094472939173	15.336132830399116	14.874044208235668	13.819935263176443	13.06494977381094	15.524609234223432	176.1334446318318	175.37015792287593	175.0842085060445	175.03871548408037	175.26323868168083	15.568148077323594	16.053302375837568	16.712175792209536	18.15052339231633	13.918133475208808	163.73834433609568	163.02711455933104	162.05715299094814	160.83995334507782	163.78193350542796	109.33949721447254	116.27042590842846	106.37885984807298	114.10923997001676	112.75943318075524	148.8703093615789	145.6735391328572	146.3346618624937
332	6	760000.0	BGT_EPJPNU	6	closed	1.4216702180935509e-05	0	13	5	0	0	9.446707828341852	8.374689430613294	7.526003688857097	5.212317837175566	8.76199763309051	14.672645045813017	13.095710339064624	12.694558600692972	14.248620746241691	13.555349888692138	16.005203180850156	18.02145882877656	13.423180550000533	14.077181873594956	14.580896188908936	174.97664753895077	175.56350693464788	174.98162355540174	175.43436471471858	174.69370462814527	17.459382287658066	16.379580911777897	16.094788682526527	18.17097065946696	14.269417174758154	163.05954338834349	162.77610523610704	162.15354937594986	160.8056698160826	164.50797442288317	102.61584107546494	113.67779909322334	107.35448457300542	116.25017600518171	120.55329656081447	148.46261888298488	146.84873226240572	144.9757701288619
333	6	780000.0	BGT_EPJPNU	6	closed	2.271305906338878e-05	0	12	4	0	0	9.266706433587464	8.740723833362575	6.134321300767863	5.756213580793642	8.269153573796995	14.101554202300395	13.866995353863938	13.045252483202493	14.871865889382637	13.6188560765053	15.620110597191278	15.819393231937608	11.769011451138743	12.64647710156139	14.853115821182564	175.17885698499646	176.77902659003968	176.3834284519058	175.15447057725297	176.34148266688445	16.765772186666098	16.373055529300753	16.212832224009436	17.70050344158289	13.98279964204892	164.50096746632423	163.06739633815505	163.05673960172572	160.81504973524724	164.25811001140823	102.38045736682152	115.7760362151986	108.12873577331968	115.49102903695515	122.90468894876646	146.14661683235613	145.54499156106877	144.38322846176908
334	6	800000.0	BGT_EPJPNU	6	closed	1.993300686328356e-05	0	9	4	0	0	9.343858354370782	9.006768526889063	5.763411022139548	5.771775423077111	8.91561790152232	15.071611511396794	13.591351128812788	12.38897778891907	14.692666246903906	14.398570736633216	15.84593866641544	15.643514664904682	16.140525615314584	14.012331555473194	15.72936226271592	175.21903928213362	175.96235706701864	173.02793155010528	175.53156516929494	175.2192184180121	17.204434203951703	17.70351366438895	17.261924204077058	17.889236980810658	14.81832052712881	163.1590320273717	161.32298117580382	161.6715793401836	161.1204472468116	162.93538217035132	102.08534811030482	110.22016636552983	117.38061848527848	108.91082188161604	124.29446777116492	147.71635121989308	149.0451729114178	147.12346364763565
335	6	820000.0	BGT_EPJPNU	6	closed	1.6532960544933256e-05	0	13	1	0	1	8.624458910438845	9.279152624974047	7.121721320013895	4.973412845958862	8.519645160576156	15.266584471991884	13.291037693545022	12.750262641386575	14.43698860289281	13.484608004215607	14.43357143209098	14.475982186517545	13.110118619154902	13.128002925793396	13.861603400353037	174.79919582917174	176.47503533732396	174.659323358858	175.89189090515495	176.35067459677293	16.641011879246356	16.427577535334212	14.742191153606578	16.538095000672875	12.657555057745114	163.55311043321942	162.9688036732436	162.71207954811	161.5756906446122	163.7557961266425	101.48096030846874	113.70748087764036	118.68190313293027	109.333507679944	125.35009493629312	149.789661180072	149.81205321587723	147.4009124861642
336	6	840000.0	BGT_EPJPNU	6	closed	1.993300686328356e-05	0	10	5	0	0	8.25983021782107	9.300016352160032	7.177337700354543	6.073367801377263	8.90926484060273	14.608778974935657	14.363708735692592	12.887307966577554	14.79616988795667	13.478668276269506	14.020248940811392	14.835491499032193	12.804456771533316	13.034821868870438	14.011952017996514	174.8356653487045	177.25632447638185	175.2276980480291	174.56344993016774	176.58348513359857	14.99802802057344	14.700551921411549	15.47107166953468	16.423214048859844	13.638974639787556	165.01964705844702	163.94990406021063	162.0685057792201	161.15011881556762	163.55424590101882	107.94481081761604	111.01368567749051	117.00193281474812	118.8751270072836	123.58579291210292	144.9851959637803	145.21538324494676	145.45386590484136
337	6	860000.0	BGT_EPJPNU	6	closed	2.271305906338878e-05	0	13	4	0	0	8.767217620401409	9.275476781228097	6.132352230942201	4.876617225367378	8.520028984667293	15.008565000780084	13.924429686890807	13.071706400989813	14.788726607387188	14.539768296486326	13.138467108711584	15.119030473802782	13.05201114249622	12.299320767142316	15.189317171804088	176.21043077803589	175.6008162037588	175.47584021169925	174.82727860899016	176.25348969229353	14.262028931872308	16.488342333657137	14.586425120654372	16.620678242251028	12.303809551316585	164.1114684596954	160.49210309572928	164.41094185714664	161.17847525312277	164.862078298162	108.44256584928456	113.05725391417222	114.61248212505804	115.38396662843184	123.10854218468307	149.39868502149503	144.80975517520204	144.73195194411622
338	6	880000.0	BGT_EPJPNU	6	closed	2.0658709221879112e-05	0	13	5	0	0	8.810496093778209	9.374753480159194	6.648926899079932	5.637461509827944	8.799575744633199	15.497772782312996	14.63567128708032	13.316182288104969	15.116232055664748	14.279861113572514	14.623826682213103	16.203038822469104	12.253597988196749	14.04001270438748	14.93127404444312	176.21293792761284	177.26205827689228	176.4671266386703	174.8777995752222	176.18028848846564	15.942539066715897	15.861423217025068	15.806812399767924	17.05871267388544	13.096020211409211	163.66397976334443	165.17576236887794	163.47884850810746	161.08404363969018	164.4075106721819	105.53158464951552	117.84788377070792	116.59214440762516	114.70431667850764	123.2765282182112	147.5620388966179	144.94026585396412	148.31613083041862
339	6	900000.0	BGT_EPJPNU	6	closed	2.0658709221879112e-05	0	8	4	0	0	8.468140423968894	9.103819405336257	6.068769322534049	5.157889296413103	8.686023173219443	14.850020081479723	13.904873557891367	12.44448164011056	14.631107953268652	14.36813748898441	15.433524726100735	15.96234457581378	15.043176745790612	14.217091926635025	13.731105571473202	175.2083932268475	175.74747271476983	174.8321395153041	176.33494193841872	176.84284093476802	16.64064504777791	16.56866951233001	17.0826031346286	17.55230540731827	12.273467345102604	163.35472992270672	162.05796669639864	162.3062261870361	160.60180473910444	164.79268421714863	105.42590717771525	112.77161574827116	113.10307066957208	114.2325833113328	129.8018982514399	147.03541089652282	148.2903177181108	145.16933954529804
340	6	920000.0	BGT_EPJPNU	6	closed	2.0979146027943888e-05	0	12	5	0	0	8.726874919923862	9.345982724726968	5.755446077588583	6.292607845558336	7.729745523033747	15.746983294189274	14.427545944138767	13.597905174263165	14.97130105327124	14.320094761668836	15.576866573392158	15.716493361602446	13.892137045345574	12.340877550016316	15.519061892977936	174.83270069350957	176.04379292640238	175.84383324636897	177.18002134227552	176.84284262703332	16.1581566609782	17.405363653802013	16.282875782464476	16.05460214883674	14.44653875517148	163.74792848828852	161.0389100120681	162.73338176850322	163.8667531643802	163.90626331885326	104.45156184888026	112.64540243124944	110.15344317090756	108.975477916689	127.49402557817707	147.64320134471143	146.8452419974975	145.85719532617176
341	6	940000.0	BGT_EPJPNU	6	closed	1.5995069819828703e-05	0	10	5	0	1	8.395771528718077	9.26888435407646	6.0455182286112015	5.737166251659428	8.520828858118099	14.282302887029973	14.424711332134242	12.517564564717416	14.458670343176731	14.11800572736292	15.757234597732138	15.03568260642128	14.68850561538343	14.14383286562718	15.2711767037687	174.56579673641076	175.22441435925305	172.51971396829782	175.86061882482397	177.52681436022678	15.978879683696409	18.42158956390835	17.182901120530353	19.395945788648863	13.66269771980795	163.26560142269986	160.85368699035004	161.4858885892367	159.74083070436976	163.54600939944115	106.76338016800044	110.61476839228656	111.99506474358893	116.0257078117966	121.47957877992054	144.02558872312522	146.56716034218192	146.72312349572786
342	6	960000.0	BGT_EPJPNU	6	closed	2.2360902066598504e-05	0	11	4	0	1	8.766760824744694	9.123219487971683	5.824794357931803	5.129289399843438	7.420432476182087	15.621869145703783	14.539083958961436	13.462332525972798	14.286604064245278	14.244614820217192	15.85849989318623	16.88722946800621	14.470193122515742	14.422428663933422	14.418349716243643	177.36875790664047	175.16692729035415	176.29345378392102	175.4673891019801	177.6608834904831	15.948814436903689	18.55152709896305	16.741053326706428	18.683905035771808	13.557559422576984	163.83227201279763	160.92672905292451	163.3585763257755	161.21401061849264	164.0913958235723	103.72427290147397	108.42653767732082	112.53654800437717	120.5918519283877	122.1800951794776	145.97623739716082	146.30137284007876	144.1704994281894
343	6	980000.0	BGT_EPJPNU	6	closed	2.271305906338878e-05	0	14	5	0	0	8.133532453619498	8.486415454464002	6.266270095183494	5.459314673595091	7.865428918783576	15.287062511307376	14.613469814259096	13.165465636345036	14.429700887203662	14.247537750714214	13.967480725343863	15.506080583740404	14.477005548559532	14.758974918124114	15.562210349349575	176.5259013515723	176.8323316177205	174.7789033195456	175.96267951248996	177.01756231960454	15.31045367799116	17.16386745495764	15.902664703812738	18.214224611055688	13.170563833873686	164.01111584190934	161.78218673556526	163.31785808055918	161.20761514937024	164.94710873758635	109.30422933320489	108.63184950256272	118.47180805583636	120.6470871965422	130.4417740819984	148.15717919419376	150.0576384967377	145.73471328970277
344	6	1000000.0	BGT_EPJPNU	6	closed	1.9047742545481787e-05	0	12	3	0	0	8.510305076717044	9.170584394668364	6.065363949315629	6.015964350732478	5.899671513615232	15.006758123996924	14.401449073150369	12.651883803682008	14.577321513627	14.70228109398476	16.62122862385217	18.38230738313847	13.80361895836372	15.055156687238386	15.697771504083477	173.64283394153847	176.90968360286803	176.27298810551503	175.7064067905504	176.8706933926275	18.103556129213548	18.073969924456023	16.543804670074564	18.92184239680585	13.49409170596405	161.19956583110834	160.6906173205007	162.9296090414684	159.6071225782904	163.4521576009995	105.3114160893775	110.81934740389902	116.94424889935044	115.46121778465832	126.11048155135636	148.47657916516778	146.62642575656093	144.69772789393122
345	6	1020000.0	BGT_EPJPNU	6	closed	2.0658709221879112e-05	0	13	4	0	0	8.377878478634587	6.321777178388197	6.520535122966105	5.032401524136264	7.554534024625737	14.901791591078045	14.961260220492074	14.047323837249117	14.63674549950258	14.377517923163474	13.170121708803116	15.527739239627746	12.563840267286055	11.845069456200282	14.565752164119296	174.8893858855048	176.57434495360016	177.60571369061668	176.7955174561483	176.6389336884371	15.739807009537286	16.475217191074027	14.200187840608413	17.006619300178485	11.56287503306186	163.50430547650794	161.76653138886357	163.7247496321636	161.94462874916331	165.70637588132604	108.27708418545572	109.97787125678184	110.32818516687274	119.2651793178464	134.09923710482872	147.133132483735	147.2407075383809	144.38799961772895
346	6	1040000.0	BGT_EPJPNU	6	closed	2.0658709221879112e-05	0	9	5	0	0	8.194752100051439	6.647893771839732	6.254483284598052	5.69906601411768	7.287195075600144	14.911249647369662	15.35422760839828	12.525504516553315	13.716802597492398	13.389265773435904	15.442134424681049	16.06954265904082	13.884105260781457	12.955312478093756	14.660992600031092	173.86529548655773	176.89212925165754	175.72278430279815	175.28728873961057	175.36250307894284	16.8927981870079	17.52647689764856	14.4002325626118	17.45238933747017	12.38862462441478	162.28445112273613	160.78280465687075	163.44663648679517	159.49726081869258	164.71637363431793	108.03707259739409	107.2652252649539	109.67466302690578	119.14995496208728	131.03427164238656	146.70987063780944	146.1190278299367	145.8870855040917
347	6	1060000.0	BGT_EPJPNU	6	closed	1.7071368454168878e-05	0	10	5	0	0	8.264796737138813	8.96457665452052	6.666475141877193	5.63691868419535	7.723994250852083	14.327762260483556	14.504209641782872	13.599582954072751	13.736600648246448	14.075242740036616	15.724769049855128	14.375972108161829	14.549157924049489	14.46202855025951	15.911477769692764	176.40383111765942	175.44503630354137	175.22563912655434	174.57562400164113	175.8440709278951	15.659217157030236	17.286502518503838	15.82099169695738	18.544419607996808	12.768769583123744	163.86950908971784	161.48378990341294	162.43135644391631	161.24980538802393	165.85681117139214	108.32414398164256	105.31185322369936	111.9235929190086	117.52735797116692	123.3285520448406	146.49947124435113	147.3043316975685	146.09902257736042
348	6	1080000.0	BGT_EPJPNU	6	closed	2.0658709221879112e-05	0	12	6	0	0	8.659564467622527	7.24400715914389	5.348353699269294	5.388726904281985	7.782531131986308	15.280091697657982	14.425701029173911	13.01323083519506	14.276348583225548	14.541985978269064	14.2987489324172	13.820226875645105	13.6095533097265	12.475247790190243	13.808625186080652	175.271733158992	175.32188616070067	176.85964123226893	175.9660547186953	174.60816778985946	13.903592903595923	16.604291963701222	14.33043068209381	16.868823316592856	12.636877761225806	166.41577298108734	161.6197617379822	164.5868034274784	161.39177078165014	162.84257353850722	113.7370879290184	111.25848035036256	109.6741624566475	120.46061524921608	120.58260428405856	146.59266173604192	148.7267577494321	146.1660952892675
349	6	1100000.0	BGT_EPJPNU	6	closed	1.4216702180935509e-05	0	11	5	0	0	8.26441460006081	8.313423083368013	6.28675984292014	6.391355519639802	7.546320322043192	15.9662947837731	14.781597115375112	13.412413202722767	14.208453478270034	14.916095590434544	14.481374508309615	11.140204729660606	12.963950863005351	12.42930156276275	14.589980714631745	176.08184876455465	176.99831237900483	176.1689387790636	176.3741662634624	174.86403126655122	15.589642028749097	16.46186553413801	15.724233962331612	16.40155586730694	12.702903758640543	165.3998343708397	162.6247525025128	162.55280458540926	162.1485554990883	163.00985459972398	116.54689677038196	113.4437099325596	114.02683652400444	118.24261493859484	122.03088424732208	142.03334797864952	145.31719451626574	150.14548007811482
350	6	1120000.0	BGT_EPJPNU	6	closed	2.022166624498843e-05	0	11	5	0	0	9.060499132068497	8.890367234225625	6.17258521378989	4.957478151336399	7.428308797311584	14.657956807872104	14.125196431374272	12.756566952918254	14.073900483735356	14.467637944913212	15.683698164250892	13.19283187438358	14.528769358563748	13.811222342942408	15.45897145169503	174.38898794348992	177.87863594756473	175.65946096485803	175.7478077404403	174.10745530315094	17.507189170503377	17.099858264786306	16.552979810327958	16.830650623217576	14.146904242698309	163.04738640332835	161.84343285289748	161.37689392462616	162.80125003278013	163.53356947613753	109.567522239865	113.30412089091308	108.95885206750545	119.27117666075418	119.93629539181778	147.17406375266214	146.74967326289268	148.13775335706148
351	6	1140000.0	BGT_EPJPNU	6	closed	1.7327174841764668e-05	0	14	5	0	0	9.924083802798268	9.761722480554782	5.923084210840343	5.258340406960671	7.976340758506707	14.74973390024982	13.886525273794415	13.274501136618175	13.980481282192056	14.480649277060088	15.410900234128812	14.8792657723434	13.407115606715704	14.223065997123204	17.075628524525744	175.39827796502	177.17391532089815	175.75590802013625	173.61144094071827	174.14972752534487	15.76906687410403	17.401700706598195	15.777242527695186	18.123354840211046	12.387331281151614	164.2608658077614	161.7696698667798	162.19000517345086	163.32309566312767	163.95710693026442	112.04864956907193	114.88417740122148	108.0233861023458	112.14460070790612	124.30377005842912	145.03970494222926	147.15871453932746	147.22041942409524
352	7	100000.0	BGT_EPJPNU	7	closed	1.0972626336908968e-05	0	11	4	0	0	8.362562245049649	9.52701190996602	9.345161196083412	9.006580942547746	9.115049345100374	13.24030194817328	12.977943934927657	12.455366664958367	14.606809598141446	12.992061921443687	14.590114421821736	15.878483747076324	16.934969093023735	14.224123755235045	14.93105223398464	175.73299902586194	173.84600700886773	174.21961602733475	174.72436878579467	176.48775913395198	15.425356133962396	19.923854175134142	17.685140514000093	16.88780189788499	15.63038651904616	160.63194619723603	161.3192097119546	159.76178165045536	159.66723815723944	161.74629272998757	114.37266307860558	121.42102682436987	123.77300948305913	117.6023468598479	106.3360467866637	149.89245577322302	147.5356648310172	150.90603552019783
353	7	120000.0	BGT_EPJPNU	7	closed	1.1350360418752824e-05	0	7	5	0	1	9.119944928657231	9.6736503311888	9.572284347568628	8.527773248282934	8.7980324576185	13.47639030189365	12.97488130384029	12.412354573455284	14.01449374593609	13.917146504489716	19.05322947513896	17.59151635363228	16.743210568758116	13.281393936514958	16.52161443958494	174.31613518926514	175.68320875593986	175.6077116584825	173.89983649401597	174.00496845137292	17.522196414668045	20.75728220778853	17.399264076623474	15.895640986044455	19.940462695969565	158.89714173723834	163.03846243313265	158.7245343515506	159.2675077904195	158.37510933243368	117.39151735198628	122.33398165566727	116.85056518430773	123.30200799526276	101.81641912965064	151.35832227832122	142.93020353998065	148.32863724862145
354	7	140000.0	BGT_EPJPNU	7	closed	1.3282548039454188e-05	0	12	5	0	0	9.904285197072683	10.034585194135284	9.122362292678076	8.71620803120648	8.80212587219741	14.23000223638521	13.248046676203614	12.208633524600026	14.776007250022293	13.796835238257628	16.419516967998334	16.202025610092154	16.666688960951074	14.4729109980556	15.437713599897837	175.09567444321985	175.30226718348013	176.10050240490642	174.13303404036964	176.47299678772288	16.041524385994887	19.86377117632031	17.739204954660718	15.666995292978084	18.96061874999139	158.45942646505137	163.13033443824062	160.34590441429694	160.52917603942328	159.48762016438053	117.14832483518632	127.59648295354934	118.58988592977953	125.26827433603924	98.08236944213832	154.6468763997113	146.41107991469548	146.4910682033922
355	7	160000.0	BGT_EPJPNU	7	closed	8.544635771865077e-06	0	7	4	0	2	8.689474510224118	9.6714711752469	9.382433898677036	8.259022804629275	9.07185918870864	13.295153337151053	12.180373351165477	13.072269822716324	14.477115529169556	13.578886104851149	16.50391610304486	17.06089564068357	17.080374470070417	13.52309458419379	15.308099792579377	174.99580455933764	174.90989228912184	175.84437669171004	173.47045972802505	176.03684425668624	16.725401424311617	20.43743650349092	17.102012223454576	15.26547695978754	19.409255960991707	160.14461535238885	163.61942596567278	159.15055695613165	160.0503234778392	156.10552758933412	113.23334805494662	130.2555499215702	124.31620454915767	120.5953778776349	101.95531570858456	151.90895287682113	145.2327763743233	149.84041483686778
356	7	180000.0	BGT_EPJPNU	7	closed	7.324808890927518e-06	0	11	5	0	1	8.646738129114928	11.05177779949094	9.060605918547664	8.837385658057116	8.879381661753863	12.55783986158428	12.322943107639924	12.958580687712416	14.254211949804228	13.683904139471489	16.535802616610074	16.25442371814705	13.740888422214034	12.797606369029223	15.747298047836074	173.67114974025105	176.1172919456818	177.9246817575036	174.10087529284397	176.44212500291584	16.121490190814118	18.256949401083443	13.940297931282542	14.743113743414126	17.291413816295407	160.03964172438245	164.15887712300216	163.31862349707345	159.49466041572617	160.58998490700384	115.66306147191408	126.37290190517356	127.24326369430663	117.2393448120224	109.8845113439516	151.37987084499343	143.41526134602108	146.84964737158649
357	7	200000.0	BGT_EPJPNU	7	closed	1.1009575752178309e-05	1	10	5	0	1	8.383233798321319	9.598815617937944	10.475060783851095	9.627141114200729	9.038879389049658	13.734587419921793	12.314541787698351	13.037944976733185	14.307274117056338	13.93804918877258	17.306765932817246	17.493343736115314	15.973082341902558	15.116603279023288	16.743004898645776	173.82722184519923	176.27227709029572	176.04276824258366	174.8329372916806	175.03331467337588	18.18681506827521	19.479837055399617	16.112452148814526	17.339896606554515	17.190746484089477	156.78362635935912	162.92588992261133	160.75955776569305	157.89296475029894	159.0721712779848	122.96915605661648	133.3199729541473	120.04108355113064	116.1714282663862	103.87750934559274	151.18598650357896	143.55032425215018	147.640945378569
358	7	220000.0	BGT_EPJPNU	7	closed	1.0329101811299726e-05	0	10	3	0	0	8.231343441748209	9.45811912630391	11.683520858181891	8.870140220798511	8.371415780123234	12.933740940697795	12.586684213917284	13.124962108392298	14.20299445877794	13.717853603682556	17.252697405652874	16.959578170055604	13.188422681229554	14.61071790046761	14.454910149908592	173.68045803385485	175.51423754349685	176.85380958856308	173.75955701839464	175.87391886458923	17.980489151638807	18.139257767244487	14.980290223250371	16.52790396307052	17.248072153719036	157.80072564928807	162.53380641298364	161.8675741880793	160.82446093725542	160.36204016130375	116.62073860529128	127.31694583583882	122.18479328406733	117.56156587590638	105.4475633603295	154.09679931171937	148.07890281042833	148.30019512896976
359	7	240000.0	BGT_EPJPNU	7	closed	9.743431195809288e-06	0	7	6	0	1	9.239565592054278	10.034868485255087	11.266682149331858	8.323052469740706	8.33570837753582	13.873824372175882	12.944827796141665	13.426098555359594	14.37131839106893	13.701185493356686	15.988455097484223	15.772321608691142	13.575911610467315	12.890901008002798	14.330689434407573	174.4157193514558	176.343868593675	174.52690965031385	172.78124288366746	175.6960162320813	16.646171623892545	17.35462131320513	14.608060847954196	16.234391267568064	16.74271601702061	159.24187894106666	165.27963356111286	160.81970252884273	160.60804311781308	161.91262771395432	112.80177725996636	129.0990388265712	124.18956980458071	115.95376168790132	102.78353995659674	151.9927945932618	141.33319517291883	149.762034910848
360	7	260000.0	BGT_EPJPNU	7	closed	9.337469768735897e-06	0	9	5	0	1	8.95056213659558	9.646242915586486	11.392232585730346	8.844363478405668	8.809034764981009	12.640616561727123	12.434535621775966	11.958264783441688	15.210576992088662	13.48798494111928	17.583896569135742	17.313902855836783	14.58584388135348	15.502218094986445	15.575453620625632	174.45951049613805	174.83283149786922	173.71181619992925	172.99249893468576	174.05949681506766	16.721436935406942	16.56639355214037	17.216866310723002	16.81180245330223	17.235873050985067	157.15656556997345	163.77756190029325	159.915605463303	160.48621878678807	159.95087787838887	117.23476964657203	133.71222917277672	126.39569137998686	112.93408118955074	109.36498449724324	154.47402164254598	145.89334658713074	147.82316528245556
361	7	280000.0	BGT_EPJPNU	7	closed	1.066328051431371e-05	0	10	5	0	1	8.90787264755326	9.04181894148654	8.718862981254105	9.331290002348746	8.41268254555664	14.57091251047629	12.855697577536638	12.811984964877748	15.231047252435774	12.509471197017357	14.973258021176544	16.001622511203117	16.518465769744513	14.78321109960725	15.224605361758796	175.71615205601736	175.00502646856478	174.41998673275745	173.55461356198234	175.94501963303685	16.191116158330328	18.001074681489747	17.58647283519224	15.68752509391074	17.92840886868892	161.01913251595195	163.42956871837913	160.44705481917384	161.67889422139487	159.81697822859203	104.4209171282106	128.48060769003965	124.49978202200344	119.66313539643446	104.88353422217187	151.7407923660221	145.30183432598574	151.3888431964405
362	7	300000.0	BGT_EPJPNU	7	closed	1.0329101811299726e-05	0	10	4	0	0	9.313550483434607	10.92391124505537	8.702318102464014	8.971164522484903	8.973227798993511	14.191682785077235	12.937928429394994	12.782167030443002	14.832481449539564	13.571374074905613	15.791047149463305	18.603937054727098	18.893801914335764	18.6211050783671	18.23152402620647	174.72656470202926	172.0706851896536	175.11844321044344	173.20244496926816	175.99602522773668	17.99173917975918	22.05830307913317	16.71329289145604	19.03867335096761	18.822863514352296	159.39961149756914	158.15461183020764	160.1510549721953	159.73088787460765	159.00911887878237	112.46422242693389	125.80236531425798	125.60831332096942	116.85734894061429	107.71316142480832	150.46710954239322	147.36025894880876	145.54807896550537
363	7	320000.0	BGT_EPJPNU	7	closed	1.1009575752178309e-05	0	7	5	0	0	9.070285605716144	10.715989901788255	9.282316536996571	8.594160230265826	8.452850118279077	13.679547620289084	12.94870876069725	13.110611758882852	14.82864466590177	13.28190595944532	15.230086499233847	17.786637332729146	17.28525084884488	19.18340078927663	17.8052751963737	173.74558292998242	173.01518017928203	175.08628868368265	174.7458798233945	176.76226055166208	18.2946939783952	18.797393143075027	17.054826949016338	18.53556484455715	19.250428087091382	156.8691601191751	160.64301944788306	158.74666589308947	159.0233540097257	159.2866316012957	107.8573255269108	128.76741993043464	125.96210897568476	109.93431887838022	109.32219562675824	151.95533530891117	144.4135784579248	146.71950936130966
364	7	340000.0	BGT_EPJPNU	7	closed	1.2947806347998589e-05	1	9	5	0	1	8.830425832300936	10.662436544150175	8.924398842107134	8.881649096355218	7.060097047616481	13.893091638945757	12.996430504778756	13.191248774325446	14.323584455764188	14.410116891486265	14.733218365577285	16.16353296693891	15.095119797650048	15.68343021293473	15.961729823011591	174.557818566879	174.53958503139327	175.18931953521232	175.00931686570178	177.04858453637476	16.087885897755932	19.868681299893645	15.359336961937702	15.409581011659617	18.37264969489518	158.43643069974877	161.47683213082652	161.6320948945042	161.9367108095726	158.20638627966937	113.12609234873874	122.31428946766276	128.201858450979	111.9854974869918	103.63265910409471	151.8704389888288	148.50253389903054	147.8838528463053
365	7	360000.0	BGT_EPJPNU	7	closed	8.925014740095233e-06	0	7	5	0	1	8.931634271811253	11.715174996883054	9.49484946470733	8.960740438759425	9.119855497789898	13.709082898852726	12.785301313911624	12.911226333300627	14.379627549357998	13.521365050527008	15.160740395645044	16.009069171437755	14.803661309257102	17.024900798518225	17.85789836643436	174.3898919917618	174.5872951378825	174.0047494630908	173.94883605053397	176.89591109792863	17.32153384260521	20.262990851203657	15.661782479865328	17.963596882368314	18.552897143174096	158.40037845946685	161.20176351910723	161.35020098642596	159.92576033924425	158.02103116265832	108.46939359085545	126.25554975636258	126.2609014793748	116.7647409172405	108.37564810339605	154.1776648706642	145.04826993242006	144.71462652462606
366	7	380000.0	BGT_EPJPNU	7	closed	7.041368204512433e-06	0	9	4	0	0	8.515398993922325	10.995115399971963	8.548955983459184	8.630574048026123	7.754510852533106	13.89649420864506	13.090500381969209	13.87712894681034	14.608463675831404	14.654815688289862	14.83030048937873	15.220765747995111	14.77117878471216	16.676275713924642	12.974906319634558	174.19451891002498	174.725951232278	174.7627655668131	175.34030681679326	177.467957919532	17.22877928828953	21.504515496512035	16.370981432535284	16.160884762221556	17.67901099482379	157.44538693267907	161.46468966829477	160.20330064584314	162.50485597392623	160.46294811792674	112.12261375253486	128.06227948170718	129.92340456073552	117.67945440659162	102.81872650839787	150.81834930613738	145.2609657468828	149.57679362291546
367	7	400000.0	BGT_EPJPNU	7	closed	1.066328051431371e-05	0	8	5	0	0	8.925119645372737	12.264502767631436	9.866858314237083	8.706184693808684	6.0398235713403965	13.673433597770009	12.832977659758525	13.291451396580934	14.500199150139782	14.715346539973504	15.84593266960684	17.51867190139243	14.884196056008316	16.427843129479996	15.14466454335728	174.23153014460112	174.97766076344752	174.45371279137933	176.64083320560422	177.09000607497725	17.767671618222252	21.404900736227635	16.27532815139391	16.352845579331813	18.59190487394307	157.93523778042277	160.61589886526042	160.307950171892	161.99501821390982	157.7945601740188	113.40200439024052	126.13466951847911	130.4154160793915	120.30982525979014	107.13153330899308	152.22586546644692	146.07132710865497	146.9396721274959
368	7	420000.0	BGT_EPJPNU	7	closed	1.3968666861520114e-05	0	6	5	0	0	8.724913271411774	9.961028370305424	8.855447539572525	8.010114885856996	6.004236302664304	14.558801819893926	12.934952419269244	13.377453847946372	15.20457578148289	14.909657248454035	15.661796601591789	16.04161083073165	16.392044726476904	17.036735550025764	17.982305234959046	174.7309961072909	175.21399965618664	175.60955480081083	173.65383523846805	174.52797959914997	17.894229943144328	18.97182537305362	15.374762073314916	17.421560584566254	18.54957414363783	157.6520358844783	165.0854183988573	162.97869833502105	161.33534792749617	158.30827032095095	111.33586084399045	122.40427145544254	126.13004056473748	116.12141587483416	98.32576750267584	152.20389385539485	140.78408364756078	141.43937775166555
369	7	440000.0	BGT_EPJPNU	7	closed	1.0329101811299726e-05	0	7	4	0	0	9.02880465684801	8.694667547538884	9.367492890470904	8.9419277749701	5.630329314606768	13.91785192237598	12.010627296453988	13.157863291706116	14.633102441402002	13.744367462626702	16.3094725177111	17.95035606592343	18.09637315779204	20.647059264755548	18.2401121293583	174.4375137350962	174.30774737471805	172.72500941978106	172.7885841123757	175.93214010119675	16.448290728191783	20.35424101733356	16.224118518929117	20.55506413636211	16.460406386946975	158.78843256984354	163.53854947019627	161.47748097860995	158.60316470897502	161.20372396976265	110.44900304792792	127.59216785141004	126.73212482864696	116.7322109252884	100.09905064152468	147.10930621263813	140.92365243988556	144.95576311708547
370	7	460000.0	BGT_EPJPNU	7	closed	9.743431195809288e-06	0	10	4	0	0	8.390201519810676	8.744284929080669	9.01458481021468	8.881984273518297	7.797192793970153	13.784866462094104	12.604494613933417	13.627978128666642	14.417573065894326	14.216464128371024	15.582077267047902	16.693889955167325	17.357358360675523	17.66190537219437	16.11783642947928	174.41548880686864	174.6553848307786	172.93581053315376	173.54602365330436	175.9424436097461	17.628608222304926	19.34778453634942	16.279955699068122	18.091982297944245	15.957312137250502	157.92569606334828	163.35681571961916	161.6866875939243	159.63849327526248	161.44062495786196	109.03372143981018	122.8137231337972	134.47567274631177	117.33578818396764	109.26734163442252	151.8786431947329	145.90990662334053	149.6314965594116
371	7	480000.0	BGT_EPJPNU	7	closed	1.1350360418752824e-05	0	9	5	0	0	10.570089530461736	9.076177454875497	8.50852474205646	8.925079595815303	8.91878396439978	13.067041291324871	12.70845251740126	13.22562983389562	13.925724616603189	14.162418040701011	16.18079694558033	16.994499074322807	15.876213609683353	18.1416116381558	17.826859166317252	174.7064549604958	175.1655249649924	173.802855125354	173.5443868561777	174.61124580160052	18.540341722810773	19.5162630416992	15.761257186741998	18.901811052018605	19.523132206829786	158.45439557596188	163.16278289277375	162.13988809352992	159.02500216616585	158.0521594363154	113.11591184525984	125.28168677736888	129.77406866097795	117.15286500900936	100.916550970836	150.11020023018284	143.60636973279077	149.45984045491116
372	7	500000.0	BGT_EPJPNU	7	closed	8.087881373805446e-06	1	10	5	0	0	8.979404536095474	9.16848036826239	8.99118316655531	8.897243936774851	8.597399194684824	13.265664545087231	12.584328447808453	12.511545774985947	14.438605701306049	15.276699119554792	15.014115394861404	14.212729638611368	15.176534059348525	16.566347457540417	16.467916330134084	175.44636706200484	175.78874250293018	175.18123364612433	175.66909683318048	176.34355431237196	15.787801403828183	18.330782701028728	15.276879784651772	18.80599170237996	17.942000038519154	160.36235594927413	165.16247359713591	162.66018553253585	159.26990890517695	158.94683343561582	114.63406184582928	130.1560100778976	123.67352075129838	116.22437348762163	99.81860303117308	151.44523685320425	142.4849554945172	148.74862360628148
373	7	520000.0	BGT_EPJPNU	7	closed	1.235357182740564e-05	0	11	4	0	0	9.026480203992598	8.671078689158287	8.94868124050932	8.297314602952623	9.993164510043217	13.84757440891759	13.078718767791964	13.515059945288106	13.79813578102239	15.670829493143795	14.846864835607269	16.417174096171564	16.756154636296728	19.60113110670438	16.059652104286958	175.7517529487172	174.75693875880577	173.6705898740936	175.56726957053365	177.80603460747935	16.66742486346246	19.664968030034355	15.0251821218605	20.26647100121638	18.10103504078948	159.9670420507121	164.32870907944482	163.806755523033	161.0806791799105	160.48229614160337	110.73447300390566	119.29156806458928	129.8067264180843	117.55810750974472	111.2087768179908	146.41583018374558	141.27052663861275	146.2491014335924
374	7	540000.0	BGT_EPJPNU	7	closed	1.0329101811299726e-05	0	14	5	0	1	8.672085465494192	8.889958054541294	8.390619574896833	9.304414763169518	8.539451743134876	14.400423507714912	12.406941713145942	13.548388474473084	14.457826951282572	15.671562596979742	13.405763762018266	13.988807425481912	16.623384475923817	16.52092626763371	15.947252094867494	176.90721561858336	175.07697586591405	174.11892395917465	174.09006960150663	178.33773803446147	16.299603799900076	20.748308416491277	15.462358593793164	18.668794027082093	17.09532156597323	159.01204065985937	163.79960031613123	162.85851709549425	159.88762233977278	161.67138209883254	111.30213683105951	122.00115218884643	124.11178911724348	114.20705671942636	107.21967091072504	146.84763837335214	143.2026566302825	144.6095914175781
375	7	560000.0	BGT_EPJPNU	7	closed	1.1081163763888986e-05	0	10	6	0	0	8.714219328537958	9.487548498626849	9.090183560540671	8.73798162064687	9.42418073563132	14.886809735520128	12.71932146674152	13.721564344305508	14.939939989636372	15.976946189618523	14.434131525742192	14.967355955255922	14.26552778700195	16.69433107850765	14.969849285536624	177.23021329521978	176.764263794203	175.33482853584485	174.76471796954604	175.74072584361326	15.7432067024652	19.373034772006584	14.225807848442123	16.728487122416034	18.35602470198801	160.8036027052005	163.04918400260303	163.58621763564747	161.79241670253177	161.78304821985589	110.28012617603736	129.3182249267534	135.77047918523562	118.6332308324269	109.86082228020152	145.0934637048808	144.0975081799876	146.53670229068413
376	7	580000.0	BGT_EPJPNU	7	closed	9.44010932443162e-06	0	12	6	0	0	8.847296194558023	9.512902672730924	8.675566434897888	8.865625056109018	8.071982231750983	13.604462199885509	12.92583182185112	13.37306067004319	14.211423237859371	15.776928143125298	13.5443116111028	16.085368736568803	17.770963384178415	17.630468752098004	16.238220358623025	175.2529930747164	176.36530602531369	173.91506690224284	175.3334372720008	176.71062518637498	16.86166888251557	20.182634176512423	14.831130086241693	17.384518493242247	17.42225006962684	160.5417748401046	161.87148584236064	163.1273114651908	161.76214445810973	160.93362327403207	108.99911036335676	132.676036082413	137.63670855021135	119.3564342935635	102.2025671254632	147.76675491822445	147.28165213623117	148.3057464444993
377	7	600000.0	BGT_EPJPNU	7	closed	1.0037541645180572e-05	0	9	3	0	1	8.19383421598031	8.872844971428291	8.229912911904393	8.764331779711883	8.148892690502102	13.655967559673472	12.915854634634544	13.32757160019713	14.365085797796926	16.1547941378365	12.281192102044876	13.43739422899992	15.081051769530392	16.616491382676312	14.689554281812065	174.58423456374717	175.95182533450907	174.47746041269443	176.84164095101193	177.2392239032835	15.363389290780535	19.549701529546724	13.066674941260676	16.816905257076407	16.500932879104692	161.48275261380093	163.59544692788407	164.36043357150612	162.1587108461524	161.48410951939456	110.57777392701834	119.49784586821627	134.12615568697404	121.40700890253756	100.31383534537486	149.44448178927303	147.2282967520608	145.16462976247809
378	7	620000.0	BGT_EPJPNU	7	closed	8.087881373805446e-06	0	12	5	0	0	9.068826484176006	10.2006506002561	8.564193068684771	8.396302590752057	8.752305616826316	13.15103123997014	13.221729195024052	13.733850929457102	14.103917138292482	15.725794083915195	11.978292528446264	15.423961849359276	14.862280847723792	14.40013662249546	14.43189797784584	175.9541686178264	174.59209189268702	174.9742716288323	175.29013974450515	176.55407590644631	16.160444607063745	17.077610434215813	13.828693494333274	17.98638915336535	17.103315751907427	160.5736222406097	162.36887348047404	162.8498600007891	162.32169099053615	161.46126127338738	103.65178969351474	125.87059262601774	127.68538729536496	119.00297417701366	98.98717029628268	149.6642486297102	149.41776444302104	147.86240355882612
379	7	640000.0	BGT_EPJPNU	7	closed	9.197577679841429e-06	0	12	4	0	0	8.769777044162991	8.909331175496915	8.665028285683997	8.437072543064836	8.888631119620257	13.458320844189034	13.375075521609109	14.086488876546111	14.765131869556352	16.133997453645424	13.195020395108124	15.95737327990554	15.298714969292805	17.695858340119532	15.670862357801983	174.6988570733847	173.55448667873063	175.63883066018656	176.60774210540842	177.11826699787164	15.569510416357469	18.85608483654134	14.192939938732538	18.19437908511348	17.37223992773426	161.60404638293588	162.09824079824423	165.21672605619548	161.00099515830334	161.3078900891569	110.4940721784896	119.0483405790221	130.62807085584808	121.29817271820885	96.65405536517412	147.40202942899208	147.02782943228988	147.13406853497753
380	7	660000.0	BGT_EPJPNU	7	closed	9.197577679841429e-06	0	9	4	0	1	8.549063314251034	8.532216786459427	9.52498269002999	8.547913086993223	8.437839576410596	13.75261735697979	13.003797459603073	13.81740231524533	15.389713080239687	16.77782618303954	12.938460958797608	14.40770073279229	16.493072937948874	17.170168897652605	16.156720180367373	175.34003080384085	175.48089059512932	174.92238017844764	175.06281576085829	176.1048730150309	15.26434926324858	17.572021218907025	13.832397342435812	17.226846684397497	16.904108674208906	161.40611129239292	164.7504987145301	162.43645012074973	161.3148724171503	162.11950373899654	96.14681898287613	115.6241797851956	132.40674944208223	122.8306976722706	102.07254670088304	150.46452676432747	146.43820568081094	149.21061358281182
381	7	680000.0	BGT_EPJPNU	7	closed	1.066328051431371e-05	0	9	5	0	0	8.544155020415285	9.275080297902475	9.13135206926276	9.300419032353007	8.046271186769133	13.954820278190576	12.881782497959463	13.280534097203937	14.149342042973482	16.11481692190047	11.768461039634747	14.356777893420858	16.446252882941355	18.16495725069633	15.1657901573812	175.59757160940222	174.13510184103237	173.43710347482593	174.6970568362986	175.95296797786463	15.825927645669568	18.65145546775579	13.793492928175166	16.594000570544885	16.11952816788443	161.46382815596763	162.1585984438619	163.52012291719748	161.50714291410378	161.91245275703133	101.07755318031342	115.84611619797656	136.34848441594437	119.05702102923352	99.97117427189907	150.51644322774172	149.61457958196	147.84815734979605
382	7	700000.0	BGT_EPJPNU	7	closed	1.5042212295487758e-05	0	11	5	0	0	8.781300933323774	8.924409492171385	9.138475348860355	8.962612822905662	7.748110071703401	13.393233341765136	12.610842814584355	12.533546826217236	14.251839152089351	16.66145041097624	11.875322551563066	13.418503812026994	14.714084468272514	15.833401682914886	13.43852474322691	177.35661631348847	175.494101352864	175.69815314403928	175.98276043104372	177.02675800452246	14.904673369014958	17.111634801279788	13.263613294966824	16.881833581902377	16.99751077830443	161.282751028881	164.58809703046072	164.3514372563604	160.355565024571	161.6939407533554	100.14411731364306	117.27259341241282	138.74637582533342	115.36999775224628	99.07750798608872	147.6677621949142	147.20038095082094	146.52502268070788
383	7	720000.0	BGT_EPJPNU	7	closed	1.2813522796216588e-05	0	11	5	0	0	10.244237762297235	8.759852906480557	9.589684061330214	8.158773040155646	8.47923231743668	14.7499070973722	12.357599927847804	13.38971801848431	15.422000932711589	15.57492758049523	12.290558831799157	16.06590523974136	15.260807694356256	15.953266192850384	14.1359395497212	175.9431638364565	174.710134402539	176.02922700168142	176.65852454246078	174.61153537644086	14.589848574141284	18.003948739707216	13.563956530657013	15.785776781697828	17.216743017636578	161.91017346180988	163.56325582236028	165.33298395763035	163.09314402374005	160.4441861658012	100.49211544390948	119.66776327811552	136.20868727387045	117.22164599554571	99.27496045276808	149.09602866782356	147.25907883152976	143.81475795037068
384	7	740000.0	BGT_EPJPNU	7	closed	1.0972626336908968e-05	0	10	5	0	0	8.501808370879742	8.919299932130597	8.93727177135783	8.36154322530981	8.694583964121904	13.621165935785507	13.341270445304838	13.682913977816243	14.695176343091443	16.23234088960145	12.622988458572133	14.950180243489848	15.749798451272206	14.4850141389488	16.53525668574773	176.0350660287268	174.3656843174332	176.10070740448563	174.9124803283762	176.61239374002366	14.941710934477952	17.045184829122537	13.62550593652754	16.945935004931332	16.19192613255951	162.2775804945942	164.0005738552964	165.64971563819316	161.1006619221194	161.4228574303543	98.26903082067808	126.57446020973552	143.11777208702725	115.57547561402087	98.76034813545976	150.26605238111213	147.4178787739432	142.52756565186644
385	7	760000.0	BGT_EPJPNU	7	closed	1.0329101811299726e-05	0	11	5	0	1	9.137378007194354	9.65825625743766	8.748241931364236	8.698948512763426	8.661472057483286	13.917419092825494	12.434442152664833	13.378523865431315	14.93007774215302	15.959825160090974	12.012964711214208	15.12053937030452	16.010159940486986	16.496933640540306	15.36349455119752	174.87002968221194	175.22453802500627	177.25687428662758	175.83094081124742	176.35215313343437	14.77425613898082	17.301904269827812	16.166554072892193	15.731700981454155	15.639838342598274	160.0411550926023	163.68556793701373	164.77991486076553	162.71093792470444	162.47880379225435	98.59350675956271	118.54622007807056	146.3777686729952	117.9130883683362	93.39475897376244	148.22562430737358	145.74394280651967	145.84284322035765
386	7	780000.0	BGT_EPJPNU	7	closed	1.066328051431371e-05	0	8	3	0	0	8.651496805336814	10.464469230308694	9.007830521585898	8.67507907658154	7.902035125895913	13.855051660403657	12.587654503704057	13.502327123961525	14.937191024689886	16.2323481801445	11.553503766881963	14.974929975987408	14.68009266166817	15.585887563054987	14.25627978604586	173.9654624879171	174.48754047816988	176.257847781051	175.25550983178434	176.35626668266778	16.552980245543907	17.957010764041797	14.574314347823982	16.729065339819115	14.398552530413411	158.50155413536618	162.57355978463414	166.06915063043968	161.41138769725364	161.32096562467308	98.95500285347012	127.25350439911485	145.17155697089666	117.9514914719748	89.86834048919329	151.76836082394237	146.91710841600644	145.97249383678314
387	7	800000.0	BGT_EPJPNU	7	closed	1.4216702180935509e-05	0	13	5	0	0	8.894540921781724	9.720436965793969	9.013081952527534	7.230304095994677	7.139677986769901	14.989870820510086	13.2164029891349	13.884145098514406	15.338781343915716	16.853334634959484	13.43288379856966	16.093532712029464	14.33758621469254	14.232351807206143	15.06425413426024	175.3734047012385	175.2503536544636	176.273706330927	175.9178250254101	176.08187274946707	16.068226162691428	19.476217168531125	15.772663951750978	15.640314152304434	16.009557681587534	159.60103422331105	164.34724837565585	165.92872269684514	161.6626547324147	158.77868782982983	96.63060756873864	111.23236649261789	146.02855260015264	112.47917505206486	96.83081980594248	148.08988280872722	146.64008451156056	145.29630253254075
388	7	820000.0	BGT_EPJPNU	7	closed	1.066328051431371e-05	0	12	3	0	0	9.98790765031004	8.480769727074415	8.11791800768929	6.523465500975128	8.833787403150628	13.617797871613623	12.034590064731372	13.399282076608234	14.901603463550927	15.926212034661	12.772203316484877	15.303435812280982	13.970366904434751	16.75663892116715	13.402829028968071	174.111893521544	175.39835688203794	177.15424293154166	174.77708383013618	175.538641177683	16.33612425647697	18.7010782069728	14.96277805591252	16.35826058294697	15.756748848928014	158.5516400436425	163.4895616314748	163.68529633185602	161.34274969087485	158.67338967158742	95.7130951259081	120.90180102287576	140.88904112397418	118.04068626835294	110.2848973858984	148.62239767607974	151.18577179350638	148.4178630632717
389	7	840000.0	BGT_EPJPNU	7	closed	1.066328051431371e-05	0	10	5	0	0	8.708532489259278	9.66781729584668	8.608977171506162	6.598164927294511	8.46291344457327	13.6659164810347	12.366077331924394	13.719796199124708	13.972471824751434	14.755188802809744	14.897019169236083	15.55089352282715	14.68653910013098	15.588539196014125	17.118816026590466	174.27424302805417	174.93421634872544	176.75534700626437	175.23706474309245	175.44212911695828	17.335114102282322	20.37904785924435	14.002416622836186	16.995406975445682	19.036568865007368	158.30185924040393	162.24369631277418	164.81721238600088	161.0902137766233	160.10912024638537	98.77083809176068	119.13368232366884	140.67974610051454	113.51080831187504	107.70440653270389	149.18377308591553	148.66839133638436	145.14007635883482
390	7	860000.0	BGT_EPJPNU	7	closed	1.5304093966059087e-05	0	8	4	0	0	8.677526658486851	8.217380893498678	8.314165752536805	8.582712951561696	8.71544110126047	14.224045412024656	12.800360105456422	15.616024663007588	14.40328301675626	15.123315080802447	14.923890027955736	15.938434943840749	13.48545511174498	15.102406462645964	16.601817058885825	175.67700932841774	174.950152025278	176.6054535014208	174.44745824303646	175.36765055066004	17.700837722707607	20.319045443629356	13.10490271301052	16.617487113089922	17.6358676982284	159.26892519050375	163.6460854302484	165.0777582577507	160.59274368645006	162.5285150735662	102.71586428087168	121.88521330882013	136.06476029364185	111.20811182999594	111.79543402873205	149.94062702588445	147.64097384320672	147.08114373168303
391	7	880000.0	BGT_EPJPNU	7	closed	1.2947806347998589e-05	0	10	4	0	0	8.807382154414576	10.008470542440346	8.190903169907108	9.56327218354629	8.20205841345491	13.776298925178525	13.319410782119771	15.050610207997076	13.632869067756156	13.976501444241595	15.413338206784148	15.455502425123282	12.400152310994391	16.496340869560306	18.90113172980304	175.54314837762408	175.60637582265375	176.311279276512	175.07309796118264	174.22388400905268	16.388236547524773	19.49498543011971	14.28595842926917	17.54691077117025	18.007152860715173	161.1004912440114	163.5096754757963	165.26754103503797	160.82744801241878	160.84661854365797	95.5546839799024	124.86975892882911	140.9040266164508	116.15349090964304	107.1737159209526	150.58564444506567	149.60838192446317	149.15693286222088
392	7	900000.0	BGT_EPJPNU	7	closed	1.4982563881756795e-05	0	8	5	0	0	9.03511631868128	8.729772538659228	8.671204111508587	6.35818127377174	8.902521897899394	14.165468051127355	13.091517938622058	14.208074962523312	14.113954996200851	15.42201728737082	12.077818238086586	14.821307999661034	16.088375540684314	15.707455811413642	15.505598478826872	175.75619089233743	175.0370360445553	175.8788628357071	176.12094309644854	176.62907316871616	13.872448425009171	20.840288039917557	14.61073416436568	16.361271821992048	15.250589487301736	162.77418387037872	163.29249221775754	162.9956956942276	161.29514148807604	161.107759864611	96.77645935839922	117.73545108256413	141.71598847492092	116.10709877798725	95.41436276082716	150.16834486131552	149.269349029845	149.90119586107852
393	7	920000.0	BGT_EPJPNU	7	closed	1.4101836859137803e-05	0	12	5	0	0	8.591309858476118	8.568706679270672	8.832134004336654	6.640978461871594	9.946080091772023	13.88132523336456	11.48361787178182	13.950742720985872	14.023068844715118	15.978719400267911	13.54032415591087	15.761739420632477	15.7252618661397	15.32838421774731	14.971755345170571	174.8357009265801	174.99363241845012	176.1476783754749	177.80632729939433	176.49485371317817	16.08564856096762	19.647914833580764	15.014791021622749	16.051435364496296	16.814693634703755	160.68743174499235	163.07230076627755	163.31223982344864	162.8355640443828	161.51023791811497	97.12766768704354	130.08508756419607	131.69314685176698	119.53904560728266	95.3242042135921	150.48450444102153	150.4097620373457	145.94281335539117
394	7	940000.0	BGT_EPJPNU	7	closed	1.0972626336908968e-05	0	12	5	0	0	8.36498476126364	8.99487371402378	8.3909309352723	6.826578341352538	8.346273829185229	13.7509028618709	12.614283042006056	13.195527821200796	13.861939936591993	16.0624297620146	11.80150746810126	11.506961912499396	12.566785828402002	13.88176065017266	13.949028328327318	175.8350776236719	176.32813530175474	175.9827229470879	175.2359656750024	176.414075669077	13.903416677666115	19.34186201312868	13.841019217643575	17.05446160605444	14.874628995929465	163.3922863434831	163.36735949370325	163.39022559961214	160.33174972528462	161.9013032280399	99.21331136067064	128.96956209311955	136.92261121587345	113.85674352976964	96.670903453119	147.04453321016183	150.89296854354106	147.5428796584802
395	7	960000.0	BGT_EPJPNU	7	closed	1.3040931359306911e-05	0	7	7	0	0	9.470310682380871	9.05525687044936	7.478755770539581	6.345789366095186	9.79198206880011	13.62561155697362	12.498038807330817	14.61076114538851	15.16966069364546	16.60807692849376	13.262202556056192	15.787986490147349	13.813976660615834	15.755406254193376	14.987109094097251	175.01917013792036	175.96513090606325	177.23744259948393	173.94936787532626	176.31438468114916	16.003752690780562	19.93713141010057	14.977991322246565	17.189692773527913	17.30687289116493	160.9184284842639	163.24285648849244	162.94063991132762	160.3986407164678	162.56002472825836	93.7054148758559	120.76621719877797	137.58954755994876	118.77202812778968	99.36647910164058	146.07811201377362	145.84826216915485	146.43210797935043
396	7	980000.0	BGT_EPJPNU	7	closed	1.0972626336908968e-05	0	11	4	0	1	9.5605414236552	8.724391052506924	8.692563044861929	6.4915820598980485	9.539995100392424	14.089999053830471	12.772257225431016	14.555853878492512	15.091158972867111	15.97099148667406	13.579208058822744	15.41263918160398	14.966141716535509	15.610120864762894	15.080567360743894	175.73865681748163	175.48502623813587	175.56922246604358	173.77265991791288	175.05146702614869	14.817931632645678	20.245922300606445	15.258013778415966	16.96495557459292	17.553821328011153	160.76207099043373	162.5760117584068	164.13414644651678	160.22041681480238	160.44989478448312	96.6570312219648	113.36495888003262	142.2353210710236	114.27110145716856	95.87623431732148	149.36094583115988	148.6281912813007	148.43539119317077
397	7	1000000.0	BGT_EPJPNU	7	closed	1.375814465716568e-05	0	9	5	0	0	8.478930959435289	10.258297065266136	8.453987980514654	6.393505082651809	9.387794488710862	13.942017179040183	12.92389370402432	13.751103402328267	15.451196714012124	16.165611678213832	11.329887662890156	13.430949416876771	14.009133502046694	14.31498547611952	14.36285243864442	174.51473652834522	175.5172901851142	175.78535571808877	175.66806907836835	177.02336197445004	14.664606069942154	18.02464567849912	14.306951551383149	15.788017230717031	16.398436956614503	162.03984717365967	163.25326510769588	163.58144179045118	162.9495651566404	162.1196444747836	90.67799720182497	120.60465068483204	126.95537986991314	114.68872166759536	99.256483588502	147.25134519545554	146.8140087403916	145.31804040598504
398	7	1020000.0	BGT_EPJPNU	7	closed	1.1978520836391046e-05	0	6	4	0	0	8.33130459702907	9.679940732667454	8.665726226473549	7.191860754243531	8.72583679541212	13.406514625794344	12.311768482396063	13.638790668786704	14.22243380486441	16.05971744787647	12.22404505769724	14.407832552156668	14.7089889573636	15.221572801663951	14.887476230500274	175.49156199927916	175.4535355702339	175.7463792752716	174.4912921191119	174.83439057999394	14.953184784192969	18.93838542877576	14.942110538642218	16.358362369537797	17.270518378910637	160.85925834889187	161.90850933726816	163.48818261278842	161.35418676802578	161.5793574421396	100.0214473113416	129.15523986785976	132.653557083869	113.96219863574144	98.66508114815724	148.3733225774104	148.57828973278114	145.63163800924053
399	7	1040000.0	BGT_EPJPNU	7	closed	1.3040931359306911e-05	0	11	5	0	1	8.504520068570859	11.268950897916644	9.03870201278738	6.913254386922154	8.18134441193697	14.249763792630816	12.703071297842763	14.870868572020276	14.079802646880584	15.652493395607218	13.601507691599071	15.222438468262345	12.614530332923694	12.982996613062346	15.953884957292736	175.14743591971572	174.7268592798125	176.9735028401791	173.93209411213974	175.27297481172835	14.72348721771252	18.96313971891196	13.489276980535424	14.29904687154613	18.192965191490664	161.50372562425244	159.62035796258485	164.90935965071196	162.56155093246798	163.7743550398951	103.27321333935826	114.97703217929778	126.26287679836722	116.02801465574342	103.3243406871294	148.06685229585045	149.08534199463463	151.15114433911907
400	7	1060000.0	BGT_EPJPNU	7	closed	1.4982563881756795e-05	0	9	5	0	0	8.59017496128915	9.145764275056782	8.408299945372574	6.966017410883384	8.18507541368154	14.614702767254492	12.805260745088596	14.257823654106756	14.783090711998666	15.719900163622665	14.796623249197824	15.766046961634068	15.347191559907609	14.612453376098545	16.727015608054476	175.0531354746591	173.47467414258276	175.8796320665497	177.23465618402156	175.81384602112118	15.73614970455292	20.05908049958467	16.800053960301028	13.114225778008455	17.75098359301472	161.70045767945183	160.61303441487414	161.95404451987673	164.05915724237565	164.01112967593326	97.65026305124468	125.33323515498246	135.2687296946289	117.49776043711762	109.00809155909349	148.06713381138212	151.22173302467203	147.2203541728371
401	7	1080000.0	BGT_EPJPNU	7	closed	1.4101836859137803e-05	0	10	4	0	0	8.868077635320953	8.901939204836053	9.021714357593725	6.477191548170548	8.395300603315794	13.918389970254946	13.42738540910403	14.914342776230566	14.380452752766423	15.645192648123842	13.682911427676515	16.053680419705135	15.54948710050072	16.112563383836243	17.012260610270125	175.49057641758534	175.63470815215766	175.8072680220983	175.69634535925195	175.73776864956432	15.55912436109826	18.55886598260641	16.908704510525663	14.408289541518696	17.800258983243694	161.7674832165873	163.39004606175172	161.33712877470236	163.9494676566771	163.1629953752984	106.73152660723864	118.60762273773796	127.87322944053427	126.30560951102744	110.234298230061	150.48194266591955	148.64415490596784	148.32397096736042
402	8	100000.0	BGT_EPJPNU	8	closed	1.0289813405204622e-05	0	8	3	0	1	8.394220889704764	9.303591374494102	11.140849260598236	8.840441459058598	8.623141472976553	14.050058165733928	13.61074394620215	13.571445667733624	12.448752522917196	14.343433820471152	17.487866292695664	12.757159519905812	17.254500297305405	16.210423033881263	18.066885265243958	173.93866992166528	175.28358821124667	174.40306250612653	173.4660240821241	174.88336163206827	20.28771254973152	18.42868297718045	17.347693886048827	20.04123732404729	18.975550504200893	159.7872209388767	157.72999253332867	157.84228290536288	155.1920975196585	156.52786726866702	122.15348129859692	105.03322236253764	132.4036864346986	110.57593558838724	111.34290711125078	150.8254253495741	148.96615482816745	148.7306426914233
403	8	120000.0	BGT_EPJPNU	8	closed	1.046163597152554e-05	0	8	5	0	1	8.001940324095772	8.36988560533804	8.954161266283284	8.51564671567803	9.307830700736584	14.376916129300422	14.115345673991914	13.724796652812335	13.129384411852516	13.652622081390742	16.37778951948846	15.532524992500994	16.98990787181468	17.624843736789067	17.97396064039061	173.51730309975284	177.36569993260716	173.3917624637941	174.8061749093037	173.84763181042732	20.32159275970105	17.55807050560003	20.26659978714623	20.62097624217961	17.68648140428441	161.7919950189589	159.64543622467266	156.79769035441657	155.99872937901267	157.62033085422908	118.16737831514494	107.41642795497953	126.5144687739043	106.42073876869595	109.12810757515552	146.77638965359952	144.58426812068225	147.12129510366915
404	8	140000.0	BGT_EPJPNU	8	closed	1.066328051431371e-05	0	11	5	0	0	8.041118840048291	9.616785617493155	7.693204735531466	8.620796836613748	8.872487364562954	14.965989120225226	12.990233208592008	13.540489968207307	12.856305637357096	13.958488211110128	15.03277450239172	14.554769565625584	18.556386574439465	18.099363203193228	18.46147385492244	175.5910085051415	175.35959957113508	174.21180585456898	173.75006186742235	174.39928493856746	18.547350271797065	18.967560556903507	20.38167809373672	19.949020726841983	18.181149971761357	162.20924696535317	158.29899897446435	156.3040550649432	156.09001803640103	156.88902116968222	116.4692088016532	112.1699070199408	128.72993143214612	113.1312450896334	113.53756813228136	148.2817570736978	147.66054820458223	148.20218708590863
405	8	160000.0	BGT_EPJPNU	8	closed	1.2813522796216588e-05	0	11	5	0	1	8.638041967944499	8.72147057303543	9.041971007323722	8.197716120425152	9.279126761885658	15.356998419942082	13.52025908453914	13.528020462179713	13.880226342836004	14.643403326317594	15.405018473724464	16.41333526451485	18.17015376414262	16.909791619183757	14.80531165456608	174.14842634313348	175.43370862333373	173.46236722709443	175.74924812911382	173.55191539570058	20.641431366520887	19.678497887666005	19.68357844027034	18.778929616971688	18.494396560621865	160.19023084883628	157.71090002725205	156.58975571906436	156.88664283882852	159.03349842658642	120.08358068320516	105.99267087272366	124.14075550507737	120.7405453349546	112.92044707179038	149.9167467386362	153.28181010243964	147.70697813997066
406	8	180000.0	BGT_EPJPNU	8	closed	1.7327174841764668e-05	0	11	4	0	0	8.492073739681492	9.316473968246502	8.041986931838824	8.203400348619075	7.716174226753323	14.229674336721937	13.945790695583666	13.574105598903053	14.684267190454346	14.693956294994074	16.711442186501703	16.598123221041728	16.864173737678335	17.420701550013593	18.51673893579623	175.2300725468148	175.98936005405562	173.5083434828402	173.58032628927893	173.73308082263162	20.233970914495856	18.825780093294227	18.131034147676345	19.98047665093895	20.27347328723675	161.74456683570452	157.98126215478956	159.1607782587465	155.92587451298675	158.65260115628928	117.13895699932527	109.63989799161668	124.56254284191608	129.09911482312864	109.50069089753872	146.67097004891014	149.5766006211602	148.86192691191482
407	8	200000.0	BGT_EPJPNU	8	closed	1.5042212295487758e-05	0	9	5	0	0	8.000078684231578	9.998541746704612	8.237387389274966	7.606323016558218	8.601041061554422	14.670360704395945	12.709654652778344	13.966001250872075	14.770957721197878	14.028464100214103	15.18337973702991	16.377198008094698	14.727801930469749	17.1256507882558	18.22437873955802	175.8337938467232	175.5143114534296	174.17207749125714	174.86274243414385	173.66029982177804	20.72071069230524	17.610584368286908	18.978049627658343	19.23685818067036	19.64145195823369	160.4226503416755	158.37907621952647	157.01947240461004	156.3557727257722	158.24460054339306	118.88122720483624	103.8902474435262	128.0266480485631	126.5556971488604	114.51379405324998	148.67928899589523	146.77619584829907	146.82818398345938
408	8	220000.0	BGT_EPJPNU	8	closed	1.4216702180935509e-05	0	10	3	0	1	9.275359504750424	9.383103526073862	8.075873667976474	9.1648942142798	7.954261031628575	14.185237642278986	13.346104345096832	12.84020647685183	14.024121711528842	14.810195427635108	16.151117692664894	17.42528274980247	17.95368729273149	17.378260711050768	16.29978727220936	175.60468039705083	174.65680368625877	172.0802559886785	174.1662749686795	174.09991578375573	20.95279889600393	19.274850237603573	20.88768792446343	20.37766720706217	20.38242759441693	160.05106204897808	157.34164576434145	155.07262405510053	156.22992223725552	157.50935250072595	117.77685172656932	101.30369171496682	125.90246400820858	124.48703585529776	107.3505829221023	148.39811159303773	151.00002802964104	149.1564053362845
409	8	240000.0	BGT_EPJPNU	8	closed	1.3968666861520114e-05	0	8	5	0	1	8.179035865656221	8.894961789651088	7.809453067953207	9.455454899796246	8.449597289111521	14.474879639226756	13.61415106136677	13.651691131017484	14.61321405086036	14.829370886230402	15.859276670279096	17.54334023657951	16.390770162639573	16.983933102764567	17.554766372627245	176.24326338936766	175.24074554643434	174.09065317721337	174.08942679806574	174.87887506782303	21.12665745770904	18.33957681557997	19.235339566012723	19.25297070156311	18.803800930277166	160.30420026805822	158.29580269209455	157.0681333023077	156.3485104355723	159.23856661980943	119.455716319192	109.22156202154486	123.9251667781202	125.87253934298268	112.71961525451871	152.54738153676809	146.55283035409036	148.50751902655165
410	8	260000.0	BGT_EPJPNU	8	closed	1.2813522796216588e-05	0	10	5	0	0	8.286764656695118	9.101784357209178	7.380336592115197	8.674911997592222	7.839411669476672	14.759934473486917	12.741327541060294	13.62751725824052	13.833253655654818	14.955955413021714	15.905871262011964	14.86420294846883	15.679075332425864	16.961552071679424	16.570414001250104	175.52367019255988	175.54529158472914	173.2137811069462	174.61539356287446	175.47769922079166	19.60260692897076	16.671936338705272	19.91591353231857	18.720761759173527	17.22600968030836	161.14259385519154	160.90632567622814	157.1864129301555	157.60872785901097	160.2913233621219	118.22740497895629	104.99945753766588	113.03515292698737	128.8037091838008	112.39706371032254	147.1728604580182	148.62235265434393	150.3572791399286
411	8	280000.0	BGT_EPJPNU	8	closed	1.4216702180935509e-05	0	10	3	0	0	8.746187088819157	8.361711345531202	8.258850098533715	8.684724838475812	8.25617641243611	14.412429335201304	13.014840254799834	13.748764256660005	14.42825635752884	14.311232623559183	15.444443993997137	14.8993282366342	15.268796483372592	16.968725017065093	14.446798264741982	173.97476574179217	177.01952862874305	173.499287602763	175.20790782385615	177.20127355096025	21.19857400231274	18.688081192433717	21.561519146041928	17.885894787462455	16.05564348761127	159.3330472632692	159.0509961764563	156.25671152445406	157.4159889751618	161.27682397235623	118.35129856347012	110.12271060864576	114.48899277504084	132.3998612031924	112.89838115172174	147.9022075120618	146.64592915216215	152.2887850817907
412	8	300000.0	BGT_EPJPNU	8	closed	1.7071368454168878e-05	0	11	5	0	1	7.995188383802722	10.379736185423331	7.6430732293966095	9.295450451852702	8.318323208862	14.928119378377106	13.404133844225308	13.947216707133512	13.892065621479434	13.881438412848588	15.27415881399108	16.269669198002802	15.819296852130558	15.171409224854004	14.60869580622797	175.36189208538173	175.40162814982455	174.85904736855304	176.25137318483286	176.2532124275345	19.71017929866333	17.761377509370384	20.416523613237587	17.016572114359327	18.540469455119503	160.66652846539418	158.86684258658315	158.36380479573594	159.38540282113075	158.7096233894083	123.5289224596255	107.89796777048772	122.88538610955206	123.87954866810917	112.35258902771412	151.28845106774983	145.55202406593693	148.8985642324859
413	8	320000.0	BGT_EPJPNU	8	closed	1.2283343668546118e-05	1	10	4	0	2	9.428053309942154	10.098612267367292	8.327044844315914	9.138451529623012	8.311888680606685	14.05396724461382	12.604096245759138	13.771721162960205	14.137017117430496	13.932135162043611	17.61917211233145	16.74638214778378	16.141923886225335	18.184228719483546	16.328174059401668	174.91118563966333	175.4270425494019	173.7691728024532	176.15067521073615	174.9005444918094	19.93781102692492	16.699465851098843	20.825481059617257	17.220453269083418	19.716073963435715	161.52862451390973	160.3804383347261	158.4861129563559	158.17960910666338	159.41196867231565	123.13409292776228	111.4730838073938	119.29482456853074	124.92202293144292	114.47799912406984	146.53549310238162	143.94495259107052	147.16638533071202
414	8	340000.0	BGT_EPJPNU	8	closed	1.2437753070126862e-05	1	8	5	0	2	8.780057636672476	10.194650774150116	8.024149029356183	9.316258942594994	7.6509035258587	13.899175752860351	12.449873716151489	13.53766417748919	13.908636281610006	14.066021174067789	15.845890795539816	15.55363934829168	15.889591533191876	16.873332763081727	13.906764940007404	175.69881612990486	174.55269114821985	174.6464529993606	174.5238756089137	175.35423474328698	19.404569678678207	18.44148613861069	20.46388244304841	16.878737158796397	17.974286100159265	161.44783832831985	159.2848761357929	159.0464803750794	157.8539689339122	160.70566527109222	120.87692871947873	104.8091607120502	116.4165828004826	121.1918509909494	118.07162408391422	147.64564983325124	147.21101184804718	149.32084591775498
415	8	360000.0	BGT_EPJPNU	8	closed	1.5042212295487758e-05	0	7	5	0	0	7.469870976939892	11.214637849142957	7.384740548924928	9.1450764693302	8.008325775473525	14.291603105877938	12.874668061891644	13.346830584281788	13.91846205568384	14.941388454444676	15.333122346053475	15.625718111388036	15.678448250303015	18.83005385730756	15.658591658783893	174.39720855912535	174.74101827086233	173.92180944718112	175.19990626980444	173.89500672508194	19.86071409049989	18.88849096227708	21.32693345438157	16.667777759565205	17.96973086275029	160.5610167434417	157.60845955268573	156.86225002946748	158.07652635388308	159.30468687302377	121.7219861734512	101.47513440876824	118.9716694650492	129.62046165539013	118.32036933012952	148.10087296697623	148.29373728858985	151.46728116314338
416	8	380000.0	BGT_EPJPNU	8	closed	1.5336631712809995e-05	0	11	5	0	0	8.37141905064782	10.785851510665882	8.237199690077142	9.368762122983194	7.987520035173786	14.914088024837923	12.461017132756728	13.784892292011351	13.9900178073995	15.291849170587156	14.709393746265246	15.851561473093234	15.957524895532757	17.668019219697985	15.254747377190768	176.1314110904908	173.156676167271	175.51309277168923	174.93669210439583	175.45548335787913	19.077778764254887	19.279867125392	19.66744038877109	18.23700013542304	17.385490702394783	161.1671661524093	158.35755707028923	158.30202663564842	157.5578456900135	159.86676250056487	122.8842678984162	97.03899958088634	117.03087296743372	122.45532142724828	114.51254793773296	149.67618889324532	149.53057654484292	149.2431265315706
417	8	400000.0	BGT_EPJPNU	8	closed	1.3604252230886016e-05	0	10	5	0	1	8.204200847803255	10.37124200253502	9.420423082704584	8.488089573559957	7.767653210681612	14.729793578734927	13.033361066030492	13.897011057088822	14.225402300843069	14.760585925044152	15.656459360387098	14.85043318603702	13.548395389103751	15.31184222650638	14.474529266812032	176.0020974149346	175.52341029954428	174.18459194682586	174.001839807742	174.64940278859112	17.65596316455792	18.76650622984699	19.404896940982567	16.949950841251383	17.037252176247865	162.14870844793998	158.2550031775201	159.3196879048523	159.13570746258833	161.43241629997704	125.74515793357952	107.6669425393094	113.29397863757936	125.48759342953898	118.78096300678276	149.88716254942418	146.2969830997987	149.62235887794256
418	8	420000.0	BGT_EPJPNU	8	closed	1.4216702180935509e-05	1	10	6	0	1	8.79251239132712	10.33480127269982	7.975501534792752	8.677477097983813	8.162522004038433	14.493261351514525	13.025618339638989	13.517250823345131	14.17135833884783	13.52170199612416	14.77000532719978	13.7678096168852	14.465358432943388	17.27478792946238	17.43395583553783	176.26031978772653	175.12120782790456	174.12095260471503	174.13355730582472	175.10999496013915	17.865324788707873	18.28299631720828	19.22944342781432	17.243246315157894	17.904215091536766	160.4447477566457	159.9756753619869	159.00007477130274	158.0166617354175	161.03647386332085	125.28978917908756	102.04350481626336	109.12509621671596	131.02106279472522	114.23062996357308	148.63097741757738	149.13914891199462	153.5932699460788
419	8	440000.0	BGT_EPJPNU	8	closed	1.5304093966059087e-05	0	9	4	0	0	8.72407481940351	9.92336811969215	6.990563546579288	8.634893307980699	8.662702288756766	14.426970908037632	12.337618678859442	14.135893945484662	14.142606835399391	13.819787584547026	14.96167807977734	15.275643777547412	16.62922908724944	17.982229755976345	16.053225250184237	174.96327026001114	176.77341676362082	174.223652204008	176.042960592531	173.5578133376878	18.91409638648132	19.682499725026247	20.983666298960785	18.364950893408302	18.16779162567787	159.6741167715586	159.09969498230194	157.3447781330894	159.0140257562416	159.1353352595934	124.15823978844072	101.0631169469106	109.65878001123136	126.28248755672608	115.33167195778832	149.297495279567	145.58640363136143	150.15321216930053
420	8	460000.0	BGT_EPJPNU	8	closed	1.3282548039454188e-05	0	6	5	0	2	9.083186287272348	10.33461682617627	7.412116737686593	8.29089077092748	7.955282148899839	14.212865806630557	12.377152070805858	13.023038841169166	14.585121540012604	14.319383645251778	14.90051516729429	15.034957814252826	16.778414847309353	18.34927234625118	15.985045151355616	176.05439776441904	174.59096168156847	172.43008672536195	174.71016149134164	174.50347361490608	17.54381240572216	17.952644867888967	21.027535161054992	17.30160701614945	16.791232614907653	161.44178407553733	159.75342023872224	157.35614138433888	159.94691475840347	162.5027787200895	123.14433905324822	104.9271633012536	109.12258063162922	127.92341472012482	115.15640088729802	148.71501779071286	148.30163937456717	152.55632693784435
421	8	480000.0	BGT_EPJPNU	8	closed	1.7071368454168878e-05	0	9	5	0	1	8.612713903510073	9.567223429398732	8.121460127319128	8.63342915324473	8.23642582633819	14.739641437078172	12.995642053317304	13.96895859831302	13.787048610682364	13.985205406779237	15.07370848515201	14.50370995410085	15.352857949561708	17.37076398929063	17.065402122028214	176.0814750576944	176.16817790669398	173.34637404041084	173.5327960440619	176.00574586136494	17.866014887368316	19.757112932375215	19.07805996307523	18.28956380954199	17.704126917723478	159.8338513721542	159.20175795468597	158.64201413355713	159.22234145564062	160.22729456537996	126.1019667457797	102.30997573559333	112.40109277082368	128.90625843659248	109.05810405314205	148.5645118113461	149.19527860003407	151.2935827240198
422	8	500000.0	BGT_EPJPNU	8	closed	1.2813522796216588e-05	1	8	4	0	1	8.663134625421636	10.69589423294935	6.851961726720313	8.540678885148091	8.151494738975314	14.693098385130671	13.445443349206622	13.931422808322164	13.911383448351389	14.518813610107967	14.467494502534874	14.392538980573214	15.133991313715873	16.924871056280068	17.762593745077616	175.83322912510627	176.84264857649583	174.1927220046877	173.24668211058628	174.99427391505958	18.024683259356586	18.74566647989637	17.888902351993742	19.938161049851963	16.950296653674094	162.13586597136978	160.77325489110524	159.57558338795414	157.7925947925538	160.17127932056854	124.8930003496587	107.04285618651568	116.17226538052893	120.32884378246952	126.5563823278988	147.25240420481057	148.3023146428818	150.26802916725427
423	8	520000.0	BGT_EPJPNU	8	closed	1.0289813405204622e-05	0	8	4	0	0	9.158476804671988	8.907895705616765	7.817743527846928	8.587120294654168	7.86950205622639	14.58383805023518	13.08505061733464	13.608703011763131	13.615840048257835	14.243012917707462	14.922023647863591	14.191635673283484	15.098940553043194	15.54115141442187	13.823175447879612	175.01138644343268	176.086959180243	175.0044766840442	173.8765198448796	176.55476748317264	18.79234115292406	18.869787418865343	15.836089362239996	17.4595197547889	15.968797836010138	159.3848909056227	160.16935906088648	162.06181982681483	159.5099895119047	161.25442956934154	126.39907117705744	115.5116607740902	119.36795908514148	126.37038210071844	118.83579537051077	149.02198334014903	147.55457489601335	147.36656487580692
424	8	540000.0	BGT_EPJPNU	8	closed	1.45390950930379e-05	0	9	4	0	0	8.196900803102963	8.3625239111538	7.288406255630534	9.020527562451935	7.766989508712428	14.929368936088377	13.152041549771528	13.919194553246886	14.15775650969583	14.171413779149203	15.89572391220778	14.591462758960107	15.23292978765936	16.353923993569754	16.37255181923754	174.6366073961515	175.6333134855499	174.41173618623617	173.70905178589035	175.97349206788712	17.5921108258177	17.596147145207294	17.287623394593503	18.09601939190236	17.04440746094296	161.66531487564794	162.035043753526	160.8064776337368	158.564532104834	161.5860384539604	125.62761296962331	106.22554435930964	116.96601515080528	130.09946424012867	124.20599111142634	146.69095035325904	148.50751049004296	149.3024914551007
425	8	560000.0	BGT_EPJPNU	8	closed	1.45390950930379e-05	0	7	5	1	0	8.379193244290823	9.86530221591552	7.229342600375055	8.468328199540704	6.737366282779516	14.13684707712456	13.320671457315225	13.647885886778084	14.83269476064098	14.424050391086643	15.16953504163531	13.169692382127158	15.4820555496421	16.20811360975978	16.57348861329795	175.6498354534595	176.8238017413082	173.5608450978398	172.2992818654322	176.2057195339552	17.972966179990078	16.972588336976532	19.0133866429023	20.84045466092561	17.61002321503297	160.5627858857516	159.79822937239763	160.07379900614436	156.7581534930963	160.0869575457913	130.7767173167762	107.04579693747915	113.433883611783	124.56543483760365	115.44152983193044	149.79902542429485	147.7832052650118	149.91753975997415
426	8	580000.0	BGT_EPJPNU	8	closed	1.45390950930379e-05	0	9	4	0	1	8.641873610057303	8.968893356192716	6.580558258771647	8.084828131933964	8.066728139764106	14.30601064451315	12.432383382664678	13.686919679256157	13.897761528301416	14.217638866269064	15.845338640361676	14.22156612842857	15.517089920227038	14.943363830165664	15.167592352375936	175.2587013352522	175.7441938208	174.0867173240888	173.8287760375484	174.2905676263003	16.649053629400147	19.570959508567068	18.903987350948075	17.712462023178936	18.223074386389385	161.7905053698181	159.38408609109615	159.403885791879	159.3374757852662	160.45718466296816	125.61546639100015	114.561139743315	116.86493036620436	126.77619212128565	110.55548852682816	151.59975563676102	148.7745236591777	147.58707200252863
427	8	600000.0	BGT_EPJPNU	8	closed	1.45390950930379e-05	0	7	5	0	0	8.346948745504552	8.971074680014505	7.604086219929906	7.769683602076323	8.071057601795609	14.586419442948202	12.81775601010379	14.375964250632224	14.37994792287068	14.178116024104291	15.40770149958703	14.421512126263398	16.07570165610573	15.150615140829371	16.866327683448397	178.80223771846184	176.18294333061533	173.73672284015723	173.24328265021242	174.65940298434754	17.567756504936078	17.855965166827243	19.944998149434014	19.267905230205148	18.33624940154246	159.6513963388692	160.40672444289555	158.8848232339625	157.50408040898492	161.2478626353836	122.65505188586692	107.62879412027704	114.30768606114808	128.16969021466684	110.8558480955021	149.37730551490398	147.61286408485353	150.42580389265024
428	8	620000.0	BGT_EPJPNU	8	closed	1.6220833010168047e-05	0	10	5	0	1	8.432681192667758	9.195587044877923	6.917263751753689	7.691897649284004	8.129171991824954	14.52768718755905	13.159206152866782	13.96073520986987	14.791602195429352	14.224871118481529	15.88453873256592	14.361790484425253	15.69850876805593	13.906655507930578	17.9018522634974	176.89705789847577	176.45497466757615	174.5240347725429	174.01318766444496	175.47163068523042	17.645701943512112	18.49235639709028	18.84153365689992	19.031878089237647	17.487419859450434	160.16512900907344	161.32845631381997	159.8348323651054	158.80716015121698	160.76611531037426	124.37158176343802	111.51548627290369	118.33463330616571	127.12089507438256	110.2475350098298	146.20507038203894	149.35471943340545	149.73439237825528
429	8	640000.0	BGT_EPJPNU	8	closed	1.838319053643305e-05	0	7	5	0	0	8.25931776411457	9.488753217472611	7.103993261370306	6.66155868459959	7.932553429338287	13.828658925957464	12.38884422422819	14.620470549165695	15.036942111276431	14.169144068077014	15.598908488710382	14.014748125759448	14.110215445895088	14.514181869791392	14.954409662458604	175.38005368168868	175.83535789227798	175.11921599039255	173.60349791199926	175.603063487306	17.121947786185434	17.932162913463994	17.338568369875766	18.728757625180275	17.279773267826254	161.29047110185988	161.56949931932095	162.07566852766996	158.73575604191586	161.18041030196713	121.43508352628888	116.47459126514784	124.09540357642602	127.32361545349868	116.10004461623224	149.21200828741564	149.3473707006862	149.81213910834876
430	8	660000.0	BGT_EPJPNU	8	closed	1.6532960544933256e-05	0	8	5	0	1	8.529350331689624	9.371342565218065	7.725366511569993	6.977509152863729	7.849388104154084	14.460381708661489	12.266952122297408	14.245403446955242	14.689276594059129	13.753503459692716	16.00044832290768	14.715688196224704	17.100933988037596	14.268343870154602	15.027077745053862	174.98045067943008	177.1114573978739	174.4836559302669	173.65530542263087	173.83452743561298	17.627504219171595	17.976319108811623	19.28286615723551	17.83451580076031	18.91483050324106	159.17863312596535	161.82931439237356	159.88305444241425	158.12715344140724	159.29441101941754	123.74271787303516	108.40900107221692	115.77985576095853	125.53780895882043	113.00746082717352	145.64715895896194	146.85025611827243	153.145011640899
431	8	680000.0	BGT_EPJPNU	8	closed	1.1702019151106967e-05	0	8	5	0	0	8.781741999952676	8.587462687274254	6.958127290094146	8.067784293612384	7.556773322857962	14.125872228325743	13.027897885047809	13.810034790658955	14.08641702735717	14.60990534820386	16.89893169976134	15.304949423398872	16.44771809287039	17.04735459869633	16.765591753562	175.36031047085297	176.53140959250288	174.05521503843613	174.76272393236007	173.77787837921224	19.298753989371	20.385676809655248	20.81885387374848	18.96120498964622	19.018516710339934	160.28397755188533	160.42921921373824	157.52601980126113	156.2242009190078	160.03747443069338	124.88941562815027	109.45276517139712	115.02616485154232	123.7993554173836	117.40555362631368	150.09627314214475	146.85762604629792	149.25337293665274
432	8	700000.0	BGT_EPJPNU	8	closed	1.7071368454168878e-05	0	10	5	0	0	8.37258395673151	8.988243170011618	8.348853508916566	6.053716704688934	7.910382007582697	14.361926849643227	13.289621133908406	14.09933009251387	14.680824581552924	14.39528964876386	15.670319404124404	16.09622566707369	16.81825195741169	14.737144228273705	16.53448458245644	175.9415347535743	176.22228097372	174.99108201925227	173.7612022376283	173.49970419614462	17.770898623323266	18.04516595721332	19.138982265434358	17.30959527906192	17.60502134763681	160.7910240139137	161.70249085325426	158.51855882560602	158.4051014816902	160.62198218581963	124.18445814680574	114.43670242027422	114.8274635942274	122.337352897942	114.52768999871134	150.45326138197234	148.89218869155312	149.83503915668558
433	8	720000.0	BGT_EPJPNU	8	closed	1.4055711653291772e-05	0	11	5	0	0	8.059530290496092	8.1328310702396	7.947993406405337	6.125704552814367	8.331592985427253	14.46413811509257	13.3047793172041	13.96556887212758	13.74520644170859	14.792612051335292	15.984257458799608	16.142248063142194	17.28999670310435	14.859641983714376	15.26302752604488	175.24196871838373	176.3727807970077	175.08701860140107	174.5159889232729	173.99103031517063	19.217736536064585	18.679842518806662	19.40739508868184	16.525398929333473	18.84540851505557	159.8658164590031	161.4797787991355	159.40800039348406	158.83341809305227	159.4573420507807	123.37010557478705	111.6928902678607	107.5956328118961	123.35085535875304	121.58656612301624	149.15444583616386	146.63301421111188	150.50479317132718
434	8	740000.0	BGT_EPJPNU	8	closed	1.4011977853913268e-05	0	9	4	0	0	8.336555420404604	9.021324919778053	8.356620921544742	5.888135504187392	8.7508172183946	14.992865155145193	12.606108253359489	13.887797309776944	14.157654886181774	14.990597687069643	14.59475968203892	14.135124476023996	16.258747910080825	15.49876830738795	15.883765256106653	177.99437623600556	174.91255530929973	175.26761875331812	173.0149818653898	172.80754921940954	18.20887681771192	18.831998705796085	19.37260323795998	16.940408191951416	18.912535481856217	160.92219151931792	161.5896844109472	159.14936801998564	158.15471916983918	158.98784511475498	122.30711680654848	111.07382306718256	111.49199018295072	124.79649469412382	115.19890243401603	148.5719629305821	147.92701013964694	149.82374113429142
435	8	760000.0	BGT_EPJPNU	8	closed	1.656632798360726e-05	0	10	4	0	0	7.897624351535583	8.776379132791279	7.2007400924950735	6.886108943639667	8.128004625862248	14.58772238154664	12.840610175446296	13.724381279903124	14.191504158374045	14.21246498252623	12.748700242819886	11.615176425479396	15.567943266340093	17.175198866647786	15.878998945030492	178.26024135171838	175.8544829830444	173.27962266037244	172.11760298362512	175.846464570623	16.085049804861498	17.477627003221308	18.83678765094524	18.43989157562718	16.633254052892337	160.87681850482667	161.91462622127105	160.8139228983144	158.12565533927685	162.00379604321904	125.57849062843276	112.71927878929436	109.82139501453167	120.44304102373157	115.1799157225993	147.17456941833694	145.32615318726636	151.56189763948825
436	8	780000.0	BGT_EPJPNU	8	closed	1.3282548039454188e-05	0	10	6	0	2	8.43728654533361	9.229256153159891	7.921200975240343	6.915912538947535	8.039160299914707	14.29545213484165	13.246344446400464	13.984926152176328	13.838637219186204	14.160467286239324	15.984926934798164	12.893956835111046	14.91281923292036	16.907025783463148	16.685174572925753	178.10676822299112	177.61749523699385	173.07525503174298	173.22458959108283	174.42020813260973	16.855775432047068	18.24260976413086	19.866443265670377	17.768361647172366	20.07983241897358	162.77256593056848	160.99425895276116	157.93180491999502	157.21679220453112	158.64592452014776	125.3760413121561	109.89491639888952	115.13881003080785	121.54815113256934	116.50587767402128	147.33490289503968	146.43152130585204	151.78874399643237
437	8	800000.0	BGT_EPJPNU	8	closed	1.046163597152554e-05	0	9	5	0	2	8.701234106997834	8.517241548111434	7.856881252381563	8.002368186048628	8.545887595697245	14.448309231273342	13.037586571096185	14.070304491427176	13.794237989207556	14.271701563735192	14.893078703306672	12.79928702416809	15.78812783794405	18.325309952536816	14.974755314820626	176.88916496588573	174.88941303152723	174.1958504032308	175.0550879847145	173.26383097864928	16.411603792310903	17.89220979360392	20.760332174842336	17.460587835826097	19.18251022377701	164.63967518051868	162.43029292626997	157.41493413091595	159.1554263361599	158.87141955429232	121.81132816874636	114.11442531711609	108.283813873235	121.52523937836835	110.15244139819154	145.07129405233903	145.38623151233605	154.21917471319756
438	8	820000.0	BGT_EPJPNU	8	closed	1.241466383661085e-05	0	9	3	0	1	8.259408867584908	8.208074576341355	7.918217285159213	7.028044079890328	8.49656465002661	14.422669208901167	12.779244299621627	14.344327287882605	15.072974673130366	14.711411572539582	15.465335536979904	14.127376288404989	14.800717258548683	14.614668792300396	14.565918837578463	175.57740607674404	176.33453157096454	172.99417703819557	175.0008020589801	174.14617490819296	16.408932381984407	17.583227335382954	19.58058065996105	17.316141345337183	18.046904638821744	162.3392134582664	162.8376145046282	158.4833870236446	158.17758849383128	160.2810394104857	122.61761572543251	113.28379096425074	114.16521208311022	114.12912864204856	110.5017181490558	148.46164696705975	148.49672480640095	152.34501206619225
439	8	840000.0	BGT_EPJPNU	8	closed	1.5995069819828703e-05	0	9	5	0	1	9.236138747005327	8.68749175682983	8.224492688338264	5.634380087007952	8.313584702746812	14.698342590941609	13.276754641565663	13.47096474436112	14.382563440989308	15.04580527131211	16.047734349667593	12.90888387823482	15.31079544015223	14.851210424007787	14.319488619500891	175.17843843192617	174.53457266312247	175.21011235085714	174.6919047464721	174.56778816814287	15.77253935533185	17.74183190224781	19.451450074749697	15.928344984882566	18.91282469989688	162.8639723260447	162.73536856318094	160.18932950921362	160.13391814193133	159.1878587808278	123.61645715624954	114.31981697102492	116.35320839353732	124.45279447795944	106.95185543115238	147.06715128985508	147.59837438536596	149.6035038010242
440	8	860000.0	BGT_EPJPNU	8	closed	1.375814465716568e-05	0	7	5	0	0	8.837937899046201	9.096698206925828	7.505600480999166	6.606255747119677	8.01590843921658	15.081470395150957	13.634884436258185	13.173956287600468	14.920035375190604	15.183551513199808	16.307075576792183	12.799074299699186	15.940270965425208	15.141126430358128	12.467512339689666	175.64856519188115	175.36023965871206	174.1773721067989	174.17370555849462	174.62650722938122	15.91992097489589	15.64499217789967	18.75406091065648	14.431461709352378	19.4202438357184	162.52173284652636	164.71717147308723	158.74299101115218	162.14475088849056	159.79170401772345	125.43770155392554	118.9759197629168	113.73287149750132	121.7555874275294	108.70718985961835	148.08599713582058	146.26763931985033	149.53650299826356
441	8	880000.0	BGT_EPJPNU	8	closed	1.1081163763888986e-05	0	10	5	0	0	9.24289221413046	8.879188135170919	7.954635906412475	7.947752666173383	7.826965377325147	14.53157471516431	13.07138965903888	13.786317517813002	14.559620121832388	15.001052269610176	15.226151407928157	11.453500093362534	13.842923003123058	14.729522013348866	13.19053679541214	174.7901503210681	176.22332860979236	172.65725865548015	175.22026313145145	175.40070455675814	15.029924596192068	14.946565394793204	18.210690685187757	14.747891224165532	18.93213601750284	162.37560585599763	163.41540463630574	159.3800592968013	162.5844632160368	161.0851775030477	124.94746644356248	116.40142228201492	118.3720859430174	121.60636063897988	111.52737055291536	148.25070852619396	146.44651693283237	151.99524635320063
442	8	900000.0	BGT_EPJPNU	8	closed	1.5873714800400018e-05	0	9	5	0	0	8.956880215693861	9.010395799892583	8.854681559633926	6.286250192003796	7.847258958376126	13.46827556829472	12.767331842555796	13.662849211675674	14.439009756440615	14.501245374357287	15.047203424030254	12.96267569449502	15.105925351360712	14.302992210362898	12.81481579804636	175.44012493135736	175.80516673154003	175.31034579586756	175.17366959168743	175.3099379421603	15.230424124855409	17.015766599826907	17.92421728519822	13.283965330022337	17.849497849804298	163.15260607249158	163.44067676843875	161.00321378045695	163.0007003591051	160.72082453286842	122.98808372193868	115.4446508384277	122.91512338364716	122.839166903011	106.31978027594816	146.00655837377334	147.6810831277583	152.6641055800607
443	8	920000.0	BGT_EPJPNU	8	closed	1.656632798360726e-05	0	11	4	0	0	7.321102252585913	9.27599718517325	8.583726024625417	7.884247596465277	8.553540962874951	15.46751199315384	13.522172279556424	14.040521035702278	14.85225779088316	14.018173118778453	14.27124743103904	13.197652854534129	13.913625782519796	12.415549928333077	12.83883909163408	176.30073265013974	176.02504212316848	175.71490909380563	174.46190714362007	174.3347028406887	16.036281274376332	18.03751980633045	17.805185495950635	13.77502230632754	18.830285526341225	160.70604013126805	162.19940452919005	161.59673725455767	162.79482313465564	159.87091000485037	124.90456804237913	120.09161282827051	119.37127745585552	119.50837257643757	108.86912200652048	149.20182033832214	148.56841905343293	148.76167935956985
444	8	940000.0	BGT_EPJPNU	8	closed	1.847917425297231e-05	0	12	5	0	0	6.481893891865791	8.185143361267528	8.583103855580461	8.585654716611414	8.160797568223284	14.407380708027684	13.695942906444488	14.487078655604352	14.483246684832704	14.800549406938398	14.704331495268551	12.141406056487757	13.865377444789363	14.564237690802106	12.73593921670641	175.35287493242	176.84550918488276	173.27563103105965	174.9746927028932	173.4382805192158	16.614957065424544	16.765851517268988	17.075205771781487	13.75425490856295	18.841804660435763	161.5792698134997	163.5472957438567	161.4526198020383	164.1466539181055	160.34870032162857	122.76685112063552	118.60760513874656	116.79115814426312	117.20500728648544	107.62798384988896	149.68960558416876	147.90755607972145	154.0571804712482
445	8	960000.0	BGT_EPJPNU	8	closed	1.6220833010168047e-05	0	11	4	0	1	5.527209799064049	8.434050538378534	8.758572083195164	8.688445117417169	8.059459377739273	14.322940955329976	14.074305415468263	14.235469283585358	14.03479022623393	14.774427361817809	14.778132684729073	14.06961098456666	14.88201342243154	14.847567731528873	13.615682753563997	175.09037914111244	176.90282464294057	174.45690401566836	174.74486454567523	174.06988346793116	18.25657508897544	16.54391339049683	17.685288320147773	14.037093987547957	18.0309413440038	160.61739615794943	164.0468043842919	161.2697281458237	162.73820343548323	161.4563669065289	120.82137853946548	116.78012161075108	111.40487942041304	121.61914422903536	109.82959820903248	147.49822556878362	150.36002011408448	154.32169082497958
446	8	980000.0	BGT_EPJPNU	8	closed	1.45390950930379e-05	0	10	4	0	0	6.122524780377547	8.888277352678038	7.400450990495339	8.476062953671528	8.694986549971727	15.082673839223368	13.11305550381202	14.273527079631696	14.202826674105548	14.90222524936662	16.068487606035	12.709265724760892	15.802701973929423	12.758059887095294	12.891870112199378	176.54536086861648	175.82777252473082	175.67346826992733	175.72921744870683	173.89285952748705	17.333523185978002	17.818191561786666	16.784500078223733	14.132468018358823	19.64556999648833	159.60975484190627	162.93789877105337	161.46773961497377	163.15028694721326	160.41548924404017	123.304627273616	116.93425996811432	112.2240733607649	121.45528991951365	109.31948684485828	151.38877275760294	148.4747905604643	156.2519288940062
447	8	1000000.0	BGT_EPJPNU	8	closed	2.022166624498843e-05	0	9	3	0	1	6.067174474970626	9.27536217916994	8.09931136908313	8.238352282696333	7.909827152880247	15.163756435181222	12.503069078800287	13.56761982451787	14.198275236665364	14.706989280837918	14.266417571389905	12.818329232480917	15.623583683090718	14.83802547136942	12.713081546947306	175.9399494616232	175.8837221934704	175.02562823574928	175.45594931014128	175.3053849653513	18.13530202147495	18.439902959063392	20.15191172872266	12.927955531804647	17.931046286315308	160.94252795906883	161.9358797520351	159.00842349126285	164.12793560335146	161.79099868460506	127.74979800949274	118.6329283726868	110.30500346097976	124.44380471301996	109.55924235620644	148.90191754439428	149.1469660950653	152.95815227358284
448	8	1020000.0	BGT_EPJPNU	8	closed	1.656632798360726e-05	0	8	5	0	0	5.82677508873178	8.73382146718861	8.130468195809838	8.444466515651152	7.736525627450269	14.99362879727637	13.107809239360682	14.107747926022556	14.48493381905184	14.645530242543398	15.911822369057395	13.180650931016393	14.962023688473147	13.342543381877068	13.63974919224856	175.8930189034067	176.45781148765607	174.8634712158932	175.00390971044718	174.9339486722397	18.862111799798846	17.669863545485352	17.124321997576974	14.251872827289494	18.050245600098943	160.51721795956283	163.95320146094426	161.2692948458723	163.07372118903018	161.33897293728523	126.25222035001224	125.0129312055188	110.47651704100127	119.60623343531933	115.55535275423122	149.75517960415303	147.49431062069527	148.6645602451904
449	8	1040000.0	BGT_EPJPNU	8	closed	2.0658709221879112e-05	0	12	5	0	0	5.905683468923765	8.937266581105542	9.696767558334315	8.389961740923331	7.773165499913282	15.136572857765104	13.432832929191097	14.0366434645313	14.443780644634696	14.746926792591829	17.26069706603983	12.446933528852616	13.274981527445584	14.031696967281189	13.801679845952991	176.36545858290287	175.2978014301873	175.0730309159755	175.77114651684138	174.49360453643135	18.155175557408505	16.050263865918144	17.411710101975867	14.458459090700048	20.256634591086076	160.40156244270923	163.76226467914893	161.0499717460579	163.16884097854776	160.55928197501743	124.33158840906768	117.30555423412136	110.77252086976598	120.54609269383036	111.90027905760827	148.86881923165384	148.01404652419606	154.3815941567142
450	9	100000.0	BGT_EPJPNU	9	closed	7.953320148083028e-06	0	10	5	0	0	6.0128361646318345	8.85035532713382	8.785810806472162	7.533267123019134	8.955371238391148	14.547744853071825	13.85294357242435	12.679879812519976	12.473230013668882	12.531809596788772	17.120440313793136	13.335536440043455	14.964203705557589	16.478519818172064	14.694894436213929	175.9438004198273	176.63917081734616	175.01582413840748	174.41780114136705	175.46997183952942	15.926611790232776	17.880815505388803	18.336749149937813	16.530942803849207	20.539898133803423	162.89138791392364	163.24775033227203	162.76265374824035	159.15560909468778	161.49466711111762	119.64950111496354	106.17105920069068	89.58921191496395	118.20984151446504	114.54789023775768	148.36596729442294	146.48737201067308	147.09913516046123
451	9	120000.0	BGT_EPJPNU	9	closed	1.0329101811299726e-05	0	10	5	0	0	6.030623138279388	8.553375356705885	8.884925919429785	8.172200272119168	9.929980793269303	14.159679176231649	13.842641777869147	13.34374377104053	11.709911849612512	12.880203493773916	18.2512748206503	16.82018271403203	15.111134287557094	15.97210747711786	13.79185312497385	175.28522544378893	176.52972544103358	174.88503617444616	175.15838334804255	175.91175779584557	17.06598926923999	16.223524079374695	19.59076865585834	17.0895125519012	18.128330154435904	160.00170479784524	163.51762852133675	162.00189491572826	158.5121843947304	161.88457662532744	119.79730049368531	107.47773533371245	90.449670666011	123.11895248582344	114.76948773883328	153.47116240972602	149.0309332641109	146.50462995325583
452	9	140000.0	BGT_EPJPNU	9	closed	9.197577679841429e-06	0	10	4	0	1	6.209913464618538	8.752356761655419	9.453069171936626	8.528212900551873	8.934258024882014	13.69736806785209	14.655057641253196	13.157053379871291	12.110794992726577	12.710768396184749	16.862682544161743	16.42763535598974	16.839961391144836	15.22093544702492	12.97606264413002	175.3342692981213	174.74716802942166	175.5179527959553	175.96600712781844	175.5922837375576	16.552494955838963	18.010079197145046	18.05935933058212	16.00157607169077	17.217856143508993	160.64153155176382	161.5756607371212	162.9070139871751	158.97128995373632	161.23163386609008	122.78969805803015	111.74731342905042	86.12894275358072	120.2574807263464	121.78288696530646	152.62318602021594	149.90100731985893	143.70157824339728
453	9	160000.0	BGT_EPJPNU	9	closed	1.0329101811299726e-05	0	12	3	0	0	6.47899474835753	8.794594236983338	8.753898032404704	8.818325452074127	9.067556822598029	13.394099340742711	14.126596958540956	13.17225231112371	12.777853721723748	11.999226370098873	17.885058442182725	16.81613694105267	16.31489144880682	15.212629656398912	16.07378845290594	173.03515086577187	174.6377430655111	175.55708611202644	172.83865988673858	175.42223861146624	17.369326142704352	18.3654048199972	18.659006062766416	16.905722909481078	19.291434822634223	159.83310290189195	160.47498399009024	161.60687441897548	157.85128710110808	160.19012439342347	124.39569371241492	110.14512724819264	81.62217265917991	122.42910345085303	126.60847168829224	149.64527272230526	148.79732216761423	147.69462353783084
454	9	180000.0	BGT_EPJPNU	9	closed	8.544635771865077e-06	0	10	5	0	1	5.951205114585606	8.067143863449974	8.363798048970425	8.772556360544565	8.300282072123867	14.64734331038671	13.0119699350501	13.265851126586195	12.302984652509084	11.815283788373002	16.81899664181455	14.909175704449412	14.798845642804029	18.152041319653097	18.759232850715875	175.6197774340529	176.17860992635178	174.24783709195285	173.0678092266986	174.42603836921813	16.152453009655034	16.922294096775584	20.107845087787293	16.426842198487687	19.06656069321125	161.93885026439838	160.78756745933194	160.437372705749	159.22572603232047	160.50378310189097	122.84159068388388	108.05266482360894	85.50998882720737	124.30189284836815	120.57669074662896	149.54321745006584	147.40986899673658	148.28351861479865
455	9	200000.0	BGT_EPJPNU	9	closed	1.0329101811299726e-05	0	12	5	0	0	5.856864274062168	8.538059864371974	8.785816278459542	9.20541426174601	8.272084013103553	14.003238741937578	13.28800433902956	14.073388739121148	12.262098745456958	13.984471591628033	15.672112896755747	16.141657632223012	15.898287903272196	14.099923312565666	12.853994010429226	175.76129763212188	175.80923171611414	175.79216806941892	174.42663391106595	177.07606672767838	17.379682562995548	17.49193977998667	17.10364063795006	15.91574205352138	17.425471541416268	161.24955917421673	161.93531207404638	163.06213834979704	159.7590698778394	162.75925926355623	122.92613218981408	108.15042994534224	80.10800148643291	124.9466877673816	123.9239372036733	149.52289408700315	148.0775273449448	144.6001537112165
456	9	220000.0	BGT_EPJPNU	9	closed	1.0037541645180572e-05	0	11	5	0	1	6.480557736545852	8.706703701013673	9.14300972948744	9.086527549631048	8.521179571030203	14.554410197222536	12.958875000013585	13.791543225528985	12.22042696667553	13.476708911805751	17.07433856021879	14.9615435662158	17.08305640593619	16.245931746272536	14.25212081520433	175.27188088382294	175.8694293132805	175.99557055994438	174.57350149511123	176.65942199456043	18.25019395842952	17.796560329701354	17.97978558202818	16.843046271598336	20.107859225089875	161.3377152384109	161.869348740169	162.23422008675058	158.6076916498766	161.15482899057525	119.93629513458195	108.18090885664616	80.96918424654474	123.26682214656591	121.48465904589676	150.33690695258483	150.78241866035617	145.7729467972912
457	9	240000.0	BGT_EPJPNU	9	closed	1.0972626336908968e-05	0	6	5	0	1	6.573688689732532	6.294008897697123	8.915253624512127	8.733762827943492	8.63275615348575	14.115647581558058	13.400852860259445	13.488988746084065	12.795838566231948	12.528662791218393	14.950611958602469	14.307389877227394	15.415484989064328	15.535650550713164	14.897885369698209	176.0320587413256	172.80635798633352	176.46751858590065	174.2650331124352	175.73728994128425	16.363864590951074	16.77422501873283	18.13128953036447	16.231408695275185	19.37539116077308	162.07910876496382	161.41997798147224	162.10538285411425	158.8486418187185	160.997271120835	122.9696858285688	103.2465357134976	81.53643877056767	124.88412454842504	115.4797412847888	148.26056828764607	150.56512831710427	149.10747576729162
458	9	260000.0	BGT_EPJPNU	9	closed	7.797992534318155e-06	0	14	5	0	0	6.374513210007359	6.288507382344602	9.477819304929834	8.696773057402442	8.72486678074999	14.459765089142367	12.794538582357248	13.813948754578554	12.30286012410814	12.555976491103712	15.771315537255752	15.952304678603408	16.503822490094212	16.224988723639576	15.91913702643002	174.77190290651126	174.46252060537972	177.1747006168446	174.54155384543205	174.7452445261111	18.249026061000805	18.65148886950885	18.78603736923565	16.750416129660337	17.959220260281388	161.4799602946792	161.5360945858516	162.25754518572148	158.14653723861517	161.07724012354592	122.59465418356534	108.029539640799	92.77680745809111	125.2515364231066	120.48617799140428	152.4783923494143	150.7115036962387	148.82928848077486
459	9	280000.0	BGT_EPJPNU	9	closed	8.544635771865077e-06	0	9	5	0	0	6.409332692472425	6.927253275692139	9.023720538041136	8.833832931939693	8.52096661918425	14.04121844751418	13.017107327735904	13.18567452873477	12.57922190881416	11.616029854161171	14.98524879745049	14.67876290845506	15.781600107574898	16.413657817729405	16.545955614715638	176.65033769781115	174.8970100142432	178.00814009672084	174.11126930709915	174.9438098156354	18.24033906597456	18.020444105251457	18.65013115166059	17.03951717313855	18.169734365789463	161.18361415156144	161.61046782452073	162.0914799924652	158.73911611049564	160.81860073697516	116.2707428056198	103.2565205864451	84.29290127201129	123.40600815580407	120.44882957703165	150.35799633423176	150.0867398562933	146.61693233700095
460	9	300000.0	BGT_EPJPNU	9	closed	9.743431195809288e-06	0	12	5	0	1	6.767905176083246	5.884201017348397	8.452079654995797	8.833511007036327	9.180821831927249	14.039572135515566	12.744331251927964	13.7093594087176	13.369030047708083	12.477975965108078	15.177464506594989	13.138391313871242	13.09577975012474	14.506345360112924	15.93149007370627	174.88056864861036	175.5633848350652	177.8059534641739	174.64328087942337	175.50925742639507	16.920791591009234	16.657277867388906	17.62939508227486	16.959636337835896	18.133282811353247	162.63454486118238	163.56857994764056	162.74405702852292	158.8543790901971	161.8849758227418	113.50354039100894	112.49385437737052	84.53183330184069	126.8893044341757	114.5960563960164	149.5774602124912	147.7002228996011	149.94310906323616
461	9	320000.0	BGT_EPJPNU	9	closed	9.197577679841429e-06	0	13	5	0	1	6.156289260671445	5.991059681396476	8.481159979292183	9.082751540826884	8.6828402651204	14.24863380002694	12.864982667240469	13.957707183905775	13.59221907855298	13.980009667174045	15.814829869513384	13.510142408702183	14.228986913685835	15.321016355023437	14.664958141215145	176.57140510236664	174.35232048765147	176.48036805404445	175.15730222526648	175.946460256528	16.65941383980735	17.636193892233326	18.38977854413276	16.69510184883053	17.279051166045573	163.56347781073993	161.50246218901864	162.03599112621464	158.68859085931746	163.17586926788098	116.96454682914704	101.92598455591948	83.93407139883881	125.22457625673997	119.64625370037668	150.76551981955453	147.77317267177096	149.13701386530926
462	9	340000.0	BGT_EPJPNU	9	closed	1.4216702180935509e-05	0	12	4	0	1	6.123434853639131	5.976234475272165	8.910818817501811	8.598064661904068	9.29903583081824	14.334527508786833	13.337495068908805	13.953342381775968	13.21992690847229	13.902797493868956	14.399099888435646	14.990272728406213	14.76287005118828	14.863143179142645	13.690071181628552	173.92364550199997	174.94037781105166	177.75942069230223	174.9967370799889	176.3701779479376	18.54122071559132	17.23338761241034	17.95456211566574	16.382653735539396	16.828897363838443	162.18250410699932	161.74816283087418	162.86856114653298	159.68769560620282	162.78598851784523	114.4522896977337	110.05126516020196	84.99027149865779	120.73561477312973	116.28979518707288	151.9858743693875	147.73170501007667	146.19828846292324
463	9	360000.0	BGT_EPJPNU	9	closed	1.0972626336908968e-05	0	11	5	0	2	6.221935300856677	6.454135167987423	9.079971962940345	11.020211253695376	8.842306096240579	14.67233277270314	13.197277155168146	13.693101813586198	12.777995464025397	14.297232293392735	15.652875722328584	14.131258266483233	14.66014768250444	16.00399116910824	15.38626942461332	175.6050585300965	175.50394785206123	176.3416682500373	175.82518084214357	177.67088973700675	17.214943205123898	17.58754639989181	17.046285510802164	18.408891490362947	15.734995836581485	161.54983370392748	162.41412553437357	161.86275081965354	158.22349314297486	164.0194213045412	112.24496271130346	110.7728899530584	90.17311009831036	118.41652821861932	116.62645998484268	154.21517682870288	151.90132662494153	150.25026816762244
464	9	380000.0	BGT_EPJPNU	9	closed	1.0037541645180572e-05	0	10	5	0	0	6.390559277252637	6.313490616890811	8.644886593536683	9.90058857780777	10.09026653077939	14.698180636177888	14.31921550413655	14.167347347957817	12.811207735185842	13.15633696051844	15.261399902773624	14.976920797367317	15.153707762052305	16.134634940680947	15.294043611887954	174.735332832877	175.04245828826134	176.76793545590905	175.92767945511184	176.74781675669198	17.50043579275824	18.807690662044703	18.74338284715945	17.71694550811418	15.753127748336002	161.17102207568047	161.7437419639134	162.47451788174214	157.91307621737232	164.9127738219531	117.04955573924865	112.3624833338225	85.01350419089331	122.56059134172791	112.21843709006708	148.5493930266637	146.92284743822256	147.18025883442692
465	9	400000.0	BGT_EPJPNU	9	closed	1.3040931359306911e-05	0	11	6	0	1	5.948888998989548	6.250236306081836	9.000478333713357	9.377961435582076	8.875140356883085	14.933480767910194	12.78225614617176	14.03175335369619	13.120743771616777	14.186518904940852	15.970381085763012	15.887710146562174	13.735474291424106	15.698028131518951	14.142195980634202	174.22976810270475	176.07373527510018	176.30933179986596	176.62151381800803	178.2603030965118	18.778110386533324	17.253293219076156	14.28246374618087	17.778126557458897	16.599172441036142	160.85005361265382	162.05842437633396	164.72117317872105	158.60042870742308	161.59301229429573	113.74596490070714	111.3511678634618	95.11886197167505	117.8106473608453	118.12187053060389	152.556059942684	147.64780617835982	143.79101902073722
466	9	420000.0	BGT_EPJPNU	9	closed	1.3040931359306911e-05	0	15	5	0	0	6.026346385911526	5.901559286178461	8.492431460318592	8.822039422819559	8.656850049889034	14.838704158835734	13.03204509105883	13.38638189251034	13.875206232635817	13.798835892384163	16.682146648202863	15.91705602847058	15.708757442833118	14.98629770142997	15.63453386798222	174.0352733282586	177.306511497665	177.1134385794106	174.85046869873088	173.96693447784838	17.66832238195248	18.101350766851105	17.394009061352996	16.533172306132382	17.60239383278498	161.24977161229822	161.77772323909477	163.10732980184525	159.1795207077307	160.08786311884865	112.73650379130784	110.81282293391126	90.30681679613684	123.266331598055	117.68910676098066	149.09644538714335	148.844481981985	148.43163738713093
467	9	440000.0	BGT_EPJPNU	9	closed	1.3968666861520114e-05	0	9	5	0	1	5.776690461294999	6.290349142941002	9.073420941980595	8.099642049911642	8.812813740917772	15.29380680075261	12.951450437058249	14.187849107550608	12.529815703283704	12.850976999513476	13.870366795797588	16.053008331847238	13.888844617509886	15.04500143045217	15.001940305318293	174.97293928320653	174.9566182093648	176.90050269396085	173.09141108153412	173.95760935344563	18.709632866927876	16.766034357452266	16.96475839879907	17.16057805256392	17.326602719281702	161.41467516030164	162.8072496055088	163.96145050377723	158.29287077109004	161.29938846560526	114.2517379548784	110.76898474211656	83.68337591359659	119.18024824938004	116.52188664141816	151.69184974873346	150.827171075424	146.8396171171015
468	9	460000.0	BGT_EPJPNU	9	closed	1.226899229863163e-05	0	11	5	1	0	5.282670681939231	9.991737411068968	9.319471800904202	8.599969678961278	8.814248074871857	14.240057612314876	13.91983498705992	13.315470335758215	13.066618412539148	13.757024725236674	14.66884432222533	13.93585000091055	13.881260319709028	13.37705139351463	15.43380831756558	176.2292436617046	175.13595823622995	175.9258973470771	173.8749277054408	175.50403911267057	17.36507755089228	16.768747505915876	16.661214788276094	17.521303343181028	15.248983300341283	162.9751973886345	163.11279581217855	163.70861272728857	159.15845923811557	163.29314869900364	111.84255561058332	112.1719843546314	85.38945956091959	123.29104614177812	115.41787581856276	147.7937302620524	149.07924481654106	147.65514253556145
469	9	480000.0	BGT_EPJPNU	9	closed	1.235357182740564e-05	0	10	4	0	0	6.067017162784679	6.416248455633119	9.082233917432294	8.671027961166516	8.606452868805905	14.514943559296828	12.862387530401788	13.939885960229024	13.53908152340188	13.160976694035968	15.107487897568385	14.93556310238928	14.495975522348584	15.4979367544469	14.693746216282031	175.91015262304524	176.08343711238342	176.504350184674	174.088091848739	175.40085094232194	18.23040482715097	17.72325774365698	16.57025806335804	16.579843232597728	16.899952600416565	161.88869525375137	162.92616222508417	164.13142597918116	160.04365338770765	162.88144701782818	112.18341923876451	108.23130026191944	88.38577000426851	117.3525926283824	118.27796203410962	150.39896780956124	149.51937936412233	146.6984827752323
470	9	500000.0	BGT_EPJPNU	9	closed	1.3968666861520114e-05	0	11	5	0	1	6.019056121745344	5.970987208041493	9.31544123933726	8.928682147586299	8.696635391143204	13.813449884044134	13.362211695931125	14.04374686322738	13.17590208378375	13.59416444928063	15.514474292282875	12.524964740235646	12.019412529889577	14.393403902720356	13.8935536132258	175.536612064045	175.6446177592388	176.38010161979287	173.60014072927137	175.2041169969955	16.776089059268788	17.13264307797953	16.74790417410143	16.29848789849988	15.910086171571438	162.2648281772017	161.84945492301557	164.81652470907122	160.17701641359258	162.6397014491869	112.81097018138468	104.2994240415621	83.97832342078495	124.98997991059522	116.37027440800802	149.02393897089777	148.61928785094057	145.8450890725423
471	9	520000.0	BGT_EPJPNU	9	closed	1.3246263441888894e-05	0	10	5	0	0	5.679690946866077	7.834537609411496	8.568885839942574	8.777751688619668	8.96929179488793	14.257088420398729	12.979327976481636	14.491738861613172	13.175265307888116	13.564795575230905	15.176485345488036	14.824238559901756	14.678564201774313	16.22953062234822	15.761689325475569	176.1900713467987	175.20170446789894	174.07111336913584	173.97398868256957	176.2819587517534	18.114655493903506	16.611996064386393	19.049715888609896	17.250855883474085	19.27736947684405	161.09059986172383	163.70105479205506	161.24887627203495	159.4043673889608	160.2566418297622	119.5304917762633	107.60209069298465	78.48352779733645	119.14060859323106	111.92312132617784	148.4639383694562	146.9218392962974	145.17884758493037
472	9	540000.0	BGT_EPJPNU	9	closed	1.0329101811299726e-05	0	10	5	0	0	5.91241163695398	8.743287138314713	9.191115614100656	9.478493409496584	9.218137509123428	14.865953752016244	14.746830175941271	13.586959742672928	13.440427990868493	13.801231456269155	13.323704349012097	15.01682716174294	13.728260901583646	15.263952089846534	13.887324007062588	177.43699591967996	175.6970468639984	175.2961514340575	174.05320802327066	176.2221999614219	18.86521128486416	17.788710920476827	16.865239503817424	16.575877487200835	17.29031624045101	162.25093621113356	161.41165113887803	162.67067022898112	159.86163958554133	161.789230605173	109.4389882287688	104.63606443213926	83.59569979088236	117.0593482417797	113.19487122170015	148.7315784997631	149.3160669325141	147.13846911042847
473	9	560000.0	BGT_EPJPNU	9	closed	1.273335226389002e-05	0	11	6	0	1	5.435725184049901	7.911618833536986	9.380555513114592	8.803027919378154	8.610838634663697	14.467149577812249	14.884049099709005	14.35214714569412	13.666204400361172	13.9523308642249	14.239410781893769	15.794980533844424	14.689436958969257	14.583193498550058	14.591459831746809	176.9767140817415	173.59570814322106	177.50268652895977	173.5414102285041	176.25830216131595	17.540381322220803	19.35852638712192	14.642084680053452	17.73889198313634	16.89163390677905	162.91204086577793	160.0923537242095	163.6616305182039	159.25669944515127	163.36530608722185	112.18396501335724	110.9922977543476	91.64954841436423	119.5689175891211	115.62794955079758	152.86596564200292	150.09694899320877	142.52540620827594
474	9	580000.0	BGT_EPJPNU	9	closed	1.4101836859137803e-05	0	9	5	0	0	5.721689141832618	5.377395356190538	8.922318895450413	8.91336543598434	7.497047412589737	13.906165603677277	14.062354390306089	13.609519252989315	14.197848444991058	14.28848784233535	14.362836344388654	14.185718313016263	15.741213215594964	14.94332085943232	14.849751844560108	175.57242297977106	173.90504821341352	176.20737062774472	175.17629777473724	175.21540272509515	17.839858547888436	18.968523252017047	15.317465467863087	16.17519631849479	18.297934467235528	161.5647369713916	161.0619776941199	162.9617947888486	162.10722095768602	161.58539317079428	115.09344906607092	107.86878451703056	89.18851872447947	121.73521553840496	121.39089029041914	150.9449833140427	147.210021876963	144.95664305902818
475	9	600000.0	BGT_EPJPNU	9	closed	1.624939538384274e-05	0	9	4	0	1	5.731931862579823	5.435717731101114	8.812289958298988	9.60277992974776	6.710947108284411	14.860292860718118	13.907775449822903	14.650438053808532	13.3924701571148	14.487693977591896	13.338178647720808	12.698688710974404	14.184171562699149	13.622824633368618	13.83939929202435	176.63348960310952	175.5343842267457	176.29790758280484	173.9343318894905	175.89635650544804	17.194405440020343	18.48872964275467	14.626321022188922	16.79198103584189	18.288836475455447	162.32400050814073	161.60592442229122	163.39046354681855	160.14820745772872	162.16263939820843	114.77911051422733	108.63886703957048	87.63216417479865	120.07232095733734	119.0452247821184	152.11374523962377	150.2128749850694	146.52638211289434
476	9	620000.0	BGT_EPJPNU	9	closed	1.5304093966059087e-05	0	10	5	0	0	5.949888058935555	6.291366017389137	8.231281393052845	8.928541601347542	7.238058033152757	15.226171123595885	13.863942843998611	13.954819995865185	12.749381502836966	15.783998085296714	12.837502044580663	12.986875381512364	13.003889682352591	14.33470674998309	14.754066800825822	178.04310529901178	175.29874536727004	178.00842181029586	173.68324738961772	175.3666018454199	15.789962384387966	16.64558741805029	13.97223972720049	15.674401090381924	17.421447146196655	164.11825680441504	162.96433489180964	165.0092964952006	161.0307105832578	160.58168077989762	115.07524818391497	112.2763713306146	89.3608451130498	119.66271824487303	117.221294888867	147.52727230435	148.09867056155213	148.6149051227372
477	9	640000.0	BGT_EPJPNU	9	closed	1.235357182740564e-05	0	12	4	0	0	5.314612621076409	6.034622741898472	9.560314857695433	9.256142367153604	7.360361556004568	14.56319976503396	14.767114500042728	14.382213381441632	12.939706316394444	13.847845895433649	14.893144434284244	13.622721727302416	13.00877604379358	13.49627029281312	16.297004103220473	176.44481084733093	177.19342433567218	176.8144756951628	172.8056449491258	174.81590979311994	16.075401860446263	17.046586031991634	14.318400152048378	17.69545440512586	19.619005708100115	163.7631234690776	164.38765455041278	163.83904303266493	160.80137529247895	159.1848479578962	116.76808325610986	114.91351317351814	82.5307981510899	116.54949135820026	119.47903694754169	152.61017481658297	148.71545933750951	144.49423130496172
478	9	660000.0	BGT_EPJPNU	9	closed	1.611721998503488e-05	0	12	3	0	1	6.131495515956753	6.315597644597882	8.64223733862177	8.373547754985928	6.627161731588092	14.539237509651876	14.436090017775369	14.970783743770838	13.183569158542731	14.96546340444265	14.414394083588796	14.132556110521689	14.94988525933184	13.766591848112302	14.394434114098972	175.8586066719166	173.51978184125127	175.78584402957554	174.8015340243075	174.85559240651372	16.172967842766635	17.793427363928522	15.459779463523848	17.510153169956588	18.040996816009333	163.58634608283415	161.7839240082719	164.16125444785573	160.0003046440752	160.73168827711655	113.86088181494492	105.97643934484132	82.60448293999218	119.79577439001577	119.8671055059282	151.08626910783744	148.05373139524676	144.8051454749519
479	9	680000.0	BGT_EPJPNU	9	closed	1.3040931359306911e-05	0	13	4	0	0	6.677745408466127	6.658237020487614	9.58351374526346	8.727630940847252	6.590818156046444	13.974078093501028	14.273206466214534	13.768635387080773	13.758961371549535	14.79795400189897	14.232638242222755	13.11023908480413	16.032788721955942	15.654217529286536	12.720674743321716	175.2141053367734	175.97119319116726	175.1490447149963	175.34056293158605	176.8958876147317	16.213549741366172	17.98482429599378	18.404812677883434	15.853820874448449	17.021390038557932	163.72081621031302	162.28338758759202	162.07802598856162	162.15355967499312	161.63552242731942	114.85766660022443	114.77951640084852	93.45886203051435	117.9218792457104	120.7351530933801	147.56940150038847	151.30643181000497	147.65484917128174
480	9	700000.0	BGT_EPJPNU	9	closed	1.4055711653291772e-05	0	10	6	0	0	5.771546316308648	5.908240517963942	9.271233542796514	8.667688454164312	5.743765199131486	15.33521566870894	14.592655876914923	14.004538929987037	13.896419460718295	15.127411147440167	14.47670933365634	11.954053174368507	14.032745396582731	13.81500191523818	14.077849431270767	176.50899765703522	176.32892407895383	177.56438600959677	174.18775794860483	174.9638358317468	16.180165544673276	17.45814863670497	13.999604493443073	16.42761888261562	17.412632408421622	165.20662973094034	162.24169438333567	164.1822110663978	161.39348121627663	160.95444764794073	112.5591865525564	108.88858276298116	93.10811330715202	114.7405209022694	116.44599904097876	146.7536971380254	148.99870122812533	143.49777847007903
481	9	720000.0	BGT_EPJPNU	9	closed	1.5304093966059087e-05	0	10	6	0	1	6.514148532511827	5.738832914691212	9.720101714371136	7.220155954343512	6.728898901003663	14.391687744503598	15.048688746820536	14.812152101807936	13.519888714666257	15.360713619404583	14.302651731103936	12.559200940018556	13.452560953194554	15.40613836378698	15.636655872858318	176.67378254490154	176.5127337979163	175.88850894793296	174.499896360957	175.84008385991743	16.995340963720473	17.476395996927486	15.793267069280784	17.570084271827426	18.237462270663784	164.03203241652736	162.74801205314307	163.8797148659059	160.6082163758062	160.54702889752187	112.30342741441318	105.08250422624796	92.11918731631104	114.31211573293017	116.31110096094442	148.2441796629001	147.29893020789916	144.02543814497145
482	9	740000.0	BGT_EPJPNU	9	closed	1.3968666861520114e-05	0	10	5	0	1	6.514971564492941	5.3064096408410615	10.09393200679109	7.527616578075348	6.994247286961712	14.909804383704094	13.498243195338796	13.60970820297045	13.723689282921956	16.002629405070035	13.80270356823966	12.424604755552837	13.576051603906556	12.253192126010628	15.255601400719868	177.13517263776362	174.33954615692102	175.74122598031258	174.69011992169342	174.00091176552488	18.031366256823823	16.38425318346634	14.495041119531322	16.1707177405819	17.741181954065077	164.02187034405077	162.12817909245524	163.48557170313282	162.1485755414674	160.8085091298025	108.11661444359387	113.09632192185356	92.15553773144244	114.2329586881647	115.67115888559644	150.3786256257584	150.31222731154853	145.97728488499283
483	9	760000.0	BGT_EPJPNU	9	closed	1.273335226389002e-05	0	10	5	0	0	5.835692694844141	6.107977273779874	10.320535678417322	8.103887567538838	7.281524892336229	14.032437996933472	13.714602439536405	13.898309009581803	14.274839046392923	16.123171180056236	13.13297072454172	11.508313090667276	12.424228528337652	13.311577409998408	14.872298032770454	176.16430654638123	174.9061661163585	178.3548649308833	174.30383430414747	175.49541564654317	16.64928380053471	16.896522549035584	14.904671428415238	16.108784446386114	18.725505576652196	165.08221533252382	162.29535998187498	166.5539995601363	162.3098185259158	161.76616138548684	113.27277315256391	108.28630717329146	88.39691387806295	116.2169056660286	115.4631880592573	146.7840451260006	149.3060334816578	142.41432948115292
484	9	780000.0	BGT_EPJPNU	9	closed	1.547608918382104e-05	0	15	5	0	1	6.205690920327833	5.7978422605386655	10.619788425013574	6.8162390855220565	8.317994356317135	14.1264031173182	16.1165670224703	14.03637677470865	14.573244743276588	15.41128470539585	14.476799822477783	12.022688083433444	14.312321489058991	14.00589060988282	13.686601487857915	177.42117784455195	176.62157778961773	176.27080173085497	174.97937460634083	176.03360627096697	17.783554806720815	18.06400453259963	15.527094230895948	17.119025241056818	18.0176323349386	164.1044253838207	163.77202940352785	165.42575739753966	160.65953933242864	160.45056560852026	106.85854945006228	108.48477204660664	95.24900728552927	119.85461773173832	117.69698199067994	146.32080372678396	147.78455512121684	142.29441502595336
485	9	800000.0	BGT_EPJPNU	9	closed	1.547608918382104e-05	0	10	5	0	1	6.413534648281835	6.350351865136682	9.845246436976025	6.389687274094151	8.264126755680024	14.900209395608233	15.398655371485788	14.203471529139236	14.865959072183564	16.070491662379435	14.052294861314708	10.79923613098912	14.140851514220673	13.782427670532382	12.91596196958585	176.88131837255645	174.52245664321552	176.00206263485236	175.65632195998316	176.70065653454378	18.080255676616893	16.31926699763469	15.416469462856336	16.55815867132155	16.754955452879784	163.6375290594056	163.42480777044688	163.02835372858192	162.48717535285775	161.69717079268176	108.55731140669435	113.33284896714426	95.53455389374368	115.54019973769552	123.37594822015448	150.80106674464767	148.0898992451217	142.8546642513111
486	9	820000.0	BGT_EPJPNU	9	closed	1.847917425297231e-05	0	10	5	0	0	7.216561224169351	5.434285779982239	8.398676943173506	6.7823779409648175	7.747344269176863	15.559027421853738	16.410790016550173	13.839542920059548	14.961140710622802	15.461076244484644	13.906605023003072	12.051790434118532	14.059035574876695	13.283586421472284	13.154089875729488	177.4216334446401	175.2054931960442	175.97367426807753	175.33008250371535	175.70399203835882	17.65425081130175	16.95731100374842	12.410117637330488	16.241956442440323	17.0350388435461	165.84036282170698	162.47027691546512	166.21211220556123	162.44038133417754	161.29752735311163	110.62850751821084	107.24765933204378	96.58329737567055	117.55619630478996	109.15001598824117	145.32136688298866	149.8096211088815	146.642695228243
487	9	840000.0	BGT_EPJPNU	9	closed	2.297575215845925e-05	0	11	3	0	0	6.908994897378006	5.638430709584127	9.925687601949878	6.482428279411757	7.880214085649015	14.95925654782475	15.437264897904734	13.665613615776046	14.797251143996416	15.516737691802785	14.744887148391422	13.36558321522471	15.048528104718365	14.877964771623349	14.01927319448113	176.50020745049048	175.76207773871877	175.52252693922898	175.11186619745828	175.83160882641874	19.965073252587057	16.362390982391922	16.147832949930528	17.616049489527896	17.768668921884256	163.04593410446344	163.98431143757117	162.86386894191122	161.59606477040714	162.3528350142285	110.94741794044792	109.23840781811886	93.33752114936144	122.75052096831526	115.55727735648848	151.21365460375603	148.08444392820132	147.4789121934237
488	9	860000.0	BGT_EPJPNU	9	closed	1.847917425297231e-05	0	11	5	0	1	7.278114007903818	5.878611091533349	8.713645444080992	6.009858688241933	6.8120252199857365	14.102626537505545	15.591882800717972	13.269101509316153	15.00777302628582	15.468188224688058	14.375292135910373	11.958979404254524	13.468340443946277	14.572651777924545	13.242956445704833	176.88978546491825	175.1046696757181	176.21584543953202	174.92236225957382	176.3372109193172	18.025215965214635	16.60920928791922	14.123769264372068	16.581998456250034	17.999681910716436	164.92868893730477	163.155190228682	165.19439292007945	162.1406254205577	160.59763063595724	113.07144423637588	103.16343146139492	90.88270459639745	117.58664671061484	114.2108289573422	144.26947600618706	147.20881731042545	144.3862744825263
489	9	880000.0	BGT_EPJPNU	9	closed	1.5873714800400018e-05	0	8	3	0	0	5.673553746598309	5.813135150951971	9.002747414412717	6.5647642118002	8.903916820039074	14.26794276912614	15.095021966071547	13.76549850608997	15.053656401088926	14.873803400102393	14.9662336458247	12.714084851192773	13.34332585837024	14.02885607004129	13.873254557900678	177.22574086739172	174.64160063590276	176.8419937563052	175.5106412059395	174.61215427637225	17.84896979453143	18.000636840457148	13.375957406775909	16.61650638089335	18.20969747303868	165.7858719813485	162.4050601427871	164.9193361768347	161.6021791631063	160.94009682301652	114.49152947149848	103.3080367552918	91.67651783445376	115.64734677906644	111.65477270541332	141.9173978166256	148.05592358602	147.86202257035933
490	9	900000.0	BGT_EPJPNU	9	closed	2.022166624498843e-05	0	11	5	0	1	6.431424966494275	5.88100058781835	9.593353823955168	7.111998005133864	6.778824670473856	14.4327399914548	14.828971109538305	13.618888765283884	14.832618207745464	16.41776040400677	12.287136678888304	11.29527214382829	12.87093924155881	14.055822377940451	14.65490143078544	177.6171602852658	176.32163660787566	175.50866509709405	176.69149019074118	176.23884604917407	16.018168139418712	16.171697970269793	14.86350218085814	16.468460520127326	16.222263754091003	166.7529895131547	162.88843492466813	164.09796755288613	162.03512832622718	162.7751336953311	114.88898048548376	106.0842247493	83.95888880569649	113.29841906158867	102.4290030579731	144.321303377272	146.02231882139603	144.78689447260808
491	9	920000.0	BGT_EPJPNU	9	closed	1.5873714800400018e-05	0	14	5	0	0	6.121457143611535	5.58745550615228	10.456922905211597	6.632438911420072	8.168303321399993	14.538626485437566	14.269981661213292	13.798821063670625	14.929517040375307	16.97565844995813	12.49718938105883	11.211626519598523	12.954498674937716	12.959439422810725	13.17702776819832	177.523907037675	176.95285839540358	175.5696058934732	176.17748917333736	176.54657140340757	16.572442527822364	15.962528061221946	13.752323880884752	15.58809381306724	15.648133617522928	165.87830730901862	163.05591790757092	164.71991144739553	163.05950507996795	161.33891173264814	113.33198783608232	110.00395177013095	83.33344123615443	116.73997490135314	108.13454902511732	146.43993139115787	147.06782170338548	145.96690369318748
492	9	940000.0	BGT_EPJPNU	9	closed	1.611721998503488e-05	0	12	5	0	0	7.003159714732445	5.492503472646431	9.293356514805756	8.509902927729977	8.2011983049907	14.963247236442974	14.371489009922918	13.93350097017696	15.99445579382994	16.476662896155066	14.108600362234224	11.928703581740278	12.043459784474374	12.959261785908415	15.005941162700188	175.27026573182363	177.4443425708444	177.37979172764963	176.6587059664619	174.70439885501148	17.75175577868255	16.740361650546856	14.393350866258714	16.590997450436756	16.719451151355486	165.15386639130756	163.78568428148665	164.7362248194657	161.77562316746685	161.40895776028785	115.2470869812492	101.38984522734977	85.55491358419106	116.2262989181808	112.47539215629313	145.35560149039358	143.8185516084693	142.85667619871805
493	9	960000.0	BGT_EPJPNU	9	closed	1.5873714800400018e-05	0	14	6	0	0	6.726696220363112	5.751014366320588	9.737684905781212	6.978294084084982	8.867435379594319	14.191556332428387	14.229080203603422	12.827632664953995	16.180858755628975	15.46319215762186	12.508542571603652	12.79531633029563	14.141663864486276	14.89902806494992	13.074884488848191	177.15452461813263	175.03267273045785	176.19917272032416	175.69661806386853	175.6158285919741	17.1128574537155	17.141191762420483	14.624327508117124	16.817946739836366	16.33020838946373	164.3632329078615	161.83051786175432	163.68411492500866	161.59139555810094	160.3175656575444	113.34152756243788	107.2736631475038	78.68336146686026	115.96814630283642	118.1567267708546	148.9680092116582	150.04651491452162	147.1416014567613
494	9	980000.0	BGT_EPJPNU	9	closed	1.5304093966059087e-05	0	12	5	0	1	7.150299054063264	5.792754930105844	9.514226979353094	6.563200968201543	8.475756364678288	14.713139935707144	14.282237640648097	12.896505629053358	16.694207865889673	15.623894171806972	13.421952009038314	12.425955461541175	12.929647235383388	13.78596567619674	14.17878093483306	176.14017430674244	176.21542435887196	175.2199685947156	175.90261500778354	175.1415209498795	17.654016061771955	17.7388284722927	14.667540383102423	14.716545346422189	16.654638330025968	162.90166074182616	162.1070733979109	164.24914374407362	163.65774783546664	160.9891702026198	116.9109300537233	103.89825444488316	75.57021741905439	121.88472337350282	122.78494921932447	146.43447622179752	147.6375587483158	147.7850670261991
495	9	1000000.0	BGT_EPJPNU	9	closed	1.656632798360726e-05	0	14	6	0	1	5.681074624299431	5.258191097187369	8.835596622860463	6.58600788278965	6.422096126062623	14.477293303616694	15.042434420590936	12.94562476992384	15.9595842312092	15.759502159043482	13.452185261990818	11.290916214146169	12.539150673184324	13.132371124881791	13.1867055306681	177.39350724730195	177.9506548732155	177.6014448027121	178.08513634292223	174.64739548144306	16.121484255483693	16.436458019244856	14.529180541912554	14.986428721236562	16.554611271895787	164.76083305302646	164.6736148484811	163.6579560502641	164.64025218954777	161.7846875412911	115.37666937312368	111.49630508617274	85.02423584679345	111.70035198869547	120.45705017118225	149.59776509693015	146.72293249967018	145.60410928151325
496	9	1020000.0	BGT_EPJPNU	9	closed	1.5995069819828703e-05	0	13	4	0	0	7.288644664974305	6.026372051361649	8.772677376391737	7.654154777881841	5.260096486008522	14.073294673731905	14.262211337057952	13.219420522435824	14.69669499878717	15.265872444738909	13.512393947365126	13.120867335995474	13.03632057953754	13.306759802577195	12.14002606210203	175.63178576327098	176.89580161743845	177.03450767316866	177.56977386398233	176.3965190456627	16.78504765150471	17.28909670279185	14.114860940832957	15.869125951449057	17.482359757805924	164.46086555025178	163.7069782311414	164.36111630407	162.4728609352334	161.57331652752498	110.71299570871172	109.03909096587412	82.71966574831882	118.00375278727974	106.42493641594022	145.90895369521814	146.5882576546184	145.4077167901646
497	9	1040000.0	BGT_EPJPNU	9	closed	1.7327174841764668e-05	0	12	4	0	1	6.976653842226945	6.764507616485723	8.867677845406428	6.30673994991061	6.576476207876848	14.588302753713092	15.339250301558176	13.258326036938604	16.677031589633774	16.630753869950553	13.540309038509134	12.95987248728976	14.47107212945408	14.228816900677836	13.749506415967495	176.80597434151346	175.13825740173846	175.73605265117772	176.77742783791518	175.68593233520977	16.014524379204765	19.481098793285454	15.566929510921284	16.432876242523772	16.725101482878028	164.9421027199654	162.7734853119833	163.4681744948025	163.46434411417525	161.10758324688916	112.63812839101884	112.64286118521048	78.05995473511496	119.6933965069874	122.96456067969724	147.0063898318206	144.89104458121253	145.93421718977015
498	9	1060000.0	BGT_EPJPNU	9	closed	1.7071368454168878e-05	0	8	5	0	0	6.484351964384154	6.403526915546343	8.772217412244704	8.817382396566316	7.434633407741714	14.498947214777935	15.335548078746037	13.40955285870866	15.823502601397662	15.216736007171685	14.618294821187268	12.356234157809787	14.03958156242178	12.426055597755886	13.564579627700803	175.9357592016667	176.43302995536806	175.85535992059457	175.91581836433008	174.59386535820386	17.013229759733047	16.979096725385492	15.344125956352862	14.542232012686986	17.192158743138965	163.8326123184364	162.92373815581888	162.96150667419005	163.17513510160194	161.14052000484742	113.7419085776242	113.81216399523454	82.47201507658954	115.2605542344036	119.20732740020028	147.41763552695213	146.3950891743454	146.99955142236243
499	9	1080000.0	BGT_EPJPNU	9	closed	1.830152873728487e-05	0	10	4	0	2	5.714268137346509	6.2807563540145805	8.922073660362871	9.716160541194064	6.639097074222808	14.540362285106037	14.251129298814526	13.235006833884	16.348068294259246	14.637823769630746	14.353423408769572	14.119160749011794	13.974572959585128	14.983250692767816	14.929330943804109	177.3363992998191	175.97348134651622	175.4643671320559	175.1493017435349	174.11512294092717	18.33832642136493	17.684661735416128	16.958625811466167	15.96847807502035	17.375363124039907	164.1492209837499	161.48503219251697	163.45100486529324	161.5599912964689	159.68473819808852	115.35153307995262	119.33911113983072	78.59415039927872	114.45882807705814	113.75467810194068	146.15935642738643	147.60151822680422	147.98326233269285
500	9	1100000.0	BGT_EPJPNU	9	closed	1.830152873728487e-05	0	12	4	0	0	6.009052556123598	6.2208041441060775	9.894568222829736	8.866813472291094	6.844571613093527	14.520964854947929	15.22002923388827	13.064433212979592	15.727760771246842	15.487931632346028	15.167798819613312	12.966666717838548	14.920482230166614	13.580960427761651	13.9858008424321	174.97741431173512	176.00550531539582	174.41718830194054	176.7599727324847	174.2785018601246	17.189492648112346	17.145015762139362	15.560490202383262	15.802675003674262	17.920536716196242	162.29813027155757	161.76658605203653	162.29300315281273	161.3946426020494	161.43270805279712	119.19955440093229	118.50157979160348	84.03223948567769	123.76015864776896	113.27565391727909	148.09637003259132	145.29425888487424	149.89365416202472
501	9	1120000.0	BGT_EPJPNU	9	closed	1.547608918382104e-05	0	12	5	0	0	5.929070963918869	6.079120248096543	8.848900533368587	7.94484844008033	6.5641559420256606	15.005789011899044	15.860991717356926	12.875332390681915	16.05632840629765	15.786021647217591	13.63533500726138	12.674311245215	14.396829393166948	12.783633843785266	14.188985827340794	177.03774148221794	175.2006182093645	175.6919273570479	176.5043393558024	174.36488217619805	17.640748676897612	18.13131445633495	14.418532236022685	15.313248359297427	16.652886100624887	163.07952668599677	162.00335782190888	163.87522846975776	162.86245950530144	161.12342745832996	116.7105214445679	117.40896406019492	82.57701683177065	115.01047049287416	105.77440515218277	149.36044690739746	146.88406595624414	145.70328832137884
502	9	1140000.0	BGT_EPJPNU	9	closed	1.4982563881756795e-05	0	14	5	0	1	5.546180051648737	5.812236590461054	9.070441223316257	7.709250513998987	6.062193335008012	13.925357213041504	15.477688988183496	13.698579515536196	16.298899135930334	15.441451905923715	13.220002577259656	12.191695330419629	13.714862403287883	13.129554066231773	13.113568968617322	177.3226081148768	176.3023351924541	175.86895373413373	176.76562419723376	175.68431282506407	17.678585553055452	18.008867285035485	16.346052583739645	14.849013574149124	16.45051010309192	163.6447287082387	161.1421849412698	164.485187527319	163.82781453802448	161.34773260919712	115.136062439332	108.89923440528908	85.58831245688255	121.33724001590078	117.83892536172962	145.02763076710644	149.6881231328736	144.94127195970273
503	9	1160000.0	BGT_EPJPNU	9	closed	1.4055711653291772e-05	0	13	6	0	1	6.348306305657268	5.715360349175989	8.768927841853543	9.55094235022124	5.653175660102035	13.938440548602976	15.984816000380969	13.048012307747737	16.574356085743023	16.25950403534014	13.460923993103178	12.62437677008806	12.987343727795004	12.290673354916567	13.916564307282547	178.36647684198283	174.88286736598948	175.882760334928	176.81745800122056	175.3875436933171	17.83824871876322	16.892832570128437	14.416001815908029	15.909162239525456	17.902758225865174	163.86746614826802	163.1734874109368	164.91953804150697	161.9872596191263	160.10522678488738	114.88753739936791	113.36366240824228	81.15305692289867	121.47805254416888	113.57007254139964	148.7173875432389	147.20668400203763	146.83138877639453
504	10	100000.0	BGT_EPJPNU	10	closed	6.012265775056567e-06	0	12	6	0	1	8.561390419098611	9.03186136825629	8.541078284132533	9.984575522030816	8.197153739633613	13.95970406467327	13.566369059931365	12.56638074217437	12.401741930650404	13.095426163182738	15.055523597893307	14.663889293545978	15.207588099503322	15.318096951907572	16.25702506414808	175.31454445569744	175.34913264808094	174.16398150549654	175.1797557029337	174.2643919363508	18.990470447502734	18.07383742097426	17.98001885433781	19.428530298162197	16.46865587799862	161.40246718131664	161.68367120912984	158.91588765060868	160.76797842403158	161.13837441371678	111.39371627505707	113.97785392191	100.16933526950936	112.63901425970656	100.60240693765655	149.29221691774453	147.06488428090745	145.7530839840456
505	10	120000.0	BGT_EPJPNU	10	closed	1.1081163763888986e-05	0	9	5	0	0	8.502249543278483	8.792153202412216	9.256752189083358	9.141758155591384	8.777908637635592	14.67687622491426	12.860063675743564	13.256932445495586	12.955135413242903	13.166863536965806	14.3242999998606	15.84889449891994	17.060138429694213	16.10938192392305	15.74025155936669	175.6815729258147	174.57261659318763	174.23223906347397	175.05016186349096	174.71868340915424	19.862934197823822	19.31200288452251	18.903672444727555	18.29135814783617	16.394002975576093	162.97190087800897	160.29706714202092	159.0706227418824	161.12253222865436	160.38752187947435	115.0209063841965	107.83653484806209	103.12826761850395	119.18923661212462	104.91385388119949	147.73717016295294	152.42613116420767	144.98850997684528
506	10	140000.0	BGT_EPJPNU	10	closed	9.337469768735897e-06	0	10	5	0	0	9.08547416898556	8.877581634794687	9.562392033395334	9.257592672435912	8.630099351296062	14.726849221765548	13.24580939452648	13.365635733050375	13.91852212931477	12.458869714554767	13.20170779168064	15.077954729322016	15.150505460849535	16.731048704486103	16.455157691415284	175.7291402284204	176.256797710264	174.67092999541265	174.5563455518654	174.16306944594996	18.728265709010184	18.767243938121958	17.468542299072872	20.02933910548206	16.12373449082969	162.75890967387676	161.50272355560014	159.6784359049885	159.28613213070648	161.3232080356041	121.39371866392844	103.66616711966375	104.18813210226128	120.87107227355044	102.91993492881592	144.36806909705192	145.22098320762638	146.38168065233785
507	10	160000.0	BGT_EPJPNU	10	closed	1.3282548039454188e-05	0	9	3	0	0	8.4103654112129	8.96001400504716	9.87962405180973	9.85116111813134	9.48972254002916	14.71557627984074	13.458651106248038	13.433802150177131	13.550145355233628	12.773712382964876	13.386925874842616	14.004900528155728	15.296194534629976	14.540931455843529	15.513714940912529	175.7666812600957	175.14291149608044	175.58642483618888	176.90575630613853	173.60101615455784	19.334007675478563	17.637319848367706	16.560660122639547	17.999663984909112	15.581990312240835	162.17225722283928	162.30427222988192	160.13433064134048	161.99269666783673	160.98289613931186	115.68502398594566	112.57327936266142	105.25911667877098	120.22121151669876	109.73550138203676	151.4818673410905	147.5722304220349	147.60269612115871
508	10	180000.0	BGT_EPJPNU	10	closed	7.324808890927518e-06	0	11	3	0	0	9.328551124202448	9.313231440185026	10.692369203728754	9.642956649579974	9.8912757056955	14.723384879739385	13.103022744913789	12.23388930230122	12.30226325002955	12.6891619021573	16.231530682287914	14.202086906381536	15.31637674468058	14.981709433372062	14.598300137486522	175.50098527553993	176.50106276269383	175.81680789948123	175.24417056346124	173.4284070643517	19.06786620083934	18.80276025765248	16.371742354574554	18.640038768787065	19.078196624580464	160.31445303012345	162.6804398858478	159.79866223942724	161.66757841068892	157.98594251521652	115.37015878351409	107.4213852852715	104.57142015299485	119.33710746759468	98.78671291932804	147.21282986953287	147.07205025640366	145.34900397408416
509	10	200000.0	BGT_EPJPNU	10	closed	7.751745004149744e-06	0	14	3	0	0	8.297078680118272	8.407461394043336	10.221548044423123	9.80637733274822	9.114068078695563	14.55651637940946	14.257871196904942	11.738670764780904	12.827791129278529	13.110853269905794	13.477274886935248	15.195380794746717	16.237068456026527	15.365757857392044	13.95736770228334	175.0339804584089	176.13544410837355	175.44988047285617	175.1395611509996	172.65570396019643	18.71371991273821	19.75380837710058	18.01767232142217	17.709347526330067	16.808585000726193	162.05728613991383	160.16460474696305	157.63379104907784	161.86130172801242	160.17571632341375	120.34872336407722	111.16567363395916	104.9416444132616	121.597622649061	101.71844113125272	150.61740658877665	146.61106783554342	145.32163424330125
[truncated: 9,569 more rows]
[truncated: 22 more columns]
