# Supplementary material for: Symmetry-adapted Markov state models of closing, opening, and desensitizing in α 7 nicotinic acetylcholine receptors
Source: Nat Commun. 2024 Oct 18;15:9022. doi: 10.1038/s41467-024-53170-z (PMC11489734; doi:10.1038/s41467-024-53170-z)
Supplement: Supplementary file 6 — Source Data [file 41467_2024_53170_MOESM6_ESM.zip › raw_data/fig_s7D.csv]

sub_IC1	sub_IC2
-0.5920947630411693	0.19068021287839132
-0.5851453687801061	0.2892082300451008
-0.5729799039520784	0.20227081552463003
-0.5531362648731898	0.26758809285008084
-0.5118979130404513	0.06877490778038303
-0.5234466596902418	0.1977375846073763
-0.5325835445664379	0.025904840981575073
-0.5170021668030063	0.13736292339451675
-0.4349807447567545	0.18834134832916688
-0.4838011491056681	0.2170462981660744
-0.5375870817530791	0.3240458546939962
-0.46158809573066983	0.2791265345042643
-0.5889278575240451	0.2628945230485912
-0.5538517606157353	0.2629427376886094
-0.5001604028848093	0.2772738370225161
-0.5804251081978002	0.21926969615237402
-0.5838470668086001	0.36193208854431713
-0.5412692062188764	0.10514896406369256
-0.5359957300495517	0.24295555139854563
-0.5843631417311158	0.2223112201928792
-0.5330655406844074	0.23692435126948666
-0.5795439010488662	0.33345382731525797
-0.6138491679501619	0.3109838982137522
-0.5734244853336368	0.03107810100635595
-0.5832899885179154	0.33327446912472214
-0.5860794512662778	0.3076957747713794
-0.5930211229138967	0.21920811106703444
-0.6501871197408069	0.36690269834938627
-0.5527315020680899	0.3185354010796526
-0.526707699197202	0.25325588295750096
-0.646707514722119	0.3306844940467214
-0.5261601664647216	0.36594060531388994
-0.6312889451429737	0.36670781794919066
-0.583307298154483	0.255198780049045
-0.5626934264455936	0.2671699211314596
-0.6458041324652534	0.29697627941213045
-0.5991076557628104	0.15722333871893862
-0.6409723098492776	0.407536325867379
-0.5948760149479655	0.3865927126411629
-0.513261699556762	0.48731856859187794
-0.5958273691697379	0.4346058624866827
-0.6346728510771302	0.34259432605473683
-0.6304419816042518	0.2539331462193396
-0.5981013886547586	0.28048555817502485
-0.5927633226654985	0.44835380501656263
-0.5582049487255817	0.45453260648951505
-0.4984195123850421	0.302086492549008
-0.5934825461922337	0.22426967508214557
-0.5800995250218363	0.42712257317511587
-0.5683378103337245	0.2971406279256982
-0.5967837142711011	0.49720665123725455
-0.5750086790241857	0.48347186983686935
-0.557220576349471	0.3439247480767844
-0.5377116280765348	0.39452645374048556
-0.6087796442574266	0.5414621001386871
-0.6038776110225099	0.6187185041549431
-0.6764593814359666	0.34950339006844244
-0.6277088310058436	0.4732875455089008
-0.5111277611087459	0.5301430151290168
-0.6036976536459191	0.428109065641996
-0.5590671626929414	0.18309943416363317
-0.5696353519253337	0.37644505895127933
-0.5607615618634993	0.5234129842876651
-0.5933251892627566	0.406303617681656
-0.5345032592359427	0.3142482862163416
-0.5686419866543223	0.5995789002539696
-0.6302363968700798	0.5262855865630969
-0.49241477820892826	0.2651497646632821
-0.613519536162454	0.49723299947569444
-0.5427943867884754	0.4882305994527849
-0.5497189063446107	0.42641370894928926
-0.5476646372687153	0.3118037603030143
-0.5261450518962767	0.4641004042791895
-0.6418180161432352	0.3108588778666633
-0.6037995340649324	0.3641300861290447
-0.5599618072065425	0.49466510617285087
-0.5577178686647231	0.3307096649643736
-0.6074676525608648	0.33052968367414876
-0.6543545285473639	0.3525675841152235
-0.6821617531789225	0.4515723541102975
-0.5864728887998563	0.28087744113744306
-0.6739824598610074	0.38627540076731914
-0.6143615581850823	0.26832162419387234
-0.6183005568201615	0.2974962346158342
-0.6013047696196555	0.3549189749307776
-0.6673671683030978	0.3023445360665339
-0.5864351584419194	0.2189596597929121
-0.6111293992328765	0.3264058876947863
-0.5248901052858247	0.3142123656749736
-0.6040517831716942	0.47630265475194283
-0.6419579985132582	0.3590295600733209
-0.5227132709815582	0.3706864794207079
-0.5955706483290516	0.4593609780190347
-0.6707369241027382	0.41431972648276616
-0.5363725286085284	0.44071876606323923
-0.5893562177059256	0.3568753852681809
-0.5680756543832495	0.44464263933138615
-0.5974947695171756	0.3662262973894101
-0.6381975116965761	0.46414274587245197
-0.6434862156203558	0.2971645358824558
-0.6722662545128163	0.36745202149992995
-0.6162226654025853	0.47854611052695434
-0.6292025480123418	0.25191678517070776
-0.6368614634188442	0.36758345608206844
-0.6295315371016177	0.46637752071738836
-0.4894850405868294	0.3707505892553302
-0.4902088409697251	0.3494268673486658
-0.5784827784523605	0.36013102688420706
-0.5106405646379185	0.5466906521822779
-0.5419928858113146	0.31685396591808246
-0.559225852374783	0.5220728187787889
-0.539690567435773	0.5864277831318297
-0.5902684379283715	0.45763893433388814
-0.5574642484354101	0.42298184711144526
-0.4643153610009683	0.46411770028427246
-0.528120471990316	0.3904945473107344
-0.5642868574868692	0.5050761072636974
-0.5521560861609598	0.7565218510949242
-0.6730129631011462	0.5892036515374708
-0.6999720207937974	0.43868341654953963
-0.6018603547350009	0.5857220762056904
-0.5560506788717822	0.41967997659801604
-0.6282073115751704	0.5914341893420666
-0.4937865024754591	0.406831914158963
-0.5530410403283491	0.510869446651664
-0.6547159999422176	0.40855932619464935
-0.6032622743654317	0.37333394100305733
-0.5853433310896033	0.33076072507905074
-0.5399077345169949	0.42052664861693745
-0.5703036736239012	0.4071965701574705
-0.5019532325519046	0.3574481345092496
-0.5955732180380268	0.42351833287524715
-0.5775157487916354	0.2579180216214365
-0.5969092000871479	0.3514326173189569
-0.5842340080189776	0.3636418739177702
-0.612534761063461	0.358394919540486
-0.5725750629446568	0.5240732313671863
-0.5532523828522519	0.42245707051195114
-0.5162279062506866	0.4893880364038875
-0.5485139384593749	0.4238107286232834
-0.5419714463845495	0.4632129928571653
-0.5459534305609478	0.4840932900791785
-0.5861913313342689	0.21273296800000396
-0.5177973226957806	0.30255016898000403
-0.5863414577258226	0.24020463119260127
-0.5188103283636771	0.35440621799895156
-0.5999918578103954	0.3735838197569411
-0.5763929551145378	0.4446596328844461
-0.5781442912553375	0.4106257321197196
-0.6038428348424004	0.38004343020401804
-0.5476211576191029	0.4041171924929372
-0.6417409483260602	0.41497794944394234
-0.5938436192557787	0.46467502031738334
-0.6226491229924811	0.4194922827143258
-0.5569131028331347	0.5207507519759319
-0.6600544567404937	0.5309504048975743
-0.5711463445070556	0.39200613119887523
-0.5771051064495765	0.34756908407360776
-0.5670441578532086	0.34288142757107026
-0.5764802778190625	0.43913383758468866
-0.5495200418536866	0.6146826095065021
-0.5630016594268015	0.7264474070928283
-0.4584455014231073	0.7134136274632875
-0.5917475096094365	0.5350295854819593
-0.529909737318488	0.6137663177210322
-0.5030886173133224	0.479172567423823
-0.58204393904899	0.5126061074592184
-0.5038170031849158	0.4749434165229362
-0.47856907639589685	0.5348762480116066
-0.44596821959342237	0.5641454036887461
-0.48552076087628526	0.6833357809510917
-0.5483134822615604	0.523629163166044
-0.5178621759119264	0.5601487726837914
-0.5201501772659433	0.5683300532125154
-0.5251216953749028	0.511775855757204
-0.4594776287321105	0.6102065951138791
-0.514723248305412	0.6007434542511856
-0.5626413949641387	0.6399515165118174
-0.44021133334793716	0.42414503209818694
-0.5548188669334885	0.543039723967377
-0.6317655501489127	0.515040054797242
-0.5138805185052113	0.5486482130350485
-0.5936213986526672	0.5860381104075961
-0.41547772846149966	0.5109863518305805
-0.4934208161333076	0.6023180920459594
-0.5355580839698314	0.3617936266436779
-0.6079169899138638	0.5217703589653103
-0.5635446751265658	0.5307200775885348
-0.5072854876346826	0.3501708173277979
-0.5466597808822266	0.5579911633344351
-0.5056969491075705	0.5947329788972098
-0.5302766042152116	0.388727002814606
-0.5212750385814888	0.28440145313454634
-0.5808670260659533	0.38880053424157773
-0.5290049889329527	0.4814059776284823
-0.5328977615928279	0.30555145893675606
-0.4754625049042104	0.4597221997258293
-0.5672993643825198	0.4446369256060033
-0.5311650660886885	0.7164463381547521
-0.5494764091234245	0.610524988651514
-0.4458068990746241	0.5208051590397488
-0.46642020037880055	0.7595122317202558
-0.43530610224694577	0.4248502909210164
-0.4983518597950601	0.5276296739893734
-0.5483608127149443	0.6061876370843294
-0.5415313568415828	0.6945922874466675
-0.5186170291279171	0.6302065137272059
-0.44285465599373025	0.5198658321147737
-0.5666733152537062	0.5914337158242424
-0.5147885221443264	0.542789684069862
-0.5368811527335394	0.6581297928080531
-0.4901225659203443	0.5610439597160314
-0.5212679894164728	0.6660143527322762
-0.6416081042100997	0.5435779561208157
-0.5441938426646282	0.6430391927915716
-0.5420757703602156	0.3236828928750956
-0.5713856187582176	0.4362686400690201
-0.5366883775560605	0.35860851596626364
-0.6124491440249276	0.5907105275720829
-0.5611453165167223	0.5180708710839524
-0.5676095323810888	0.48645001688177275
-0.5574023816037262	0.3482250353358805
-0.5110077982983446	0.4529812394074787
-0.6117618007876997	0.41948505509837597
-0.6283727507425162	0.617417635514839
-0.5497770218060356	0.5479787287224973
-0.5908270502671454	0.42959952502411697
-0.5931932566515075	0.511598802170969
-0.5996633605197944	0.47980450855211443
-0.5197416206294798	0.48207941635423557
-0.503693262371501	0.516417018482906
-0.6085246998826713	0.6290922543367952
-0.5472737007408304	0.627025501176241
-0.5443803803471445	0.5628554332766788
-0.5745735545339726	0.6511193518310198
-0.6307447989540098	0.5490107500656878
-0.5846993320503867	0.45425765453920036
-0.5584035081377494	0.4286882606855772
-0.5665103222558956	0.43065272362813295
-0.5956150665349064	0.48440835238501617
-0.5902905646145931	0.6503568411724313
-0.6173844892383172	0.3917714769159316
-0.6305623726124688	0.538705384097038
-0.5650824097854834	0.3753011773977599
-0.6166701798983004	0.45071540032424173
-0.6079280257565504	0.4627527599897438
-0.7116788097864782	0.40379273137850585
-0.7004902550322318	0.34867600382955655
-0.5488596767872019	0.5137413521262123
-0.6507628192844851	0.3984982030153535
-0.6226823747219993	0.48122547675155114
-0.5775753673475231	0.4164916649484563
-0.6246497110639067	0.37853571151302406
-0.6080954027692723	0.40657090289551556
-0.696836305363323	0.6054824016876232
-0.6718173883442828	0.5385633543785344
-0.5704991396291812	0.42034663900345826
-0.5741624669968896	0.6284255859818771
-0.6038719088812019	0.4630655363597453
-0.6007164745105745	0.5067063373974605
-0.5895144795513206	0.4456814316085368
-0.6505135960236322	0.4821070186528815
-0.6004748334509058	0.44074935058038045
-0.5644913480615222	0.47470164528114484
-0.5910056504588999	0.48745528819739037
-0.6844873210466537	0.4869092331271583
-0.6897930189852723	0.5167205886910445
-0.5877931197409688	0.41445671391168587
-0.5640188375040751	0.5321103400939705
-0.5951353288949796	0.5291273130408859
-0.6140966647047599	0.5105446285552828
-0.5679450890415285	0.4371630266877476
-0.5971493304370218	0.5182178019723036
-0.545482842962258	0.45834153036264585
-0.6434423583411176	0.6563128661004911
-0.6183128246552808	0.5175354069204747
-0.6323349980576218	0.5283239881016764
-0.5711585855652396	0.4793588173765401
-0.5709377207220152	0.29531712562186113
-0.598435362612658	0.4973026886044637
-0.612941411105391	0.4593799641333895
-0.7015472534056582	0.4907368816863711
-0.6499448454209207	0.37589730481802336
-0.7094126650845497	0.5448986942880241
-0.6437314683302386	0.5255832141650499
-0.6122258378659888	0.4074276139531003
-0.6231334785530485	0.3512510416890668
-0.577843315489776	0.49839010874996253
-0.6344605218800503	0.45466915119042844
-0.6734656531226074	0.4753949190513824
-0.6585435382297269	0.42930260900383904
-0.693287733448014	0.591297968231192
-0.6143388873233153	0.48627853533122967
-0.5518598348631303	0.4933499443068129
-0.7029792061762908	0.4183705177287338
-0.6362876925641747	0.4129001376141606
-0.6397240242812622	0.521545148742553
-0.6505046920524435	0.525150314825516
-0.6531977922918125	0.46692667445210334
-0.5561104260701435	0.42243623674294933
-0.6076374876030611	0.45158578197704907
-0.6851821236121398	0.6757874278932212
-0.534365428846433	0.41070750429300834
-0.5726996330773103	0.48683984776191813
-0.5790783457255281	0.4307691519515878
-0.5807380999316546	0.46077869623820183
-0.6436092990207611	0.7353981492788357
-0.6317031086531627	0.5994834885542804
-0.5702591018839305	0.41272385794149896
-0.5825974921884528	0.407965205975277
-0.6418610750079787	0.4244633038837628
-0.5590708760917129	0.4165034837894968
-0.5991013647511957	0.44532567236518883
-0.6333595208077072	0.5308363874306598
-0.6635782458867318	0.35742662483335236
-0.6082755685016247	0.38397542196093265
-0.6598968255243803	0.22727690627656252
-0.5825215328595423	0.3122243845482548
-0.6388906077318663	0.2732049738825304
-0.5643002774025528	0.3495959932089847
-0.5766028254788225	0.4592655472896231
-0.6865670771858321	0.4507839047726284
-0.654652628745208	0.14371729207280284
-0.6114340756846515	0.5377262826935225
-0.6236555554473725	0.4914773762232193
-0.6763108408725182	0.5586030531688665
-0.5733713124743957	0.49790796797456954
-0.6175169106375316	0.34937510104425545
-0.5743401204031972	0.49136828280059675
-0.6399499802462414	0.5340685566436549
-0.6531910074642049	0.7000991923076418
-0.6739474697847946	0.6504732349109961
-0.6000443189570945	0.6949637206758941
-0.6136707596331796	0.5693139342957522
-0.5980751794505553	0.7129520047534899
-0.6037716992184367	0.4886011967922617
-0.6197598699191597	0.5569791003361979
-0.6137503826210923	0.5531852841503101
-0.6308307175656119	0.5667553510480198
-0.5204143738311381	0.3889065904215162
-0.5887233497069102	0.44852112423735824
-0.6044618380525586	0.3076415249108424
-0.6202329530437514	0.4289122555558167
-0.5528459723343906	0.3964641541558524
-0.4983887512519994	0.3789344085263034
-0.4834383696304048	0.4380558347367865
-0.6031227644248675	0.5113287653610766
-0.5463648603564744	0.48859695449323975
-0.5552023224050284	0.47766707146892806
-0.5238192598090929	0.3018044296298587
-0.5798698461491513	0.37323903010753706
-0.5360054950686282	0.4553007581922193
-0.6109520177912359	0.2919912987305857
-0.5463142643824217	0.35183070699987434
-0.5395796634424709	0.3177833487343371
-0.5826913143655599	0.3798341638172669
-0.5631464288314674	0.3991712849746415
-0.5953568604419436	0.6590098203434694
-0.5738700729181835	0.5200325282216376
-0.555925854637055	0.5576822353002764
-0.6119581441230044	0.45533738800897305
-0.5359464868320613	0.6645178939200501
-0.5906619208397759	0.49429644545609686
-0.5616073460551833	0.6173587365195051
-0.5602168298316429	0.5167865959020317
-0.5215526565214511	0.5611946201651703
-0.5818684239293226	0.5869179931334736
-0.5428885778600557	0.6379708353868386
-0.5469085763827277	0.454594437326933
-0.5413558400773717	0.27987784401128585
-0.6231048833713748	0.49966345514818383
-0.55657804465795	0.3752496602398429
-0.5238590554497412	0.3453035755533986
-0.5142593945573658	0.4917779447744831
-0.5557584250133782	0.32295772622326463
-0.5311759567215778	0.39765812005276824
-0.5376213820149116	0.5268887313872781
-0.5514964669866488	0.47235912004254704
-0.5636806192341068	0.5269836830948954
-0.5202546686327695	0.5008600193981682
-0.5955004586899069	0.36812985409479637
-0.5275579855355664	0.34972292115770587
-0.5565236377004981	0.23790444944611386
-0.6151956247754	0.6041107336972878
-0.5373025776827755	0.5884038302920347
-0.618082235732144	0.5411511204201145
-0.6460538256211128	0.5369470172172525
-0.5783398727299532	0.4239248794154359
-0.5579873028307031	0.3978085891291144
-0.6146496460576937	0.5810287033638556
-0.5862720295807291	0.43358867527225586
-0.6245984141128527	0.4683408926497692
-0.6385481356626	0.2811560493806835
-0.6039699238475207	0.5457845335233208
-0.5634862973567998	0.44934219571639045
-0.6103953706523468	0.4246388895171086
-0.7142247828996393	0.5305077542921102
-0.6647368470097735	0.565608431406813
-0.6208263380496756	0.3415689841881255
-0.5504601977757747	0.5069130497776921
-0.6278201760786065	0.3127828173147749
-0.5378497148266946	0.555727457277963
-0.6239332266818748	0.45569154170698367
-0.5879773659913583	0.5703052852113571
-0.6389374500472728	0.39159412290164036
-0.6582535109344396	0.40730997982774314
-0.5757477264986972	0.34080780817037204
-0.5958013180755044	0.4005153442458805
-0.6338867992818475	0.4194742779064708
-0.737791771059698	0.40403658344555343
-0.5559829823761596	0.25903150086267557
-0.6034143403789074	0.3135573117236544
-0.6434839426490363	0.41639528124811753
-0.6743514423692596	0.36760619441791204
-0.5902500055235731	0.435244864325152
-0.5258960794708573	0.7291635616547893
-0.6154614419768182	0.4954962228211839
-0.6163438309751972	0.5856167918718431
-0.5869644038257977	0.48734531104592155
-0.6457617243264955	0.4103690632733398
-0.6424175355094696	0.4829761915048656
-0.47221780401078844	0.5548203059714815
-0.6422244666459883	0.45825103234272274
-0.5609220366775532	0.400259183214991
-0.6448204402173738	0.4482384436607026
-0.6434184481199822	0.37235308979872517
-0.6261533585494975	0.2937974787070409
-0.6073124152061653	0.5326539101747715
-0.6142128426453229	0.5847411016818738
-0.6508069187079822	0.45117605594630955
-0.5540707688723506	0.46618112746212004
-0.6008465336606564	0.3178712808559325
-0.6407966752296466	0.5498461576029299
-0.5961625115814168	0.46636917370454806
-0.6474723390654786	0.31984094293693643
-0.5921369314815288	0.4163374869566415
-0.6522986090803085	0.5286828834995274
-0.6924009467630536	0.33539762609444285
-0.6544474160633501	0.36059750005038305
-0.6288007725927364	0.15338376503907897
-0.655605800054773	0.3398892885460783
-0.5871615265171642	0.38475218601725275
-0.61422568229709	0.354920290562195
-0.6713705225394225	0.4306358692093815
-0.6840937334504991	0.4201946534045131
-0.6966983126099043	0.4602076243329984
-0.7556856542581233	0.2572575379185259
-0.7141560496994319	0.4417309564547322
-0.7006793031233751	0.21549268476097877
-0.6726360493895264	0.2844105453531955
-0.6961040046193295	0.361454658846473
-0.6991079254806212	0.3705823736301986
-0.7029102610403339	0.2137971497172714
-0.736024735577022	0.2929666415031915
-0.6982219976626809	0.39199049849901596
-0.6609091755057563	0.30363688626482205
-0.7068418602437635	0.35849821668375703
-0.720641462394502	0.27117197854887004
-0.6779883904059242	0.4137834347378028
-0.6919334399359148	0.23297917530511705
-0.718414399088767	0.3413934970834055
-0.6900752554364556	0.22992662880198375
-0.6378074503165485	0.3158047275843436
-0.6882979478304443	0.3251148462568305
-0.6188198234926214	0.2433865456452665
-0.6269607413793051	0.231070650964282
-0.7064506624344374	0.36241977343275944
-0.6639079902690221	0.3035217952135115
-0.6307629730185026	0.4786325140933006
-0.6742813381584645	0.2754126159178983
-0.6995016558747998	0.3777997814658241
-0.7021970488728932	0.3388268453985394
-0.5566057727089387	0.27223879706709
-0.7040275443279095	0.23400148361372883
-0.6397976994982068	0.11197336621679169
-0.6674982544630198	0.3817898112656763
-0.64364077564801	0.2871978237204028
-0.6329110995354887	0.26087264178155695
-0.6717418212846412	0.3212463758332673
-0.6743979590146453	0.18652203065886866
-0.6869255634781848	0.22321290343782266
-0.6749768570806284	0.25009100772424864
-0.6526723286905891	0.3444811086930237
-0.6559549859729021	0.22620933465150023
-0.658779170237876	0.13254766273564303
-0.6642783654313938	0.3231320735588135
-0.6054831017748179	0.3085656132701049
-0.6117083585160237	0.36381067697690617
-0.6374702688173364	0.33498796010533516
-0.6210764816898326	0.3943931016211667
-0.6424518349276721	0.19639561730099217
-0.6738066612045684	0.22060299076672313
-0.672456157861317	0.3043752793390672
-0.632786269065083	0.40589874703817974
-0.6491079018955807	0.1682864260516264
-0.725751729423167	0.3494596709028263
-0.7319936326485532	0.2584618679831694
-0.6709773046277517	0.2156342831524747
-0.7075325328534787	0.2856912587823346
-0.674301659706401	0.3629614335788857
-0.7524344289892996	0.436211154835427
-0.6421235667584124	0.2715032070212939
-0.7292146646070358	0.2577312181361401
-0.6403098890958246	0.3533651221880936
-0.6416909903899612	0.2052402387262963
-0.594417020777104	0.26667994074952117
-0.668345479051874	0.2984353725623112
-0.5974374564973565	0.23900980001849023
-0.692379711517763	0.43135644553663394
-0.6794914139427368	0.42147578094935256
-0.6525982486222636	0.2816049637643653
-0.7370355632599602	0.4022292535157127
-0.7262666643312384	0.26412846425090697
-0.7337288881623976	0.351794696772304
-0.6934536713327152	0.3989509347581882
-0.707202932591787	0.44305287808956695
-0.6493612893312499	0.36928836826609085
-0.6464626480406285	0.2386953953741808
-0.6771387437838119	0.3643662053796377
-0.6744511577619542	0.3856156747081697
-0.6470604012651492	0.19394071350542696
-0.6319299531320473	0.4558769338330053
-0.6589944787373162	0.22479784901978142
-0.6987303270224203	0.43563014431106856
-0.6642634668910483	0.4021790051818725
-0.6100643324174347	0.3072734131810043
-0.6646660775075914	0.44427917867641203
-0.6108024113792473	0.30517913025384436
-0.6101931061564843	0.19019577815024657
-0.6506753197292352	0.45400674670041735
-0.5673917753614272	0.4384519924383836
-0.5346167279751703	0.27640290233717074
-0.6324505248856329	0.4780957934229404
-0.685981138882962	0.44851796413063244
-0.6502269425159997	0.2699482075717431
-0.6126238928871339	0.4118722068071368
-0.6755300425241201	0.3805402150765275
-0.6000207499913421	0.2232230054410135
-0.6019875494001588	0.25073966214090726
-0.6776451002685012	0.2596326539302183
-0.6941003859886236	0.474621384627551
-0.6552293833748946	0.29878276808702015
-0.6152333695153525	0.3580237037877033
-0.5416067732474128	0.351680842847313
-0.6649724524478912	0.40057272602398036
-0.6562174829784868	0.37273753143409577
-0.5284229235452701	0.3286158102460713
-0.6459040825933768	0.400513206730716
-0.6692118759022403	0.4095689058885137
-0.5858308200351358	0.3019227052630035
-0.6197905700228411	0.24938665674307545
-0.6925256326718957	0.17819725306661557
-0.6281072738879929	0.3821244911768555
-0.6284040297394984	0.38237809949729423
-0.6171169335053841	0.4824600917332788
-0.6304682206600518	0.2846284984877429
-0.6808844144415882	0.4815908289467742
-0.6487282028935272	0.31231088853617966
-0.592053293088709	0.3692574484526524
-0.664687306614194	0.2821699989306069
-0.6449466795992846	0.29826609466319076
-0.6393976504362203	0.3391014992808301
-0.655043999793079	0.21423081302411426
-0.608769977825408	0.31435372756254265
-0.6546266641284337	0.5383382351773491
-0.5412871813653901	0.26314587171316356
-0.563063371123857	0.2041112448613001
-0.6248282546229457	0.2472229616154948
-0.6045357767677559	0.2459764089479725
-0.6903801568348443	0.2635879280551926
-0.6243847963511169	0.3318011803960239
-0.6423265906236065	0.3188934792853271
-0.5940237281947692	0.2290295412498009
-0.6447430171156359	0.23361342115201594
-0.5919003655261201	0.3731987185531184
-0.7091921274174017	0.47551734352853003
-0.6360626491141442	0.45983292017496114
-0.6247670763419826	0.33093769301276404
-0.6381446062939045	0.3719379713420891
-0.6524976375229434	0.18576207398109193
-0.6537367458830459	0.28666434624298504
-0.6464945816865969	0.3067132376108523
-0.7010575139571639	0.3697585390187879
-0.6893464992845576	0.2995358202410026
-0.6966351626759747	0.3121848985911644
-0.617482252194667	0.17258069101633028
-0.6723412345261826	0.28131217977089373
-0.6051706935292368	0.274634248009571
-0.6205381452168324	0.3996691790161107
-0.6748749008799431	0.2943556158192036
-0.6244727760195696	0.301948553405619
-0.5840306432447636	0.3062717986608703
-0.5908081820541894	0.2370364924218615
-0.5793609066066369	0.3690831530926585
-0.6658394995271864	0.11153678263631578
-0.6333830253557717	0.08372405862909128
-0.6525087823764542	0.44862475737663654
-0.6037090926820979	0.3206183589667235
-0.6335732887436105	0.3814025462438553
-0.6148961378915243	0.3617186848672699
-0.6800933300702281	0.3936221386026826
-0.6082500086489262	0.48259439085184036
-0.585332907543994	0.28527620486264255
-0.481138479355067	0.3185290221357328
-0.5482418452202171	0.3875716763502124
-0.5098561082420698	0.2738422865065365
-0.5576549131000237	0.46882252831438065
-0.560112569539679	0.21078665085401949
-0.5911907718226208	0.045570922875706604
-0.6249355921354734	0.2132209714016041
-0.5952704899545447	0.34724040981079896
-0.5597426757760341	0.2302965761496367
-0.6018265045786518	0.3674737478984249
-0.6783633628631835	0.31352230849814294
-0.5762641823009508	0.49495171021125206
-0.5630728477292107	0.2584918774896996
-0.555313485723039	0.4797313931140858
-0.6209368327221993	0.28697917069706397
-0.60426122241158	0.27376559031147857
-0.6858908139672256	0.41327830056380627
-0.6257701773078046	0.3587172484628161
-0.5620837398062346	0.5395400876552703
-0.5785016173342808	0.5213201696074585
-0.5284995098160752	0.35988147210009064
-0.5756535503668013	0.3730386274767911
-0.6416612916408727	0.44079628531406234
-0.5349877559784547	0.3423440276572772
-0.6444192504166828	0.07346692616896176
-0.5500555667247992	0.1611279301967542
-0.603234918902038	0.3748099989031184
-0.6372784290891085	0.0956343925595704
-0.5893494491526752	0.25359926149058454
-0.7196860473899506	0.2334686681440317
-0.650823901451791	0.2892359004760291
-0.6529772245460215	0.26180255243113765
-0.6190523751918217	0.4288626220193164
-0.52797945426396	0.14272752694529742
-0.5345457840335106	0.1392379261079178
-0.5529226064312966	0.2806985703231857
-0.5225454977936821	0.027548882694230867
-0.5822834870176237	0.16345504265278182
-0.5857450275014816	0.24386788890976208
-0.6938649649695755	0.266415280875047
-0.6421275803514773	0.31497197218584505
-0.538693510471566	0.1063179150219708
-0.6044573467547776	0.17215931185297087
-0.6064695703888898	0.35932524561414503
-0.6655734516130725	0.29286908080217317
-0.6944877620119032	0.29876861781073555
-0.6319853447171006	0.32767784393052074
-0.5771277651821487	0.32515960439667285
-0.6087295421127856	0.18925623925813279
-0.5833311902691605	0.2100976542110488
-0.6336439014474365	0.19634634346942528
-0.6824049894266807	0.15477446059860653
-0.6616048806016479	0.20627023158085014
-0.6221890150682885	0.30574559807757806
-0.6623663909357415	0.3718936546341453
-0.6001905812265241	0.43276954645908455
-0.6153717897928845	0.3354009502844423
-0.7302407594310567	0.3834123923717188
-0.6449016181363094	0.22371073959002932
-0.6397958880593763	0.25209774823859893
-0.7081857092630832	0.5817043826258067
-0.5957329001076441	0.25507880199551114
-0.5393746036795144	0.4321660422413416
-0.5960447706219125	0.23079106196501864
-0.707378550134616	0.27711398944296334
-0.7083920110533813	0.18345115327622574
-0.704849107121822	0.2585360061178917
-0.6948277518598707	0.38895106490876635
-0.6477138599756451	0.19670491029887002
-0.5884428563763417	0.2755636407519267
-0.7043286332052039	0.23991312274905507
-0.6196091733455067	0.2353197802296003
-0.6498729299569633	0.11208790792400754
-0.6774223342758575	0.2323149130248079
-0.6362701368318767	0.326602339117996
-0.6613038872856208	0.3782101107768429
-0.6773910872158462	0.29102059092678123
-0.5901591726981434	0.40866480642723213
-0.6898917317311978	0.12062005243566692
-0.6450839947187404	0.2309071481652288
-0.6073366194472689	0.24735291649346683
-0.6838127927914104	0.3470459221697231
-0.5927206621889874	0.24297548341522193
-0.6818259537042483	0.24301808600903227
-0.6876188345135799	0.48247488680410583
-0.7062229641576597	0.32111343607665715
-0.6405217767876042	0.24059103408832594
-0.6350602140226077	0.34038541508872744
-0.7052575090865532	0.0927117933921666
-0.6528440705132508	0.39554775920031787
-0.5842226057736883	0.24918418853819502
-0.6995387387785208	0.12270434705713393
-0.6259268127185595	0.2814161213671417
-0.6111410916200876	0.36642397725718323
-0.6368262972457741	0.24274698855293342
-0.692051200543085	0.22344149634751428
-0.6806010344915058	0.139665214106603
-0.6498830013748825	0.3955977947203265
-0.627238518159982	0.24706782987326772
-0.592919136097085	0.3261974660940345
-0.6007969796122742	0.36423846180154523
-0.6217556318839573	0.29506886190026815
-0.6165404334871165	0.3608862278035871
-0.5685673786701254	0.29742457021915736
-0.6927604600360505	0.3629538721061264
-0.6702313672138633	0.38123099370686697
-0.6570001962582328	0.40977528949377334
-0.6458845298918079	0.4048685935842101
-0.6653650350795289	0.18619359196794205
-0.6952928923640846	0.41913365587949875
-0.6092295548581221	0.44553934431490905
-0.6788843985927419	0.3860503691288158
-0.6397430953886658	0.3348342356386944
-0.6066102143056836	0.5347695494459241
-0.5984113586499068	0.49236299739793216
-0.7221340729750675	0.5174995324053416
-0.6105139709260865	0.45386288012706466
-0.6272490379084277	0.3839062872716748
-0.5564446840200914	0.4199599412201152
-0.5498197042795259	0.28853947555271897
-0.5553847402531104	0.3958768788284876
-0.5648648674372835	0.31886432148486465
-0.6268785085975074	0.4411532349575637
-0.7164899850248281	0.3519296316669657
-0.6553226460666925	0.3703406962814972
-0.6287667397692341	0.37676418152125063
-0.6148291002852988	0.37252601422464954
-0.6901142933184781	0.26534440225234346
-0.7144285164673968	0.3979327698494394
-0.7196325407855406	0.3412561434593112
-0.6189139749943968	0.33654587130454455
-0.6291232769247533	0.415229606677491
-0.6426753778558563	0.4577000658131161
-0.5718442998434993	0.20693242851340207
-0.648166254460161	0.30575226443371284
-0.662860359265845	0.25397315127672976
-0.6588988811566667	0.16607373387900665
-0.7122126336833254	0.2853841475496616
-0.6631546706609286	0.38477501138620157
-0.6923007985646071	0.35317298209157294
-0.6177332726594357	0.455376790651283
-0.6698209257285839	0.4564260152499979
-0.6434278648784124	0.5440100569044755
-0.7471751920847224	0.4108199319436028
-0.696880042080541	0.39233838694884965
-0.658751120979803	0.392410667663179
-0.6595769401803971	0.253438365901122
-0.681501331746282	0.4732662394039669
-0.6611374393541417	0.43012613739993594
-0.6519582610907346	0.35507746430179044
-0.6461134164294075	0.40245743765211794
-0.6847833067040148	0.3308275742047526
-0.576074419202482	0.3264656772280755
-0.5790942088957638	0.3888033380920218
-0.622436468569172	0.27574284484584927
-0.6153460904703482	0.4836118625101655
-0.5846292738328772	0.3796885072686923
-0.6893650200810735	0.38774276816093073
-0.6160429929880118	0.4329481700500093
-0.5677795046618556	0.40102469155476084
-0.6460575917703342	0.3014585618343333
-0.6691039197191339	0.2652336181151611
-0.5883631822061339	0.46051946235863767
-0.6507039095682339	0.19609564141371572
-0.6578034068349184	0.41519623854006443
-0.7192318692531384	0.44769818637494857
-0.5897442318736513	0.36992284308739226
-0.6800266438041398	0.47806387441284665
-0.6760069292227464	0.3421527812227861
-0.6916283162372856	0.3031484913967078
-0.7047075167518717	0.37800607701232974
-0.6127695400767952	0.2906428388307937
-0.6209754051531756	0.48307171715658026
-0.6862876901614908	0.22673576620446254
-0.6534279639808281	0.41163769611116385
-0.6322926298406341	0.2597297170709386
-0.5872818009177839	0.23683338742703702
-0.6562022314785249	0.3093144359140647
-0.679030110283077	0.3801329687183748
-0.6498139198160632	0.4769706132848576
-0.5806100667266595	0.32182114973440823
-0.6184167772903413	0.36783048657293793
-0.5846049266557234	0.35475039394739477
-0.6677065041237108	0.5608760870187113
-0.5006823487182765	0.5631577216106985
-0.6128264448876907	0.4567506376976639
-0.6316298413420512	0.3819073651698699
-0.5772626957933383	0.3099188466904159
-0.5844692815211193	0.20314729139235832
-0.5695893972703796	0.397171547156717
-0.5248675768502495	0.4109672232484884
-0.6301428853682466	0.18730289407445924
-0.5741811897558058	0.4004661280020916
-0.473817786029729	0.3956840895095446
-0.5182669632226514	0.37787639956077596
-0.6321839792426195	0.5635954910923628
-0.5298308424944486	0.4491610323268294
-0.6448171921442223	0.22221309297163488
-0.6158058245720289	0.1200983565317285
-0.5757666085979435	0.3107337863419269
-0.574830817516064	0.3025001956297554
-0.5858308407061267	0.3994172409201436
-0.6879311579542359	0.2919163402584942
-0.6267412812192308	0.5227978413112709
-0.6246990396384516	0.20201175977123914
-0.6623865357769902	0.27681099657212466
-0.6913241420517384	0.37498251463961946
-0.5105779394661583	0.26229203380096316
-0.6910198415865172	0.3936576146989999
-0.5831760561556454	0.408208087553525
-0.585076322593491	0.4225896846030984
-0.6085793659541943	0.5080293041536048
-0.6199052886677754	0.2609341210623594
-0.5876060426043684	0.09303068857180326
-0.6257125151160428	0.21335961560491976
-0.6243920285624226	0.24961675063797273
-0.6470406505013686	0.2524124396421996
-0.5620608786206239	0.42521058208978346
-0.5752880604765771	0.3197634246203839
-0.6477933710637331	0.5463281297845742
-0.6186013969660388	0.40387596825336125
-0.6758031365034309	0.36288270478061674
-0.5777492358101729	0.37067954957809546
-0.6945967283095409	0.24526473331744778
-0.6090113306604468	0.32490136965353567
-0.5150051198868144	0.3067274366705037
-0.5497859107998694	0.2701507536270875
-0.676680955216713	0.3615097851369989
-0.6587652368548677	0.32192380209163346
-0.6049578376247989	0.1997173878994582
-0.6088132124192231	0.37772686865588634
-0.5153527037173411	0.379348921450002
-0.6399680324855467	0.25688369175978887
-0.5690012930487421	0.3222875252020817
-0.611272422359929	0.38966102578795087
-0.5749501110800727	0.43029591491299596
-0.5969866814014393	0.24445118493606388
-0.6550838860511766	0.22214284166107662
-0.6772608068802521	0.13776695773908304
-0.6556641695288462	0.3248294510180337
-0.6606328412709627	0.35743043092305027
-0.6545644804922179	0.1046402178428188
-0.6559320357418528	0.2797704892535923
-0.6390755038455155	0.38394049929807567
-0.698398984595062	0.29467980950172196
-0.5708272906897554	0.33200141679111955
-0.6376324231369306	0.14355946765162902
-0.6950842018633672	0.25868408586698766
-0.6600248026756914	0.363012160100282
-0.6464690135612879	0.24841606232693994
-0.6519651800766864	0.20143684726864344
-0.6507921128785307	0.23214641533587838
-0.6162694978702133	0.16613751908214816
-0.7268602343390839	0.2940113389541545
-0.7152827405539736	0.4847466966637942
-0.6585931424657546	0.33181412679438566
-0.6564718550417613	0.3513935314520026
-0.6800369017081317	0.507995260797205
-0.6579234075824465	0.16083384443291762
-0.6135228686359316	0.2639266608477783
-0.7079368005961405	0.36480419528516034
-0.6229909232950963	0.03964389715228177
-0.6138066177086966	0.32864912962743087
-0.6123758139359605	0.3272277291888122
-0.6362749815839782	0.27138374003644467
-0.6425739462223622	0.29715281515182534
-0.6880437311318903	0.3595847459838148
-0.7128865064270294	0.2718958422092808
-0.6443780368470862	0.3229533954214704
-0.784562254975614	0.3537002906949575
-0.6283858606660156	0.34417736614288913
-0.6447233946392323	0.37854260573315945
-0.7124626774044114	0.30503185148704004
-0.7239748504852334	0.2376695478587746
-0.694849004137739	0.3705403527156916
-0.7328058390456854	0.4060880758999511
-0.6866359274383304	0.2973782997878806
-0.6304462486117963	0.2789643415396152
-0.7101943106677802	0.16609041376248398
-0.5737059463367142	0.1382001683512892
-0.6389487158857007	0.36066678990205253
-0.5953726602077934	0.40696386569060955
-0.6342983296165634	0.19206690437929308
-0.6427882963389683	0.34133870909838365
-0.6080909944453271	0.25130721204602785
-0.6489204527105616	0.3883272478313327
-0.6566687477181948	0.37439581785627096
-0.6543167860379357	0.17773571177555111
-0.6624074979516199	0.30003150015847385
-0.6558705909505367	0.11538930495862118
-0.6620330771930787	0.13496967414575015
-0.6373266352327265	0.18726682678702797
-0.6564410566650569	0.2234238812472633
-0.664982408910167	0.15845797706893724
-0.6736467200054983	0.36773868749457356
-0.6090610446626895	0.2492397294025663
-0.7128810162847912	0.33657923692430275
-0.6046325824765816	0.2692378062887426
-0.5959061256325239	0.35020118592167737
-0.6966871180107148	0.27358623031867485
-0.6629260845636757	0.2327019434713153
-0.602832393693571	0.40614433471933176
-0.6755931516452383	0.23357538429835148
-0.6931874732541025	0.2986654432130986
-0.735574385638904	0.2495578561334853
-0.6298770040500619	0.06741306582004963
-0.6596090517669426	0.24688020604875882
-0.6743613350693829	0.31305051865523426
-0.6418874753719698	0.22256484432659676
-0.7069524068984713	0.40940304047601644
-0.6560767926262377	0.23398055073834573
-0.6424150054612257	0.1935012388091475
-0.6501084707316961	0.29362968529420075
-0.6681478649796517	0.4392616881911764
-0.5881446090277427	0.3389600888804402
-0.7335233205876693	0.35268061258263417
-0.6757148865864971	0.19353927775422144
-0.6977215854412103	0.12173740441676124
-0.628410619404574	0.2885813751070371
-0.660439115545614	0.12659225167951327
-0.6677715194292099	0.14887983315505016
-0.6485905456054063	0.1732168107333125
-0.6449866744101226	0.1452309870670071
-0.6714102228493903	0.2826689710145456
-0.6927610846928279	0.34573333666181105
-0.6531427089075125	0.33148335247150396
-0.6447368078249905	0.32922661398515485
-0.6596053015144527	0.29176509198311124
-0.6296726816006731	0.14834265787468018
-0.7794220270731955	0.27817712948965584
-0.6663736829912466	0.20335110413353114
-0.672944892174307	0.18482907233633095
-0.6231321175140586	0.1347983620317717
-0.7264407000947745	0.2590880765052382
-0.7705724406985625	0.27507841330031
-0.7034587602982627	0.40778961196161045
-0.6816292793976367	0.23047198739629837
-0.7274217261353038	0.3880709149322817
-0.6347271175292446	0.21547453951210765
-0.6253501843340973	0.12453046120970429
-0.6893036623148024	0.18063399417434253
-0.7262756677481148	0.250884377512236
-0.7023942683963912	0.28217578123703707
-0.6854679522350344	0.24355153909757704
-0.7469825143408461	0.1729494603045621
-0.7444750080024595	0.24430075546474045
-0.7310650548634232	0.2892979722383539
-0.7208872512966688	0.3802635204157052
-0.663132105519121	0.22784038185934155
-0.5794264754194259	0.32775189252400866
-0.6789801978685961	0.19024975040335232
-0.6035505520393748	0.36202120624310313
-0.5979631270759129	0.1857612704963183
-0.687383540127955	0.31859566380561194
-0.6264730913781258	0.21442141927986122
-0.6102734238074138	0.18753407696533436
-0.7219696717470679	0.26102842181842856
-0.6716490110526974	0.31251587282810517
-0.6637582576665024	0.1999286323246646
-0.6553479215273139	0.28373521307018895
-0.63706879381214	0.2013378459554649
-0.7056714480112258	0.14789009764520608
-0.6716257820104993	0.2478323780303884
-0.6304339790050864	0.19753534367601178
-0.7154535886953898	0.08913114928179568
-0.6417371063934844	0.1854887248415426
-0.7214535862950646	0.24938880196555435
-0.6788446183272293	0.3368237251712546
-0.6840475776398667	0.2767878562595274
-0.6643752046407857	0.243555394076631
-0.6640682185569974	0.14830822923073053
-0.6157075874039727	0.4200764546770522
-0.7398042699715301	0.3951188240997067
-0.6799142827072089	0.23164918780620877
-0.630637301062079	0.47591092064615464
-0.7204820044155518	0.40374508135319653
-0.7012570364553108	0.3127301230398408
-0.6711099727106284	0.1790621292861657
-0.600401304206102	0.1928541996112279
-0.7031084960915949	0.24679600048771577
-0.7860067082722625	0.34847720283179606
-0.6787826199441948	0.19341285195162722
-0.695185436398197	0.21727337408129493
-0.6402281399188209	0.0901406893916949
-0.7194480497564125	0.4094298702265957
-0.5786418632602383	0.12821268419534165
-0.6654590925996283	0.37037163239397025
-0.6650153212139498	0.33453525180013327
-0.6780184585096668	0.4171156136137748
-0.6791864845434591	0.21324597193682707
-0.7369045667465419	0.043710729803134174
-0.6635916370517052	0.213160565252056
-0.6706409294686663	0.2240004381967834
-0.7161690538192526	0.2581666421321459
-0.7045605286868046	0.2280053332398903
-0.6634143316226292	0.3308251867919009
-0.6839266832859331	0.1353687022212103
-0.6407611540168094	0.15894163932454802
-0.662387054740207	0.27547964997387814
-0.6500714294775561	0.411781623912657
-0.7346701113311223	0.18303650910418504
-0.6515819877529441	0.22279799378400048
-0.7506776797611929	0.20624821793331755
-0.6680940297487825	0.008934306358699299
-0.6686666431534732	0.13565330223452576
-0.7238081043919737	0.11464659391432516
-0.680774021181027	0.3917220918332236
-0.6216929698166458	0.18752849110282954
-0.6664022935612914	0.24740027045146387
-0.6593885465479822	0.31253463817519084
-0.5768576567707893	0.20629190040142553
-0.5540270294258671	0.1559931919673236
-0.5931232481747492	0.205653345814084
-0.562649503552929	0.20355224378877143
-0.5885428565294405	0.2718440216671121
-0.6297364631835849	0.21600592540154048
-0.5869264252755182	0.3150565797330968
-0.611720195252092	0.15471095916687055
-0.6397088445488417	0.4540873044913074
-0.7041675300615641	0.15773905037499145
-0.5752245276050525	0.15574098472065667
-0.575787037428562	0.18207629654424395
-0.6288396250038334	0.21569809495575779
-0.6889735637914213	0.2587920711152484
-0.6029901210906642	0.2652109062347491
-0.5909270254347424	0.25003433072050585
-0.6702184670378254	0.3055315247326588
-0.6456162493293471	0.4242226118228858
-0.6147538308274731	0.08644163483467264
-0.5908308144922688	0.095195475575145
-0.6494173814282358	0.3011690243127859
-0.7218265514252543	0.29159744793550235
-0.6374167774671754	0.27029941064078505
-0.7051470624727638	0.3833197015937008
-0.618286228302536	0.31635487531608775
-0.625436154668382	0.1562247640665642
-0.5150447682439191	0.08903038316236575
-0.5744183170713489	0.193852433266137
-0.6249648911141981	0.1947525093954217
-0.6745595456813687	0.2948297895754518
-0.5320191966953268	0.2325827878435131
-0.5402204270091728	0.45928111476450617
-0.5535282592719398	0.37407441365668015
-0.5283878300922453	0.23072924142198165
-0.6399668099799689	0.2764472314007552
-0.6043525694643431	0.1714866875196151
-0.6732849072928341	0.36739552264975023
-0.5300158749051029	0.2555574653895538
-0.5666792725539682	0.4466364117563093
-0.5942075810725377	0.3141645702536179
-0.6365054761918372	0.18355099495393842
-0.580399070078094	0.49681392420112785
-0.5492884227283986	0.483554880107112
-0.5160587116914244	0.2169634956444484
-0.4960638483875005	0.14620487365569218
-0.49604504224278945	0.30638565221570807
-0.5407428703875471	0.36576465469225194
-0.5670178885285176	0.1741866647951176
-0.5866187392568158	0.26873839089771684
-0.611891588847874	0.3984643609373287
-0.6687564035333087	0.20709092563689652
-0.6195794687903259	0.31282831255164134
-0.5728437705213748	0.11401729727962291
-0.6785044845870812	-0.03267326001974434
-0.6569596793511245	0.12831485893425196
-0.6201632954600629	0.2383851330802861
-0.5663796781828343	0.12568630175704693
-0.6156773073652706	0.27512331840800897
-0.5537493855149854	-0.03124235876287281
-0.5816625881320022	0.05213742345534607
-0.5765054644741854	0.03882850076108446
-0.629988311336193	0.3032998544272359
-0.569376555371079	0.1652175874552275
-0.6459166727723505	0.008404276547223581
-0.6340002287422263	0.18623922070601495
-0.5606717313908697	0.23674098806607774
-0.5417427193115321	0.07066091617797221
-0.6005079027973947	0.2577457679464756
-0.5952045322703123	0.36007261727759315
-0.5787979743460613	0.25349096906405605
-0.5942190984258442	0.15807242394178153
-0.6225913080960498	0.07294904680768394
-0.6151227827999174	0.07307248729519167
-0.620286376326177	0.14664549204122865
-0.5649095638042622	0.10386697814029561
-0.5708816110876486	0.13880461734352664
-0.49836593043219923	0.10132172836358572
-0.5150608277082981	0.20359940912495522
-0.6603726144360227	0.1813621906051753
-0.5531545764375512	0.07579860804035918
-0.5659858917127769	0.0928845135456044
-0.5382443735659433	0.03952951330949016
-0.45858147716115005	0.07079340556125673
-0.5362060971350606	-0.058427187649769986
-0.539729190131601	0.023439581547923156
-0.5262369207066164	0.09646694748313221
-0.45484268360754926	0.18688530389963912
-0.5314464013391155	0.0806387562278399
-0.5483382401986262	0.1012879223484255
-0.499158442530553	0.0752659758143996
-0.4760581014633067	0.07297016251510537
-0.5792956093378938	0.1364496751529464
-0.5775762610864659	0.12964730346781597
-0.5663461097455686	0.24798786015949015
-0.4544988618046751	0.22296936342929494
-0.5414167675682263	0.21552221780443154
-0.6861199006368381	0.05114000859791469
-0.5824401163952487	0.10625599674035963
-0.6288629880585305	-0.1580818113607557
-0.6952909972770162	0.06535020900484177
-0.5786295975354235	-0.007049626601935628
-0.6931824025219491	0.17980828876047206
-0.6226031423178814	-0.09262959405248353
-0.5684567601823779	0.18983429119927808
-0.5995034605795713	0.09438565142064571
-0.5712484483342605	0.2025877935145555
-0.6182270194011376	0.19775362525069606
-0.49451669027196465	0.1549601951494177
-0.5750027110737764	0.12095806651417608
-0.6039547941813117	-0.03958463152141615
-0.5472223354636334	0.0501388960496744
-0.505777036590297	0.10791086875683252
-0.5966434972419743	0.0541021591689084
-0.5329758645747065	0.1447649219035068
-0.5273559286886716	-0.00632923063938738
-0.5933052401861699	0.05516392986929547
-0.6022105676548954	-0.08640413414316814
-0.6811026873601134	0.24733662137950194
-0.6155602965699529	0.12245892716376548
-0.6392259299745547	0.04929348262840867
-0.6445517871173608	0.0015302346788167148
-0.6173683781980449	0.022647039815035682
-0.5516201598305852	0.027955901923686678
-0.5791005088769298	0.21882395230301319
-0.5788307683054676	0.11508686279283184
-0.6116556388738349	0.20610344670584826
-0.627133523026739	0.2100771264924744
-0.4896010280741537	0.13354650447293592
-0.6011544872977349	0.15695869110368924
-0.5501531964359294	0.18532134828275407
-0.5456497407128372	0.07098910034194197
-0.6254802895080328	-0.021428954782196658
-0.5676529791395832	0.17896465799103775
-0.5420686702532621	0.39778650895290946
-0.6241369646381054	0.25671960294366486
-0.5919964587654533	0.21663922057795423
-0.5830626375493163	0.509514912957672
-0.6312547660243025	0.38333368015440883
-0.6989169221883463	0.4695528750468257
-0.6372062107583736	0.38728391577746163
-0.5242551949240888	0.3859871339218282
-0.6260809159830835	0.3364982660128166
-0.6548373858891308	0.3259826452154071
-0.5966343966497127	0.22355486959495932
-0.5792672370411555	0.34364752737132653
-0.6124129832946561	0.1862438951879685
-0.6466998168633163	0.3195013215416439
-0.5863077709551626	0.346391014740659
-0.6413834830213027	0.3408950094097469
-0.6741650017101686	0.32292750154348965
-0.5813563484766678	0.24428746474820637
-0.6047427936323748	0.3246236828592197
-0.6436147708245884	0.09884303256445058
-0.6569174213881892	0.5034882868130781
-0.585026580447064	0.2753463976860394
-0.5923765247726969	0.39078111655995457
-0.6250272231636903	0.19687442717966758
-0.6461684512934983	0.384934179783189
-0.6508514754721264	0.3372122811082777
-0.6667448637116197	0.48249669088164926
-0.6137140603834533	0.47262556221755037
-0.6589623078133158	0.4161493199215939
-0.6444974970224948	0.23511539741978674
-0.698596626017647	0.24275102122509137
-0.6823641496673561	0.04057365087773798
-0.6217596437270356	0.2211943923529319
-0.662609254991867	0.2573399003796429
-0.6125810467576506	0.25929457323141764
-0.6393385403466727	0.2037802960893919
-0.6522097602980893	0.1912745314287487
-0.5946940185226779	0.22971328028357538
-0.6161518911366161	0.12575312814395445
-0.6248175950843401	0.08218980398938455
-0.6106745391090707	0.30890358291722975
-0.6088870500694719	0.11286887020143105
-0.6475434287436427	0.20639319178961987
-0.6817772644494281	0.053990868718298245
-0.6542917908788336	0.0935476305749328
-0.7311858060003799	0.2450583951835793
-0.6917554880754341	0.17455653185193096
-0.6532257210245412	0.2848817132858595
-0.6371767550720236	0.251041860117143
-0.6246716072975477	0.19465398790673355
-0.6581531507790249	0.14660329182290546
-0.651594715192462	0.10903308025081221
-0.707718728382383	0.0669459545913838
-0.7054677143988587	0.22921511841312195
-0.6207685080839778	0.20130183797013537
-0.5958250533008324	0.18203766701909768
-0.6694745396885013	0.1961464539223972
-0.6210136355500834	0.11512733349279064
-0.7073615561388983	0.20122969065019497
-0.5542757766934071	0.2153904277007088
-0.6545323093138419	0.3105290272158274
-0.627507207223556	0.1044611023455285
-0.6437319762144063	0.2207421367911007
-0.5911338369985488	0.12408691601091996
-0.6059254494705946	0.07211804128539978
-0.5530200254635954	0.05393298027574227
-0.6079246038792232	0.2264315091311957
-0.5645194765999714	0.08024004974055521
-0.5862944176553515	0.25034131200251514
-0.6268107983062611	-0.08799711320029797
-0.6360427595872444	0.14181516131878522
-0.6073348540099497	0.15243607440070792
-0.6092668211575063	0.11412330721108876
-0.6533147799022521	0.18964392831327098
-0.6664962979046334	0.15759819439933512
-0.5389705781817514	0.08868891731088298
-0.6198011818621092	0.10887737808420185
-0.5812782164070328	0.22302621907474646
-0.6170044229296328	0.10182526681653709
-0.6331368552300801	0.11196846729489307
-0.6252879093230012	0.2365005471300085
-0.5659974277663776	0.16112918976893456
-0.6155778822659952	0.23687181418127345
-0.586565427524766	0.03581293179875384
-0.5851282153466321	0.1743164661237736
-0.5553658401241123	0.08319670891829134
-0.5724809746600993	0.16251084505342195
-0.6738123195787419	0.13372908036127934
-0.5936036924784229	0.21890766006857837
-0.5659837615473331	0.14319336172434496
-0.6169267738406167	0.3250251076199552
-0.6415170975180866	0.25157541848473847
-0.6659917611193564	0.14266403820479803
-0.6353509681455791	0.32631662285164376
-0.6299453276836422	0.18408359190450843
-0.617324334352154	0.07354071292626903
-0.647918261044724	0.3824323229745467
-0.5528626594553587	0.2421999683116511
-0.6628556041728433	0.28930916719943917
-0.5970118046448538	0.16644702614853746
-0.6178632115448248	0.2965294603768894
-0.6081971481002635	0.15618544621350422
-0.5371328331034128	0.18911027566995836
-0.6312319858779034	0.11729635198211415
-0.6115013295676117	0.24676081194692404
-0.5749480196969639	0.2527702465836579
-0.6123443343563628	0.08546209234455117
-0.6363739862548159	-0.00656427363613857
-0.6830555050385264	0.2701548246906238
-0.6230650004573755	0.1907768696893966
-0.593692386308538	0.10172983693680986
-0.5253165394078391	0.19396642034778033
-0.6272001396876019	0.18736206161162222
-0.6159813015205045	0.3266002201290081
-0.554294060452271	0.2244874964770203
-0.43762142178460833	0.07803047955159015
-0.5732111178175205	0.22895033231226009
-0.6016865827796898	0.09729949214524593
-0.6569701815627608	0.22936220007854224
-0.5897886156991105	0.05115117442304712
-0.6264575204820866	0.30196807609305637
-0.5553545292850611	0.4028802648642977
-0.5491421269771193	0.32313839211864026
-0.6294930837582978	0.41834636305543466
-0.6366028787751079	0.4121550209329148
-0.6140174143577668	0.3024151812850388
-0.569175757483658	0.4213075131531961
-0.6272954282231391	0.2795929608022422
-0.6927061863529346	0.29780763107180624
-0.601172757212712	0.2713724495856782
-0.5694744967194818	0.3571567739009939
-0.5888015429200175	0.27475460932343204
-0.641865349671063	0.37555085701669055
-0.6275514977337779	0.23304467741821389
-0.5925947563797149	0.2494814381349728
-0.6258690537760372	0.22396310419913742
-0.6044359124383966	0.13432029588530797
-0.5281569272991065	0.0977710725369264
-0.5871921991567591	0.27497177559860014
-0.5403028417227776	0.24501641338353916
-0.5871147005049232	0.18985647418215837
-0.5852858181768864	0.24379263467695064
-0.6535611979503221	0.17961105351790163
-0.6059760063996067	0.4605472260519802
-0.592562264273695	0.28265693265536623
-0.6250972859776298	0.2188960585410973
-0.567983767559237	0.2642553620554327
-0.6074143838337966	0.2530793087652793
-0.6381838014470959	0.47385977480635355
-0.6506164124726397	0.2600475174431588
-0.5927780421165896	0.04849728528999323
-0.6221046351557934	0.18207339938316366
-0.6128998930418675	0.23102923575195744
-0.601425474105397	0.14327715458284368
-0.6076135134024726	-0.017049383722281767
-0.5781791063712953	0.2283637963352103
-0.617756644014667	0.3102558510425219
-0.5552874956108727	-0.03152042979288569
-0.5862927773731929	0.21041166504626702
-0.5712688666711475	0.5165273483509725
-0.59115908384398	0.2895497503932822
-0.5799606375640995	0.25714185485861357
-0.5100429772464444	0.35026991861523227
-0.6249925920793171	0.3799476423712819
-0.6577997218271847	0.3359370132380648
-0.6055034063991164	0.24088764716439995
-0.601631049487492	0.09459676090621362
-0.6382902221329515	0.09075186359402826
-0.6374153225402878	0.12163847846841774
-0.6390033584400916	0.2516504211185924
-0.5323471816084412	0.29094589386185327
-0.6079965713966236	0.19397341904195856
-0.5548572978718739	0.24159563102034934
-0.6198575938273748	0.4662661054335984
-0.5403145070413807	0.2881136444440269
-0.63597643146315	0.28233732210955054
-0.5888571552227576	0.43187409198032894
-0.53823161373128	0.2877675135088221
-0.5902077782297056	0.31476743746275865
-0.5823784152640777	0.2714803212203115
-0.5350822338130058	0.1620199716942508
-0.5969789696785937	0.22080502574922437
-0.5501667192512031	0.19209136988389772
-0.48592441449107265	0.17119551879916822
-0.5724185842363859	0.2895807957079197
-0.543475724968213	0.5004091185233505
-0.5283037235671673	0.3929166489962347
-0.5680988989834168	0.3047194003908522
-0.6025873664242856	0.4114714947834849
-0.557624626267141	0.24117707736543847
-0.6122504620844111	0.2032983810131342
-0.6093454432272609	0.274835968759454
-0.5885040915878995	0.3419183179050384
-0.577826655098586	0.22484097511207551
-0.5620900497786594	0.41223598804352746
-0.5823639982898038	0.41995034813761145
-0.5770759461181867	0.3250803778083732
-0.4798597793837416	0.33915351614555017
-0.5204986099696577	0.18945427124275752
-0.5801750726225623	0.5746229048271091
-0.5036834066595289	0.17020630187187813
-0.6140335209874015	0.4108341244304451
-0.46862052678462673	0.335012655382824
-0.497384337640381	0.27003077278110765
-0.5345368885755911	0.2594676706512222
-0.5299025772101309	0.02429398727564687
-0.5103695103885679	0.2398244896939725
-0.5412349461967391	0.2126018826890444
-0.5526484664744821	0.31923551330766126
-0.5607568671430438	0.29575146385433315
-0.628432202038536	0.2942549002008421
-0.6718226247435972	0.45004775218570775
-0.5600755794247593	0.11916298545830784
-0.5374124353606355	0.14535717327952502
-0.5435770088110266	0.12337795914747685
-0.5370266685534849	0.059690194257101696
-0.6286424688053032	0.25976256619602756
-0.508725020662926	0.19449499115497682
-0.5839373316828306	0.06623514137922978
-0.5682741186978897	0.08138007174108981
-0.5081312243162383	0.02455386580458802
-0.6043908592970919	0.15181569294599243
-0.5379838720060888	0.016075389975090747
-0.5611803185401704	0.36529905137272106
-0.5752967804383013	0.25939304100771876
-0.4951988391358482	0.263085945813652
-0.5588124201898755	0.1502324457358204
-0.6521305125087558	0.2725547134606623
-0.5531353097937032	0.13239594417029854
-0.571267230499618	-0.015450272516684273
-0.5871649863808142	0.27620256391285336
-0.5917486113081313	0.18920393596254995
-0.5882411705183326	0.21608159783986042
-0.5687219439681789	0.208843761775009
-0.559208772645806	0.2172593624293894
-0.5442249851423611	0.14257848075623042
-0.524404299336359	0.2925041156279974
-0.605888340671932	0.2770311867352822
-0.5575031505131138	0.2556812266259032
-0.4941243514414053	0.26337316047470477
-0.5059221454815831	0.16432411037159164
-0.5922412319113937	0.26534664261612817
-0.607999178757291	0.364070460330843
-0.5496196021157185	0.35409408732756814
-0.5849071115369234	0.3032944702022866
-0.5855861150432091	0.3781076973772475
-0.6165757267419261	0.262260331045096
-0.47824476299345825	0.42393720781522204
-0.4908752137479839	0.217724104334925
-0.6254948824337911	0.3171616623629166
-0.6013802647003217	0.10649137796283256
-0.5570838494252054	0.20780534360472394
-0.5522017300046879	0.014497403676096511
-0.5772761401749259	0.10675559535136737
-0.4961522701209942	0.2532893199290188
-0.5914270049165764	0.18533407383216327
-0.47835795465954944	0.2522440320771965
-0.5542480715194184	0.2196957701413287
-0.6436638692129208	0.39213824073715037
-0.6060804513042009	0.21228847048386768
-0.5669514879862017	0.24230332136733843
-0.6298297987702866	0.3327618568024486
-0.5055500592006521	0.23427006257834102
-0.5761233785221171	0.17201483876016674
-0.6126719686484907	0.08873842042849933
-0.6537160940234259	0.08975822267117989
-0.5731488301904849	0.0866538167150531
-0.6750074416665082	0.18609480987698457
-0.6053312813312983	0.16634926654120377
-0.6174739726766153	0.1352559754827559
-0.6177510401007611	0.16732435616982944
-0.628157207541176	0.2778484647530948
-0.6035367660180818	0.19881491274089622
-0.5504859981452582	0.2781763444757949
-0.5299400290262423	0.1431731115339122
-0.6484842676741022	0.16894880027616468
-0.7021051144434305	0.2425973093718253
-0.5646900094196009	0.3728569642979098
-0.5516409775082981	0.1332303051171589
-0.6463301093425005	0.33805586083065936
-0.5553296079888269	0.19231981836693532
-0.5877293069182905	0.3009891103679724
-0.5785427945383065	0.19781050792536442
-0.5832042142524584	0.17026403937513462
-0.6082033916766748	0.22784433990086606
-0.6073512612225358	0.3848099104738091
-0.5677787559449116	0.3983527134559031
-0.5979764572170282	0.42528378596140914
-0.6547986559509406	0.5102433980235597
-0.6321058334869198	0.41730693615225145
-0.5420467643132675	0.4299838613529236
-0.5055824111340322	0.27387093381148175
-0.6617705159255224	0.49320883364352885
-0.5074684682091009	0.36154185803578304
-0.6135866412074374	0.5141382160270599
-0.6226834729641277	0.6633480136594357
-0.5654099078472292	0.31354643435173163
-0.5872601682549512	0.3686571218765166
-0.5433526172094117	0.32392997287664177
-0.6323155254645179	0.3650436863829944
-0.6113598639302567	0.18244034808380394
-0.6315639360215758	0.20316069514683233
-0.5872534047619735	0.39542150013335603
-0.4430753515315391	0.11821248470071727
-0.5907196063694198	0.2685199095457154
-0.5816944681932821	0.3245192304310802
-0.6008062520382753	0.5537395485074775
-0.5591176025770789	0.4620702839761726
-0.5054644189879569	0.26869193205064046
-0.5911952521584293	0.4476721696465722
-0.5467859203126199	0.3905898367985481
-0.5589285708558697	0.3802215879359068
-0.5440998275165777	0.3628228265046683
-0.5439084769674679	0.4048218402531581
-0.5600106789268176	0.4833857466469501
-0.5594140883039841	0.5695151034229629
-0.5238471513060258	0.37691452247835466
-0.5421997515916664	0.42514612506113797
-0.661636782929379	0.45635929911034673
-0.45089788307501893	0.277014698535098
-0.5476506164206004	0.4089874732794293
-0.5859058445557538	0.4056588719689443
-0.5813424331369175	0.3171006335282534
-0.5404950000960416	0.20738647632243154
-0.5736475065424228	0.6238783511933548
-0.5935442618256722	0.3631036489459417
-0.5919018899603555	0.4223956288591977
-0.5471407088077449	0.5598423637541585
-0.6200529104467486	0.4743636287971386
-0.5298163992051037	0.44525366688162127
-0.5397672566631673	0.3627333422565775
-0.5431434407935599	0.22748258032690843
-0.4930299947711675	0.4017588270620358
-0.506095731020969	0.3024546989950035
-0.5803332812763374	0.2537390970402283
-0.5189499496692137	0.43384784172992846
-0.528524082685825	0.362642870723443
-0.501969035407515	0.21047439042059987
-0.5045741615998671	0.3288792000922142
-0.5731051131645962	0.20183989977904607
-0.5665756063861368	0.3578226721779821
-0.5138005376854002	0.4637077693273039
-0.567364367922196	0.4176735386078447
-0.5324451058880805	0.3080660723347357
-0.5586978720592706	0.3063862652860948
-0.6015740707122528	0.19179994295138547
-0.5197247189784139	0.37150342152201354
-0.535660566456235	0.2586024259550733
-0.625660962817161	0.20130121880579285
-0.6175265613070788	0.2933792074445916
-0.5366994998009478	0.3050483296584957
-0.5154949284392136	0.2789453074707543
-0.5502201294876717	0.2977955172209301
-0.49545330733376913	0.1631532617272892
-0.49512910943959443	0.31418503729943187
-0.5702097059217272	0.3063194558179292
-0.548067860898677	0.23627728316514401
-0.4750605857785489	0.2149044526951993
-0.5376114524349214	0.18906171013781242
-0.6136400203084447	0.28417669613595214
-0.5529378611412772	0.21222005659254758
-0.50381531084473	0.2484143476242447
-0.517050075004627	0.144537093469177
-0.480885335549614	0.09259991226514057
-0.6041077786880465	0.27000930579487
-0.5439601424887879	0.233808386119069
-0.5247175129092452	0.03720907510626316
-0.6136287940961188	0.3475786993852417
-0.5501972610863509	0.09894120164825485
-0.48957353308842394	0.18402422231267637
-0.5978025539325296	0.14477547940974622
-0.5641744253357179	0.13062500672728244
-0.5574073770529825	0.2769585351783331
-0.5651329494208802	0.2216149534667357
-0.5177787367681638	0.1654248715475562
-0.584388245213659	0.28556181186443397
-0.582803764805556	0.26515939394934934
-0.5041015354557056	0.11245112194711097
-0.5088303989195317	0.2922167461794905
-0.5224824477426782	0.0949393809822679
-0.5583784367254895	0.3666096789713929
-0.5162029426206173	0.34702269196567304
-0.47514299776902263	0.15228271067737953
-0.6312546904229518	0.4177812089153887
-0.4462352885694717	0.22089218765516178
-0.5710494347844252	0.2459957119748071
-0.5932858303107594	0.4340805390235795
-0.5519442685892142	0.27707764550678227
-0.525327550950985	0.3292488992222349
-0.5428887355799404	0.23844839547705265
-0.5618491714649232	0.3708202449679465
-0.5099838370797233	0.35446914945981184
-0.5413891330830202	0.23283757221475754
-0.5687716288002415	0.41926573811738893
-0.49886647903553966	0.4424902903702369
-0.5825197305348659	0.22289779316814357
-0.5560522928991461	0.38441314726209747
-0.603623941828568	0.24913022344951086
-0.5316830935955345	0.2579206827300879
-0.6217766515512585	0.16857629542929453
-0.5461767000894225	0.16528312452119556
-0.4993607019004162	0.2911186315462134
-0.5397089479191489	0.21441860532607035
-0.5621688276351418	0.2335813671058533
-0.5774856511737546	0.2749795535882885
-0.5552502608171861	0.1972897550468473
-0.5602218622837277	0.2193150673481071
-0.5470685582019208	0.36048185816091083
-0.5271612598334773	0.3722054675024389
-0.5082206413734647	0.29144155819924533
-0.489301521621776	0.45228634031723736
-0.5773078880996482	0.32155691700742806
-0.5862411480598075	0.39617315948316206
-0.5510279715389612	0.20805384275943106
-0.597162031130298	0.6321015141288239
-0.635103000784249	0.43632522059016887
-0.532174545311159	0.38336767402228983
-0.5806155301823078	0.5080849885526605
-0.5379269579554465	0.2883250632767927
-0.43229489174158603	0.22770504863028473
-0.5658655990505995	0.33590562772441507
-0.49373976770158795	0.31319627466311545
-0.5093557318703683	0.4898857346039907
-0.482827511548005	0.3893290669450917
-0.5132548835665051	0.5582753424121613
-0.4763377477832101	0.31869072041387564
-0.5739461985467272	0.37655365584069717
-0.5766081004637985	0.5765157023423622
-0.6068074930374798	0.4875996294083126
-0.5459943988172382	0.39522210125756174
-0.5374292056411732	0.38672300392016606
-0.6106501086325448	0.3462147037557115
-0.5942616086229757	0.28171489554409174
-0.5856652911250453	0.24930292351191485
-0.5868372358114464	0.35496959609758083
-0.5965551292492326	0.21597078805265593
-0.5347999446562725	0.1300551726605735
-0.5759525724493391	0.5044609474561583
-0.5336413586166655	0.4139548502461683
-0.6343904611470486	0.6040608784282858
-0.5867138027436025	0.3680786841499504
-0.5903510393518707	0.40142550988329917
-0.5703320991067078	0.260458312314564
-0.5412875329060874	0.3737929440215361
-0.570990423201729	0.3886489954775781
-0.5281084963915732	0.4190221523566959
-0.5907473904285642	0.37524678134200096
-0.5633339907470142	0.3383755248480613
-0.6043305335204016	0.20402681754399624
-0.6369447035187011	0.4762197964217891
-0.5771674225110089	0.3915104107920427
-0.5869590938214263	0.362201604352747
-0.5384335003145359	0.20498539047791545
-0.5830609955259094	0.27928313795617404
-0.4926036787713665	0.010311863414829748
-0.5617084277111416	0.33054897242817705
-0.5682472222157703	0.30648301497524805
-0.5791438021901826	0.3623497964414043
-0.5510241787104633	0.4206596356029484
-0.5279336211461573	0.37460898350152627
-0.6378362683536893	0.3305231736469449
-0.4902630022675588	0.31185448370082336
-0.6327602414441409	0.2823280290077766
-0.6078525386019001	0.32350466129342575
-0.5619218444219966	0.3381797809410134
-0.6178118524599177	0.15509323476202436
-0.6006166184108249	0.3074981445304113
-0.5515138119866878	0.19883823082930174
-0.537686850035884	0.343912868049383
-0.5866725692705872	0.18798986587757527
-0.5596634830307181	0.27864433330229127
-0.5942207187774742	0.28056517414697035
-0.513571780265406	0.09193635492012153
-0.5613040826963578	0.17596857354744297
-0.6433657783577773	0.26260314116008804
-0.6231332643972927	0.16527741004519284
-0.6521339741328203	0.30139737840190195
-0.5892050911876466	0.21149551517844742
-0.5763494899163262	0.1381694979388773
-0.5467049984979951	0.19174147584994644
-0.571702478475907	0.33155272133509106
-0.6432605113139719	0.2755103652181203
-0.6092338068797836	0.39900241844750817
-0.5832264793394145	0.5102938527175214
-0.5575979228516704	0.2103032732478429
-0.5736868972881912	0.3159964599660872
-0.6015062662388395	0.5406579522933866
-0.516436371354735	0.48968485061242467
-0.6300146748742479	0.4600008105189432
-0.5967189125379818	0.3725227296910685
-0.5168966974387119	0.41797872480029574
-0.6340456673902038	0.5346590213038794
-0.5832687755210694	0.23717075816058206
-0.644548188646428	0.445289166657013
-0.6106078220270406	0.4363153945631712
-0.5534886498456547	0.43922861009359837
-0.6274323769466755	0.3712930047882321
-0.5744849963844365	0.30317055193086406
-0.5722559622444433	0.2869458950996726
-0.62985342942604	0.34313639090098186
-0.5920809673905083	0.46683353632793817
-0.557005511550486	0.2777252144898947
-0.5941523448224124	0.14238448988171895
-0.5333804667836742	0.17347089246429725
-0.48292131594426235	0.11712980122348077
-0.628797919811035	0.2400200291487344
-0.5748669680446155	0.253068091911753
-0.611681825570723	0.4602838192277063
-0.5885952532278935	0.3682840072343215
-0.5844796897490422	0.37571567345212226
-0.6682122256788982	0.3639387294302894
-0.5997026365854492	0.3791333545835675
-0.6412164069054209	0.3700554989599985
-0.5841613843265925	0.38295726649952117
-0.6144681208464918	0.3216479839100502
-0.5984513929432407	0.4250364745774611
-0.5853414498029808	0.3780934359821014
-0.595146557169553	0.5013550189704875
-0.5192791913431166	0.4198341913957187
-0.6059216400225328	0.43334267645689806
-0.5941562520442283	0.5751208994162454
-0.6183461178178844	0.40889936194373006
-0.5450317093007766	0.32896091150877116
-0.5954370922837847	0.34813125659606303
-0.60872527395728	0.2073104600263705
-0.5675905522794564	0.1901973781957602
-0.5848788600342114	0.3570369581714827
-0.5548323529548705	0.2979786255556866
-0.5254241169633774	0.10413161046253902
-0.6149951526192308	0.463837707545692
-0.5425031112683832	0.3056564920057143
-0.6346991076467708	0.2020229843097896
-0.6416768010231934	0.4307256190685964
-0.6250902268508286	0.416929339425008
-0.5465738285143962	0.27578461519968006
-0.5973780656871489	0.20661361166188313
-0.4766863730242333	0.3185841626312308
-0.4940002750091003	0.3679412806500284
-0.568160276585755	0.3059311470560056
-0.586505839511857	0.3134528082267149
-0.5205859323792362	0.06780939484579418
-0.4258272625662099	0.13877191974872996
-0.5889550763057344	0.21972453681270165
-0.5888770484118856	0.279932246890627
-0.6028553651929692	0.16080808913217823
-0.5476825956612752	0.028831534863141637
-0.6527406899556982	0.38826036459038066
-0.550447055021861	0.21490933375850507
-0.5754823024379035	0.21234631203582438
-0.6308172468817773	0.14301019419507396
-0.6222526768403865	0.43811181874921434
-0.6132352685762998	0.40464572746027055
-0.5771436402377588	0.2503526262522686
-0.5474166209033756	0.2716912434940787
-0.5077123005895678	0.19293667149803778
-0.5261825013308055	0.18920116054401515
-0.5454720675973035	0.22701558592896923
-0.5294743804615247	0.3029799732623481
-0.4945241987878908	0.20015122629084622
-0.4864835419662791	0.061924338677731366
-0.5374661739842016	0.3570571600165133
-0.5486632331511333	0.29719603202835554
-0.5608060150399629	0.2440763971868177
-0.5277048572528785	-0.05097887271966199
-0.6256134759776241	0.2972409630747517
-0.5988793083893476	0.33238034892574886
-0.5702191697309371	0.33928623450397927
-0.579241277069103	0.14971430078612014
-0.5704634254320117	0.2567577246292107
-0.5220611813813523	0.37132079627086173
-0.6020401450260484	0.392590967547521
-0.550621866573027	0.4634584570412942
-0.6088789455476452	0.29828027876185237
-0.5191532886007693	0.2200700316156477
-0.5716592469457994	0.42007901461578856
-0.5172081819910688	0.37473851034158945
-0.5723709593492545	0.3299507861077546
-0.6001980436688181	0.3702227688505728
-0.6084612382602191	0.3964780051057841
-0.4983721025705511	0.2440035398760564
-0.5452904249542645	0.2230352101809929
-0.6110892355346678	0.3612152850605031
-0.566332880708612	0.31465076435402245
-0.5576057486815794	0.255063866870906
-0.5737505576427203	0.2600622936607527
-0.5860041665308033	0.14598008039172597
-0.5964901141097468	0.40998473203281754
-0.5497976098827658	0.3118301114168363
-0.5472094195643575	0.34303198613702773
-0.5245717987090808	0.32525729097550254
-0.5767810955053515	0.22254373262299748
-0.5233378174580852	0.21520003492998405
-0.573284264785486	0.292950841961929
-0.49981855507808387	0.3837512242771669
-0.5474306458825688	0.33577812262408213
-0.5208855119361104	0.506170055289187
-0.5422690082152172	0.45730481435172715
-0.5253836537009459	0.3214990459806788
-0.5728222023542399	0.41713675474859296
-0.5165458478249971	0.3917410674202702
-0.5788527612941017	0.39235910880638164
-0.564819666303559	0.3849300878707963
-0.5150954735383112	0.37719974627380704
-0.5863602032627455	0.4660119475925131
-0.48801107903337704	0.223803290714353
-0.4566206939036399	0.22783594504291993
-0.5093849147687723	0.31465635899189787
-0.5463803925098083	0.07960001400374805
-0.5999556728213635	0.2584053510455589
-0.6231435255414725	0.2698123516683808
-0.5825526098723601	0.39052292111088016
-0.5880383514979719	0.4245559137672911
-0.5633732911557072	0.4274028310452162
-0.5197100399783187	0.34132999132038067
-0.5979165352832333	0.21447954078841094
-0.5265812468054396	0.25789321613358196
-0.6095231719482956	0.456558382802247
-0.5617262104383769	0.30461613249249947
-0.5826596592673752	0.25404225450190326
-0.5921130576002328	0.44087881895646436
-0.5863281908483179	0.2736887532139633
-0.4547872246038556	0.4549922683064233
-0.5361858190722292	0.2912546186345066
-0.595982078518079	0.4092724322518684
-0.5401406343078874	0.2331665500009721
-0.6040185988535195	0.2157265405652476
-0.634655110943925	0.17346587504052768
-0.512574854695851	0.10001788545179549
-0.5942343149297408	0.21931478729363083
-0.5501394488681332	0.2647157333421535
-0.5172434734362711	0.13396267432359782
-0.6140577529635175	0.18133285228751114
-0.5285198519427007	0.21622560419686265
-0.5182368456049404	0.2999903439267458
-0.46489677384525296	0.2465499202451966
-0.6020209983323417	0.1694957668787392
-0.6047429701700103	0.16634921745386372
-0.5809674826661287	0.4207556521823036
-0.4826991528153069	0.22866544839014638
-0.5790254582049946	0.2210956639047473
-0.5223637201006972	0.29543305427198124
-0.5417484240280783	0.37147044388145
-0.4573313893590206	0.15312538384016106
-0.5742660762745054	0.2266328565569783
-0.5887274547735452	0.2666539672757384
-0.6277275715170075	0.28512042479988964
-0.6339211338557761	0.35895116272007876
-0.5274197632389407	0.21009605428166644
-0.6184664886083348	0.19943516504909403
-0.6192424665253681	0.15324744388523967
-0.550012262899205	0.33908733155934034
-0.6110744346983341	0.17622294885406858
-0.6022084937479216	0.2048712676966587
-0.49659419872461347	0.11697416018532726
-0.6273536058579396	0.15395893347417317
-0.5626411857111402	0.12190944855981184
-0.5395388070211342	0.12591704997788838
-0.5865879656614459	0.19454168883007128
-0.5349960119647484	0.17070805832163252
-0.6103277459260241	0.1136261672188012
-0.5933949666035209	0.18990015014082334
-0.5228725885948757	0.11269341767402635
-0.5967224064367397	0.276762025787102
-0.5301288750788848	0.26768250461222515
-0.5911945391414073	0.12709416124028056
-0.47637147519677936	0.2203883295022092
-0.5471284744190811	0.15671547208504966
-0.5704332340143901	0.1232094328426477
-0.595787683584094	0.08513433752856807
-0.5624844948859349	0.38465948858188204
-0.5556257586976874	0.26483038446753326
-0.5632256337898844	0.22122466733129695
-0.5649739429014524	0.15731113429255267
-0.570171881635198	0.21115749898900713
-0.6288693204432797	0.29178160852809193
-0.5649519409559748	0.26003201800813397
-0.5764000945917097	0.23286720451439338
-0.5324311346744087	0.2229835838568532
-0.5390917751352919	0.16109238229977033
-0.5227279889852805	0.22583815183838457
-0.5728836502642849	0.29752914778633466
-0.5502297060228573	0.14106009664991184
-0.57709391552654	0.20042158749069958
-0.5492828591271309	0.07368726318988791
-0.5577621608988718	0.1808133388348885
-0.571380291755615	0.07528612002667552
-0.5651914541203898	0.22303788170791147
-0.5325216533120323	0.16781352624759394
-0.5367845501103207	0.07437167691309926
-0.6295278375802982	0.2414616625998617
-0.5510014274686242	0.04538283150142715
-0.5696781706779037	0.19321320730965907
-0.5559546027043016	0.1085234292467244
-0.47297952440850016	0.18190034260772125
-0.5484613977903973	0.1511713848253364
-0.5125166114478543	0.2271270053582464
-0.5118075715510643	0.15985016425041906
-0.5247334304115054	0.11903452422134955
-0.6074802069661506	0.3081099686930264
-0.6110765978388483	0.2530316168440956
-0.5986588871225894	0.3933437505675154
-0.5586246288679501	0.40468898324100167
-0.5200117372589977	0.271231087746734
-0.5346972734834368	0.23813791598569853
-0.5802000876021518	0.24284957572443072
-0.4850973580233298	0.1487843265867576
-0.5527090743071061	0.29200793243259593
-0.5534111357400892	0.12154186703420468
-0.56304043168413	0.16245655095403072
-0.5703210958528535	0.3228805383482785
-0.5998643110561702	0.2236668323487733
-0.6765822301859744	0.23200273942846694
-0.5849494818181386	0.17972851281386945
-0.6086387560155279	0.20147761880518303
-0.5936166708745274	0.274494558684107
-0.6011093354633218	0.20653055170790788
-0.5261102738617146	0.26476164546684994
-0.5293820045344529	0.4072621907388605
-0.5883969294699252	0.21195709317411615
-0.5890566780823986	0.2716105610547424
-0.5349355511218679	0.12192389181601976
-0.5195036777409422	0.18393626245061676
-0.6004140168898088	0.28176428368252737
-0.5452532677135293	0.2497961733303609
-0.6536360899675298	0.36552638091380707
-0.5059001998290316	0.13858499259411317
-0.6048292232643314	0.16452336792637118
-0.5660962611876997	0.1940756014455539
-0.47459141136661803	0.11283616896954034
-0.5519556374517459	0.15767912807586162
-0.5852493565149458	0.3953893864356408
-0.5802590976583946	0.27229938584547014
-0.5987047179981757	0.20785985223665096
-0.5366799938368647	0.08170069188175291
-0.5772341575723702	0.27842461801671853
-0.5496979267997224	0.33087662188566686
-0.5455780356485057	0.14883793583590113
-0.5570227554032282	0.1189373238276171
-0.5492222438531069	0.22285060175303611
-0.5529766778316166	0.39165555669603036
-0.4747230672739182	0.38018502187433983
-0.5969619588305531	0.4927006793312397
-0.5347701820087678	0.18614501795846966
-0.5601985193354497	0.3561016625236535
-0.4899810283266023	0.27979400528730713
-0.47506753205070484	0.3724782894119315
-0.5534835199033499	0.2396325801703166
-0.5641896371568071	0.14594155476762113
-0.6067050254637848	0.35099728950571873
-0.6008710447336804	0.49300725028262393
-0.5807212624495792	0.3422945162895427
-0.5783282290802136	0.4668780101621327
-0.6400609538708891	0.36204650479145445
-0.6480943553780486	0.3379124699514563
-0.5891650081729882	0.417378625767366
-0.5333496863108599	0.3550025052346565
-0.6025987784390451	0.34034824274617753
-0.6020113379316419	0.3128764726147222
-0.577590917312691	0.2025165564464232
-0.5943620052365222	0.07008766719728522
-0.6011557665402674	0.4218814766710425
-0.5552105753036277	0.33495489275106416
-0.506743121420266	0.2512044093159272
-0.5445933433785387	0.39046877736958213
-0.513109692928158	0.24167783324300898
-0.5364231224850916	0.38281721587402073
-0.5909544869107365	0.42616602755611344
-0.5995376102473422	0.328961939154385
-0.5462080681832928	0.4766273467277942
-0.6154231148643857	0.40894294930827035
-0.5862280702432663	0.2982874251186773
-0.49745996957804695	0.2840457485245312
-0.4917667759413255	0.4332370620882798
-0.5002502807553314	0.35911572584896817
-0.548020004857613	0.3527293875242812
-0.5644932121964756	0.3362476734771445
-0.6345319905349026	0.4098087134873254
-0.5645511186819903	0.2247340936859673
-0.6053517658082204	0.22750914376807463
-0.4628052342003756	0.2034680399425218
-0.561590596871334	0.23902186960546026
-0.5728170307267674	0.2761549759100451
-0.596288505597546	0.2398119198888448
-0.5717956489819702	0.25160569794586846
-0.5136065071083759	0.2541051989347336
-0.4807399542800899	0.20899100421318303
-0.4966771142923082	0.26318826508327314
-0.5341718364604766	0.31199390921007697
-0.5468508013326292	0.3103891919018032
-0.5920499422771761	0.3950595634440655
-0.5898869946681847	0.1899580866333718
-0.5229290243409143	0.07240591327203703
-0.6107495237453491	0.21571232475905033
-0.5693070407180951	0.4118855751990069
-0.4992422060533269	0.23265146917515775
-0.5969657661004708	0.25076856289879923
-0.5323767580621536	0.23150819319719357
-0.5650441295363176	0.26727164627934513
-0.5551149875957305	0.23275561743466464
-0.501225259458899	0.2838926432247291
-0.5880993826661364	0.2782357107610046
-0.5663852067351959	0.29522631020959317
-0.5400273241400628	0.31211739972253716
-0.5873944459040806	0.44024454502459115
-0.5591648577467734	0.25071063509996844
-0.48989017305108856	0.24363671897263425
-0.5749543960917194	0.34318502584286026
-0.5439797914138702	0.2069737132466259
-0.6040536006568983	0.2817963042911451
-0.6778705375905264	0.4149166302055798
-0.5976045524853574	0.3344041352103883
-0.6220340617064042	0.33281552948069093
-0.5556681148176374	0.27885082777152403
-0.6163816598520471	0.3529760897228351
-0.5967067889568903	0.4674550264375234
-0.48727004153031395	0.37562489110455
-0.5910314047493588	0.3833496019274256
-0.5898112197708687	0.30136283509302997
-0.5669340874492333	0.2605582132926329
-0.5470606217010454	0.2573163289781411
-0.5755913373125507	0.1451240148494514
-0.5806947207898182	0.34456389938240944
-0.565907348955631	0.3730269685402882
-0.5422534869181848	0.34734405128517526
-0.6732300127044903	0.5641270653190007
-0.5861993238497263	0.17933285055930476
-0.5818508708053804	0.23826466974846935
-0.6021731864385423	0.21342384113365284
-0.5688736576440512	0.181315519825329
-0.5525726627934728	0.23858222251697078
-0.5895760394794731	0.27897725041606897
-0.5197854678937983	0.10937414843269232
-0.5901768021399615	0.2616307589469953
-0.5149968807721488	0.1734278542455393
-0.5244480647185693	0.15001147185733105
-0.558463461801207	0.23792846003301088
-0.6048485206775951	0.2219154245922281
-0.4452592222013045	0.17436208123953123
-0.5110409304415624	0.3382836705004133
-0.47507374948757713	0.18670380407280424
-0.5713100439793489	0.29935929520363047
-0.5490655640162656	0.29781988123245645
-0.5258636906686633	0.3018921562020155
-0.6453016046436169	0.3244503618115286
-0.5799607407902231	0.41696945865755236
-0.5821078160729437	0.2018023292686342
-0.5167312198476354	0.16226256597671193
-0.5378679750272594	0.18635994400156572
-0.5885396293639966	0.26476638787963286
-0.5528786397888321	0.39221439275769154
-0.52694535481649	0.31978431320895656
-0.5590563951087208	0.34347490839537625
-0.5720838166467442	0.31058684300193673
[truncated: 136,880 more rows]
