# Supplementary material for: Symmetry-adapted Markov state models of closing, opening, and desensitizing in α 7 nicotinic acetylcholine receptors
Source: Nat Commun. 2024 Oct 18;15:9022. doi: 10.1038/s41467-024-53170-z (PMC11489734; doi:10.1038/s41467-024-53170-z)
Supplement: Supplementary file 6 — Source Data [file 41467_2024_53170_MOESM6_ESM.zip › raw_data/fig_s1A.csv]

# BGT to EPJPNU
RMSD_to_BGT
0.005007465177935996	0.15137430739677404	0.25354502425443826	0.3359074076024434	0.4194119047696539	0.46267676764784593	0.5016681131537586	0.5420877586384599	0.5867307330090413	0.6219124656366192	0.6662899822277647	0.7031584574131171	0.7714461074661608	0.8584133896549172	0.941147293949195	1.0959549513980147	1.159844161414558	1.2490174398951754	1.37757755678536	1.4401126560131938	1.5072091051010548	1.59220070310021	1.6585047917802662	1.7238572554421183	1.7954616936775498	1.903626974513823	1.9475671499553402	2.025903708739395	2.120932073552828	2.1834544526350452	2.207688450950505	2.260262647347254	2.2925870042591696	2.335541811105828	2.3689113378064075	2.4125065006191924	2.451635979698929	2.489322612812992	2.529737887091818	2.5690154323897767	2.5984133723755747	2.6365260344448807	2.673720079261457	2.699543004416021	2.7470924006976905	2.7706749690555763	2.8272146281874755	2.848349039894197	2.904968708150299	2.9257716628274006
# BGT to EPJPNU
RMSD_to_EPJPNU
4.519526211449401	4.5088227236129095	4.498624234644782	4.486810311655367	4.471392580594762	4.458561186177165	4.444415394798484	4.425753807761144	4.396069622567298	4.367455781302189	4.327117349508202	4.2892432494325226	4.218769156206419	4.132798043934591	4.052527348600614	3.9090019409746954	3.861309330103074	3.7847035839254946	3.680936744084665	3.6345374975052587	3.575238276465313	3.5012289660376363	3.4441296539750477	3.3846983398030845	3.319048013700922	3.2206781477387656	3.1872436721135777	3.1072382566223333	3.0196827914683597	2.9637229060330714	2.9468211408381904	2.889228727020972	2.864528253731263	2.8209136679588602	2.7927814248304323	2.7504602964820344	2.719556100160463	2.688479393844385	2.652889017285917	2.617129341843624	2.5909540273462133	2.551329814526651	2.518357532697312	2.4938531059988227	2.440425424656099	2.4259204716835185	2.3576327102740646	2.346191383515722	2.276273483486872	2.266140781316998
# BGT to EPJPNU
RMSD_to_EPJ
1.747515540619044	1.745661806239552	1.7477786207425474	1.7501055034532425	1.7538174563292104	1.7531860041510836	1.7536198212447578	1.7544040134238086	1.7523582869024308	1.7497057856614846	1.7447270479308514	1.738744556786768	1.7279687971595643	1.71924120315898	1.7159442110751721	1.7241672683811822	1.7377370432020511	1.7541571019188043	1.7877439616524424	1.8090865035480348	1.8313245486441094	1.8644116149231398	1.8932899415920534	1.9221526571707486	1.9562654522534644	2.012752738070794	2.036914238425306	2.0769300779293265	2.135548721032405	2.179142497850352	2.199129071635236	2.2316598208814167	2.2557264715210668	2.2842439881824403	2.310124604338373	2.341908543079268	2.373965850251696	2.4040439925412316	2.4382327044030734	2.4720738756650347	2.4973877801145203	2.527475895749421	2.559424828190946	2.5818947514444988	2.618846029186472	2.641931416636441	2.68412885542324	2.704383032495038	2.745429919220272	2.764350600736258
# EPJPNU to BGT
RMSD_to_BGT
4.519355184362297	4.524129719696541	4.527279305912048	4.530268528519866	4.5312156245111455	4.531804939593263	4.531977664275511	4.53104274490039	4.528165881070186	4.524445064762956	4.513750174930368	4.503610272563675	4.481668042165951	4.448928065914309	4.40855897127973	4.353511952939448	4.292185677783886	4.138801674015739	4.072870970464772	3.929020342224727	3.8751911189426065	3.797129947731603	3.741570162215034	3.6311875945759318	3.5907523087920405	3.5050665390493507	3.429841548354614	3.3704732136994098	3.3085258621355518	3.2388306549091457	3.192981015055406	3.113052685563389	3.0612857518702024	2.977551915017711	2.962253199541241	2.878060048788508	2.872290326958475	2.808414931166027	2.7952574008932443	2.7325746335213212	2.713934631775889	2.644544272347263	2.6317294814027563	2.5529398226535536	2.544982521591199	2.475515009633579	2.4674777533397574	2.4027529232362306	2.392333433765302	2.309250171227695
# EPJPNU to BGT
RMSD_to_EPJPNU
0.004982673581744389	0.14144928183512298	0.24141883461168911	0.31153461913107383	0.37204608930208105	0.4320734482308358	0.4759018279339607	0.5056831634923848	0.5365303451612595	0.5546412255973558	0.5844915682554713	0.5984699438892507	0.6164080647194268	0.6356602415590171	0.6559251064766624	0.6842636915573493	0.7196678781137024	0.8356052417156361	0.9025311577434851	1.0465423771052638	1.116686201759399	1.2070103965000802	1.2766661756745714	1.409274390742343	1.4679746291693432	1.5655131177993507	1.6610241122374623	1.7369865852168809	1.8116762464643914	1.8990942368159252	1.9572068260252726	2.0462738419483406	2.1116140178233214	2.2061980673952126	2.2383966855455637	2.330683055633934	2.352409950569337	2.4193344865120388	2.44666422102423	2.5088333851153566	2.5426115541605667	2.608174577662999	2.6338603533138403	2.711470454127007	2.7351042484588963	2.8031001231565806	2.8261633729652798	2.8892976403499535	2.918600077236056	3.0005949646088603
# EPJPNU to BGT
RMSD_to_EPJ
4.191337599858448	4.19878719827587	4.204818462521218	4.2100442844711345	4.213687915959754	4.217544574226159	4.220853738062299	4.222264587382173	4.221665309798498	4.219795829664494	4.212064979808257	4.203616064705622	4.184338534082383	4.1547520825956585	4.117974439498045	4.067495599509413	4.011530603772469	3.872952487002035	3.8130006619074956	3.6883877968008423	3.638899294613244	3.5711225395538397	3.522606378362205	3.429653279317783	3.393583503259674	3.3241297019375082	3.2620832662777706	3.2135564409600947	3.1642579117573337	3.108036124439527	3.070819069430431	3.0106019575565264	2.9700467355376023	2.909243230724102	2.8920271482430326	2.834056126250128	2.8263515592734314	2.784912156080263	2.7729278229179046	2.7339279774450076	2.7195369920412076	2.679448142461722	2.67119938698483	2.6294341546343776	2.626506591950691	2.5937174596587464	2.5919178969228738	2.561400140241466	2.5567811678119985	2.5167149480364595
# EPJPNU to EPJ
RMSD_to_BGT
4.519355184362297	4.524430791068818	4.527771992122929	4.5310412148405765	4.532167368155408	4.532821603111348	4.533011874449603	4.531966393295591	4.531154270008479	4.528309158929296	4.523985174666362	4.51513603076174	4.500804712668032	4.484558161095471	4.460675233675929	4.423387949361533	4.360519888716278	4.269030835615212	4.218492543809788	4.172027021640221	4.0929451108144095	4.0446897653825395	3.9752525425984357	3.939297411645093	3.8708747132283734	3.826427271211593	3.7550839028282903	3.689776591805171	3.6534905456264206	3.582590249285887	3.5254938191631537	3.4652488558932557	3.419014391390228	3.3417528173300695	3.322061443189018	3.273984802196638	3.2557061176875246	3.2127973188289967	3.195455039395381	3.136510698079251	3.124957486339451	3.079453536844904	3.0636459086717442	3.00909310835181	2.9881110343127504	2.954760030507195	2.927941051260823	2.906948618518723	2.881118300730914	2.8529088273212153
# EPJPNU to EPJ
RMSD_to_EPJPNU
0.004982673581744389	0.14469097867954156	0.24544020619414178	0.32131314180207443	0.39732503957756915	0.4374937530213379	0.48462889818442245	0.5153801343485902	0.5378196594421676	0.5678462262442695	0.5871816390518293	0.6035600261135184	0.6193122476207973	0.6301302261630217	0.6413404809196612	0.6578260355991902	0.6898337798282171	0.7511569101255857	0.7995621078171801	0.8442800498205993	0.9254674795375406	0.9836406471579412	1.0661656570994256	1.1133367022521603	1.1941530804080929	1.251667585739723	1.3399986198826235	1.426202454847883	1.4748471279528426	1.5622480088185913	1.6393718770443702	1.7193278759877302	1.7808154715510576	1.8804764044129523	1.9182167280101254	1.979148358611168	2.0103859296891597	2.0631360307767546	2.0920216052295193	2.1644123623557827	2.189962571047928	2.243514456897379	2.2705623655431	2.334595429651367	2.3719643804559705	2.413239280098867	2.455104957811858	2.4867544173118206	2.5207027352774847	2.561277608888477
# EPJPNU to EPJ
RMSD_to_EPJ
4.191337599858448	4.198882775380391	4.205004366719693	4.210505961968782	4.214903889758505	4.217635692212108	4.220766531822476	4.2216479905829605	4.222152170885623	4.221301470034937	4.217855195802049	4.209575126826706	4.195371739063391	4.178789911394269	4.154100455625764	4.115122178421229	4.048741166426411	3.9519882603584424	3.8992695928455445	3.850352735944014	3.767072970767843	3.716424123175375	3.6429571616114678	3.6056800136207716	3.533301628959015	3.4863923798817718	3.410342883546221	3.3406783655120718	3.301733501559937	3.2251683402163462	3.164040331092953	3.0995553412980383	3.0498078136654456	2.9657766790110984	2.9445874133451198	2.8912515767591818	2.8710408995420225	2.8228248874508672	2.8031846294293734	2.7361805305369296	2.7227167918130255	2.671031059963978	2.6538639596629485	2.5917538430760936	2.567873369360343	2.528859015202701	2.4969187770003063	2.4716778069547134	2.4405885036344546	2.406287851190468
# EPJ to EPJPNU
RMSD_to_BGT
1.7473997272127022	1.7458403899296426	1.7512426768034883	1.7589892573901562	1.7667952977645527	1.7766596967451747	1.791371481349831	1.7998931608821076	1.8098292140443382	1.8213133404309907	1.8329533415359291	1.8484613453127443	1.8658956878610526	1.903218577912344	1.9275147005812032	1.9636405439983569	1.9997252577449287	2.0321595536135653	2.0883804451027355	2.114405989556495	2.1566663093482488	2.2286818691146513	2.2613925051225894	2.29883797973152	2.3294887154976194	2.385071187040345	2.4139686085282857	2.485938809334786	2.514255889367607	2.567824306189503	2.592344689298657	2.6291489370552164	2.649166021346119	2.686199024135546	2.7039308361309082	2.7415171812047356	2.7559810971111243	2.7949554479515593	2.820169896638911	2.849831379912241	2.869098024468924	2.8970539460695615	2.917407603565635	2.949764616910558	2.969497666449285	3.022369911765332	3.03244411498901	3.0669990759711507	3.0908262032231324	3.130519804391943
# EPJ to EPJPNU
RMSD_to_EPJPNU
4.191405302209394	4.185585402390764	4.18141968978277	4.177613957845979	4.172161875673128	4.166636948078245	4.158080034007641	4.149485897468906	4.138630905082421	4.1219549839969165	4.102485457651769	4.074807027002396	4.036990369744453	3.9589527749294326	3.9189833573227952	3.8547325337304295	3.7964397750622694	3.7454680574490733	3.6579329445100655	3.622763274798107	3.554613352753403	3.450974530320356	3.409798240245846	3.3531644802466007	3.3098063669254567	3.226574866720316	3.1882960064460257	3.0818347148654537	3.0481026336730226	2.9690501001578413	2.9436201123397985	2.8923331465497912	2.8693225451569324	2.8161968743620642	2.796554572270461	2.7406519985145277	2.726039506395405	2.6663194774946612	2.6382229632105085	2.5973794937607075	2.5748107085332586	2.534698791802857	2.5118119677831743	2.4667591965182516	2.446208890399759	2.374771373188607	2.372475748581169	2.3235344063193226	2.303045539621917	2.2490479367123863
# EPJ to EPJPNU
RMSD_to_EPJ
0.005033632178513134	0.16665706441023945	0.2831416481750295	0.3581557366023214	0.4254465881775298	0.47747269901894573	0.5400846758574825	0.5771691207871462	0.6102943917315481	0.6469669879329758	0.678447868360607	0.7158591002338888	0.7561094631301886	0.8324913795138262	0.8782404274693634	0.9433692571081823	1.0062899292079333	1.0616626991456413	1.1536340373720047	1.1941422263501968	1.260793739760153	1.3681187868020361	1.4139835856296608	1.4679226335327717	1.5108093562307752	1.5892891414060886	1.6285450285899814	1.7279234776816021	1.764672143979117	1.8369937303314678	1.8684115676615134	1.9179837652866094	1.9448494178477056	1.9956348150439933	2.020101781465468	2.0714458798736666	2.0915331617756845	2.1444028305061615	2.178624979183994	2.2187611126634694	2.245259363979073	2.2824886170850642	2.3089363065526842	2.3505454372057812	2.3759683257672983	2.443832810971856	2.4571123710937126	2.501416469940409	2.532465873007159	2.5827877833234534
# EPJ to BGT
RMSD_to_BGT
1.7473997272127022	1.7440639620920209	1.7478075927724466	1.754184458733047	1.7598850248928313	1.7685863143712262	1.776621750636252	1.784621986691559	1.7910278519115927	1.7994137643733783	1.8027796028878738	1.8057120217893492	1.8060786851903516	1.8046456711187866	1.798350201964042	1.786791283438215	1.7761463821992196	1.7634553239668145	1.7556468506474583	1.7367605028742585	1.7261441590957438	1.7102421478004302	1.7014770505754933	1.6839173746222145	1.6745665700649015	1.6577917507173519	1.6511766528073557	1.6206250409470657	1.621098120861387	1.6094310509434386	1.5918381898216845	1.5878447702375025	1.5585003766806647	1.5596813617376086	1.5471873041811288	1.5359696970224488	1.5172318363703625	1.513928426715027	1.4774746125034297	1.4835955685425546	1.4676712888637813	1.462062805969315	1.4091103582447866	1.4177311504177732	1.4062144129381504	1.3895678477305313	1.388033726402764	1.3388575881610525	1.3499108879101112	1.33876477306831
# EPJ to BGT
RMSD_to_EPJPNU
4.191405302209394	4.1869273595917775	4.18509207378882	4.183633999301996	4.182213117595167	4.181099090327095	4.181860090354288	4.183043417992209	4.186155444044144	4.189057334049352	4.190375577040874	4.19192214163515	4.193465019197283	4.195283345342975	4.197873945768228	4.201578735944947	4.205926986630241	4.210906086620051	4.214447008455117	4.219306863592474	4.224627233470852	4.230323846320384	4.2350925548966805	4.240409988713601	4.246066053684284	4.252176816436469	4.256415966968412	4.264551957271049	4.268227454063449	4.272514914809435	4.278993306030679	4.2823193031129145	4.289636710408861	4.292434537309358	4.296769910196822	4.301232913224661	4.306999753932576	4.310531951739702	4.318392514890288	4.321449670043891	4.325566290711821	4.328827516398788	4.338688772924647	4.33945026490062	4.34205119749961	4.345502212014937	4.34669003824832	4.355387468550337	4.3552273146242495	4.356985541841694
# EPJ to BGT
RMSD_to_EPJ
0.005033632178513134	0.1744070524273818	0.2818242246007719	0.3597101533356179	0.4170214684463937	0.4752181026099421	0.5221322888991035	0.5779187320344182	0.6096202267031039	0.649472737209431	0.667250966863457	0.6847884388906887	0.6989989767321311	0.7113051657555984	0.7217553288827826	0.7288860527543014	0.7356926684005117	0.7413841761619171	0.74663869021576	0.7488602013782707	0.7563822862634817	0.7628759492971385	0.7711365178698528	0.7755970643559129	0.7844718385704333	0.7899605065821089	0.7966331664585078	0.8022149457906956	0.8098363873086266	0.8158491714104128	0.823860100186317	0.830267821875174	0.8373471221423671	0.8438298928513006	0.8502620531794455	0.8575766586460087	0.8674570410112235	0.8764912609367513	0.8889334196978749	0.8994945459837355	0.9083364160331187	0.917646069251989	0.9365164541059687	0.9417610389824587	0.9488308859449921	0.9582978395561914	0.962876474080431	0.9830444520037677	0.9866709922190007	0.9937727842199919
# BGT to EPJ
RMSD_to_BGT
0.005007465177935996	0.152736785081523	0.24720381219824322	0.34095043820878923	0.39781204779938156	0.44820925655253047	0.48456169354647805	0.5147776690563624	0.5504510360092941	0.5737141955408844	0.5959803932916481	0.6233237106251631	0.6394483960079792	0.6646601933970038	0.6820027826928217	0.708835657938563	0.7358462982158018	0.7567139618656601	0.7746805724316264	0.7882412760362779	0.8050721555597407	0.8317792022318383	0.8441366696207723	0.8519420337230081	0.865853244980026	0.8744565119541261	0.8818172136569021	0.8914749249594907	0.9002355046942769	0.9081535767194903	0.9160604636627531	0.925491715884684	0.9309064401879151	0.9365366705518441	0.9440565309128217	0.952233355786136	0.9623340909659688	0.9682037403068073	0.9762709844226887	0.9833038789303441	0.9928349754081298	0.9966786311922703	1.002700317054466	1.0142697345848903	1.0169153809733238	1.0278054957635692	1.0371383967266956	1.0566834790351922	1.062595978701697	1.0730790278079754
# BGT to EPJ
RMSD_to_EPJPNU
4.519526211449401	4.509804415625552	4.5017798211594	4.4904897796146495	4.482986647517183	4.47327322937743	4.4648683789303805	4.458000555052786	4.446475293701584	4.43732460795398	4.428104329843982	4.416547570278551	4.408444736047031	4.394271659607363	4.386388327598727	4.372364719509062	4.361993070226648	4.351791979802663	4.344275264247791	4.336563225136806	4.328043379604386	4.315734008806557	4.311259465202217	4.30571307913907	4.297753840977359	4.294334875303814	4.289384633406607	4.285333503589451	4.281493258702853	4.278659381808308	4.274555756443016	4.27167731259686	4.269096600692622	4.266791724361208	4.2647868376695985	4.263428274725133	4.261459451245793	4.261558639135758	4.258701853643355	4.259468390835018	4.256295597175615	4.258092690699203	4.257374586664215	4.257588413345564	4.259836406333895	4.258967159034896	4.259104645970717	4.256624187523881	4.259336021739875	4.258893667442737
# BGT to EPJ
RMSD_to_EPJ
1.747515540619044	1.7448098759070456	1.7460979381993453	1.7481405538936452	1.750755498272351	1.7502263029706553	1.7507203996750074	1.7531142941716318	1.7528180290862199	1.7524371768300917	1.7513510045850738	1.7467735491943102	1.7397837588082818	1.7226200047701519	1.7165250440196982	1.6968476381425994	1.6879334435491802	1.6714813305236436	1.6630151470182188	1.6480581369640033	1.6346447876225172	1.615684184137407	1.6134160532478556	1.6003711172684794	1.582671878238082	1.5785300528020372	1.5620074423589776	1.5504881956389063	1.537575565924255	1.5284477713113362	1.5107446401509153	1.4997447185730932	1.4883035253322454	1.4745187925647318	1.4608427488215496	1.449304082065778	1.4316186463045122	1.428732252358833	1.4054647787768344	1.401843257337479	1.372744109208381	1.374714158666559	1.361205197843332	1.3415180851116113	1.3453712919825285	1.3329569789680027	1.3251559517721085	1.286216377353398	1.2929159231925527	1.2792451888996161
[truncated: 101 more columns]
