# Supplementary material for: Symmetry-adapted Markov state models of closing, opening, and desensitizing in α 7 nicotinic acetylcholine receptors
Source: Nat Commun. 2024 Oct 18;15:9022. doi: 10.1038/s41467-024-53170-z (PMC11489734; doi:10.1038/s41467-024-53170-z)
Supplement: Supplementary file 6 — Source Data [file 41467_2024_53170_MOESM6_ESM.zip › raw_data/fig_2E.csv]

durations
-6.0	-3.728158393463502	-5.698970004336019	-5.154901959985743	-4.494850021680094	-6.0	-6.0	-4.568636235841012	-5.698970004336019	-4.638272163982407	-4.327902142064283	-4.823908740944319	-4.2518119729938	-4.508638306165727	-3.9355420107730823	-4.244125144327509	-5.3979400086720375	-4.259637310505757	-3.8297382846050434	-4.619788758288394	-3.876148359032915	-4.055517327849832	-3.6757175447023083	-4.193820026016113	-3.636388020107857	-4.004364805402451	-4.494850021680094	-4.130768280269025	-6.0	-3.524328811675569	-5.221848749616356	-3.591760034688151	-3.659555885159883	-5.301029995663981	-6.0	-3.427128397799517	-4.431798275933005	-3.876148359032915	-4.431798275933005	-6.0	-4.408935392973501	-3.3133637307377017	-4.229147988357856	-4.795880017344075	-5.698970004336019	-4.161150909262745	-5.301029995663981	-5.096910013008056	-4.337242168318427	-4.638272163982407
[truncated: 5,000 more columns]
