# Supplementary material for: Symmetry-adapted Markov state models of closing, opening, and desensitizing in α 7 nicotinic acetylcholine receptors
Source: Nat Commun. 2024 Oct 18;15:9022. doi: 10.1038/s41467-024-53170-z (PMC11489734; doi:10.1038/s41467-024-53170-z)
Supplement: Supplementary file 6 — Source Data [file 41467_2024_53170_MOESM6_ESM.zip › raw_data/raw_data_check.md]

# Raw data
This folder contains the raw data used in the analysis of the manuscript. The raw data includes the following files:
- fig_*.csv: These files (marked as x below) include the raw data used to plot the figures in the manuscript. The columns in these files are described in the figure legends.
- Two meta CSV data files are included in the raw data folder: **feature_apo_msm_20ns.csv** (marked as *) and **feature_chl1_msm_20ns.csv** (marked as +). These two files include feature data for the apo and CHOL MSMs, respectively. The weight of each frame is also included to plot the weighted histogram in the manuscript. The feature data includes the following meta columns:
- `traj_time`: the time (in ps) of the frame in the trajectory
- `system`: index of the simulations
- `pathway`: the initial pathway of each simulation.
- `seed`: the seed of the simulation in each pathway.
- `meta_state_label`: the assigned meta state label of each frame.
- `msm_weight`: the weight of each frame in the MSM analysis.

## Example to plot the weighted histogram of the feature data
```python
import pandas as pd
import matplotlib.pyplot as plt
import seaborn as sns

feature_dataframe_msm = pd.read_csv('feature_apo_msm_20ns.csv', index_col=0)
fig, axes = plt.subplots(1,5, figsize=(4, 4), sharey=True, gridspec_kw={'wspace': 0})

plot_df = pd.DataFrame()
for feat in ['ca_distance_10A_A_137_F_391',
              'ca_distance_10A_B_137_G_391',
              'ca_distance_10A_C_137_H_391',
              'ca_distance_10A_D_137_I_391',
              'ca_distance_10A_E_137_J_391']:
    plot_df = pd.concat([plot_df, feature_dataframe_msm[[feat, 'meta_state_label', 'msm_weight']].rename(columns={feat: 'feature'})], ignore_index=True, axis=0)
for label,df in plot_df.groupby('meta_state_label'):
    ax = axes[ax_order.index(label)]
    sns.kdeplot(y='feature',
            weights='msm_weight',
            data=df,
            color=state_color_dict[label],
            common_norm=False,
            ax=ax)
    ax.set_xlabel(label_2_symbol_dict[label], fontdict={'fontsize': 14})
    ax.set_xticks([])
    ax.set_ylim(3, 14)
    ax.set_yticks([4, 6, 8, 10, 12])
    ax.set_ylabel('pre-M1-Latch distance (Å)', fontdict={'fontsize': 14})
plt.show()
```

## Included raw data files

**Fig 1**
[x] D
[x] E
**Fig 2**
[x] B
[x] D
[x] E
**Fig 3**
[*] A
[*] B
**Fig 4**
[*] B
[*] C
[*] D
[*] E
[*] F
[*] G
**Fig 5**
[*] A
[*] B
[*] C
**Fig 6**
[x] B
[x] D
**Fig S1**
[x] A
[x] B
**Fig S3**
[x] A
[x] B
[x] C
[x] D
**Fig S4**
[x] A
[x] B
**Fig S7**
[x] A
[x] B
[x] D
[x] E
**Fig S9**
[*] A
[*] B
[*] C
[*] D
[*] E
[*] F
**Fig S10**
[+] A
[+] B
**Fig S11**
[+] B
**Fig S12**
[x] A
[+] B
**Fig S13**
[+] B
[+] C
[+] D
[+] E
[+] F
[+] G
