# Supplementary material for: Symmetry-adapted Markov state models of closing, opening, and desensitizing in α 7 nicotinic acetylcholine receptors
Source: Nat Commun. 2024 Oct 18;15:9022. doi: 10.1038/s41467-024-53170-z (PMC11489734; doi:10.1038/s41467-024-53170-z)
Supplement: Supplementary file 6 — Source Data [file 41467_2024_53170_MOESM6_ESM.zip › raw_data/fig_s3D.csv]

IC1	IC2	IC3	IC4	IC5
-3.2805387317585164	0.9264664253515187	3.050410385459644	1.508025636679474	-1.1715281510207562	-1.5274320289093475
-3.1275836959339465	1.3264959422453666	2.6535063367284146	1.2878118503404679	-1.5137172031250956	-2.7196919632143435
-3.3085039325582986	1.1674984948993279	2.5705556103251053	1.2494474585341642	-1.5505758446206936	-2.046642956411356
-3.15487713426766	1.3431399670382382	2.6453856257182564	1.5328535612108638	-1.6123414843276895	-2.1891750815013107
-3.215883416476891	1.198954147745856	2.8659746991244717	1.0588938877490175	-1.6312723244456984	-2.054456575604693
-3.276973518181464	1.1993348377737898	2.105362127965887	1.359413266322087	-0.9486115268180264	-1.7623867796353192
-3.4168145773822203	1.3020562352364498	2.4525336572570393	1.1311300246948268	-1.6692380230442008	-1.749535470436838
-3.525950999768937	1.44805791124748	2.137012028383268	1.1347335427062113	-1.3609153612420761	-1.3158379764003294
-3.2978154101814017	1.2733053658738078	2.2537613586274787	0.5213083766908411	-1.8341420130864141	-0.9225942217536192
-3.3109845303639895	1.602093119502913	1.8910935198409846	0.6800354955373376	-1.2024711895196964	-0.7467980234907562
-3.4603013747545246	1.4363424364762385	2.313362142365437	1.1462291833615956	-1.6856255421592312	-0.9422570116500674
-3.1553560310335684	1.7557638446351138	1.984403896771293	1.8034435473578747	-1.7282089506834446	-1.123862463386518
-3.281682607165848	1.1107790931727537	2.7398434614643827	1.327551362199225	-1.6920057558875694	-0.9683407131991
-3.2149472804224453	1.5776244655942873	1.9232643350674115	0.978366546726299	-1.3289794894618705	-1.2973316228445608
-3.217390939218397	1.267776258730811	1.679273491808103	1.0908032895924988	-0.8919907221623051	-1.5233968892112313
-3.3104397258519582	1.6442657453125658	1.0940147085808702	0.9845024564959837	-1.858547519967059	-0.8600784271707059
-3.2794972088824834	0.9645545199696087	0.9784492462361087	0.664515202118086	-1.7204466106338419	-0.7305004194692051
-3.4930206772242975	1.421727944865458	1.1304922559218442	1.0801012695031753	-2.485237921805662	-0.927766441264997
-3.472142843638992	1.3290024323768486	1.9396168551625208	0.7350488026375838	-1.7334364430828555	-0.7456560606861788
-3.3444474675855282	1.1211911428515902	1.1371059771190077	0.9195460974583045	-1.7658835379561515	-1.2048550846130086
-3.4477407292351234	1.7682624056148195	1.3990411673005863	1.214751266824488	-2.249700231312967	-0.6493954548374101
-3.291091470018414	1.421944827085954	0.8722045812315699	0.32746665732022207	-2.1514114282236503	-0.3677980785618801
-3.4457090268368376	1.7243358471691106	1.4175235067088108	0.70660162109173	-2.155982371547177	-0.6878846830051145
-3.2018868802914553	1.3185032709650415	0.9683289035848126	0.8189075005680269	-1.8063705347717984	-0.7922531389066026
-3.36507363042861	1.5400168869144344	0.8502183199400959	0.8808222330777264	-2.446144967593997	0.13009277842239936
-3.5537179369966654	1.3416828463094554	1.241247636722802	0.4140862863036032	-2.1037491352474813	-0.2382152072764521
-3.255708668545934	1.2749372097191403	0.9958986198905074	0.8940329068584814	-2.3715937596806964	-0.2881348809906961
-3.361572146318803	1.4117934111610948	0.8231726115498537	0.897897105515988	-2.4613415103975873	0.46274799406112155
-3.2697580599377343	1.4403731691019144	0.9192648725726487	0.617560180009258	-2.617495718019262	-0.20738324172364822
-3.2980334519775476	1.290112617721186	1.2491204117996977	0.6702397608775181	-2.300669599772839	-0.01391301851888152
-3.271114631147351	1.0135953370995963	1.0527179669860056	0.5148733318865829	-1.6376319566783581	-0.18640325219576886
-3.426319809619915	1.3472095362532222	0.9889271115243988	0.6531621892775669	-2.5353767085035948	-0.4006552422826009
-3.2399020624762174	1.795993918173471	0.855710942193209	0.46237178959313496	-1.9970369336265166	-0.9248247284515557
-3.242510866859513	1.1555331661346129	1.16811745196969	0.733571289829215	-2.0327379626816264	-0.06046810903107255
-3.073832847802181	1.5596412427862534	0.6508953729406501	0.9509084984605801	-2.2833925906596466	0.0832186307466119
-3.131776392931143	1.1756610584986045	0.8372570846176401	-0.040818408483536496	-1.9524163571345123	0.35754293274701954
-3.162684482743032	1.4522081265330888	1.0261926247068338	0.2806980593222357	-1.7308384754768142	0.1875505049844469
-3.141125651523221	1.327131160265298	1.0196769660342957	0.06548420331594687	-1.8443296231083233	0.57462254512606
-3.075029139869719	1.4221875586959913	0.8181882862675331	0.8568911687228788	-1.7063286366903865	0.8491085066846424
-3.191568337483924	1.0472160717363719	1.1126357707770635	0.508930283434056	-1.8283949145686804	0.4882535776091568
-2.9839127429882475	1.3030222976265604	1.3114727576726648	0.4340691136859103	-1.60904174495203	1.132067831142992
-3.209099848690184	1.5536946834128598	0.6094702055264469	0.7660909898462375	-1.8054119337793404	0.08054867651506306
-3.0245324729786036	1.6023797662907193	0.35720852181920704	0.765929946237397	-1.5029199939788196	0.16446019457687247
-3.19790371010079	1.5321768063157386	0.8253305742423935	0.7628027023800941	-2.6145794121387724	0.21268797959321625
-3.2961426439985235	1.5818014993987677	0.7416333340756336	0.1521988324881437	-2.049353247393505	0.4411757064215851
-3.428866142772685	1.486135357633581	0.767515861568274	0.5295833785744706	-2.404372838859998	0.6583898769042044
-3.4158873712018316	1.3421768737570785	0.682516280987149	0.604146628239588	-2.7261619722122457	0.5426896107257428
-3.4633170779042506	1.7298242966919817	0.5782105549008608	0.8879887432058817	-2.7464593826128465	0.29071222119254464
-3.4737545380315598	1.3538235741330178	1.1831760420669588	0.1671887327486951	-1.9062845261674948	0.7933205635593428
-3.446876597847039	1.4728796555436396	0.5024437318903985	-0.5612145834251158	-1.7892127511421445	0.31883036202741555
-3.48342516515764	1.1222975554653676	0.5891030903923118	-0.10223851840405707	-2.068625535691714	-0.04088805187858399
-3.4339575032897742	1.12457009674489	0.7914237976641316	0.19226747613537964	-1.976411037193141	0.8213771759790365
-3.2593066735788647	1.2574825364589937	0.8167707902336495	0.03331362136395177	-2.182499460937997	0.7234724034134155
-3.370138919104752	1.1020638025390959	0.7550108924520311	-0.2565704359835368	-1.6648400532398735	0.1454891425618104
-3.2961198183574227	1.0228072602006477	0.9343798120952935	-0.24220214496376732	-2.3394322176167766	0.6033286776250978
-3.258747185139073	1.1615812600550321	0.7306412471434283	-0.26120514798287986	-1.916516701326492	0.7167527746487794
-3.3718004540567987	1.315701656976295	0.9449964770883714	-0.16344478117380457	-2.976444715759608	1.1200484971931575
-3.2986022993039343	0.9244681639311483	0.47078203996269874	-0.3224213762913306	-2.0447997216213696	0.2782972935652782
-3.3439597467821276	1.1672364375304605	0.42518818398875285	-0.43156588461447265	-1.6812476357846475	0.9102414985948958
-3.331506766050073	1.063574264811358	0.4468882388284656	-0.327397335011001	-2.285956973638742	0.39143089420463667
-3.4428107497407594	1.1734954019914656	0.8968793485499056	-0.1297522335274323	-2.5856147015062456	1.1755652209141252
-3.3323975098372625	1.2427017963523965	0.504351471247138	0.29861434712344925	-2.0949295867768654	0.22279214807482406
-3.532144071811341	1.4738243680360892	0.7782109418479035	-0.021237454647306142	-2.51076179369516	0.37582656971191575
-3.395193488831416	1.1205220158842526	0.7810089963798625	0.19444041809318863	-2.6963496339836075	0.09277313865403364
-3.3724283704308506	1.4476794251507168	0.24551830330488567	0.28483202674558517	-2.485795030037486	0.519291889445779
-3.6207796804632952	1.598136331111236	0.86183824747137	-0.21323505320048397	-2.6445988531064364	0.6192915534417764
-3.3556484361168843	1.6460449865371218	0.7369139421686112	0.054418073082942636	-1.801391308723305	0.4087251858555908
-3.300476608732633	1.3976082563082681	0.1886349126172203	0.2887683235457311	-2.2108401195604923	0.33147023197189557
-3.4003512811718024	1.3290696310720143	0.5700980367093873	-0.0442191757706423	-2.40953721409336	-0.020186305310232466
-3.1348889178296773	1.2875795950441127	0.24470744143670609	-0.17736066692188998	-1.8337580129826776	0.43541935974468343
-3.36200926001985	1.1508646074786222	0.7563788734215875	-0.020346069639815854	-2.567645161869646	0.10383089874963414
-3.3449729835817505	1.296909366057986	0.5700863491951641	0.07936160119487798	-2.0347010674387813	-0.00220238324541433
-3.4612151828108404	1.1555560073995572	0.8770293133626059	0.4457013575282089	-2.0065641133013647	-0.3837124950735047
-3.273951217314046	1.4252098523011223	0.6361211286877437	-0.3031512805741497	-2.5311909525154794	1.1187638481178275
-3.398054075599936	1.1501993903536811	1.0107003186911674	-0.11104903808543137	-3.101001676929509	0.3410090531861435
-3.4069629805106625	1.1203518723813766	0.9125539066327492	0.30291468817517353	-1.6434528965361634	0.4558850035048326
-3.4197579087425183	1.1722036339354531	0.9238103130512441	-0.16474280360158	-2.171689688283079	0.3299382549831857
-3.36663166649428	0.7729947763988733	0.59806281776253	-0.1191121754973381	-1.5076796542171014	0.5800198772705907
-3.45202107883107	0.990879753251314	0.632228065117197	0.37451093987296125	-1.817158977094857	0.9350722031967988
-3.291169201065114	0.6355445769958173	0.9107623380125508	-0.44848481689202285	-1.9752036922316432	0.4881108278379335
-3.30502121650144	1.1919798848773375	0.591877618863857	-0.30484587068642066	-2.6964670181551185	0.0586662956315086
-3.470682496596991	0.9992712376461976	1.2923408818818112	0.036550877648317215	-2.7012667536541306	0.17926525750567002
-3.4308038138403676	0.8714451208033682	1.0732169133199396	-0.044998289206822244	-2.1863084840774576	0.3635156983286295
-3.2480134087100456	1.5956024618664968	0.9812754152935635	0.249617582818141	-2.400998088919059	0.3427663001343412
-3.516920024891803	1.3380416561388386	0.8301655752702278	-0.3041048448448725	-2.323298461250388	0.41052012404768157
-3.554463723132414	1.0700872248872455	0.8695095618146889	0.11277587339168149	-2.806527745398331	0.6819905791635764
-3.415687488469804	1.0844462193989564	0.6809839485631901	-0.17505604622372584	-1.7599358807935346	0.14682717474596285
-3.3622937716730488	1.243566130218871	1.0573788758335843	-0.1738677674066758	-2.3203416180561067	0.16431814196124794
-3.4387093980922163	1.017967366682681	0.6683099644164048	-0.14160567928863071	-2.5202856716288546	1.1350136833105275
-3.4955591270161515	1.0198754635830467	1.172449002731299	0.1904869907280844	-3.1877885344573587	1.3164528676624685
-3.4731980086189442	1.1830753608105609	1.5598849899166938	0.09028685960108798	-2.699597650843957	1.276054997443092
-3.244859229650349	0.9188757212927987	0.6203648669814772	0.624535819293438	-3.1301708724885877	0.8431177533504368
-3.3721239257784643	0.9712416939090424	1.076080967150586	0.327335755794708	-2.7970857929343333	1.392973712802766
-3.4780783564043447	1.1392590292890943	0.8484994075731465	0.6885925690827985	-2.281924878163615	1.7774773378670738
-3.6700130693593764	1.2330721715776707	1.209639298871311	-0.3509557667505874	-2.5984263680744215	1.0499899963830643
-3.51862528341515	1.3126058880135578	1.1151660866707798	0.5139468239772547	-2.7939159812926033	1.5058209778871958
-3.5379643315372418	1.2141269941616502	1.0755699730435104	0.46795845623073534	-2.3872782242431425	1.7261343533904085
-3.3287537785396197	0.9546430243959957	1.0409811997561589	0.3462415707452767	-2.6054939753259485	2.3039905292554845
-3.5753958975537055	1.1590886349632599	0.8818797334842118	0.49287405966197617	-2.344809132676141	1.556435363353706
-3.685285385480669	1.3336468931715275	0.8401152364069229	0.17718390259891492	-2.9900235087664453	1.6111625227476551
-3.6242325000708693	1.7815654224375068	1.694608568278456	0.5268561148301831	-3.244281963405883	1.2168580902083082
-3.5996790676226267	1.3905685968907666	0.9241470569874561	0.2380717105940604	-2.8759489450360487	1.147080531760178
-3.6135194435238045	1.3607768889860727	1.1309234229645226	0.6149261721739636	-2.7560185095632326	1.5897634592006247
-3.639480536289974	1.2974331900718707	1.6731813585937654	0.8116553334666959	-3.5171925508577244	1.2279930395294114
-3.408413545792493	1.0340249314661998	1.385829733227002	0.4268691660530414	-2.1393248481190947	1.3558173373596114
-3.4287510865959003	0.8388720586463321	1.4128887376484123	-0.012955565806780978	-2.778496210900177	1.238636340889836
-3.4332212760210377	1.3006012777291542	1.6515273835648265	0.596335508007262	-3.3829398272046363	1.990633836359621
-3.279076460983627	1.432140196400967	1.0568176592963703	0.4726968589097217	-2.962951626217022	1.2900170502862316
-3.5548896584005196	1.3360812098108452	1.4115052532232983	0.3866071085692345	-2.9774606358248588	1.635644496871355
-3.481851363765128	0.8161231267587705	1.2750249255929713	0.37585357753008425	-3.690081616579202	1.6285040109130025
-3.443574065860508	1.2400061872696249	1.3223125379297163	0.18340519325551236	-3.0380068934231548	1.4153510599703973
-3.357387354210574	0.8652151222192928	1.4240626083343932	0.25729071003788806	-3.0795265761565416	1.108527861118144
-3.6105900163414297	1.0803236424250606	1.2735634634448867	-0.19481955313793292	-3.1787350322993677	1.9397995761804632
-3.3955242179741663	0.7722052999377322	1.1506003366527688	-0.05998128500583372	-2.6608370914645154	1.3130362357473468
-3.5191037959969758	1.0218885900694603	1.198781125343121	-0.02082364428834338	-3.2666792167533623	1.2137792946054806
-3.470523199536231	1.8001313645350985	1.0689778239366972	0.6504588514394647	-3.4047122895594124	1.2023130912469826
-3.6534925343585165	1.0787178534317297	1.2652208494713013	-0.18136240733793024	-3.1718974182992308	0.8855358544877039
-3.32735432778773	1.0058823199289226	0.8581203977159022	-0.4867164600286573	-2.3881218756871463	1.6027547547461922
-3.5310061963413335	1.1193610308093556	1.0833343996895586	-0.14697647730917762	-2.877578893322298	1.0603979410666264
-3.503962346283343	0.9690717228651697	1.6145702730588378	-0.19791195470408005	-2.9148862999083676	1.494533730098802
-3.5906238412127283	1.0401795514806231	1.1531878305410534	0.08752146809164763	-2.5812171283973333	0.7525580903162079
-3.441206205358316	1.53907069332152	0.9404612481154336	0.1915294123652745	-2.185844448012091	0.6429474392478502
-3.5713905304299756	1.1373294495363175	1.445503505359801	0.19676634437308682	-2.5919061588372436	0.796963515187166
-3.5091554870385404	1.0687413613853118	2.003557614449218	-0.29156518038489454	-3.4056196037334683	0.8308948804958585
-3.551308115963941	1.3457535093931927	1.8185939617676208	0.16595348638841878	-2.9682871912444035	0.36457782532374094
-3.470443959477576	1.1800064195930196	1.8027812925711377	0.17521102218857149	-2.8461000109309986	0.6596900716832416
-3.489523308883803	1.0780971837326208	1.4324424170585643	0.31275258853386156	-3.088554380902204	0.5186174970910108
-3.6104653135033886	1.1414617079978207	1.3623155443257808	0.07321826831023587	-2.7057838692540486	1.347216279368954
-3.464377734375042	0.8146159794093997	1.3139464279210267	0.16635107387663822	-2.542726927633263	0.5243307520055157
-3.5036380869196178	1.4502985526404093	1.4050558481793822	0.21126960970242292	-3.0223810224038714	0.8021449689980709
-3.5917062257089754	1.3534927183549526	1.490535482731044	-0.037988177558742175	-3.0579719832043204	1.2500385250163242
-3.499992743440285	0.8389905609827988	1.3426443387740579	0.02382750311216547	-3.092955741524735	1.1779469606934176
-3.642345601455016	1.2547180826943052	1.53107406303044	0.10106476167387224	-2.4820537672118514	0.9883380253064576
-3.234961950042517	0.9051276246221985	1.3850515363982123	0.19166616244585627	-3.347533444848154	1.3501010640872138
-3.4201063978092243	1.0847545229246796	0.973497922780389	0.397737512066347	-2.6829421885062565	0.8957561668244798
-3.613049419374381	1.1285505168253427	1.2747928521806025	0.40830128520860764	-2.187786125196467	1.157279944707695
-3.4679706558668846	1.234070489660517	1.1036052223441044	0.4377930963042153	-3.3000771980860404	1.5711111560503888
-3.4869335931627785	1.1418631992759087	1.017753610464801	0.25871095209622963	-3.108033682663736	0.9184773722442334
-3.593006291130686	1.3607281193592298	1.121539692401585	0.3607236687252331	-2.674051264713966	1.4765612432890312
-3.569477897452038	1.03114208333578	1.1989219191843445	0.13382631659601996	-3.7360230583141343	1.310646910321399
-3.5257232881639764	1.5193228662518639	1.0852396964949	0.8234955443128887	-3.0976854085612735	1.4960950816387224
-3.3999330103050167	0.8007895786695616	0.8605739110372733	0.2467969192793619	-1.89031288683791	1.3465152891057297
-3.408080376271417	1.0595525135271175	0.7832549426988841	-0.06223352457885167	-1.996006339699329	1.2939038007994788
-3.484608731948914	1.3307368342636519	1.300186518988044	0.10019277926473508	-2.4630189376381355	1.3393625295872589
-3.3576171342182795	1.063393879839299	1.0183327938561058	0.24350859577901235	-1.78547215322182	1.7447341633277629
-3.4314549446689906	1.3324230591541073	0.7805248157284419	0.3092652513471108	-2.8731449219239975	1.2303861803634926
-3.5410284531160867	1.4715765035663355	1.2586158008349084	-0.10288181156090365	-2.8062913226828607	1.1163642116457324
-3.4731509202517046	1.1176987790181572	1.5207642101364292	0.5702560399325324	-2.790563496883497	1.2348503846564638
-3.3410547488155586	0.9089278897265988	1.2470016232400372	0.3115197263180365	-2.8241772294594014	0.8211394712365438
-3.5462673473615265	1.238028709696871	1.009537724632367	0.285974087453646	-3.1222918663072448	1.2536291374246986
-3.4073063865790454	1.4766346486617938	0.6113637548835609	-0.29290574208239206	-2.622000931368998	1.1766212491317831
-3.2933974405909545	1.1434611541518998	0.6253800357905405	0.3521334370241332	-2.852006641176146	1.804695726803556
-3.4710537232167105	1.4573771884336755	0.8415590798898894	-0.028157337166914043	-2.90300886350875	1.1789027086536292
-3.251472884687187	1.0206799720669164	1.1191542103395666	0.058351933236574005	-2.6127512458364466	0.8728036497464046
-3.2629573304150536	0.6747440681429934	1.2749230009831205	-0.8131238743256469	-2.501509351421877	1.3147432583070526
-3.288133270598907	0.9650306357692532	0.360604736922737	-0.6031778940018736	-1.998629877838615	1.090816400560654
-3.3650367892845177	1.0377268993832922	1.2907907939066243	-0.1605624283949696	-2.2929533425367117	1.010750994253499
-3.329116934162259	0.8230256027538417	1.170205300641285	0.21232190925602584	-1.3711690269888728	1.0670711526950614
-3.1321162285626185	0.6853268893719676	1.1550016379131154	-0.5217751227302716	-2.3158569571291365	0.7293548762495718
-3.2532508769506743	1.0833924270592092	0.7920703792795402	-0.5478571216944422	-2.704675663383029	0.903461639164655
-3.2454013038553713	1.2399948050871783	0.5501111634919706	-0.9835325921389173	-2.2489849823551835	0.42258946464154173
-3.3626397755447126	1.1388970363729831	1.3414748296327959	-0.2678835172783004	-3.095467770043099	0.5217000815597492
-3.11676822792377	1.1166656084859308	0.7228404985184805	0.07977402132517442	-2.788020252986155	-0.022982579392204827
-3.5060520035613294	1.1295985773603308	0.7190569987101831	-0.20656421947676695	-3.1262606897285004	1.5844766954226888
-3.4095214625784362	1.139834075027931	1.0327212547999909	-0.3576966875065162	-2.6168651807169763	0.9857397316130732
-3.295044716422093	1.4419166412348323	0.8801373307447449	-0.39426527558265423	-2.60709534697424	1.0813284396772267
-3.365166179176913	1.0747373315203783	1.365873000376942	-0.47096513071299506	-2.7391909885834775	1.1306649832437
-3.58646619550767	1.3324160452938503	1.2245275064693533	-0.49948488249086487	-3.074818646320509	0.19566911315632562
-3.3302693580667055	0.968166125334058	0.7691196280956927	-0.4868678692565474	-2.61639713098893	0.8247768426089239
-3.5063344666804186	1.042982418903198	1.0544490767214287	-0.5628011954609388	-3.551415088886952	0.18609845564093508
-3.458314462889044	0.9133656754084449	0.667206810496775	-0.8325354207343567	-2.787733025277156	0.8523231134106461
-3.4776053546735137	0.7971367852270719	0.45467101802398574	-0.21098994972678653	-3.11403034322364	0.9610588864149406
-3.470959434741506	0.8910206888797112	0.883437037928964	-0.161479696797577	-2.6745387580295326	1.3711815956405018
-3.4700413115363506	0.9380970511755794	0.22208790003994497	-0.6443888046751196	-2.378043996014509	1.2176048874913115
-3.751583260145411	0.8376836226862827	0.5576105164214065	-1.1648374216918764	-2.014581178021271	1.2731885874233968
-3.5584515882733907	0.958171019395595	0.6240464778595431	-0.6103352710006327	-3.013429029037544	1.623380474892647
-3.6384563673459036	1.3056499460261861	0.5340712816058846	-0.8312493914064938	-2.8433358978700767	1.6093371402954832
-3.5097226246435875	1.0352307360651294	0.6582113445187642	-0.8195830656336577	-2.0683738974284163	0.7175805096894083
-3.5632878178953176	1.0704684140363243	0.32884031484369075	-0.5086873988916015	-2.1097146394972173	1.1487467306437447
-3.569610675109431	1.2414134376920898	0.8170819953407438	-0.23377436758254866	-2.1715186190331384	1.0971575502233324
-3.370116968898164	1.1682862519949397	0.3918420696390691	-0.5160281784956291	-2.435314155950068	1.7899311662451711
-3.417637395323939	0.8882538868576738	0.5282548185017201	-0.6277655691910571	-2.0367732570187806	1.4919542222345057
-3.5204824438971167	1.2606894262863595	0.6948281711766622	-0.8630025526787013	-2.58436270440313	1.6955791286573016
-3.3801331015919507	1.0438800440067628	0.3319713519287812	-0.6283837635887018	-2.69311169551712	2.005830673034796
-3.499557486711245	1.233266962357114	0.6234107963268081	-0.7814738143448334	-2.978847074141151	1.3885295841283032
-3.4256393611249583	1.2221391958497758	0.47250962267018887	-0.9083645844650907	-3.096213777411039	1.9946290070963717
-3.5921032863943836	1.2173624174926343	0.5442499486827987	-0.731592034497696	-2.393231449633797	2.0874309003037483
-3.548259539621264	1.096808262692941	0.4240379862878334	-0.928897930438523	-2.393128676278397	1.6778698745828862
-3.6151145681284467	1.3833564439670847	1.0683951963392981	-0.5130550874349593	-2.8040565163748217	1.8638948278080916
-3.6161991745668307	1.070171381022718	0.8320991306795669	-0.5162232836356834	-2.442825736445606	1.9893488422071912
-3.4991406744074665	1.1632782726455528	0.46909200066086243	-0.5135960992708256	-2.203813886255835	1.5519988015171187
-3.490896424726715	1.143160926572391	0.2895276206183547	-0.7095349454953972	-2.8307816130509296	1.6361597663883516
-3.466831090051271	0.9600982728765701	0.30546657405722555	-0.5618943256321631	-2.2874401112717972	1.510909248983507
-3.546131552131568	1.3223635044517639	0.49749578103434977	-0.6336025920325783	-2.8092263426946547	1.686129788127782
-3.470075870062662	0.6506020177976102	1.216073780044848	-1.1103880638441976	-3.1268155524344423	1.646444550570369
-3.4744935677500663	1.2631454133800941	0.8972751978556247	-0.895809238719177	-2.7742933927673	1.8470791173374232
-3.391006178869344	1.3961966090997295	0.8676786719929824	-0.17526382333051005	-3.178545019674673	1.7643203449426197
-3.3411441245850018	0.9721116439057599	0.6268180108036342	-0.4987450676405515	-3.0044785896909576	2.3711853813154447
-3.3950649086779734	1.0978424707355796	0.8282154258822875	-0.6356662866506092	-2.225424959167733	1.2103543876944032
-3.707880716380925	1.2921158134341166	1.161563705084005	-0.3694905447887427	-2.6127850193823545	1.8633571331193108
-3.4121805980448365	0.8541044335608249	0.7041827110305502	-0.7056734796540797	-2.5598951667087118	1.9751382462172025
-3.5313257393525657	1.4734470836930387	0.6776675498074147	-1.2438814210847886	-3.3425643049361766	1.7594346524862856
-3.6232639254471346	1.110891541555826	0.6177346421032969	-1.1295872849073851	-3.0133680955946276	2.2198036160791865
-2.8002841673137913	0.6048845959002072	3.915509130193022	1.3963785416249048	-0.43610976945715196	-2.2540780793797572
-2.9242482716295286	0.6920634734260885	4.077450628238319	1.4577189030049569	-1.3564933453078893	-2.5337744676431746
-2.94419820761238	1.1630372171870436	3.8157629125939083	1.252899884361125	-0.9979087886779265	-2.181815238786302
-3.005187931718813	1.4906380675477788	3.099354685388768	1.3686076281498372	-1.3357642544773305	-2.9193630162066526
-2.876749951015048	1.1390665698949376	2.6714107781804337	1.4303909222734292	-1.1945595817742338	-2.80968070894754
-3.121900728005616	0.8718411464833252	2.7115141480861498	0.7278463366818604	-0.8539935306418943	-2.590963628806229
-3.027669938357228	0.6754732283221241	3.248491113430976	1.4462063117773525	-1.4128730741068938	-2.320368613321602
-2.879744892762415	0.8991813630869995	2.6856592210281485	0.9707117515744097	-1.1581173602152233	-2.1937786458163755
-2.9387742239457753	0.843585818649047	2.4412587717429166	0.6870181696191358	-0.7469867530160739	-1.7323027430723357
-2.8631423623261307	0.24642109872448775	2.9356084730584495	0.7377347773489095	-0.3213386110255312	-1.5419305292219274
-3.0990357169355667	0.6170160442547495	2.34955433395422	0.5482901904647487	-1.0750531423092162	-1.3806228610208087
-3.0215838669482844	0.6417955739800267	3.052405186700605	1.0200307558346893	-1.34503861156677	-2.066287309406426
-2.9933450891295066	0.2687832448009449	2.6442624041094813	0.7469735440809238	-0.397793628143691	-1.809631247856915
-3.1111969783116056	0.4347142775549244	2.2662254012478367	0.24528154640304198	-0.8481209606941571	-1.201273260949363
-3.1908792388974487	0.5435524603230344	2.2438934258779457	0.2725437381707085	0.041921815065493695	-1.8605792004465378
-2.994500842287249	0.1847377846129611	2.524198676125381	0.28686554965165145	-0.24907488685983584	-1.6332432801839079
-2.8488427622713535	0.10089700438851795	2.8065109288342627	0.7447569436458139	-0.40406725052932535	-1.6322975483181517
-2.9761753032509373	0.38549997043572237	3.4471895172010187	0.7340625282508446	-0.4517684046225452	-1.7109063510613118
-3.0675614399291464	0.44021711396613256	3.204189997733269	0.41252716803370626	-1.1214083201868301	-1.3518427198608554
-2.922896738572496	0.30238055267166286	2.9458653077785533	0.7264951013935546	0.22244083482797467	-0.8134545385762578
-2.8700567515439777	0.1705848515900658	2.762562713513396	0.036392693915871216	0.3813377834782612	-0.7478645863835127
-3.144552715713032	0.6533636737790186	2.605424104730363	0.5022244435629397	-0.6633909501752088	-0.8180461448302153
-2.9077884186060676	0.432428785559105	2.778549529686489	0.11302459683450977	-0.22703856524389066	-1.0904529718046383
-3.1906085660250647	0.6733896715286054	2.6790704902486544	0.06473128968003361	0.12919464256429888	-1.5786956127128857
-2.9301285997193856	0.6393824148378959	2.5925712837740558	-0.09230296894715684	-0.8098909154579761	-0.5026131687625706
-3.123536969293041	0.5986691325731198	2.469232884190525	0.6592769976365526	-0.6635743412465102	-1.0299332643328623
-3.389606177156725	1.0731984601785074	2.6100051326326126	0.4071204994301442	-1.630661744581401	-0.3999343946773797
-3.2175009396140783	0.9110287560700023	1.8796480824358892	0.2111613403188105	-0.8188997914379084	-1.0186102023327628
-3.16545551151275	0.8377959460948721	2.1746183949429936	0.5699098951456055	-0.43153084859567353	-1.330990107186786
-3.145648132001451	0.826438485228668	1.8714832567653972	0.2806407474007559	-0.6471233342767115	-0.8495372030564121
-3.216930462586924	0.16251371317362484	2.617389006044186	0.5630874558875976	-0.5780720913630679	-1.1733015075189384
-3.337940118708808	0.7323255616269649	2.3212600891084554	0.6131925272754974	-0.5076180276057599	-0.7613164793629066
-3.2508227412076636	0.48884340147938565	2.1050388094924255	0.5837994903285805	0.07721813550458032	-1.225784649598437
-3.2193360227076795	0.11120439904000837	2.461467701502035	0.4621246536772061	-0.6713745376192617	-1.2626852636461736
-3.280548340898413	0.34260530616691454	2.460276105232485	0.5316072249130417	-1.0273032703838905	-1.4405168984410404
-3.2495907912699504	0.5488141624320676	2.3962199385857765	0.36052209498485116	-0.6168031031629503	-0.7959817651872078
-3.188932501679867	0.7188416078144767	2.1637138510779828	0.4972767748956153	-0.6124134282258888	-1.0118772210372273
-3.1491904835633555	0.24310264242553542	2.2321681895971537	0.1777127332875458	-0.7512767286841691	-0.4915909748681383
-3.2341385768703583	0.9127897739962114	2.5785951050546867	0.3301258851282506	-0.36257014977326546	-0.9652786908808216
-3.1291875436716	0.5231842333544635	2.7121168959349844	-0.36385844485473356	-0.3178249407968996	-1.2228105183137896
-3.1027442740479345	0.5628790883361061	2.246353532661687	0.2505986322885942	-0.8900478949571141	-0.9352669363881633
-3.317068863116516	0.46554008372542316	2.220569730059314	0.08416285703312276	-1.087407629927768	-0.9062836577593547
-3.1487368080956952	0.1835256156263229	2.2755945164222187	0.31740635407742745	-0.5792268151124397	-0.7933310418908659
-3.2588138210208464	1.1013485426762106	1.8438961527889592	0.6224827030174006	-0.9393737259043478	-0.5403452662730059
-3.1315027829386475	0.003788581045750101	2.1597500253010615	0.4835994509715156	-0.3783261840775122	-0.4721602660509073
-3.135156603437066	0.6377794324776007	2.4932590273733246	0.8420945645902378	-1.12297003741917	-1.080669845092589
-3.2400590876662756	0.8634727304480364	1.7700927276476561	0.9640045207363814	-1.3384069494066013	-0.9406525830170585
-3.218747025843906	0.7178157393912803	2.5546641548486675	0.20850858364501884	-1.069867677109337	-1.753176685994374
-3.213355709619677	0.8425949837408108	1.7160357798463992	0.6777960422938757	-1.1975036659347444	-0.7904848399054959
-3.1025331968882255	0.5130277328425404	2.145378679091001	0.5355167491042154	-0.07914497744805726	-1.4443541459955944
-2.9458069023791644	0.21273765867102054	2.4367238883226814	0.6618094306012974	-1.3139461085656183	-0.5101631279124633
-3.080428988409875	0.7125331394225529	2.312769823791151	0.5397412788594032	-1.2049985570199087	-0.27210350389552695
-3.13894858166457	0.3687758157409128	2.522502324223675	0.2927669265286639	-1.5761457141561177	-0.5338504983906336
-3.1918682542490195	0.653013363904309	2.4195478541006366	0.29118215264493397	-1.7964239655134486	-1.1438556280938748
-3.0428765184732263	0.754912566119003	1.7229814708255222	0.3880126136288029	-1.2823478791968297	-0.9483531083095504
-3.0405555122086887	0.30956344378583345	2.106448117150947	0.230474499049179	-1.1769007685923056	-1.0292126264400836
-3.114548663334269	0.7902412157832149	1.9006166108949758	0.6678086881609993	-1.8966413592547444	-0.8819520056814898
-3.024347652380352	0.3939771154309934	2.257612802428366	0.30445435695786416	-1.491319048042241	-1.093352698236629
-3.18219227463552	0.9250683897212773	1.7967152461536404	0.4827752740393949	-1.2819961004679639	-0.5500910315572787
-3.212303425668778	0.7234504740688646	1.8763875714931708	0.4353531224178677	-0.8929649132033411	-0.27396203951286524
-3.2096619742141432	0.863598889564202	1.6304600182742908	0.575219563276882	-1.0086852287908414	-0.5143749841384365
-3.01183543250755	0.8385910260618403	1.5898640265207002	0.33276513188667195	-0.9095259827321306	-0.1950396415546199
-3.1552631134741373	0.5063882465880196	2.182776837049107	0.10053932198255455	-1.1966573883113805	-0.2104568502716092
-2.950564923273552	0.5720488358463292	2.2045218981669725	-0.4783156363721981	-1.0980016225685767	-0.1772306014710111
-2.948502510470649	0.65945775948038	1.6620546339629092	-0.0912584932657027	-1.2481644170640211	-0.9760771601098349
-3.0246255808906364	0.8137143283006188	1.8978741446496232	0.1322051493170005	-1.4559955838301843	-1.1240246207192643
-3.12908164622861	0.7690493558448629	2.330180310256285	-0.26934724867572457	-0.9148678427102428	-0.22480174394169106
-3.189122168923599	0.4418836316308967	2.5504393516391444	-0.5362788787561716	-0.5956100558924897	-0.2474754773009305
-3.1091627664631565	0.8561922404450755	2.4707262682791775	0.12119570818801359	-0.8009427206865618	-0.6807945975841171
-3.0407694152176905	0.5400939982065405	2.7773810015966167	-0.5069155244666324	-1.207863144937195	-0.4206712285986129
-2.856131610998097	0.21670186415183443	2.4860205884454953	-0.14934662722400974	-1.0874640484760019	-0.20942491342677283
-2.904759113839334	0.30161894836855563	2.773815852269635	-0.3266583298091575	-0.9277049576467218	-0.38298493683937124
-3.073594763543093	0.26394973812902167	2.7169108707211844	-0.13558367390038006	-1.4322299217969432	-0.32440010756849713
-2.981057205270146	0.48272686637351814	2.404882048628002	-0.17378631499819225	-1.0446864925109483	-0.31276982661189356
-2.877217108747991	0.4017936847176092	2.2439268164046595	-0.09352361558490244	-0.7718246269572958	-0.16610219341324423
-3.1377559074537613	0.2782576005880957	2.248729327526845	0.08021508984977715	-0.7663305051164814	0.10944857564322907
-2.9521299401244048	0.2572046992986936	1.7899466040145395	-0.48951170156310125	-0.4972312723692799	-0.1591621110867779
-2.7697712735948063	0.5778934070993338	2.273931438719041	-0.32361544928592195	-1.0929743913116088	-0.40449890524301724
-2.877524708551678	0.7182460028598816	2.140475056143909	0.19224474868104396	-0.8201637772593736	-0.3603879881510763
-3.046481995143963	0.4606959784291713	2.3328271131998415	-0.349632999962291	0.1623107281285025	-0.1958452064848858
-3.136559572638817	0.3653468555970797	2.2621450119128585	-0.5380114812352796	-0.8403955855511592	-0.26315369602285554
-2.750063585135299	0.23209576116300043	2.1752387125616996	0.07858469738321255	-0.6190495808016276	0.2657336377009468
-3.136470274256711	0.6171337250187051	1.7938520455381628	-0.35612276753304994	-0.7858047737425106	-0.3367391447396013
-2.9981967813699275	0.41479328367835966	2.2151997836179182	-0.2901600743868102	-0.5083912188688666	-0.7842455955273477
-3.1996589775776094	0.7116793344671437	2.222756319890074	-0.7163655679400474	-1.712795642720054	-0.4568508175196636
-3.057235684174692	0.6741729240120531	1.9184271210492931	0.26989568660357033	-0.9041939427748671	-0.5136781735264596
-3.0955701417300356	0.7660247321850485	1.9354615801355046	-0.13991206580439164	-1.437879726569447	-0.2502648427794232
-3.042027291438551	0.3930165576863359	2.164396108497395	-0.2859141631006507	-0.9973872244307527	-0.43491155557793354
-2.809856041571865	0.31917299278365674	2.1698732210523	-0.19885263131135866	-1.3224151207742092	-0.7356540608352751
-2.87403873955906	0.4083051112513492	2.3254920145501	0.4990026615716043	-1.3418107469724836	-0.2947241236685022
-2.800367839478116	0.49850361813549815	2.1063795802853402	0.31541931728175465	-1.0322033260281556	0.1473113575584498
-3.0130480820780674	0.46214472130632417	2.505990783249781	-0.303553043328594	-1.2659210545416208	-0.4886695388295564
-3.0690877716314757	0.9665536594522481	1.6687970565857733	0.36386341404850175	-1.0930340043194922	-0.5877002301163751
-3.0415400432312705	0.6731947413558559	1.9746728760386194	0.07875065234105955	-1.3047839179698044	0.05984961998149374
-3.086729183745384	0.7648413155906137	1.8273369625746914	0.27172748816182396	-0.9067819960831064	0.1190473741352372
-3.032168941542296	0.8524416560237285	2.0693007694196313	0.5124001254505025	-1.6137647378041429	-0.3651624197533868
-3.041540039174719	0.6093083479809364	1.8561781237916324	0.14211691120959102	-1.8484294795925307	0.4913194393936799
-2.842144531842672	0.47348781769846454	1.574431426011825	0.25962835400974493	-0.9843007781321121	0.09775696488713992
-2.8639875294780963	0.6172936567723237	1.8957315246862265	0.33717090166988367	-1.3865791070425668	0.09858132542660958
-2.963207740541429	0.6173028813147593	2.160204082536053	0.1330291123750051	-1.3498463872503184	0.5621439991788691
-2.973307190461742	0.5215149886224884	2.160029751568794	-0.02073833740135611	-0.869716370788322	0.14014921751652246
-2.85523431633468	0.5272366419116833	2.259266133451473	0.2227092597198096	-1.5193381308590914	-0.18730429489353934
-2.7959552232130194	0.45204985419337224	1.8850042374813818	-0.13255792484402124	-1.6723696176332197	0.4413673484526852
-2.9307207071585513	0.27904800634077354	1.7260499633010056	-0.31922634189296484	-1.205358692240184	0.7426813739843141
-3.1024114706279313	0.4148571579347329	2.0224959171919257	-0.3513186577556641	-0.5104176370000909	0.44564884431358115
-3.086196705912803	0.875741549471827	1.7918580584304942	-0.43195280646599343	-1.5550282303650123	0.6900093209571408
-3.203218734585259	1.0701032098359653	1.3255302294828246	0.5168467004713195	-2.290826626531035	0.4301524293215665
-3.0378091201000412	1.163183945432442	1.105197065368702	0.4767699963287606	-1.740237939202492	1.585243900285841
-3.1285939276747197	0.8725298291083503	1.8070819978918955	0.24941941090633446	-1.47612433181166	0.5806584273457627
-3.0163838297306746	1.1154747124873536	1.8953754140039456	0.43504611677978317	-1.7472233748744264	0.7827976722436356
-3.048372405843458	0.961795881300535	0.9905133461016453	0.25533331179445445	-2.147498529517699	0.7923464113405502
-3.0841937777281183	1.524524916159922	1.1095878921499844	0.38279219823093497	-2.149033528472236	0.9104521827596443
-3.116074997561785	1.0025774437479797	1.44866180729768	0.32726709597199966	-2.120577579321254	0.6747834482592474
-3.0797826797966072	0.7968411441811387	1.383838847490312	-0.14024000026429806	-1.790531345978907	0.684913883518119
-3.041644069746934	0.9368535274809309	1.5193059434364533	0.03616414219595121	-1.6231800532781482	-0.17179351810313384
-3.0635248054755335	0.7830618175262838	1.5932874692507466	-0.1284873238153128	-1.8540588291895908	0.14950555304988192
-3.068206576502906	0.7487848913159836	1.6528578308779571	-0.5081300300160354	-1.997099403066269	0.20508116822569356
-2.8155821952368587	0.17801992109949577	1.7664308706473086	-0.18069657060573252	-0.9657562698267208	0.29166143119625243
-3.0772962186109556	1.1109789733522695	1.8150347708490793	-0.04606612709680377	-1.5113482124061133	0.5431999858925621
-3.001901326811372	1.6704025576797248	1.8024210984553775	-0.0990691762097049	-1.8770493945930524	-0.10176571532138616
-3.167688850163712	1.259014497294151	1.7736431852622268	-0.04373995888504523	-1.8235759659043898	0.08482288130136173
-3.355678880580549	1.5413495637365389	1.706855875906614	0.31861516570244736	-2.0653721171400834	-0.6358943869692939
-3.071743633379789	0.94287982322054	1.0984836106929015	0.613681838628535	-2.0326127510345104	-0.12085674696310521
-3.088773482886174	1.47172384259161	1.4916722080384184	0.9850920274556183	-2.1104863493477017	0.04219518445765005
-3.13229565191555	1.3575869214325458	1.5066183532114015	0.5329263303133941	-2.471521358254365	0.6782224058354356
-3.2304845252121	1.479982525364825	1.2025795005073476	0.2739886228936656	-2.2216479005201633	0.9617045076806707
-3.3420155889323	1.6392236073440476	1.2799621667281702	0.1598238251540169	-2.1031110588832376	0.25456642275318664
-2.936368361693839	1.2517326606802595	1.2069334897565276	0.00631242158410153	-2.1310415243483907	0.49478733851146034
-3.349717527142261	1.3448171284650239	1.0034141043174358	0.3926296904982628	-2.0382933956142413	0.2352614963572533
-3.226888946191283	1.3878155262215137	0.8787967543667595	0.6703544834205943	-2.049225666356397	0.5611447329191961
-3.1396664566498007	1.5389700949681713	0.8239002515024629	-0.08918527075175642	-1.8432709421066846	-0.6312508181912653
-3.3594520059420225	1.3600624464865627	1.1967566700913788	0.021523076172482426	-2.492217978341227	-0.2512895774691111
-3.2249695900035897	1.4570132279415189	1.1510603622793116	-0.07471639844177833	-2.4502131807024137	0.04658053158445874
-3.2951236852142407	1.7219520435973978	0.688374386206137	-0.2608916021869573	-2.0676401836761893	-0.22595380514721297
-3.4020370714858816	1.4555091394186166	0.5192469034573218	-0.5253619289922902	-2.074398404079316	-0.4222591807751245
-3.3991634137552786	1.5178292128697197	0.7304544527776609	-0.3263829684679712	-2.484928354880341	-0.16416419920853628
-3.43915541421651	1.5591459698926067	0.6845704175436464	-0.43823678344593764	-1.9468625574034524	-0.09162352481915875
-3.228161327271616	1.4191498290612972	0.6236107744391983	-0.15530142846498285	-2.1967728698468187	0.10626168276492622
-3.2008166315934306	1.4467048784895842	0.40124415826983395	-0.5385922190394653	-1.9279414823465233	-0.4410085018843504
-3.3525401964461583	1.5866655715325337	0.7136064208900234	-0.39456769035028283	-2.1511012747551845	-0.19254498018797897
-3.223066398895451	1.5017941253452	0.27271669905034357	-0.21225703012920882	-1.9931018362378161	-0.2192459205782848
-3.350702422382264	1.906449141041795	0.42673540752275296	-0.022440994698325	-1.754107250762074	0.011160399005009078
-3.164809324672416	1.6152432848223481	0.39087716771009023	-0.3412713400534102	-2.613797815128936	-0.16164441505897378
-3.278132888101876	1.8118911604229135	0.45361864144801073	-0.3501096999644193	-2.084064293698309	-0.03405458603553235
-3.2135082697370976	1.612613137927459	0.17044007838198877	-0.23583836708822675	-2.1332305608832898	0.01848165098276211
-3.1391661936654596	1.3358293129088168	0.7424388275467997	-0.028061917651382662	-2.165179501549309	0.899809429880843
-3.288598020441267	2.0333314167594545	0.02659675377124876	-0.19513058576647235	-2.236862929266672	0.26032830235720805
-3.1661898878296704	1.2728683364415512	0.4214076546629682	-0.5174006489517887	-1.934727244197329	-0.13164643810268045
-3.3246570155239974	1.312750764893613	0.21222029607043827	-0.32762005400990063	-1.8432438329441245	0.8041450535600665
-3.3014584072605944	1.23716020442498	0.5818198339423989	-0.3605745529057943	-1.8659263518858813	0.5420024666799484
-3.5905322436560447	1.3352129067096385	0.8106520388027872	-0.33946842740916827	-2.1281458339323125	0.72276738726884
-3.3282107226900566	1.203733748777181	0.5444695549387228	-0.21749241125544477	-2.7075502420777697	0.22189491440371223
-3.2949951278023835	1.0981984028948075	0.5832933988137949	-0.4224977406855419	-2.921641586765775	0.7964380578411616
-3.301084133025114	1.1581030956321339	0.5612169676349071	-0.05606527367144587	-2.8671854098051015	0.1575337144592095
-3.395683471964764	1.6431802368323107	0.47574653068426964	-0.5917488623272567	-2.637697733811076	0.22996722763741326
-3.249088389785503	1.4096951821312937	0.7138771918618633	-0.6767974310154471	-1.6803686059674987	0.33700030461585023
-3.339726632804399	1.6956454155668044	0.3229710587018825	-0.1418550678462439	-2.3039209216439493	0.3305368313195651
-3.521368247026664	1.2899011859528684	0.318728132321213	-0.661541932455435	-2.0127417515810064	0.4466700799555973
-3.143239297603959	1.2141391907046626	0.2950346402300644	0.23596878964299112	-1.8758222206189408	0.9295738559426855
-3.2481278486330507	1.40592152695943	0.5458057256274369	-0.31506962870926924	-2.3504257716703014	0.5533521081823688
-3.1759820966060035	1.3670731001054015	0.6617511339139445	-0.6980993814343504	-2.2746198136209226	-0.05531721862615395
-3.3745690599206632	1.460554375168523	0.665068282768558	-0.9147755019037594	-1.6896913905230542	0.09505668680083981
-3.0713966401203985	1.1959126725118892	0.6222759195280505	-0.1411138960940732	-2.001115974618839	-0.3221379041795474
-3.1843421522670745	1.3679013949889693	0.8984380506306837	-0.5839800540676758	-2.2069278358581643	-0.4113571621080797
-3.1711053875100412	1.4400123860455665	0.896589897911091	-0.22128837094603276	-1.7691631477668213	-0.4679185050444781
-3.144094131356399	1.149369146177583	0.7645808510077784	-0.606552306780465	-2.0199069779527594	0.5534303995402031
-3.2044598329391496	1.24018042484773	1.0697669940352688	-0.4677699497105589	-1.863275540488138	0.013183358105531215
-3.3047620981415875	1.708476913596008	0.8454299027682892	-0.4279255092975059	-1.8362820884872262	-0.06956278598099713
-3.2033287426257826	1.3777162245596979	0.6291083684955541	-0.4013200625509017	-1.8858460335213487	0.1805262475631734
-3.1322221690194785	1.1267555777892182	0.5661753687088495	-0.6915446805817965	-2.253672178818437	0.17422320170773897
-3.2258499226514696	1.554946323283251	1.09231071270814	-0.8185573440748642	-1.6094956784306338	-0.0651702334030759
-3.2196854124633107	1.435937265574471	0.7448469808723904	-0.25370606084207864	-1.9932253479507316	0.2229214004559635
-2.981105123356854	1.4012081073738587	0.6448895429203854	-0.20223629790977515	-1.3026880978212458	-0.10838643634166412
-3.2562528114434866	1.6624881064472292	0.6883174803214194	0.09714463295972631	-2.6091523245927357	0.1968046172406761
-3.1430447978639964	1.4845160762352905	0.6748499084318209	-0.42650744029385573	-1.56045082420453	-0.09784384399564122
-3.0743471401590794	1.6090316334878936	0.5776697643301981	-0.6233761279826833	-1.972562035603854	0.20967247630433083
-3.128202121596778	1.505044594756126	0.5257927146797243	-0.06082109438913008	-1.6693624064322967	0.5773044835841153
-3.313250565060656	1.5508572492847919	0.6790031446557682	-0.18329049276060527	-1.867051223846341	-0.21008657669576686
-3.2049706044182438	1.4631366166573243	0.4922820663076278	-0.4006875088169184	-2.527446359375981	0.8945977340010303
-3.083894184300246	1.196318734393143	0.48806483844638315	-0.10347493568787958	-1.7959445400689948	1.2121062420447024
-3.2813902138259206	1.5793035034900142	0.5890714693243232	-0.5517063530372918	-2.127728864775214	0.6126997434166669
-3.176734367344155	1.1816747154669947	0.7232706773959764	-0.6522827079831499	-1.8786060569753347	0.43510347498078616
-3.122737044950749	1.1851821099585946	0.6736131300607087	-0.37115098560590865	-1.0020831277690139	0.7042104431838357
-3.031361352301584	1.2707949012873583	0.47883097720701023	-0.5673841270267905	-1.5538665828197977	1.2164005637901185
-3.2105779241840815	1.7456627093039923	0.9680198490698257	-0.9037074879656649	-2.269974362277001	-0.17659825108525773
-3.2180373468608883	1.648224142284715	0.49667361048501746	-0.5467845199935695	-1.9143226628835344	0.14681282409367785
-3.1406055008674696	1.6012645217360824	0.6255408326666353	-0.30802151274551215	-2.080446655208074	0.15119907403562693
-3.08989340938048	1.6055559295444297	0.32630871942279954	-0.5004621296317682	-1.639045363549904	-0.35112586931414846
-3.3609793293730985	1.3034846507918552	1.315296532955165	-0.3019782002524509	-2.524119717096516	0.14022900446920572
-3.129516178137404	1.7432957710608123	0.7375955028142499	-0.48718397490171406	-1.4350490986695885	-0.38775605962118953
-3.132075646866748	1.597082356014535	0.7894888637109491	-0.6842825946349333	-1.9620797169305555	-0.26379215648552157
-3.119815163141796	1.8469702997263526	0.8487172607952589	-0.4950324518805371	-2.168662217035742	0.03036109357427168
-3.1307149968169172	1.5441801086608424	0.9944925029501994	-0.5997094673586262	-2.4432421553722454	0.1447846819684871
-3.0903639302234414	1.6278983543348706	0.8827796216675607	-0.0900873559529457	-2.9258960844270625	0.47828730964929234
-3.072844523841118	1.7284621240310667	0.5281054950781887	-0.8708785359312006	-2.6369543709161642	0.3355707083120862
-3.3381232408749524	1.9063333972324468	0.9359419898529971	-0.7466389800763826	-1.9826171174428917	0.3190138020381187
-3.0778830108032795	1.708881828894935	0.7030028749016278	-0.7018746783771069	-1.9936202412607031	0.22580869480186339
-3.2452274717550154	1.9045551290447207	0.3317632667331235	-0.594961086325601	-2.1954111164037076	0.3837220508886129
-3.1938794756729187	1.5635485901940254	0.43941320477850726	-0.8034290612363039	-2.101546366223802	0.2852321098388576
-3.1164487196425497	1.4209198558686587	0.748399228433283	-0.5423976209664718	-2.5610641743779916	-0.49757737383855793
-3.2881070119265154	1.6616065243344347	0.7346124562776057	-1.209522581189861	-2.0119001491458564	0.6454203128682123
-3.294046855344549	1.4452585573713255	1.70164149294671	2.6504151970138192	-2.6546875206711813	-2.1496002295668397
-3.0717288200720034	1.6126432095374514	2.0549177374082537	2.504133507654084	-2.0156044189891444	-2.3812214314323548
-3.229505154242854	1.7093483596877685	1.914745724152458	2.9461667850164672	-2.199239080214804	-2.0467748270276487
-3.334630756749304	1.4794264197461942	1.5439105756804774	3.004896028566609	-1.984038963855491	-1.591957898293748
-3.4044360781549114	1.8392739203460875	1.918291704675629	2.3843668642270024	-2.5141775977419103	-1.8819255254343288
-3.241604107892588	1.9355714512931272	2.3324291274217916	3.042715137975125	-2.2720800359098083	-1.78261241889158
-3.042994269352151	1.2550183460701712	1.8607214723300618	2.7177085453262873	-1.3238303111085072	-1.8412037371986387
-3.3576156424143417	1.8474680173707423	1.91796529352511	2.369286395175055	-1.5113735062861628	-1.7897884143632419
-3.353150445780858	1.4924642569364983	1.7778768430836929	2.1724420224263636	-1.1903392209491712	-2.2781984047967794
-3.1685815455011737	1.2942850318977634	1.6181230782364528	2.6199589167284936	-1.4083287205033495	-1.3964586130599193
-3.162877447405142	1.8333815050484659	1.8373943322621928	2.547185364086336	-1.5219497142990726	-1.6849445972613526
-3.3013367513915126	1.8484363374325739	1.792654651724629	2.5465594766146107	-1.2889672635398215	-1.5758830273616287
-3.251623783844064	1.8716160611582282	2.0776098077474656	2.8509716482283105	-1.7460930631096638	-2.4914530918799853
-3.3492395374122843	2.139010723631614	1.9286834572408689	2.7879754419236864	-1.5010425318256093	-1.632030458106592
-3.0230833648372393	1.852431105546638	1.465559866563895	2.7051835092149004	-1.343613760769361	-1.2896456188945316
-3.2694996288740663	1.8643341919124987	1.8169320186523834	2.857680091099044	-1.3299875731010893	-1.265406383847045
-3.2842013142899	2.2438220596217553	1.6186156088241717	2.820873153198846	-1.1403052222593848	-1.9830148013584552
-3.214352687565786	1.8888677411756167	1.4289699667747064	2.53520259690732	-0.966606086797825	-1.775995216790393
-3.188142180926929	1.709479101471691	1.3547009076417376	2.698184637393796	-1.3112784644138933	-1.6884757707387976
-3.291701272681805	1.9573155531278843	1.728674032053775	2.3802089572808525	-1.6800181104839547	-1.9440843186026082
-3.2220129024988813	1.648006028448726	1.6625555296750443	2.423545370699077	-1.6853314580366368	-1.2947620534212543
-3.2510539320284115	1.2111767486449185	1.715964476536376	2.055678906608081	-1.6116262346242025	-1.3836235445104492
-3.106045782022834	1.5534043023494144	1.7017061518082	2.2450184686378	-1.1083086914574434	-1.39278794689324
-3.3236594238191084	1.8001938160005022	1.8407009215791315	2.401140663816757	-1.8707179736300936	-1.6217493291163156
-3.3615547313817213	2.041111431396243	1.7982056460332654	2.4582000820219463	-1.985087976114179	-0.9912271119562599
-3.2110981313408784	1.7108015073982688	1.6275189455569419	2.2816978614185532	-2.1783493628364847	-1.387752289037608
-3.3573036936815317	1.8510424658738525	1.62733607119658	2.3797310830179037	-1.9685997581528816	-0.6559929721663456
-3.351009852628165	1.6528372486257696	1.814168246895834	2.4076547021558024	-1.7361228613889954	-0.7264607099742433
-3.2798006876371577	1.972736160370618	1.567569063492598	2.4103481487210208	-1.6436882304126799	-1.0883246696206488
-3.26290011952145	1.8683366512564075	1.5002201622760174	2.135173578225003	-1.9646693807743743	-0.5682085507511658
-3.2034164348470027	2.2146706121622772	1.443956898014148	2.837733420883812	-1.200164781655867	-0.6657442925185174
-3.005556746665034	2.03922482403226	0.9498159151466598	2.8849833978736146	-1.214733563691396	-1.181694317702436
-3.344912670446468	1.8842102950117319	1.4601803217084304	1.631327775049088	-1.6930665128307956	-0.49400220869385814
-3.2834559081557666	1.880617708199199	1.5314811432979898	2.1708396101036636	-1.2086955493551081	-0.6977667607414645
-3.188579785374747	1.8387683793360121	1.463877796171857	2.3469162630652685	-1.7601753431648437	-0.31221757864419525
-3.3164810575248493	1.7707713828761675	1.4234291313203487	2.2033362673689165	-1.97191537172238	-0.8273401186490549
-3.333715149390825	2.362031817183911	1.5291493172816388	2.4067862163625358	-1.8658960139509713	-0.9422480701996889
-3.25104136719051	1.6766382861641504	1.1612239609437405	2.752772266662487	-1.617864353953871	-0.6156409467184187
-3.4911489977984775	2.0950475291387556	1.7464051517592738	2.533374376478748	-1.5020549815378756	-0.8479756101603176
-3.328155820728778	2.070100267774281	1.4403061861762445	2.4816783299079574	-2.510288795172518	-0.9162691243328567
-3.285109914289374	2.1793850635302614	0.8973146061579136	2.645034180894385	-2.098975562534984	-0.9463987167444409
-3.1744449644236368	1.8534091454630548	1.421241090063167	2.7808307482777206	-1.6064418918270866	-0.6718461266736037
-3.296736137923995	1.6871828663203987	0.9984586045711736	2.018910169507491	-2.388816196670756	-0.3304274403196105
-3.158292784664053	2.1294101995379524	1.4179854873065407	3.0729815447319444	-1.8025838904302383	-0.9385872856193452
-3.171890037581877	1.7777254653106138	1.2026280247953063	2.641119610384389	-2.314821177903603	-0.40989200990995256
-3.2083740875250872	1.90184536096633	0.9618411331518029	2.6348594075645835	-1.852829424241602	-1.0247007066133844
-3.2679890684163047	2.4085398108738794	1.2267525727352988	2.855304699553263	-2.001029529450486	-0.722055602512047
-3.6037906453726145	2.152316298539428	1.54398242955422	2.6175203991283915	-2.360623736921903	-0.7286515600276589
-3.227678327460848	2.2022520424771272	0.7306470595472327	3.0751728827878164	-1.4646164286168653	-1.0372951907471752
-3.141094822391131	1.622689775530594	1.1050829892782286	2.8913707872778507	-1.553758083861174	-1.2190048027692564
-3.406245156017982	2.169274493118337	1.3571585337959142	2.804304583660325	-1.0426912592650275	-0.7298899912199823
-3.4716940445309747	2.4884981401991326	1.3538826616727146	3.035403913864851	-1.6977324071163646	-0.38234935591995295
-3.3869947394577293	2.4144333054575657	1.2562098694580086	3.1712462708115954	-1.8844599989223685	-0.7719931706180357
-3.293976813599534	2.094681651296254	0.9358542332809168	3.3615112180566915	-2.2634526267804906	-1.3794465633929311
-3.2177826767645117	2.3767342861209757	1.1378634684847593	3.421040727204521	-2.1576684916289595	-1.3825649631024377
-3.2633103059291066	2.1616496683176387	1.5822632296879322	2.9879608473431567	-2.8310379779286206	-1.0338021645894695
-3.2923063391969487	2.1183754380669337	1.608713232172444	2.8167030078997737	-1.7823140186699722	-0.42072803374558476
-3.2602194706517063	1.9778775371773647	1.2086417981769708	2.603505956306266	-1.7155455863344082	-0.5385745229777505
-3.181257632235556	1.9091350864478431	0.728785858812488	2.91972658044791	-1.4107897332408443	-0.9565906341763599
-3.3598651319372683	2.036164889756302	1.114624718982009	2.614834955717827	-2.1372063174453135	-0.7305211624961959
-3.2545617945976444	2.029689677260088	1.0652604514682742	2.5744135265990544	-2.0365635450985047	-0.49347322079098954
-3.3779811316082533	1.9589912642059795	1.066519504041795	2.5093846894931247	-1.2861710617019937	-1.0327659699476002
-3.2632486637022042	1.9117906636660638	1.0776981276784492	1.8267632674268988	-1.3680256602304828	0.27899185570389934
-3.2828408256251715	1.9090987587366453	1.2870933887437541	2.401038586080232	-1.42152774985379	0.22318441906264952
-3.3448362757638748	2.387002029137747	1.2203519017934803	2.6371780811700587	-2.2872699019309586	0.36840999322181067
-3.138084813306207	1.9656744165584525	0.650801296466351	2.6808649984174755	-1.9835711220963201	-0.270750536261669
-3.3023721642052846	1.8335063765904906	1.3753239055211364	2.4217245658972955	-1.4723343220896608	0.6310365278376873
-3.174437170392938	1.990206767871688	1.1954095606468986	2.4007123331231974	-1.952683832142495	0.33048932909724704
-3.2153710767422	2.2848321865559393	0.7631339951040297	2.206008909350872	-1.4949569120852637	-0.15789646884859732
-3.3912829069374557	2.075246753296759	0.9590895242564461	1.8903857371771782	-1.013339902446372	0.20389593607299478
-3.2600510469576363	1.8220646655139099	1.2625906115351253	2.4803999738482725	-1.8057098519309245	-0.04895879366864986
-3.2531554077832734	2.445209962652553	0.7912454985206026	2.5702912888413962	-0.5324969799628991	-0.28700386582148807
-3.3598893558104157	1.9513184336546172	1.0588972773183136	2.5135732266502595	-1.7547115097074064	0.3165227203750961
-3.171174084619496	2.29678183680019	0.7584388300978856	2.3601206406306083	-1.2281021159790357	0.3181632621992571
-3.3807827929852032	2.065575648786923	1.2020923998119288	2.1169999783650537	-1.6232230858431547	0.10909057164620961
-3.3805232812697668	2.2600214787010025	0.936547887214554	2.328412934746945	-1.9143927808093313	0.14602089252554445
-3.282250485144909	2.4033415466858647	0.9294062121516289	2.799799911231162	-2.299137273153627	-0.4859382017319501
-3.2656429412395265	2.6063954070033706	0.821115006633679	2.9334014342561536	-1.9783619375008445	0.14749576857157043
-3.3251665091230773	2.437699423699117	0.5141645723405207	2.695843914105345	-1.8330023591160556	-0.003025943116401142
-3.267730881462219	2.732391376763071	0.9326812217868075	2.784595494050197	-1.8716956815930343	-0.24733452659442393
-3.451107456676099	2.478442597876009	0.5152681035520739	2.567027197076214	-1.9463714380798407	0.2647542411225172
-3.376051534491264	2.5186742638979656	0.827164422481022	2.4129825730763885	-1.9833073868815883	0.4498773194406117
-3.4169479084403935	2.1148447031304003	1.229694017299865	2.011606119001139	-1.9181422573681186	-0.23822383630717703
-3.2293390502229045	1.843738856861389	0.3626415306411477	2.363765528579117	-1.7721204426638648	-0.0935451699824349
-3.438891216615817	2.041135289706215	0.5969074996080255	2.803471768848727	-2.1500126755061593	0.5655256458217064
-3.332077022113059	2.0628239864595486	0.964020920422145	2.1297457368198653	-1.7528578183978318	-0.15106270091963736
-3.3491409546306943	2.3301516690770523	0.41491690744526455	3.015152550715431	-1.2790233303498322	-0.07295010197149697
-3.1997042944242122	2.1857698049864833	0.3924451780654236	2.522588843862497	-2.2489134774755795	0.35816568640600377
-3.3522434268861785	1.9881351630683	0.8833619386183424	2.3571092188753404	-2.179229969760305	0.8447902449717146
-3.413827298496253	2.761677097886377	1.0852455785372563	2.6917928605915833	-2.1657727011990944	0.044895271630228856
-3.446529440477052	2.2082375338102747	1.067325588115613	2.5876439557801088	-2.472021236083372	0.14268235810633773
-3.4194423289041684	2.433976642941885	0.5447183105818377	2.6515766667183733	-2.3716125681017752	0.49338382231422806
-3.4900150717964697	2.692622332482036	0.9815738454042673	2.7750536414376494	-2.6436062775464912	0.6910198309095998
-3.5458993817741757	2.249310476688263	0.7485999369519128	2.616539792425815	-2.506599291602849	-0.04887932009307555
-3.661181109866384	2.3648347274239314	0.9843558867305474	2.7120392257607695	-2.5165281442320047	-0.08542370364823346
-3.6273722682044323	2.5078923075253825	0.7271250471890743	2.3255797073649793	-2.202703254872813	0.234070669929546
-3.416730636122926	2.490469667215286	0.6169704054960835	2.726456889721396	-2.4210725226576524	-0.5002252725984853
-3.466196623828279	2.5474612471738673	0.7738612269767342	2.667815890052382	-2.4365219555525846	0.057336069153093194
-3.3982720519862566	2.3235808707878314	0.799979547164995	2.925749401829268	-2.4697449149106627	-0.28220356945356245
-3.506387485182693	2.090380407197467	0.4333994922831531	2.7610684289137204	-2.8108233874143957	0.07442828766744419
-3.470733711884404	2.2350973770319733	0.7017122378880716	2.8190966773261583	-2.514020221954251	0.05624678973782993
-3.3120224943442897	2.3845680575925607	0.830785987363251	2.9123959309787897	-2.3165576913887196	-0.2279950900089529
-3.321000933848759	2.250554964227183	1.1245287340435914	2.304637120974303	-2.8049178983836938	-0.07089652090511664
-3.48221565066227	2.016091988974237	0.5951290102964508	2.588861072920755	-2.353812858336569	0.42359166928808123
-3.318408446730083	2.075319680529551	0.6742755598419187	2.4728373185613273	-2.4558901486942672	0.4513896008238859
-3.4763490047045824	1.891392285059762	1.1127100005939976	2.4053535614219927	-1.9100293011269804	0.6799203221061627
-3.3507478993532587	2.120443643956648	0.3741645878826785	2.140346764316811	-2.0685890341870947	0.6036716997659721
-3.4239925544877106	2.3592191608609814	0.9122826930030226	2.225650529235504	-2.6920992835773747	0.2558402546705593
-3.3218398306753336	2.3590400639043505	0.793297018610396	1.9502815659415051	-2.303297638984316	0.4819374768588196
-3.329430172409898	2.035668402608103	1.2174965197954761	2.359625807937925	-2.122197652110402	0.561528058119747
-3.3182405847110457	1.9912721287526787	0.9317382850728142	2.036255679184026	-2.3130986045035424	0.5407356252261539
-3.361102624657799	2.103234404031464	0.7187968037833263	2.6190710026582327	-2.573615410161808	1.3768145656926152
-3.2890870287867537	2.19499311122033	0.641788227802338	2.3727541781661268	-1.7814458627181513	0.5176834027471096
-3.4995338864901138	1.9554465091042905	0.9731061154828249	2.038634687209684	-2.2861899081787773	0.7998152736148301
-3.415532780268701	1.9905278887672262	0.4926166040960274	1.4515695730944445	-1.8312294812331866	0.9384591476437444
-3.29839143141983	1.9585874911527321	0.5285786869898528	1.4965312812208755	-2.117820170664066	0.5846716705279617
-3.3920763607175877	1.7838460212260128	0.17807425618769795	1.3684581465909291	-0.8399364422765802	0.8949346743711989
-3.3771869648345474	1.7720166329996951	0.22006827241035112	1.0180222789878788	-2.186461966279481	0.9142841748944062
-3.30505133546288	1.813444612046613	0.023439533147373875	1.3988063636443795	-1.6932165874034042	0.7671403148216316
-3.2421012222220584	1.800592922902285	0.31970468708371524	1.2525976651479203	-2.0843699473097437	0.8771380510941716
-3.1997972571369395	2.084101535686695	0.3760814423334877	2.1084395178410142	-2.4124981842333417	0.827246816638312
-3.309188930516731	1.8629989893270962	0.40724018291200914	1.1850086450601522	-2.1709351662369696	1.0381367652132585
-3.3825287963995434	1.8445109255595205	0.5503533891802406	1.549745506667218	-2.2715791210168113	0.8734352469667477
-3.233203456029008	2.2504165547320927	-0.009060734771405676	1.3537134208564523	-1.5845435247755262	0.775017422000625
-3.451650983919273	2.1279411936252917	0.37688027231749954	1.215552863837066	-2.7003167442993887	1.0913639286409191
-3.533552919313313	2.270267536912239	0.08038032206978049	1.6364550142754926	-2.668831707472782	1.1103979169694722
-3.4530054227538285	2.418574461663127	0.23022408822818718	1.5733719390523895	-2.1955901922088064	0.4088764200462457
-3.116633009551251	1.5951627879260695	-0.13331484262294208	2.0293249063870746	-2.885189099799766	1.2252531936233169
-3.3494142080998937	2.1116278876857972	0.45877689667082716	1.3760195595341158	-3.0466838443544306	0.8282251186735188
-3.4309537691835934	1.7867877932930374	0.21439552993356947	1.470941845108976	-2.826486676362137	0.4323726989334121
-3.267822981835344	2.1866571776796864	0.3791696022997107	1.35612482440317	-2.0664479191437386	0.8586480844985938
-3.409290764153774	2.4827824958237104	0.675503090959309	1.3918182233587832	-2.763376715630966	0.889666749690672
-3.35689223352185	1.8145939489581364	0.6753574311538606	2.099594697024391	-2.588706601987646	0.4980843940412387
-3.4425098939185492	1.9214960625364208	0.4893678852931669	1.6800153918141603	-2.716553642315317	0.7010027664519861
-3.28850765405081	1.6077817980983196	0.31170593523593304	1.6229047236332936	-1.850664892525165	0.869992794235277
-3.4792887383078006	2.180472119577675	0.6794647074809563	1.99358902523657	-2.679387075396136	1.0838553903341146
-3.281792032144622	2.388717059173173	0.5075190457921492	1.8193109115767054	-2.9567744981681408	0.6353062293019676
-3.3419537162052824	2.022815891920855	0.2883799102786854	1.534436923748883	-2.051609906963894	0.10051877012380184
-3.4466973354038766	2.300202925333057	-0.027379706167178136	2.1094412534760956	-1.9868932122847167	0.2476419434534839
-3.1804419569804434	1.8281388215593077	0.470771870868699	2.1013848362966843	-1.8286197989617226	0.2736263484387432
-3.4636281023414353	1.847115686095051	0.4038984862952742	1.7609547231868945	-2.821676224796737	-0.05057991056972755
-3.4112165447921443	1.9205831700009721	0.7510004248963965	1.4339823882534706	-2.3266036919912736	0.2808595600593842
-3.3385387627968686	1.796538832810713	0.7894354241259953	1.3437145419546948	-2.208165051060532	-0.25572580362253683
-3.3997962653042295	1.7853607502336648	0.6509262497840077	1.40353528960532	-2.4104213961416936	0.39897257735601865
-3.299193240617005	1.4964399603987832	0.6666736410337983	1.3147593655752825	-2.0997292033869206	-0.1727566259005437
-3.560466887309768	1.9331597830253813	0.8511443139989734	1.152554332053936	-2.5212704123154817	0.18132044064341996
-3.302362411735565	1.9643138550002237	0.7352596209128979	1.422264768596059	-2.6104788611655323	0.5852746722121936
-3.3059832757529466	1.806541912396745	0.69241373314983	1.5533356825194606	-1.8776359342071545	0.7323575251618482
-3.292277899879591	1.9503362786384173	0.9125225475569892	1.7863529547282204	-2.6844215123064874	0.538122264211216
-3.1864508009339145	1.8507005522789755	0.5095347045425276	2.0027865826643576	-2.423623197209505	0.6642177249848384
-3.5387304740764147	2.1618282412223944	1.0011903241066626	1.059104779627036	-2.0642206767962845	0.27718009657736065
-3.316695399532672	1.7510111216137507	0.42371905588287806	1.613540644649364	-2.272686038884278	0.9673111423664403
-3.4676349594458635	2.01951597977328	1.1083933829112087	1.8280076789917052	-2.5376769599554634	0.4473040237456596
-3.516295443431741	2.003188086921991	0.7442879516643831	1.4310064835529839	-2.153345503569442	0.040739086788089796
-3.5557683860365827	1.6469808600809719	1.142876489422722	1.6785380364576556	-2.769418213572859	-0.42216742491191256
-3.3506569937197903	1.916776496000256	0.6254133973482321	1.707608450155191	-2.2383814907572117	-0.07186684608703076
-3.2258001547122124	1.5836886444818945	0.4282926816089949	1.8307515671484331	-2.489239983863794	-0.10920818850928238
-3.550878339495989	1.758404270666902	1.030201637757946	1.857833454920708	-2.0954636211104094	0.011199824496765265
-3.3187143390303318	1.8797037593577617	0.8383395931347609	2.1018005986163177	-1.6810468637763747	0.17907415328274906
-3.2749038774087014	2.0786337336398746	0.8507716426020014	1.8161970217467482	-2.416320963121272	0.40717080128916566
-3.311436918150409	2.033563505344728	0.5292923706558942	1.9949633752802942	-1.9650377443259293	0.4283278021014064
-3.1957574031144924	2.1461835406527743	0.6558650598568726	1.9175752384716662	-1.7180910554999702	0.4824395146999509
-3.1515215676771957	2.041705747222919	0.8522363154952035	1.8478068002039947	-1.6706528018789673	0.19739728247645633
-3.286749680456934	1.968947265899276	0.9130419865521893	1.5726046391200024	-1.869201825177229	0.7329116266111849
-3.392892933509085	1.994899069658117	0.6559658332389524	1.4639960323395256	-1.6440248112012272	0.4662477245254606
-3.4116476466693775	1.8121178077138902	0.2375742000876527	1.575619965955216	-2.266409868985753	0.7412439114633967
-3.1487820856448203	1.664173470899823	0.1396155429426934	1.8792987628309392	-1.5876345242086618	-0.06388715188938443
-3.3756890228840644	2.076271631956544	0.7068657608834964	1.5829247341723764	-1.8942353656300317	0.7427678054745478
-3.2629531898587514	2.331958059522294	0.5009559809160593	2.011582683948491	-1.8500125775004013	0.9146134550840561
-3.234598573842666	1.972688365324474	0.04548189732567082	1.431447384283933	-1.1560607056551238	1.3506220054976217
-3.403929557607116	1.8998121882940158	0.7004112859930709	1.2950826900531958	-2.2145707652510156	1.1389289933141176
-3.230906905038189	1.7154140653455925	0.5073601274138544	1.7479723490166266	-2.3411931365261753	0.8595631087876733
-3.248930006143546	1.6608105982779249	0.37730768823151056	1.7827218908651568	-2.139011548961279	0.9990279386973054
-3.170385331558262	1.7208896959605895	0.522962932766981	1.5665892436890885	-2.202135268751665	1.6604300849921314
-3.3881662990734345	1.9958109005821276	0.49676501837258497	1.46713190051392	-2.1599042434147573	0.8024761426820561
-3.467068914104992	1.8027097850584348	0.21634532774670523	1.434249186949359	-1.8169356901289584	1.0392774761582408
-3.371139705717306	1.942126087722523	0.5232842869043063	1.622912588720928	-2.3086944320384983	1.1118994876080057
-3.338195644158384	1.6073747272768082	0.9900791176246195	1.0592771460508736	-2.1824661188972265	1.1286103958978528
-3.3517881873856776	1.8601872810787785	0.8826498355575203	0.885233807518482	-2.5450935184107504	1.1082050222567226
-3.315761596906499	1.7662845464212307	0.7849345941989533	0.9937350767755988	-1.7059732134016994	0.8481598056800536
-3.226966755817468	1.9013506124000776	0.6622093323399882	1.301188900409346	-2.308842363696484	0.8556392625464646
-3.4530551331482275	2.0283950022748938	0.9290604101147274	0.9101161014585248	-2.1868432163554	0.781024637117109
-3.2672790315788482	1.7307626169799513	0.8578639711414885	1.693650217429616	-2.367973201158875	0.6930029940055227
-3.3215966928841003	1.5553207070968704	0.8672781226481847	1.2573015766184692	-2.3438672671512726	0.7627020655226872
-3.443858188116383	1.937036890880389	0.6820528005336557	1.380667008573155	-2.226451968040559	0.7141187799064427
-3.3198048956990194	1.4828198441747582	0.9298980773155535	1.7918168841660649	-2.2428251127307473	0.6517798821001164
-3.2725371265651475	1.642368343471412	0.5538075393451909	1.0816691402889393	-2.0393629689983093	0.8511712373064361
-3.2835076358473367	1.748944868985678	0.7551138110866242	1.1306156815433746	-2.745051046697506	0.8826623933070218
-3.3183691755394302	1.7655644007534592	0.26858222065539245	1.2014208116183918	-2.2163461331214993	0.7111156437826902
-3.2254927768978483	1.7368676652615354	0.32952694455641357	1.2631819399220579	-2.246326861104772	0.25503768208928684
-3.5200723619224275	1.8324418578195603	0.6527658773555366	1.4781791575946879	-2.4490524970861363	0.26252655080739395
-3.5188464272387465	2.0866127878514935	0.8632240646507804	1.3398138821614136	-2.262247126261973	0.6477071457954142
-3.512204314426013	1.93515977589717	0.39986313674733387	1.1234059753843746	-2.573073900229528	0.5843971969417883
-3.332462018192435	1.8151146211105535	0.5954938646154935	1.011241020046187	-2.6085529592122603	0.795947515023651
-3.4022453526680314	1.8213267743933308	0.3067882993025751	1.1663631162159205	-1.7391535814798373	0.47184192467317676
-3.2748157549223453	1.2711003953860778	0.7846430528824443	1.3032664722692449	-2.134411168915283	0.33980155795122746
-3.2418592689236316	1.3914604827081907	0.5950911760132437	1.3406770689126215	-2.119592734455124	0.5888499853736464
-3.3495702912015872	1.4025440619529719	0.7174780613283702	1.5766562348408724	-2.0219736565266855	0.5375045207192448
-3.433169776606002	1.7245428267496126	0.2773996609566472	1.6429400329469277	-2.106546628799284	0.6464672921442285
-3.431987745356465	1.6729307956404407	0.6021522092118221	1.2682789053457326	-1.8161555413643642	0.41497474775454546
-3.4512615348321876	1.7257163980973025	0.3267499126343226	1.6551038780986977	-2.8290075749218038	0.8279483227694371
-3.347584449765626	1.5335779297851153	0.8806120540767813	1.520670497469207	-2.422509307900544	1.2264205682103415
-3.1870751591103925	1.3669453797090312	0.7103140540591145	1.5604873924078717	-2.3111413949532067	0.6635287005028452
-3.340324163264471	1.8550585798085484	0.2724048025180598	1.2237777864321662	-2.0325658313808717	1.0396728672508806
-3.2765695257121297	2.1010785792431625	0.07508610275562094	1.873550125710341	-1.9587651779685904	0.5690251671647049
-3.4476379902307306	1.7312573928504387	0.5994060720636432	1.3281700476944944	-2.847569340297342	0.41491934346986303
-3.529374671334694	1.7594549888713382	0.3571415375174753	0.971138061664212	-2.9603119886557563	0.9527826732652315
-3.5017876556052228	1.3786661113654	1.6033138923982901	0.3087558112442641	-2.0062515013744386	-2.6498522305673204
-3.2548923383366297	0.9421165199936424	1.6534175666756066	-0.32250902717797797	-1.8284161802750212	-2.813420524930806
-3.158916193681806	1.0664250989777435	0.9964740240642376	-0.4004434491067103	-1.8074934353606955	-1.99246942929511
-3.1843065222043725	1.404462958515435	1.2755998525767072	-0.394502933594414	-2.326900920734986	-2.579648252494199
-3.221673357247349	1.2191315079363823	1.2738930724793212	-0.24763842082214388	-1.7578630244796438	-2.3455309562522295
-3.1510782504245243	1.0544186172967722	1.3059193995353822	-0.2478761075736122	-2.060841841052686	-2.6347165183740544
-3.0578870293935085	1.0679167367521774	0.8796153816636549	-0.7190264424207162	-1.6147592361620178	-2.34680882710954
-3.068900565872142	0.9050037959490941	0.6576921976726551	-0.4155506749018579	-2.2711652295106752	-2.184732499571189
-3.179282569875478	1.6371923369712587	1.130382828098633	-0.508559819104449	-2.8964521603121893	-1.7303689700747282
-3.1788965898387467	1.3854387752288562	0.9709513313810435	-0.7056356199572047	-2.026275414521902	-1.6777697179170945
-3.314124176354078	1.2455147465215985	0.8576055344474657	-0.8680876055772866	-2.1832047846100933	-0.8008675292194771
-3.356673619974182	1.5809191983049413	1.0068412868393741	-0.5728879072470097	-1.8387136384673517	-2.098951655315558
-3.2631668752344174	1.1838510603476768	0.4609513050958406	-0.8693963635264998	-2.0061151960977943	-1.2467951425537476
-3.244868392651951	1.1846382432795122	0.841691283050157	-0.9019433149614255	-2.1166054396085525	-1.4652522853152217
-3.2786662901077044	1.1046510505628158	1.1476010522864164	-0.5709554273913019	-1.312669146053432	-1.2816214388696856
-3.46151863208929	1.1374403543283167	0.27158025923504997	-0.34045805914896504	-1.2739796757996023	-1.3449564464694617
-3.130399533043716	1.0391437335770184	0.5699610425866619	-0.0295523386444691	-1.509641898949194	-1.3855400020500412
-3.376411792062579	1.1669139208251307	0.6458044645412552	-0.7457747248884301	-1.729226622098736	-1.4561788100416797
-3.195474125506289	0.9681694701523795	0.4948342513314449	-0.339087472079206	-1.1617580284162439	-1.0983968736062049
-3.3967168619040646	0.9008461756753455	-0.14063571105826814	-0.8444399311591428	-0.9280896561157466	-0.9816389214530572
-3.221438097873547	0.9086572773333009	0.1395366188823699	-0.49504717736492604	-1.3971041721073056	-1.0081693752307122
-3.4796466982637955	1.1382606870797227	0.651605870898601	-0.5541649495195187	-1.3794349514003081	-1.5287777296365093
-3.440846111181199	0.8896387591969251	0.3309907865302161	-0.27721678734630384	-1.9046201802364409	-1.077404187292188
-3.4859042464823142	1.2098838775651837	0.6546801992897425	-0.6545872169849727	-1.0050476487764073	-1.0417632953738996
-3.3209699054443425	1.1835569993764017	-0.09927323223465608	-0.9190147659197487	-0.5610201982785469	-0.7268995686279193
-3.441406474591965	0.9608312200281776	-0.1965160703046203	-1.0025203746656581	-1.2518159155375237	-0.6160153672735748
-3.477823425083178	1.4316133278370882	-0.38362201904400683	-0.9459071172170812	-1.309657081084114	-0.508161057734835
-3.4875098087174377	1.2308839191229424	-0.1818476104227577	-0.9937338565582953	-1.2949531107431327	-0.10460665944201394
-3.486616119593796	0.8848692258678796	-0.3892240562487812	-1.1761741058820072	-2.017139345462687	-0.1605726711057893
-3.407436904412149	1.0950959233775386	-0.1453502482183916	-1.31143684742521	-1.596992404317707	-0.4607409265154615
-3.501266338417489	1.3188628187558955	-0.20591595193918294	-1.0539027654928053	-1.5529960905042126	-0.09616827693312946
-3.17886135245687	0.6916325923996308	-0.7285760019165463	-1.3500490381679264	-0.9348204078050382	-0.3789942325144988
-3.3902869628372794	1.2390990186946929	-0.4828315281861819	-0.9937251530704563	-0.5737234194379932	-0.2666024234053631
-3.3593131756299073	1.2390204888054126	-0.4347969347090184	-0.9534674322850352	-1.247368507431549	-0.19944648714335267
-3.4028341703833536	1.2749490482381913	-0.7398034450117652	-0.7358772454672959	-1.067355038848024	-0.7094941771996945
-3.263208260244733	1.6328823814624243	-1.2530428331823165	-0.5754209231380458	-0.4023833107175372	-0.2121447772716021
-3.4036319285849372	1.478130875571491	-0.39596557018581635	-0.5266089283811426	-1.4774147043500176	-0.7816771612163701
-3.3757946491748134	1.6188555165471907	-0.6249952064192685	-0.5836379431353317	-0.9221608576649789	-0.5588982602756363
-3.5765049915029463	1.5536386923288854	-0.6100526815935297	-0.9260678751031602	-1.309870588554788	-0.6724670595736323
-3.5177597748111475	1.540902099169909	-0.5935859855366272	-0.5314360599253827	-2.1920448485413466	-0.7610982066438147
-3.4875298973038498	1.5748566237178965	-0.632447497641391	-0.8009451271276037	-1.7898580731313618	0.20338854697051847
-3.4514751553070266	1.4315231560552122	-0.8154839100317772	-0.9031027900917621	-1.7777581161207587	0.1517501908161203
-3.560994208021235	1.5574823589535325	-0.6876134908182272	-0.962073468163213	-1.4112095447772544	0.5357251223555053
-3.7301737231647065	1.772344526095357	-0.25945365799513154	-0.4168495754662641	-1.6505281715341302	-0.42243858654103333
-3.354009823532015	1.789425042589315	-0.82132851974355	-0.543154666649027	-1.1144148463651669	1.2150673765177253
-3.5238473989124097	1.6406275814921665	-0.7996683365394321	-0.5944073131418051	-1.2636356708108165	0.3111122777260175
-3.45585436793885	1.5464722827164195	-0.8201729244299467	-0.7993398923944499	-1.0365574568723217	0.03304768949651635
-3.537307418052908	1.4524158896350345	-0.7054172976316475	-0.64696544154159	-0.8236009579777817	-0.027099335361075116
-3.670984681153075	1.726940515833622	-0.3716901283661893	-0.3469602095853718	-1.69311580045277	0.4539224848501324
-3.6259411264017607	1.631252330011103	-0.6773243331176443	-0.029448179634096627	-1.5828567914117175	0.2003662675575587
-3.58681253035836	1.44639246628565	-0.4334008485920354	-0.6849758388301791	-0.8621974496733725	0.08102552533739316
-3.314292305659397	1.6967227936269902	-0.8832555933579515	-0.4246341060120084	-0.38122100413798976	0.24815996842680516
-3.5043072164335047	1.6074784198306125	-0.372213287262647	-0.488295071536933	-1.0235528875070334	-0.11553245205094637
-3.282275889526378	1.8665476988138214	-0.6399685181864354	-0.5269349248057923	-0.31852306205103853	-0.14205729598017247
-3.5033430232697818	1.4671233735371285	-0.5271057703569408	-0.7893313341046946	-1.0699447071428119	0.11216101066311387
-3.4318447544319546	1.7779017526174536	-0.6261435179930935	-0.6444333928556825	-1.4255858420879826	0.02480013683571089
-3.3060248206265346	1.7256844594536347	-0.8135822321811386	-0.35901637586967267	-1.0550909493713203	0.2912668799154424
-3.6630445924033683	1.6455314246731778	-0.31848173504363064	-0.5036634677498668	-2.506228504019773	0.9122877981887252
-3.4464172855373425	1.5995972856134832	-0.9070677678201475	-0.7922991685136589	-1.48419218530864	0.4443702907357086
-3.6374420281889615	1.4873901375598257	-0.551977550325846	-0.4925016928776844	-1.8422058647977044	0.3137945856644845
-3.5256701015540806	1.3962405227190058	-0.6040984674261731	-0.8747367302952749	-2.3583977135667578	0.5532072238359763
-3.321233037587789	1.7737789033248137	-1.2659558026388804	-0.5025116503094589	-1.598181191260265	0.05679900574727721
-3.5299395211838247	1.5151343194935747	-0.34783642770548284	-0.6103069298298998	-2.2183103101994774	-0.13801584925708285
-3.386211560754746	1.8879161056896363	-0.6637261605630637	-0.6582209163315033	-1.6295846851791365	-0.4704588256402574
-3.379064228301189	1.2354280264800013	-0.7666688079955459	-0.9156360868701994	-2.2269343929286967	0.5883917632582365
-3.4969927416293682	1.8795977072616061	-1.1013568710781696	-1.0170485329414267	-2.0275253948560903	0.7308805010419768
-3.4694546987824086	1.6248309421375833	-0.568525498917737	-0.8130081396301916	-2.0218286945962887	0.24145477438871693
-3.5113080229850953	1.6777940217388247	-0.7308774027277596	-1.006259200923298	-2.014345679576702	0.3512507191974652
-3.5924046162285923	1.7116786287881154	-0.5688690208116496	-1.2265932875570664	-2.1542905573264295	0.6800223571844927
-3.6230941958963214	1.2556869528885584	-0.5164549520010002	-0.8845169482307996	-2.0344182266490707	0.8425649786528874
-3.569351712892775	1.011344812959421	-0.6810907316707677	-0.7656191083144642	-2.059874984000147	1.0801915773514268
-3.497154635159728	1.1516282262193984	-0.6423938957819249	-0.7464251925578952	-1.3658211038584733	0.19039066177195735
-3.5640064130713194	1.194907136416552	-0.5234650979744138	-0.520625848055841	-2.2335185950765513	0.701187530258166
-3.329330433929349	1.1975785943487336	-0.7535145542569944	-0.8656287704679371	-1.8923862291170366	0.8566282973447603
-3.289281768090762	1.185005433438954	-0.8129462700166997	-0.9436231728473278	-1.7917230827410664	0.6850904774364122
-3.3824931601372854	1.4275630259831436	-0.8733694224538742	-1.3801789813698888	-2.167515429188136	1.0811649957354856
-3.3996880760295083	0.8045028142050407	-0.7561093865531614	-1.0129515764092922	-1.8282805362101942	-0.1839872368086014
-3.5350402233603746	1.5326060838758824	-0.5686122759384945	-1.1833826298310972	-2.26677657115313	0.8058787695340219
-3.5258653698488325	1.7141406875578675	-1.1544468981165514	-1.3679268942554446	-1.8778643460496602	0.5691900195520815
-3.3711915799039702	1.6598632285592607	-0.8241157421668812	-1.2502676764881269	-1.9756795834048366	0.30137857615600866
-3.5132695458867276	1.264182493354641	-1.2521259701494796	-1.038056171064406	-1.4530981217484857	0.08566242015932583
-3.502112309449772	1.4525653922280166	-1.008334816616408	-0.8422492142987756	-1.7528323195273006	0.11524910624426929
-3.4852642842613153	1.5517587152212782	-1.7575766389033602	-0.9389360242191174	-1.4354676514364912	0.518961992317871
-3.4203981689204523	1.5576785560940551	-1.2474835979713275	-0.8872289079591782	-1.2661924235703177	-0.2840812411629389
-3.3999820951433355	1.4328689097380654	-1.296744341743231	-0.47153615302182517	-1.7467635781029847	0.6564857617969948
-3.557054610350285	1.1865970538322852	-1.1151180032344994	-0.7715274964482179	-1.4830666685718903	0.6916282311867212
-3.5858300717562632	1.5753884005508618	-1.5981704053951864	-0.8121478462825666	-1.295449189812707	1.4650308860004804
-3.5138402813428713	1.6059280777595328	-1.1816778337906089	-0.9188960410107729	-2.4923382476735934	0.6473901785859167
-3.5267157839365186	2.045413140279078	-1.3518261654464188	-0.8596176910121329	-1.8326520015513594	0.34409237380112445
-3.5191807845526895	1.4916338425329287	-1.4413728081743518	-0.6538438377526246	-2.3805504141560396	0.4636911477678637
-3.6778684474601278	1.5255958278002464	-1.1251280093239133	-0.6034554368057639	-2.2751193278236235	1.148254945615426
-3.6450866870058767	1.6877764111530644	-1.2638313892031163	-0.4343476099707567	-1.9775957059706706	1.2378636134868235
-3.5680307207080646	1.4325262595737451	-1.3395849456569027	-0.5411340113707901	-2.3322879171342628	0.7287478170884651
-3.5527105146499904	1.461523082275975	-1.1678935152010599	-0.5547141923083017	-1.919206065764474	0.8060785874903611
-3.5336295467163783	1.6095088768963246	-1.3607850227291154	-0.8455714195243085	-1.9909113425382645	1.579336603784662
-3.591815575085491	1.423765137007057	-1.0304550560656065	-0.6267155653669807	-2.272945383901131	1.4193577282662426
-3.652176038174205	1.3120905144264132	-1.0710495772855801	-0.7331578240221117	-2.3420249430476963	0.9111703204598456
-3.335084780621488	1.3730562358068261	-1.6173923240288908	-0.7260783373122887	-1.348194730747484	0.7125207635076386
-3.6275894243910587	1.4047818802639835	-0.9508634437343648	-1.0809077257090276	-1.866100962229461	0.7836874558293186
-3.570795159879246	1.8237506626505673	-1.1840622413505404	-0.7188591022386119	-2.1627568265256003	1.3188610857696281
-3.479493814467814	1.5240174854591664	-1.1041114335018452	-0.9886734163129277	-1.147230182978062	1.3241867900181599
-3.475535369305403	1.436217327596116	-0.9062339608031644	-1.1668012075227736	-2.5416066021689354	0.9212436116230724
-3.448296145732983	1.3686202617110683	-1.431750587933537	-0.971511340134067	-1.1487115857913768	0.752702758009855
-3.3951519001244814	1.2911056044760312	-1.2335448491398835	-1.0787627841218068	-1.908674006579642	0.4911518925481448
-3.5224471726499806	1.5084806075350066	-1.2801724457721693	-0.7850050081946165	-2.186780366771101	0.5788372814568268
-3.5868756158221484	1.2605967086677956	-1.09334141153766	-0.6964436167718293	-2.2052235431768703	1.3005279869487307
-3.533848407291584	1.4337564632928168	-1.1083433551805664	-0.7143252471853831	-1.6466714243297293	0.5499206894139153
-3.5033999872862447	1.2488419552066765	-1.0574468949816775	-0.8073131294117487	-2.369502017331298	0.9462937428263825
-3.577244538976523	1.511435627290275	-1.0113419339506127	-0.9459271341291194	-2.0464778193549225	0.9335954598004949
-3.5303346775478164	1.476484442000788	-0.7783050575895465	-0.6582553849142065	-2.2222855023469115	1.0475813199432942
-3.6389150416838647	1.4589959826769197	-1.0395114838312312	-0.4018849040843404	-1.8271401928729099	1.0905960619659112
-3.4251299076652524	1.2629173838311787	-1.3083100017209692	-0.5371929587078033	-2.3022718810117597	0.34728077642675914
-3.535591462823537	1.4920605571870555	-1.172810191258557	-0.9554454330845323	-2.3192880184237037	0.9102639683747926
-3.4842576450961533	1.2029499773068866	-1.3076118243141248	-0.5700023956788141	-2.390029854107782	0.5644435441413866
-3.4741158358901085	1.1539853790586225	-1.1606097909770372	-0.3213701215754987	-2.426085828964228	0.7946533638385171
-3.6501588222162504	1.5830583009767227	-0.711016301122364	-0.5639328516084188	-2.134684027108561	0.3080897215962809
-3.550964156411476	1.2295705795194953	-0.8968125855073041	-0.4216814075089158	-1.9192793928304819	0.20700243444832497
-3.490732801268538	1.360275997925196	-1.0481641754135862	-0.1066731236746642	-1.931391263269246	0.9306363069810394
-3.5511680455915235	1.575718938977945	-1.252784679945345	-0.684206666136234	-2.2853227334282966	0.9374120202118617
-3.5034079904248028	1.3543453395082115	-1.1188486450283428	-0.8410166436220776	-1.8083443722557575	0.7019420269569154
-3.7422572895173105	1.471338329355172	-0.9540347860256974	-0.7285265513941402	-2.3836005203449413	1.444264157266098
-3.653028151194585	1.5519708167100976	-1.0864712483020569	-0.5294026728323826	-2.1639677811723916	0.5989852414175814
-3.293271337024873	1.303155697452533	-0.8503893864067611	-0.7799832003776624	-2.1135750446492136	0.40106987389728266
-3.622712907164722	1.7882013235252794	-0.8366466967300992	-0.8791629924934576	-1.6073223089514366	1.3875669517299876
-3.62525556479266	1.4635584414080733	-1.2497204839632883	-0.7115720822251567	-1.5206502402498188	0.5615486775648527
-3.509648921842566	1.3332386315484945	-1.3055863911455678	-0.8297690820005514	-1.522154363994882	1.2541909615600007
-3.266394836459576	1.2970361369452577	-0.9611004589469532	-0.46225595524526925	-2.26609072160052	1.0373159251517279
-3.661762861156685	1.733406928089323	-0.9275008325249141	-0.5987041726047216	-2.2194424841244698	0.49057460165362243
-3.5802269165226868	1.5586056597683582	-0.9382153418456531	-1.0720174929782973	-2.033453970538687	1.3598096232035402
-3.5695299859343956	1.8293441673849868	-1.4509947770443477	-0.5012411871802246	-1.644651737624535	1.2206962820917755
-3.6810695925901835	1.8385912233088242	-0.9963913394473061	-0.5567445077597636	-2.0265052167697313	1.0788356253409732
-3.6692873394276133	1.7603576151479918	-1.0375508404514564	-0.2962832802926778	-1.9080324736246017	0.9385373804773227
-3.6299451538066965	1.8164969785766842	-0.8684369348446072	-0.5087359111362282	-2.7917560976608295	1.210924872785993
-3.6085749750730165	2.1277894211967125	-1.6470578953481123	-0.44686098594345713	-2.057198911957127	1.0782503032810362
-3.6373380223416873	2.083878190178643	-0.9368880640722629	-1.009109081660941	-2.3371241702845262	0.7625746873840775
-3.727244864265316	1.9360746616756772	-0.7562496810524411	-0.7272524432347871	-2.2004668650634778	1.2925005117788588
-3.569463242332145	1.58867970150016	-1.0027002031806849	-0.7907086311960932	-1.6436695602404103	1.4779299393047132
-3.6416451871520943	2.015954183181603	-1.240360301720863	-0.9227445668802713	-2.1038567387179037	1.487414193068701
-3.6235730490065685	1.7890198040614438	-1.2003084410455211	-0.8222240450063921	-1.896147696348048	0.5086583469563286
-3.426649862292808	1.625645446710142	-1.4907301877540884	-0.6421275214225017	-1.792602417473407	1.1149245640467462
-3.537559864080998	1.9456460484238058	-1.6797225196646142	-0.8042742855509379	-1.696144252712612	-0.14094344969744688
-3.5998392946585294	1.6667358713612435	-1.3042049269990714	-0.7677660590174653	-2.546496999492987	0.7272955120387401
-3.50295036860841	1.974605706388454	-1.6243987642296593	-0.46373908265783303	-1.7359993015392507	0.8426500457636434
-3.5899631991877134	1.856065749072072	-1.3492257984050964	-0.5435913974022046	-2.0790553079060166	1.1872160546738995
-3.7131518847908414	2.071968063887796	-1.3977566017849088	-0.45683042727962064	-2.381826851201572	0.516197948528119
-3.621139931005504	1.9436672837548747	-1.3755164610402422	-0.8514562766783196	-2.336184824177459	0.591872265829714
-3.4175488425486984	1.6362447661601247	-1.3415242693206795	-0.4249131179605783	-2.3037858005785763	0.3775943887946365
-3.612521151626828	1.9328349938852891	-1.2520129625779244	-0.21230207219827285	-2.9310477955502456	1.0373851460468604
-3.6575090087358166	1.61752708589682	-0.8736745936148445	-0.752700121747291	-2.870549977913178	0.7806318699253014
-3.659485332004058	1.703420098913806	-2.014002516405299	-0.4307312394602167	-2.328964043677755	0.8890175176586133
-3.572347728771458	1.5674114898425517	-1.2054989697391723	-0.8740505782705146	-2.9278198961681086	1.8041866498134311
-3.4830405355517273	1.7398454421042802	-1.1695952357200607	-0.5085388789540624	-3.0097794634375834	1.2268639019920262
-3.7294101114405827	1.9152023431085283	-0.9542657677149019	-0.455333402755543	-2.6798100292596323	0.7457460088452108
-3.63808886556051	1.877035115200572	-1.2112198097837057	-0.34588610809290754	-2.8040139534680364	1.1565922703091087
-3.6846680908126728	1.80009279453207	-1.2422603513397394	0.03855419651487413	-2.7756993786158417	0.4223834702522589
-3.707153794493316	1.9075610582557703	-1.230358926648073	0.051581838173524464	-2.772589058528206	0.855906909189793
-3.7672978165960203	1.692106219830502	-1.2653778809563512	-0.30108121605389726	-2.9193787398854174	0.8773236968669429
-3.5538499286646017	1.585368214839132	-1.1783290595925253	-0.2648199298826309	-2.478402678051367	0.9032787308494585
-3.540206667838266	1.5496994888628888	-0.9907552610685972	-0.11391077317013598	-3.096526475083232	0.978423932534897
-3.5700692360028636	1.5660977536503968	-1.3510256076578788	0.45556755044754704	-1.8434595236592808	0.26595548322552376
-3.6306588031410345	2.0036363288669845	-1.3302543919147511	0.3053541063817994	-2.681212993012523	0.7344738598197278
-3.4621698829573075	1.8359020351667057	-1.4854370144702425	0.13917251047034385	-2.546051196426744	1.1877495820280533
-3.514411564165048	1.9220377420501369	-1.1868783914844538	0.13564695720399184	-2.8835222560516267	1.4806590964204815
-3.617396711408667	1.9753564653501017	-1.1222057563184755	-0.4584350808242102	-2.5160864599111634	1.4191747029744348
-3.409382333095116	1.587418928518466	-1.1660938313500528	-0.17825988409007582	-2.2854812367966293	1.026817903230319
-3.507111931973617	1.7636484776561878	-1.3036362967807642	-0.22936273486260433	-2.0762545451115946	1.2062740649263615
-3.5190855348060475	1.9010557786731657	-1.3360985580781624	-0.5586721573432651	-2.065384052782547	1.2189589792928366
-3.6035503797780026	1.9322816235866926	-1.3163270200029278	-0.22741898249776274	-2.9949171798531244	0.7378698756538954
-3.489808116437443	1.5806527874604688	-1.3271508138863632	-0.3687163060764759	-2.2584061664726796	1.723950791770464
-3.6095090415410827	2.202377753843345	-1.5625469514845818	-0.24432763739999555	-2.5032817107159855	1.3592652742316034
-3.5616356347376437	2.0077672670172153	-1.3930380409505128	-0.7308188897717409	-2.6328636831204895	1.2531340177019914
-3.5746620573584664	1.8759971062657121	-1.54624905816722	-0.6370570104127411	-2.4786042635174326	1.2989941967221261
-3.63658976877774	1.9186901173536826	-1.2076083264825053	-0.449535610058001	-2.551271246091152	1.4108432738596692
-3.4771011203918394	1.6730911047663135	-1.5550784560090545	-0.4973829212378956	-2.3803613531746195	1.158784309532418
-3.5260075102107495	1.8799857769082167	-1.669006796719132	-0.4313064526195188	-2.532173572020386	0.8603795081321016
-3.6643023586903665	1.6726186173874777	-1.0909848082492928	-0.6948946077826308	-3.3126948378665815	1.0722584345168547
-3.590590525983318	1.3524001517011608	-1.574333530829417	-0.4286719355490027	-1.7242809634634555	1.4881349307591833
-3.5929628642246545	1.184960287808111	-1.4544279871526957	-0.6064521261763639	-2.3170404775799036	0.8697951597404496
-3.6471446672902137	1.3886969619044736	-1.3883355312415124	-0.3502417600539941	-2.7402893989855626	1.2893086396696878
-3.702530969732819	1.230924220154324	-0.8324849943322913	-1.0232472232711212	-2.9951326828485407	1.5429875141126888
-3.6556179256951324	1.2924112756285278	-1.0526268080848613	-0.6488214894979214	-1.7638210887412935	1.2375968784730413
-3.610322874528934	1.4843536629044716	-0.9226356810972915	-0.5655394557244237	-3.0843547163921214	1.9012701108958812
-3.399694326200243	1.2542861775116447	-1.224512190588856	-0.3935637945687115	-2.389609907298927	1.4811564132348751
-3.6927259813767215	1.3980615726237255	-1.276938345378912	-0.20696159161173594	-2.9674934538840807	1.2874907918835692
-3.5597091070411886	1.6385054769107457	-1.2243552684811077	-0.5702509524573472	-2.7058543629043	1.1275519282525284
-3.657270223126214	1.2514196583494548	-1.0468537288323103	-0.5974960941521477	-2.4046804229234064	1.3728124781454023
-3.583908028078601	1.50591997874846	-1.433111075777283	-0.6855370802458476	-2.5341218313390548	1.5006418759158684
-3.574474665345586	1.553410941146038	-1.1569218689831833	-0.21957865359246892	-2.91662102429967	0.7799181007630815
-3.6240717555405615	1.5211305944105822	-1.4108298023036623	-1.3009372841985056	-3.02283473846166	1.8622120196067975
-3.5075930579523953	1.3600863992958858	-1.23431617354143	-0.3498250078197283	-3.158567551775712	1.1016063531388656
-3.678122952083122	1.2464018706519722	-1.0578382873787087	-1.0621346854578806	-2.2030049357619195	0.9536578831279022
-3.5052879692109866	1.284325723525674	-0.7993259894736184	-0.759787416246072	-2.696399993296328	1.2358024047272513
-3.5815511268178204	1.2805356752657346	-0.7345830396838233	-0.9389493806466707	-2.81376611953369	1.6362799301367534
-3.6529641664156554	1.3550423568515528	-1.0856972823021473	-1.0155208128434063	-2.2402949221782213	1.11084867829612
-3.6574229691325053	1.2842951382559311	-1.0138336798083816	-0.883671819485164	-3.1553707908449855	1.376347081767242
-3.628999193161356	1.2415512539830178	-1.415756289177051	-1.237568272940302	-2.9441419870540804	1.4351866575105199
-3.6046234040512677	1.1425908173108714	-1.1770820593420745	-1.1855275248760195	-2.807477041208529	2.0139385705989237
-3.466478587030142	1.2925105467013425	-1.398257319391711	-1.0042064381913267	-2.062454081042848	1.1347103957490325
-3.5653277938887475	1.08739151121081	-0.8110893971906554	-1.0168664091332675	-2.7398762295529915	1.8174535628641724
-3.6319790112892902	1.617037457359387	-1.0045892896993722	-1.2029538590996731	-2.437209664956791	1.691256526557252
-3.2991813898144975	1.8082203482788444	-1.2343395283070535	-0.7213398101896429	-2.86906910118963	1.596003212034643
-3.640058552160375	1.605604249424607	-0.9779919556221028	-0.6969874175199428	-3.381188819494854	1.5725810935353137
-3.53363454027717	2.017774581239604	-0.8891100670183617	-0.7921740339117115	-3.252270959066636	1.4792657290578075
-3.6191824909341626	1.5637307801204774	-0.9375073583362543	-0.5942782155012885	-2.6720662322955167	1.2696334104453217
-2.8763572082067137	1.2126555808879371	2.7830958257483482	1.2975349588407679	-1.1869343373488404	-3.4576846410778135
-3.0373536579541414	1.3328282815852557	2.8821904372050513	1.665235040700399	-1.0220027509645764	-3.022596654717658
-2.918427676579287	1.278665246677168	3.2665593665219332	1.276217048668315	-1.3825192010258975	-3.0780269169399763
-3.123675024935047	1.1859314648940207	2.905084355554453	1.5194534004210725	-1.0562995496504963	-3.153842967137082
-2.920499615636689	0.8203842298393406	2.8810994605361193	1.220818874456889	-1.562843676726471	-2.75880289686681
-3.0281640720145733	0.9528840089185253	2.9939049071008244	1.2259663466480255	-1.4661663359595127	-3.001603509650488
-2.9448078547415273	1.204890414245813	2.3523044574625387	1.9131674830568604	-1.3815063444405968	-2.400101365231548
-2.920232192823235	0.8784923281329549	2.1920680689242205	1.8013730600255484	-1.3015991534639488	-2.390282180174917
-3.0034804636004693	1.2428145924668248	2.0460108898907112	1.2869180661792168	-2.0327672869085287	-2.1862416050598803
-2.9693502473876996	1.4060098401042507	2.343451185373774	1.1724957087460763	-1.7960306757510145	-1.6968807491142885
-2.9306139246985943	0.9576601608196131	2.465026749882573	0.914736549890206	-1.526599413473266	-1.2348355782456544
-2.993557369602245	1.2810244079395288	2.2192805954764325	0.46888095560403475	-1.5969997896954515	-1.4776634414824736
-3.0929389326571	1.0861258774559504	2.707264801506108	0.35186380378968124	-1.4240158144598563	-1.480231969390407
-2.936506426159888	1.278772089129645	2.498622501884762	1.1636217528698198	-1.0141303833790472	-1.7417528452890603
-2.8642481165871736	1.3735741834530204	1.930148117238966	0.6951204987478953	-0.8188867444835206	-1.4435644562691563
-2.748380693245198	1.423987161267708	2.2295856356059987	0.8466869898475966	-0.903940930377232	-0.9333527695175248
-2.798981713261423	1.1806993534658536	1.5599267245787378	0.9843566303846017	-0.8718907563106904	-1.6607974864750812
-2.9975229730381523	1.3191575867069394	2.092118238400294	1.1431503925348039	-1.267805197761959	-0.6244817913473456
-3.165992792226031	1.6223241109231878	2.032351056660783	1.2273024705137148	-0.9926781608597409	-0.5948523483292587
-2.9050975797294103	1.0241605144746904	2.0411603395131483	0.8507430122541362	-1.3094231683849629	-1.2191886037959137
-2.9099636570620375	1.3779150240223315	1.9749415547150377	0.4440239363536293	-0.7072729619899869	-0.70620590489702
-3.0426921550087664	1.2559618222401214	1.7653808419590344	0.4551976000605924	-1.8931419388832058	-0.5230409969469381
-3.1249061688437814	1.31957340695111	2.2065201310281717	0.6599989233947736	-1.703240702529359	-0.18219326793350255
-2.9942045938257595	1.398595141285311	2.48775526861996	0.9557552440179651	-1.710643561491112	-0.3680408438952716
-3.2058793459417787	1.2213531831411393	2.202609018174134	0.6358525026276123	-1.5330327006611655	-1.0520476595591506
-2.9616787454757962	1.6869185765035897	2.1906227886033713	0.6865884540726044	-1.8127535490273867	-0.32667916882737047
-3.0305815254239903	1.5047979486285363	2.222591834674256	0.26514671840600124	-1.8036486210752751	-1.0210250314510476
-2.9253370945236865	1.4731613941290866	1.931757962328757	-0.08447360234054768	-1.3760159401706895	-1.1721004242416901
-3.084829618908191	1.5307700210873154	1.6890223625212313	0.6629526422739733	-1.757032763755898	-1.5886494480250117
-3.098854978813078	1.1059694884923228	2.3635728613471234	0.6578545119126891	-1.9875873179385797	-0.5076028889084212
-3.1157595070925073	1.20510674950091	2.3088037669914816	0.06641744332466348	-1.7813855420955274	-0.8189974366180577
-2.9868540719678784	1.4844443307353163	2.0502673120932764	0.46298616240962737	-1.687705768666407	-0.9581395271774993
-2.883719075604439	1.0713475707267524	1.9059308343548038	0.16188110788456272	-0.9472603553113995	-1.813011241169625
-2.8227804213195595	0.7836715614733689	1.8589823703956796	0.48082211927712054	-0.2981329614740742	-0.8188617502888529
-3.054541560618456	1.4071205010189551	1.7479158492294435	0.5759790971324865	-0.8761492684687269	-0.369612738753841
-3.0214138021533814	1.1849621743686645	1.587069961742789	0.5418017391606249	-0.21649365533215395	-0.8223598009543908
-2.9524314005094037	1.4287460618250565	1.2385177168769814	-0.3294912922792574	-0.6823314257708128	-0.5653248986768319
-2.9770304408634463	1.3392980149879674	1.5366700269691735	-0.5678525074246396	-1.8167850284715112	-0.4227425943541633
-3.158055632586129	1.5039568029837438	0.8914982904454566	-0.3025315861055098	-1.2068001665772963	0.1969906797222108
-3.2132316412184148	1.487473577412648	1.1628000917703714	0.2804819052145248	-0.9818988129910914	-0.01892560038539773
-3.09143384033813	1.294204093132673	0.9082389391899274	0.24721294553692186	-2.143021619217656	-0.41250568455074743
-2.9413862934573523	1.3372443880914582	1.4144805257788216	0.15403556004493466	-1.408715061864438	0.26386407427953296
-3.2236101554309218	1.3497589909403145	1.5053802698405052	-0.29551106887165335	-1.73389752257895	0.036832443844985796
-3.0600008088227044	1.4173034647257843	0.983661131261768	-0.5123249080963688	-1.6729106389638742	-0.07454756159339815
-3.1464631178443425	1.2893632147805765	1.1190177795859664	-0.36989238802352065	-1.4016998331088575	-0.4183171836221743
-3.3156521887619803	1.4830117871821085	1.2815873755742988	-0.39262946585280994	-1.9824450813696248	-0.2281977715254785
-3.2475240904478504	1.2438695863266815	0.9942537437433883	-0.4701435381242699	-1.841265646634126	-0.44571509782205165
-3.3500915211828115	1.3901369108225936	1.2447812774326035	-0.1452856544879059	-2.3314732763106236	-0.7678278902402703
-3.3829821972181495	1.7161415209623192	1.0443117978651375	0.04291214143139316	-2.328391843165651	-0.9096100490316891
-3.1301312084615653	1.8181260768098455	0.8414459662315419	-0.0036689452188370386	-1.5733272660878774	-1.0524271654951662
-3.10576080463113	1.274463169748718	0.8373579456235845	-0.08399468471656873	-2.5622087612392326	-0.808299702205352
-3.37409709236894	1.7817739353554516	1.4406272471476964	0.4177892209552332	-2.363346229461518	-0.5990154947314246
-3.3118491423663947	1.5740421402896203	0.8938630140422221	0.0525041370024323	-1.3080573907297184	-1.33312119678274
-3.183409381644992	1.6693873763993774	0.6908439799788693	0.2085289591127987	-1.5802534513966753	-0.3300594753646426
-3.3533641771907456	1.4647107108692456	1.1209680776056876	0.10055664399735059	-1.4465804303306036	-0.5733733744014857
-3.2496038481543743	1.6872641436668576	1.0927219188974033	0.08629065709440795	-1.5113465151016017	-1.2018198460032683
-3.1207382604527427	1.6846391860326801	0.7671690637279267	0.3840260945327051	-1.7336221680675	-0.7860570848136965
-3.2414404380550184	1.5451902619811886	0.7267276264119974	0.7016324295258998	-1.6130428204879894	0.6502246148972838
-3.1251055672472208	1.7737559042594069	0.4332737397307566	-0.10826007706324664	-1.8361217951441051	0.3658732969058974
-3.198313604873519	1.8247952057970225	0.8435845804795562	0.5514921351907094	-2.2019429585032557	-0.42604449255699106
-3.3458671023331465	1.8538555276939523	0.828281199811604	0.2820434276357244	-1.6511182819605181	0.027441232870782484
-3.347281928770555	1.724853727202272	1.223685403613225	0.6928381233525812	-2.3555249689109465	-0.0869626258436132
-3.2668256349426086	2.026860592142914	0.9078341163334739	0.4036702480574003	-2.0199802201406176	-0.33703889202752424
-3.1746243386258546	1.71755960408204	0.6004855592892993	0.8330912061816789	-1.558470396983516	0.24582993415552667
-3.4004792388759832	1.4883805344779302	0.7291661590414004	0.05360253967777351	-1.9795765099308114	0.08936675488193127
-3.3294531692095326	1.425831439384556	0.9430964354283045	0.20357286813794462	-2.2442084112099603	-0.42446075315541726
-3.26989305002903	1.4971044565410971	0.6273195873809745	-0.561528773450544	-1.7058162100248668	-0.2070355887256775
-3.1813286998429593	2.0766552393854774	0.12945168229618936	0.006572365812095193	-1.1463952781697992	-0.19674100424743135
-3.1534627814466387	1.6976326142627631	0.3734742325328309	-0.10263584326105211	-1.712228643715122	0.12365459818772345
-3.331655555821492	1.3777616747610453	1.2505350075622976	0.26519223329615227	-1.2965637369576406	-0.47033404209734375
-3.256550945120006	1.6823244546876077	0.5060714808265769	-0.2641228004873296	-1.328877563067263	0.19077118277320035
-3.3713781803546796	1.6403004286272966	1.0160747168916702	0.12099243926012943	-1.6238767880875087	0.6370799093125505
-3.1156112328883796	1.8540515594423366	0.46672420490312627	0.27609659429183436	-1.1757881739743676	0.4812884096155244
-3.2438386319324075	2.0636549431029825	0.28770996407374616	-0.7079639615005431	-1.6796610514970336	0.07706233949570623
-3.0579066311724623	1.7536238543088936	0.25333563088522215	0.17982053418197275	-1.9912329503735908	0.4497360835080445
-3.281031726662991	2.0859895584552612	0.3824874979966969	0.3930551150826182	-1.6510994138042445	-0.09881729056552258
-3.4979320615315492	2.2213214780729933	0.6236751297590009	0.3880900794705644	-2.7877370057119784	0.3278062403870541
-3.4095484166170107	2.027355001563024	0.30451746451694844	0.46397227609075736	-2.301975943586848	-0.04018465533355292
-3.331959227428958	1.9210091847663002	0.812868672388502	0.3788934960183698	-1.6001454598995046	0.48333873760468216
-3.365457798213711	1.772310299088529	0.6691359378934791	0.41707720011453703	-1.8195955027171595	0.3764644464278931
-3.381784492096911	2.076650621592171	0.8018437979096799	0.19078427568448048	-2.1887692426554737	0.019453207148425022
-3.499306811896699	1.9002579245202376	0.6253235712941583	0.38344811427412856	-2.252374922517078	-0.20438821934107693
-3.3005845869475285	1.7602763566368251	0.6400120990000783	0.38850730487398155	-1.9388222152474817	0.48001470466945184
-3.40051661889491	1.5715719236071368	0.5680421101073503	0.6346779531755782	-2.5549941178312987	0.258082374927454
-3.336514988968723	1.2855705927360348	0.06975007357392832	-0.3763410986749084	-2.1281805306849746	0.1529025316735378
-3.4929425821354303	1.9064012544864488	-0.041034768345290365	-0.06036401300477219	-2.2113588210626762	0.9151674542248548
-3.568484473935415	1.9704818791033214	0.2177197879877273	-0.32976457693682526	-1.9977678178009075	1.2956654809658321
-3.396550140688922	1.7102682801585711	0.36930238568101786	0.3282918864728013	-2.487627483023569	1.1678576884987981
-3.4760070967660943	1.2502974759001444	0.13746953937642775	-0.32815678117178393	-2.286958560727903	1.3074771929636928
-3.6881655624129897	1.5831641813866726	0.3614569411855058	-0.41774097039447555	-2.7042688438285687	1.1355243729221747
-3.47278681662143	1.5935840541993471	0.15235745587437127	-0.08240426007754473	-2.2996923854702773	1.0696090076550162
-3.5507200161896293	1.4480439054060694	0.2555093166905469	-0.5099371569578329	-2.3626330766230623	1.0575873824239719
-3.4878079998786236	1.5063063614531618	0.4061346348928988	-0.5870085365425397	-2.90449562327112	0.9106276324921817
-3.5889707019700925	1.6019811582568304	0.6025970105017847	-0.7451064541308972	-2.1068686647388093	1.3687270299316436
-3.270664912949922	1.5917259947709925	0.456492719677859	-0.7390583612689341	-2.957769786249327	0.7121690670926197
-3.4743071524394273	1.7417766080167922	0.6211501757765702	-0.5708585013157823	-3.102545739593613	0.8640470499228985
-3.364555193016968	1.4636175961420554	0.3924197546583747	-0.38772352477952415	-2.28580633461584	0.9228331286716734
-3.5872274360528142	1.939356761646902	0.5041365426234493	-0.573692271659289	-3.42896815019184	1.2477646927646888
-3.467071226917634	1.822494247351257	0.5372002408440129	-1.2348040679049064	-2.623802230055783	0.7815268356494921
-3.4524063355270354	1.7149102437191082	0.6192167013412839	-0.31453500658430295	-3.374880626166338	0.8673061346202326
-3.6167566489692797	1.425883310302666	0.23091480324795316	-0.7472652953714993	-2.2208316507568187	1.3666150164638937
-3.488879597298384	1.4455130186943217	0.38081732683204644	-0.6489204895261225	-1.884894634214334	0.9297619314584846
-3.540576226803537	1.5755663309945183	0.22952172590625083	-0.8247182576834928	-2.8732488622367205	1.401133613015391
-3.4184182931687106	1.702132686070211	-0.03389453458517619	-0.694178322975486	-2.9311780466290194	1.482186120989574
-3.5707322190880557	1.5328415821629517	0.33051907861710267	-0.4411948028595095	-2.625352474083125	1.1945980122406903
-3.396538845309589	1.5898467162430543	0.18439391952479164	-0.3600163748212528	-1.9313112879551935	0.8482367422027208
-3.4838968696537655	1.2045373689842895	0.2724449821594148	-0.6840228041487704	-1.9425164650559017	0.3958316979168157
-3.5898864563590966	1.447207113266817	0.471107107080986	-0.3038925263153581	-3.0952955859415683	0.9388117677463388
-3.5196414191268204	1.8287694454194396	0.5851748237051988	-0.0892443233256657	-2.740002475915693	-0.01530489337706016
-3.318902645772111	1.6775810741123778	0.5071097444384389	-0.19823001037644106	-2.1052545754638654	0.705198846271547
-3.3804621515221327	1.6623312627355382	0.21616072302167028	-0.7114448138887275	-1.9844037154872023	1.2054771903286563
-3.393316363322357	1.7772312147788778	0.5894371869507663	-0.3028368380016582	-2.5338280381282776	0.6882820398071264
-3.3994170056942234	1.6343497983361015	0.3259847848606013	0.03145905554241679	-3.012770270136846	0.4683684553550294
-3.575736638345923	1.7087877030922076	0.6269127917344645	-0.8069519654077674	-2.9799396503637996	0.8678122084142952
-3.557640893912169	2.0869500069375135	0.3625915557838002	-0.6840893609163002	-2.921074745701915	1.2970406741693212
-3.4180749687278214	1.9165320122015133	0.09447988127043459	-0.4211332772438949	-2.8258731909960995	1.3136728499102464
-3.4427934933391553	1.5649782961604328	0.2738284479237694	-0.542517876605872	-2.8455318361276976	1.2973283261994024
-3.2744124225120546	1.5565836643385769	0.4204459674937989	-1.1498592505667349	-2.7549064185475296	1.0910221276226193
-3.603911817150453	2.03971850926885	0.34704216431910473	-0.39390046071100526	-2.8884129680476924	1.1789061671909984
-3.55659271218955	1.7235355211654761	0.4251204022168184	-0.5129898765846336	-2.783769838934523	0.89874185252852
-3.583988792263144	1.616374964090636	0.3200434305752214	-0.5961894016097631	-2.459315918410405	0.7604607950279494
-3.548819455245968	1.6569864897116353	0.21071853859123874	-0.535237109464532	-2.64411104191721	0.8783934140982108
-3.43592701396784	1.223781895563675	0.48080132618394983	-0.7047551230725316	-2.521485171603522	1.1695390570910376
-3.475681598541652	1.4104689237840695	0.3875560712360589	-0.05576321943695617	-2.9707787025280803	1.1867455847343038
-3.437074015006275	0.900619432391727	0.5478310125583234	-0.5539642324365568	-2.9713579840760347	0.9441382402090259
-3.2912810741532956	1.020203788483455	0.5616782844520157	-0.615177240278928	-2.0765091631353467	1.3418482780367786
-3.336786648179397	1.322610274912335	-0.08875711043777373	-1.1634043294755967	-1.985609790232583	1.067780340461644
-3.3579874341692237	1.1508871816199258	0.2384359856945426	-0.7365820882572006	-2.5766433016989767	0.7515946922947001
-3.214335728585458	1.2284200243718704	0.2912185937319677	-0.8905243655170517	-2.446749315291541	0.6379610399256599
-3.3938909459553304	1.4732293156985419	0.24365347784966562	-0.7860988664334798	-2.8699749775492287	0.7157098998856684
-3.370849489416457	1.389605536040786	0.09702262703759529	-0.941673335962447	-2.3617888270721643	0.7562917055741718
-3.273049387363488	1.0043295638365017	0.13428810466462446	-1.0885383797479449	-2.0806167886360614	1.0231923204629443
-3.4166240865090804	1.0944401179449785	0.38138097591864617	-0.9599371299933303	-3.3601244936397228	1.5277654151151872
-3.436317613956361	1.797028352328661	0.11242891507224817	-0.5688697974429056	-2.4269600488588137	1.4352394390210623
-3.477585660756506	1.4351571397465603	0.1523742503306789	-0.7055615042408947	-2.2315896739902583	1.383791653356965
-3.4729821014557145	1.4435203743311105	0.4679460501217628	-0.7674115983631465	-2.194328667248903	0.6511556354566124
-3.4155244586013893	1.456347097299371	0.14348161703987083	-0.6772137357519694	-2.5301738739264055	0.8502024648414842
-3.3306889271810394	1.577986730885505	-0.11583531860495008	-1.3046622282692684	-2.3023125752591556	1.3609550472956684
-3.301895772357371	1.3973459449845993	0.27498196224351834	-0.7924166609553871	-3.0026541860901625	1.4599350076276405
-3.4095173166630546	1.3577772279696039	0.1827159914253365	-1.3760328893055767	-2.765879375518662	0.8537660536424799
-3.4477057094772343	1.5311092149796983	0.35329843655020965	-1.0296794128561029	-3.112119405987637	1.143487655466191
-3.464487117796739	1.5754525486694946	0.350801128210175	-0.9221233597259259	-2.6003145533707483	1.9202793178819757
-3.4962169736047777	1.5049151229643556	0.6449236468648062	-0.5897215707278458	-2.66212440700337	1.9427592622276455
-3.521741335320694	1.575972779636445	0.3879586015951917	-0.8360911956493619	-3.234988526657464	1.237033387919384
-3.4027144859577665	1.1747560504575039	0.4775140860771868	-0.7710000560016461	-2.988862824783439	0.7937882871035469
-3.402085978569474	1.9995101668386692	0.29743639120636045	-0.960554687263924	-2.2788369802688857	1.8069725015916607
-3.372558113880733	1.5186477929179185	0.477216960031065	-0.9440885762491846	-3.3035048815338817	1.245623823644439
-3.4413444834811764	1.5551077914729867	0.12965416324030216	-1.2728722203502487	-2.716302445588242	1.5910714325201392
-3.509145468624071	1.533939128542459	0.47095297422961224	-0.9293333528592788	-2.3603472269942016	1.1508411600467991
-3.2961470055460533	1.6629684186538658	0.13858071859319254	-1.049542942442449	-2.43997317292651	1.0804067323256479
-3.247427938759879	1.526316566626494	-0.06824201120220016	-1.2793261846959962	-1.375777621964461	0.7362326084677125
-3.2774044063928036	1.4206119789487865	0.14388935015526716	-2.0270654622118416	-2.523435476334212	0.28732697308524596
-3.3015709117618353	1.5968886287647344	0.08419943262894104	-1.4385025948260046	-2.061894882521523	0.9650631983301645
-3.246625046381647	1.70350344549719	-0.050466301472455705	-1.3521360504022117	-2.561361294409752	1.2968189282932963
-3.592660922791698	1.7515953074408106	0.18042853581388205	-1.5101270541420297	-2.7353022078161953	1.2943746331555759
-3.596924592043857	1.8718982927527286	0.36752997761871	-1.132835184304611	-2.1151123233128564	1.6067746981062678
-3.5147593616651758	1.865308573372418	0.4132116465979329	-1.3526073469757915	-3.040709684614002	1.0716392430331136
-3.526461089720207	1.7106480656079133	0.19176175254882535	-1.3364675406662008	-3.1514782633043	1.5725820560093573
-3.1677356789640316	1.6906232089662068	-0.0009698675583557637	-0.7285285158659018	-2.909156627521024	1.60814289967249
-3.4681005912394536	2.1745702414499823	0.06980599224141565	-1.4963975766658446	-2.2835112749984883	1.1427654562972713
-3.3315311420904514	1.7488671663287185	0.46015091804703434	-0.4787630682097843	-3.041864076877972	1.095140760060911
-3.389890465779081	1.6827457103697032	0.49966928583107195	-1.210371168500507	-3.169367671660522	1.0908830195970458
-3.50742943105788	1.7411778136332472	0.39151009696920797	-0.6186936561890111	-3.1355898917536997	1.3497023669241004
-3.407169808149578	1.791798768315656	0.17600360500037976	-0.864846544040655	-2.689592788703475	1.2692537322040796
-3.560142710579681	1.9056050031531286	0.3377010796943033	-0.8374795993037981	-2.936304547397037	1.2693674991115222
-3.3738414874107017	2.0048396817253398	0.06391937889833638	-0.7477426966291685	-3.132667879887001	1.2274549255744938
-3.6094016274296687	1.9044426108311805	-0.04232938371703443	-0.4951734333381936	-3.3528195944346812	1.6301219714208972
-3.662370723157772	2.2706712523264523	0.05323489606785187	-1.1816088894501717	-3.0742394207840276	1.4841316387712638
-3.6084891406969284	1.9959154597492241	0.1458455285874817	-1.1431320744779903	-2.5755142265939934	1.7702950535053692
-3.5986620920086465	1.8980216585502014	-0.3817905772911462	-1.0519427427885717	-2.8685099317571847	1.406275441859766
-3.6693168677662316	1.9658597830162858	-0.26862747838506473	-0.8811178007714977	-3.2895544696583006	1.6645145096476126
-3.4972090705262495	2.0399190128105724	-0.14059560953440223	-0.7666325523988045	-3.2955445230155984	1.3175839163755154
-3.435951827999481	2.1713578673895717	-0.3821372299062334	-0.9132388907356445	-3.356126402901248	1.6135493882615204
-3.4718884751066272	2.279468517859783	0.11480085259573164	-0.8186706931253227	-2.973973388444886	0.9037685933325748
-3.530459035158627	2.1234525976018133	0.253589052255328	-0.840812577126011	-3.0599974655808766	1.2681266945374612
-3.5302368638809725	2.164211365304091	0.1629570181121326	-1.2594356394140966	-3.4963719324417184	0.9378329255871745
-3.500294770478974	2.0344206024779865	-0.22745109832510851	-1.1678730754184732	-3.3491985312847388	1.0381818546036778
-3.474086181801775	2.1520053480383003	-0.550802346283763	-0.9337892544689823	-3.2093292783279592	1.3300150390621133
-3.5063694718291667	1.850146908798747	0.09822455803158536	-1.108469358038597	-3.0950140511350988	1.4523684178124237
-3.5532115114453013	2.4331409326417077	-0.30537318465099195	-1.0579533553556357	-2.387134729038593	0.9524928853633292
-3.540148766487617	2.2349190776177124	-0.1281687666586777	-1.3348340128615688	-2.54543885462171	1.0913579635357575
-3.373389503444759	2.1732941027767168	-0.18517365731990165	-1.038551326720429	-2.539177602633296	1.4392471942851235
-3.385475195686407	2.2849471537227717	-0.4147702822040106	-1.080506808510055	-2.0372495822497987	1.6058015555802658
-3.4574299841945315	2.369071929354331	-0.11563848637974106	-1.332817376732976	-2.9185450423474366	1.6361550849195658
-3.3733992036715925	2.114333428755949	-0.245169889523547	-0.9547859149270506	-2.9017764050122246	1.2844362057746546
-3.3524838209670467	1.9763918344653786	-0.10208053603296269	-0.5356098558028839	-2.4039142936537377	1.8707014889937161
-3.489643950242856	1.8708645056395712	0.1975481840141261	-0.5800449800474716	-3.018571863475324	1.378066936743633
-3.4230703923675625	1.9450444580474793	-0.039911454769195	-1.1678075517325872	-2.1789848388221005	2.029488796078702
-3.3501805942515057	1.9740025687430869	0.23124758772538906	-1.079739836015243	-2.65235024973817	1.6937738967579912
-3.370890334981744	2.4130097191146613	0.17153302637260986	-0.7766653964361052	-3.232607122788935	1.5226726770278103
-3.4941152529890873	2.10563605607799	0.13752925032507457	-0.7531724528294337	-2.3776842468319637	1.614034808015455
-3.301044510814253	2.2163014990331216	0.0682118620812523	-0.21882504187940138	-2.951802948008245	1.717578503352624
-3.401972123914708	2.3928309372571466	0.03866155596503307	-0.6441251438711931	-3.2158838528526967	1.6034162223766688
-3.3674333336549522	2.188769165493324	0.21068353693780217	-0.7827763541976653	-2.8167244172131034	1.684095260305695
-3.499311249826974	2.1188693237987435	0.034626232468406015	-0.7689277667668866	-3.1272699988182504	1.892775605867726
-3.429593262215877	2.143969990427023	0.24985004394646942	-0.6035012029744029	-2.1766915339867126	1.4188344023177168
-3.354088792933685	2.126153638157933	-0.06805147902868908	-0.7037908903697715	-2.8815608587274437	2.214036145747355
-3.3841292342198503	2.1220850662818505	0.2914782197374341	-0.5604378415183611	-2.6433767639684507	1.6914428976685376
-3.348860663831068	2.0122303545428153	0.4032243355619766	-0.7526190035521246	-2.9716718533296747	1.8594554458550718
-3.24111894353602	1.9428269945874836	0.403556641439762	-0.9390831061274717	-2.742767700031978	1.1887721285555808
-3.3836799879388613	1.9649586103612768	0.6788218223544533	-0.8126460554936255	-3.5313054417157095	2.0583189826362416
-2.7923919734189866	1.670038968300581	2.4480875236689608	2.1911755536685833	0.35617528013958333	-1.8988505886133968
-2.780586112572089	1.8489306355844448	1.8413404060386362	2.4362140639933423	0.28253174095655903	-2.3995146135556764
-2.892317993795902	1.2540727530079265	2.1415691401302253	1.9548381204870626	0.6710364577881093	-1.6162094231556976
-2.7943281972485132	1.3182739024710064	2.1482472546712956	2.450655018775908	0.6229815558558501	-2.2906462166153507
-2.884734615495896	1.5218033752781719	2.074581717180363	2.2201067177940677	-0.23211068209238	-2.036532548858906
-2.890280575063753	1.3462719810888628	1.7985050847270894	2.148875439156491	0.5644555722392227	-2.4498645542066972
-2.9748157408204734	0.7995946933099263	2.3422758837066215	1.635174565718121	0.1691035825809532	-2.220481877279347
-2.8876804342879567	1.4020440014891395	2.5786748815669793	2.3121569915624676	-0.4552031156697927	-1.7495497622178622
-2.921705155620963	1.7538107216300847	1.8937765428848146	2.45405206106497	0.0712517926640352	-2.3883133639259917
-2.979012440581868	1.0560959424150462	1.4958742433330132	2.257143955728952	-0.03722614823989304	-2.4176973155720134
-2.841229300920543	1.1794206366493536	1.4576475313373431	2.357994246349635	-0.38744541846386205	-2.1122450200581424
-2.622891228864153	0.7778526216097184	1.4040177682341306	2.232172045165289	0.9611920824649304	-1.7690919025813634
-2.848434953835114	0.7341005258696551	1.5886435680193431	1.8576715541856652	-0.02518774690178699	-1.62319637271812
-2.6987178254629813	0.8405220099600044	1.826819127636774	1.6359128405408767	0.01944098013467399	-1.7825191899061958
-2.744428982060886	0.8489080695098463	0.9962414679749002	1.2894136956153779	1.0939965915069765	-2.1537550556150813
-2.856585003191335	1.261511011422969	0.8455169572992646	1.537470276675534	0.17111007542795825	-1.5556395839537238
-2.9084000735011037	1.2970389326743894	0.715218692320299	1.7396061074315972	-0.015595350295289245	-1.6054197495691847
-2.8986105738790675	1.760865561069968	0.7156396277986552	1.501652778802995	-0.06893816668116809	-0.9372989077342104
-2.870520390984465	1.2666116465624424	1.1243152378010226	1.8173593330136417	0.5699042980022981	-1.5120437335178805
-2.981421746923097	1.571787025130985	0.4852520498704854	1.9186027493709834	0.38385870080540185	-0.6793502818067904
-2.916562707458283	1.2305208335390119	0.908206632303448	1.336591139866552	1.2417543274160348	-1.0634563055360842
-2.9279455989032193	1.6075449752877389	1.1165696921565078	1.4951323015060303	0.13498501216606357	-1.475026909742448
-2.93360461401613	1.4902177328168429	0.4760770808344268	1.4734923376283404	0.09894165970026508	-1.872406345582429
-2.987116530782158	1.5458050359402096	1.203248577358059	1.4943731663211925	-0.1468215549339215	-1.1752118597821324
-2.9948065249438027	0.9131787663699688	0.9807862343076035	1.6022383689922257	0.951538180530398	-1.0903773368490912
-2.7037505606716934	1.450577964405444	0.7442209985732468	1.9865161078504645	0.7987261137524194	-1.3964277520239385
-2.9133143952993494	1.2668598640845956	0.9164934317453037	1.1973678419247278	0.6120211559633297	-0.745573261345263
-2.889018298733084	1.2122715416278098	0.6738065363115899	1.7753779790843205	0.8640876461133393	-1.472620217114808
-2.613246504234108	1.2304382270020802	0.3210087956739488	1.9911466613040525	0.6890941739061271	-0.505424065512853
-2.9311260090441524	1.372287383106738	0.7526462476205877	1.538498705996179	0.24042398737913753	-0.34034470773254566
-2.8955845809577676	2.019715670321294	0.5058860869118725	1.3969834355161448	0.4668235348302678	-1.044593296330664
-3.167592806017537	1.4041587137332052	0.47961993521850704	1.280536915770932	1.0029883532222952	-1.1837437894882172
-2.8864207890633145	1.566743834788101	-0.0585834932128333	1.3164818391372521	0.9900301327325128	-1.0616399723409637
-3.0451248147493732	1.6763993562136057	0.38745043567931503	1.3942586949393683	0.08946524076714821	-1.3928184781408843
-3.154709058551437	1.298818979684513	0.5642524887830643	0.9906764219807322	0.09327582971609208	0.03483445249512607
-3.227027842473667	1.3670286689731936	0.5742924119947066	1.4251464993031329	0.42858662845426043	-0.6965036243012447
-3.159780595324393	1.1889572924832272	0.8903368343898043	0.9919799533495948	0.5220587846476404	0.10487986300983676
-3.0605864572484656	1.4217400713071795	0.43939280131844255	1.5598616147010116	0.24181372674921622	-0.7189571755239237
-3.082303583621757	1.729212265270995	0.46637098141382927	1.3933457106339466	-0.7080017065983828	-0.6376224017768155
-3.0226841179738817	1.6744219721941516	0.5991477394058377	1.3097477358701723	-0.3340893195434774	-0.21116420740160313
-3.2102822726048235	1.8380516026212592	0.9899557476823542	1.367378485639348	-0.3849098050535658	-0.27727204931293237
-3.0073381154868857	1.4211609318820637	0.5092261333296138	1.3997097685608249	-0.31721757172187615	-0.130851482712528
-3.081389223220558	1.898850276116861	0.4340667052290877	1.4928903970283955	0.1709078338782181	-1.0309778343031186
-3.095662190880265	1.3751063329811366	0.6266236003830123	1.524974405199252	-0.29182875119338036	-1.035930758415787
-3.238753783547005	2.131406249687215	0.6516372441260239	1.4698184008808541	-0.10298051145464476	-0.16536685013701224
-3.2654243864230517	1.874915130232746	0.7509664617513664	0.6875271089418844	0.18970800383035794	-1.036011672996679
-3.0594826920955898	1.7971110486957453	0.9367091798873614	1.4372912597109981	0.7088607646208811	-0.5485786756596182
-3.2469512741821953	2.0936608792978966	0.6231176613975885	1.741236214857111	0.24130198406954106	0.25250179985796906
-3.1277751839256043	1.7991916667002998	0.5833904397908938	1.6555200434238824	0.0549455502378875	-0.5477163041404939
-3.1488339237472913	1.8395794449906833	0.5048851794921502	1.5851760680062055	0.133048232195713	-0.3443269967991147
-2.9374555258555115	1.5167125751971624	0.14892500819051951	1.61342628920088	0.33199207930376873	-0.6479657301586694
-2.9489169074719435	1.7627400662619106	0.39419553664133333	1.9170647814595811	0.18269508904042006	-0.07008256219267428
-3.257819022818502	1.721184902578838	0.8467323519399312	1.0420301204354128	-0.5706289532393463	0.23212580664853244
-3.318641421096577	1.7250873300417244	0.7092575329190938	1.4167344507009534	0.10676293546449495	-0.3263068271255475
-3.2104399610967085	1.3535687805049943	-0.20031673119452742	1.5421303816790275	-0.5913221654901435	-0.23866567089267343
-3.2100866198708564	1.2954552835002717	-0.2159118411655944	1.36720464475557	0.7722386437210649	-0.5885969576971445
-3.189447490667262	1.4720694760738349	0.28005935915659563	1.0531020875950212	-0.06664746360850604	-0.19033314790732447
-3.256134689446171	1.507603972592999	-0.14664692742498753	1.471084679632097	0.80539128073482	-1.1926568180041988
-3.08392674478472	1.1584202446713292	-0.295732832934507	0.9345666249566601	-0.10554663819781401	-0.3955215693200298
-3.28279677389689	1.7004537698465543	-0.5885387978970943	0.7901077331639308	0.3340839832136217	-0.3187956549280144
-3.14956099991287	1.8790481251986275	-0.14590628736439606	1.0495485931984327	-0.18813572953434676	0.1541418034123393
-3.3892398219785522	1.7115577286778942	0.33558991178018216	0.9511973182803277	-0.36727959473425853	-0.4849899542113141
-3.244224620799894	1.7595516471301789	-0.2914310590652011	0.9643451310273945	0.2330387231414642	-0.23402023833049052
-3.2936097240662496	1.2992567756114446	0.11599653359802371	1.3317344802118267	-0.22030838741333347	-0.1463511303720807
-3.109278728586218	1.3297925254843608	-0.061934144529674384	0.7815960632176733	-0.35246160756036676	-0.36661559702755875
-3.2079828602231326	1.4376337754670125	-0.29521030767817885	0.8619590070254662	-0.23534132013501174	0.019305978210571784
-3.469350486043182	1.366292569333365	-0.12810988890186764	0.5823491186256654	0.00819701721378674	0.3420238998492977
-3.3994638239122	1.2660616769822677	0.27179288075799957	0.5258350419004341	-0.6309673787599326	-0.7556528897153512
-3.38085417325951	1.2041458835154977	0.40621748467949165	0.6917027213415013	0.24009823140107728	0.25122276146010236
-3.376733759322012	1.3983223192370868	0.14858866452496622	1.1054203170108645	-0.4280360596134341	0.6386264448635754
-3.470460713768518	1.8635063806017242	0.4008784837279774	1.331533314890882	-0.36483567897105945	-0.08640060311354625
-3.2448276048753684	1.2537528248004974	-0.05244560604960291	1.3339461683952645	-0.2952506413688363	-0.3454867127888769
-3.4835984753388805	0.9706239962200525	0.5239932432577398	1.047240780678009	-0.7164096565722988	-0.2452891364765738
-3.1493194957941233	0.8486154606221481	0.08372408361843253	0.9642559834664066	-0.1180732235179539	-0.2785037173493661
-3.2859213460649634	1.6172943703768872	0.05535960035071897	1.729194068642061	-0.5192334443833415	-0.1830247543240061
-3.25651746485943	1.733232797040102	0.014683570026843257	1.4988276538194771	-0.6331110537204188	-0.8888223415772925
-3.4334941626530977	1.4586988354941681	0.42909158871675845	1.215041200838607	-0.9266809668245513	-0.9459696953059558
-3.331710674735372	1.3939017632193136	0.4256861211567956	1.447314029474946	-0.4968334396487711	-0.10894660931928846
-3.340175148489112	1.608454471067812	0.24450508760638942	1.3873950243279514	-1.055207737848829	-0.08624767790114207
-3.3870233806923262	1.6547292326359941	0.7034014363107522	1.0558444911512082	-1.4346777224004288	0.4800380118958146
-3.4004635792479236	1.710490621241245	0.9422912972647005	0.8866229543241926	-0.7468149544890641	0.435850552550342
-3.3326210383044	1.7160012959814273	0.9384805680184815	0.9112054749655425	-1.2586683688588944	0.7553607603230494
-3.805531290584814	2.0066800818896313	0.7187219283693662	0.7139086302038723	-1.6889866512788538	0.29619362676115857
-3.682928332072426	1.8813276306727804	1.1763456920346027	0.38730419891579837	-1.630742189702605	0.05558415605813627
-3.580192878584872	1.9060352564751066	0.7213399789809167	1.0460344538025557	-1.6384558975206276	-0.04442411975310234
-3.6330406376402435	1.7204742709071303	0.5587790012480912	0.9992091234149124	-0.8970873064083023	0.047315701546288835
-3.4251604386652192	1.6187382520001563	0.401355274161863	1.1331980498376977	-1.3841798988579308	-0.20718576772769082
-3.490081314028252	1.5778786947680938	0.6976523049279113	1.041835610351352	-1.4459817312061047	-0.3889371437086183
-3.555416153234794	2.0062185909515646	0.6221958101036038	1.0708225606080113	-1.8270772806633402	-0.211856080890108
-3.472674585349408	1.8358032586574993	0.6113134573358805	0.8545140317072174	-1.548000450254565	0.663979410187026
-3.4350836760346537	1.6654794852072534	0.7014682243492022	0.4483956674103682	-1.6560459592331473	0.6928063847873837
-3.5323957114601554	1.5794194571705633	0.57556197086499	0.3214131527972002	-1.4304900672476344	-0.19553632288257106
-3.65355358450256	1.9969423975693696	0.6638169157203649	1.1820099144919791	-1.9023921412671443	0.14300023504339654
-3.478909970877872	1.8223802477881015	0.22907964088388844	1.2781934047265855	-1.8195138613031625	0.8260935041220316
-3.6766101003485137	1.8701604596211125	0.4545935785766051	0.7540230728278878	-2.190104148941509	0.4991133582375049
-3.542393222720962	1.8964358826435448	0.5115959887618079	1.305939564702841	-1.7980871584386908	0.6247298517643551
-3.605344906425086	1.903813175039268	0.6974871332436333	1.2208263954415393	-2.323881222646535	0.8397043844598339
-3.6881324039311147	1.7137670202973592	0.4190081170599305	0.44153684910315505	-1.6683222765300694	0.10080346649354338
-3.413272612872242	1.7365323066712754	0.4472859215476515	1.4376863553520787	-1.5410832289579943	0.9876352743126574
-3.713008229779531	1.746731835935583	0.7743485186840593	1.3274505011225368	-1.5270444102032554	0.9220833904971442
-3.4243520913138226	1.7156536570709815	1.2095619522248062	1.1672125088716587	-1.4197486652490632	0.194998484294847
-3.4087585482795992	2.1319743647017986	0.755085999961588	1.1951129335725432	-1.6582347788809493	-0.1402537432680372
-3.4889026972027883	1.7907632435012006	0.8614207965285712	1.5356986494543938	-1.4059295621488204	-0.2470658715127429
-3.484366449903677	1.844947650633836	0.6257297156922571	1.1321365150333627	-1.5710203916782577	-0.5781798473965649
-3.4694438461351025	2.1435530446353344	0.4587325524118525	0.8152198444509509	-1.248553678822002	-0.38260799506631793
-3.487314307723519	1.7235863891204501	0.4184845406854612	0.6432179195008718	-1.1054015291321713	-0.07647409656642767
-3.5829277910438373	1.7918395562563703	0.48652415100832225	0.785298154566406	-1.4004756223541421	-0.8691059126851912
-3.68383347130235	1.8844265303015324	0.9146716755958708	0.8746213847273281	-2.3658267444851395	0.47122991484682497
-3.461812239823875	1.5200096688531226	0.7487612109789104	0.552684551196033	-2.3169378260798363	0.07187161040568979
-3.515078662097255	1.7815904859377372	0.49882082484535	0.603142833841316	-1.8100632261182288	-0.7345770305940982
-3.6044217196787818	1.9498865860329597	0.7189638456076834	1.340845980647249	-2.4723038795844245	-0.30865182871819385
-3.4809178581386826	1.629132671680054	0.31163082037606304	0.6982899648984099	-2.1667566265730924	0.009620352932714571
-3.3073794116057003	1.690471790274181	0.7089366244085471	0.6717678081713044	-1.4106329122943093	0.5342943356186878
-3.536064555017372	2.0992899228907778	0.4246185100063355	0.6617823394637319	-1.648494908289451	-0.27239900234356373
-3.5192820409537227	1.7005878280688003	0.6339798108130277	0.9671899451794318	-2.194964896889544	-0.19951558603086705
-3.5109080079776325	2.2723624015818302	0.4793862205550108	0.833924311464488	-1.3447831406788295	0.4038531728967859
-3.4699185795475977	1.981698413239077	0.6421833026366084	0.3768981752129226	-2.2767220908315324	-0.10869912703597484
-3.5166985406715963	1.8007038378239317	0.5544917038742128	0.8446488750313106	-1.907086771420051	-0.11669499779289039
-3.4694120241862936	1.7313636514475115	0.6812379320364605	0.633186938283173	-1.5824986420110858	0.4322413414389918
-3.5478311984079514	2.219846120993479	-0.09697973512319599	1.2476203581436627	-0.903865034015475	-0.4717820195296314
-3.5296355399697914	1.8878565962759937	0.9680447561070872	0.518098806978956	-1.7156465792673494	-0.024158978637462525
-3.5390093100125677	1.6363124801509565	0.38079670880572547	0.6025485119078411	-1.3914951440740024	0.06296207904655116
-3.5883319283415487	1.9154061939053932	0.3721642989597962	0.8343652256645708	-1.959276899040839	0.43447201239079036
-3.574435123132229	1.663887863875364	0.19065312527298123	1.1467241567131956	-1.778504419632952	0.4049781623683508
-3.751915205671468	1.6621811091144356	0.733257983294711	0.4784630048921147	-2.6573635227924757	0.44995938146632464
-3.5204707461253424	1.6467021127441672	0.32654231296073527	1.1045661525234316	-2.126505988277568	0.39914537002074857
-3.490105681785216	1.6291497606481011	0.44217257323385384	0.5595972677134012	-1.3830713166434547	0.23540590575925657
-3.7617590339159412	1.867711527161528	0.6543993635368681	0.6504265058101163	-1.4321725492295647	1.0162474472812506
-3.5714195822960946	1.5941328745579084	0.5107419927711698	1.2138869328295554	-1.9696685949024402	0.5728913411478688
-3.3267242938996486	1.6083019859022674	0.43592674385661007	0.8293636912030533	-1.3876058088252226	0.6363204104276197
-3.5032643086740354	1.8310115282700505	0.6530276922646361	1.2280596604832374	-1.5243922889764263	-0.4461558528102245
-3.5637552997445585	1.9274787400072477	0.7197544449853265	0.942207130686326	-1.604889451415529	-0.5177417487539593
-3.444173834021605	1.7160597234461523	0.39587140139261195	1.2021283424043365	-1.463447048061584	0.02091878659824775
-3.5667148979434926	1.7480176525433242	0.6559385188952881	0.7601337217347814	-1.4164756129191685	0.513398728124516
-3.435733137808885	1.6506559242804186	0.30932723641064885	0.9608794612621737	-1.315444119841057	-0.16147253743497436
-3.4271835452462076	1.4903634291079497	0.5467231604067491	1.044804043000554	-1.3191507875505142	0.16422640665695254
-3.3307173743834086	0.9724310097153932	0.08837055812249364	0.8805577622768157	-0.7525193040402357	0.006580784110251925
-3.5066635740741625	1.5447344330390158	0.4145917597123488	1.2126962845807414	-1.640449034592234	0.0006066442913043035
-3.6023596575595516	1.4930166544632995	1.1532133708631345	0.42940288695736856	-1.157668035997606	0.766840830310144
-3.43533429935719	1.3216029139049632	0.7527510954852306	1.6026612556635742	-1.5720824456505678	0.20377006605194437
-3.49537434537245	1.510745982138733	0.6318164270147995	1.4198823919058907	-1.7809470761196156	-0.02257711041696553
-3.4276451235904872	1.7984355300462265	0.30831245572319044	1.084121778180719	-1.3564689380875046	0.7277353200906587
-3.419790848554411	1.9636185814529492	0.45198315586258125	1.0545658166944074	-1.2658757385704047	0.1829239485534374
-3.628138748074427	1.7748629800768718	0.7838513357673699	1.191377899090067	-1.118488480639133	0.23122429577801717
-3.8516695132847962	1.7313643616128385	0.7981434408126374	0.5272692912970753	-1.4154187374791882	0.633716085665371
-3.611587830555282	1.9797251872855037	0.2317752091675679	0.9412921065013793	-0.92624361420155	0.9268001070327446
-3.4348620593468304	1.511113929153685	-0.07434969402166682	1.1673048501155887	-1.620234087925474	0.35243830629413997
-3.6343078249394223	1.653102886163098	0.7139670372230691	0.5291453938155309	-1.8805180425987031	0.6444028386240761
-3.6539760552550717	1.9621257124329414	0.7000655426683534	0.9575626088699406	-2.064615133933443	0.8703233311097651
-3.6955554317544617	1.9636050293109863	0.7704621439794497	0.9983084336453568	-2.430927788390645	0.7343428329581834
-3.664451810693139	1.8194421841360386	1.2427945573173154	0.8924067239572878	-2.198442462860415	0.21909684095206516
-3.7376507047812084	1.9669052965327927	1.0531736544434782	0.8685976402794561	-2.046659246703409	0.1861321977921921
-3.4697658470651853	1.4386484578556393	0.7820466610028873	1.1228531722759865	-1.770270551162012	0.17891244349088348
-3.4917206334097544	1.511135786089876	0.959861284501754	1.0447388734098477	-1.7739588230359677	0.3646956008087451
-3.5111398098598636	2.0694820314140645	0.7316117126778264	0.861193375433263	-2.403187248244769	0.2965031249140533
-3.582527572691098	2.0739244794917644	0.9680697686330791	1.2808666358708105	-2.4047863853975975	-0.0992402904451884
-3.5558964769366357	1.7182102386337204	0.5368441626331765	0.9400747660868789	-1.5312902161166004	-0.2534634532323017
-3.6050812405386865	1.196854117841553	0.2622667966958981	0.8572519195384019	-1.5122143036483604	0.05927672138120499
-3.483747850392079	1.5919245611727988	0.6990619353515765	0.9291407223188014	-1.693660879320636	-0.5071150382282588
-3.559695816719577	1.5117139191199294	0.5811881339906141	1.0397930683154908	-1.957064048204442	0.3549003148058078
-3.6680767465413497	1.6564008308884008	0.838592524012047	1.0024946957895655	-2.0054685487968245	0.26065879241092216
-3.565010646440574	1.4946062806440672	0.8268237362913493	0.8114721298328503	-2.137129169003778	0.16527160027322618
-3.450409829648976	1.8029841439893386	1.265187767705345	0.7258199128539815	-1.4812674153163599	-0.46966445250509714
-3.40937879520762	1.488239953012179	1.2184319926370748	1.210809159008872	-1.9110621448894944	-0.29846681266562125
-3.402797563429754	1.1320066243521238	0.9172683862958187	0.664455264356829	-1.221055094638288	-0.08903051317229627
-3.6334677632200902	1.1122254186159706	1.214975876437267	0.48703803811139684	-0.9552422653532318	-0.03218698601402786
-3.337575664431287	1.3979569169079888	0.9783503732546674	0.6642612445651239	-1.5518142036755855	0.7368072790095215
-3.518802087455317	1.3903511403140354	0.9884740173924627	0.38317042547256536	-1.0782240452022673	0.45617514343379906
-3.6332232415485683	1.4736677441531318	0.5013422398507048	0.4415769082997923	-1.7696493628476746	0.4728690479018643
-3.698625356508371	1.3183125639225413	1.340690903957945	0.7350025709048422	-2.35700295396213	0.30274433604686857
-3.562183170845312	1.316945567753593	1.1829687590015856	0.7657634135781305	-1.8667881425782866	0.741693017365096
-3.6164329521335645	1.7132524732930325	1.0167071470416422	0.4038819843255546	-2.0117183804223284	0.9403154602230688
-3.657761992449952	1.582377137413058	1.141095923678248	0.4297157241753712	-1.3031940617132234	1.1915192142034154
-3.4384695516562713	1.2457152317942932	0.7347075628643782	0.5221795516687233	-0.6756364862374963	1.4143764683763251
-3.465194103423987	1.4187891440584466	0.3884849618436363	0.5257563051150442	-1.6704154532047875	0.6502458523362389
-3.5241924230130137	1.1795609462068213	0.2537153779622287	0.7340512184522439	-0.26692550810033017	0.1071050371557351
-3.609010872355096	1.1553514041079886	0.6894709509362809	0.8667357227234418	-1.0647574987030362	0.10832135907055954
-3.5981537901205054	1.310258114025351	0.1924282421147623	0.5741920064210164	-0.7443969305845419	0.7814361288399054
-3.388691747593814	1.3766747895741798	0.6859958781509644	0.6992062865705416	-1.4747519925922397	1.0446115158015368
-3.6313374826527207	1.130389594449969	0.39235340179843436	0.42545363268089176	-1.1691181667980814	1.0271265602462758
-3.631124171306788	1.3765149188005927	0.417208151813598	0.3858462534201784	-1.3113272058139565	0.7153648642480666
-3.605531788798289	1.1634132289423147	0.2673005160301708	0.3541254766710581	-1.6105622403704398	0.5538219771653907
-3.558190538804184	1.3748763898319036	0.11956852075250088	0.7408434618970579	-1.0910275984799074	0.42187473973312156
-3.2899652395145598	1.1718972352478931	-0.2997916310840534	0.8932193661924177	-0.23908800888141937	0.5435826682587356
-3.673681148840822	1.8016509557019524	0.13185706740995382	0.5359686827692198	-1.3704118724600374	1.2314394965765163
-3.8106032521230797	1.9845331860021187	0.24213213211727463	0.9796213168934842	-1.9045563329191777	0.28750977527905747
-3.3381508169310035	1.3409877739590463	0.06742259078051521	0.7689080157958735	-1.1257481284209205	0.6002260963744431
-3.5167078940964696	1.7250337619208798	0.4279303620088403	0.7067792172149152	-2.3235751328814276	1.2219789307887143
-3.5192446512484348	1.8068073329870549	0.1712187727679868	0.7793549031811439	-1.0060724373494805	0.9397134608168914
-3.4569117979002426	1.424182189057602	-0.04425544232172225	0.21799741472645484	-1.5300182569730532	0.6811865709238788
-3.463321055326091	1.6677712578650594	-0.1513218539945192	0.3594924680370021	-1.9512796379554465	0.5979784487048954
-3.3009196412620643	1.3483309758427426	0.0323640287319222	1.0939903076105995	-2.2670365394226955	1.434700142353153
-3.4404913049143406	1.2282731556463513	0.3366476634829476	0.8547976073470529	-2.148815400181609	1.2300408539548273
-3.511875490272312	1.9483308929795509	0.10409291509330307	0.8888771863988889	-1.5549217665844175	0.949754732169711
-3.398970102577948	1.8137114846245224	-0.15551397804693126	0.8517810012013609	-1.3925222875080643	1.07801886438935
-3.560027928905532	1.6229310314432206	-0.2735806898261027	0.6850668329629664	-1.6150975650629138	0.25139326950330854
-3.5251785625361958	1.625731233309671	-0.06448149405035017	0.5228527059897066	-2.5326983653179713	0.7522304784972322
-3.6411322903318193	1.8702405654730327	0.16390887201954144	0.2978868220632745	-1.24546407987541	1.08674735830655
-3.5170071601698902	1.7904090427167243	0.041447144349412976	0.5485222355382471	-1.0702747055460944	1.4202420511450842
-3.6650595399755597	1.6258502301425992	0.6178209495471344	0.29052516241715587	-1.8286040204988165	0.5768319068207322
-3.6994858966700814	1.7866126895004601	-0.054644684063353516	0.21313133310148463	-1.3326063141738105	0.8326596270056864
-3.482903002599027	1.707238498327483	0.16228816369677934	0.47079830276103674	-1.9338539231745984	0.9825526841663056
-3.738870191467646	1.9556567056089267	0.3335750255803412	0.352911500907248	-2.3923812693247264	0.7467693042083767
-2.8568586451729425	1.9763405028563805	2.2410045600849386	2.060167503059065	-1.2014711327689918	-1.8941398934072646
-3.0870847271862436	2.0191256481840387	2.486876661730607	2.1307966189780982	-1.3447435789979636	-1.5880846521517102
-2.99026301136462	2.133682246836603	2.305145603125705	2.2597969204951687	-1.6156589991459565	-1.008401412614988
-3.0560651085533075	1.658735511802991	2.2567957247209467	1.8640713002003468	-1.39130908745505	-1.5219655603524713
-3.091602300507145	1.6319622984963833	2.292684925946296	2.1544565050247417	-1.7903806051877704	-1.8147430276163292
-2.933778591362719	1.7074988505578947	1.8167849680653831	2.50149982165179	-1.6373159132610167	-1.0956413431462488
-3.1184392967947394	2.113352381806648	1.661449193656026	2.3478785742965558	-1.601787147767004	-1.2177714514180293
-3.087300653819024	1.7381184985746552	1.7025317295838274	1.992123381284009	-1.644200878881442	-0.7014761940529712
-3.314998886855983	2.0115218717524264	2.395597654420596	2.085918925651724	-1.8236103199266016	-1.0464298777335366
-2.924650801409393	2.235343701209967	1.688025140061559	2.515031011054944	-1.9089355542143265	-2.1313183318754407
-2.9534469545986997	1.6475415556647577	1.9800478638806445	1.956703994261715	-1.2697876979726197	-1.3450384769530501
-2.971650631984075	2.0537742157779846	1.6115136645729815	1.9676179709378268	-1.2672857008328755	-1.6870396361326059
-2.6857365549267134	1.5790290441547636	1.1386948495257099	2.0592811166092972	-0.9200548678071749	-1.7090356459670382
-3.091740169595629	1.9544056922515138	1.7179972289343977	1.5449639783801978	-2.021586790757448	-1.0394809130041494
-3.079498530970322	1.7676180519840503	1.6289981023726199	1.7371873226269463	-0.9926588529240294	-1.1791862916591915
-3.0407586744158097	1.500799203592356	1.6130781311958386	1.8861094450722073	-1.468352954625769	-1.1063555291506364
-3.173752507233143	1.7462551358401495	1.6233748561042702	2.204146949918095	-2.1871474459522355	-1.294027656840814
-3.0160619433464033	1.732704256200601	1.5840098161598755	2.64773339894825	-1.2663967260444104	-1.0380896164157978
-3.2501421649345943	1.5836539581556237	1.6284216158480158	2.4323698191041156	-1.6205930032368376	-1.5261823319659515
-3.192804230393844	1.9220085795789776	1.6924091356767437	2.5558272325217253	-1.759152221655826	-0.5805751460453183
-3.1762965222812736	2.1594232338978556	1.7874062034858398	2.0677695324072602	-1.5660544711121753	-1.3717998120801673
-3.3292717653420842	1.6991504408821467	2.1677785803712064	2.158823983774519	-2.6277363101765614	-0.8043770720393897
-3.348115461349152	1.7466786874646687	1.6991772616776024	2.2232224153734252	-1.6925899747028312	-0.8270225277671304
-3.2419282170537	2.037795041442264	1.2584502949558747	2.2570540076991796	-2.394343193921732	-0.646410553248073
-3.148416234993376	1.9261341196998463	0.8414357684052891	1.9800690286077605	-1.9795074885189519	-0.7418509729895455
-3.0966357799716597	2.2067747526546997	0.6384024822545292	2.007484051176577	-1.6507150988441417	-0.8422306067373885
-3.3825496218783355	2.247173461123897	0.7347962102994919	2.4338793856574017	-1.9199466245122228	-1.0595781278169953
-3.3150455813511126	1.9397694391906453	0.44202493464699033	1.9477452099812544	-2.192921585872969	-0.9160682659674201
-3.261362140246911	2.3420837897761064	0.8762824294881175	2.238401412343372	-1.3793373022516995	-1.455051529281693
-3.2053295543292863	2.065717565389956	0.9919215682485332	1.828053304688558	-1.7274232625423758	-0.773609964731106
-3.2828185991743837	2.3643766199721292	0.3341550849314978	1.9551272461711586	-1.5562216991068198	-0.31984266074127254
-3.1836031039311563	2.4873580114943583	0.1540706896423097	2.210519052386905	-1.1190151369339238	-0.10566409567264506
-3.4320405099405025	2.196962328547532	0.3958238420488541	1.7835967091201312	-1.345293494031361	0.2824716533379112
-3.3327805411541718	1.8855896855966643	0.22784493829176558	1.735998750805668	-1.44517993782172	-0.9406699472332265
-3.104271959741386	2.0179223254383625	0.22996183388780495	1.752390287903514	-1.2322976891311466	-0.7250132196581782
-3.2586344890699808	1.624577825019749	0.6422469292607111	1.334787011596654	-1.917290804138837	-0.2193092947680837
-3.3695587029803917	1.7316108052495198	0.6058447863026728	0.9732859118922873	-2.34886604189114	-0.48537766669555604
-3.4519755488505623	2.156538634336445	0.40795223457026975	1.1417722156603274	-2.293761615922221	-0.32590726374081835
-3.397289239999927	1.9199908309112552	0.18232472756401938	0.9990639639272271	-1.7850805969244474	-0.38180370768513633
-3.5277384181775497	2.0281640095691436	0.31493450930286926	1.1499001909658788	-2.3686554900911534	-0.10649294675906032
-3.4205573774614564	2.0064065676147296	-0.14160369474595824	1.211177108282802	-2.096976790363233	0.32013054874350233
-3.2870028704772634	2.416623827532919	-0.2940425420928167	1.5864108065354179	-1.9826975645569944	0.24066444329909778
-3.2807338316981958	1.801882445538015	0.03698941256673238	1.1975396559597555	-1.9639471568368907	-0.06509968666294018
-3.395731865782622	2.1154904678994315	-0.15223355604376151	1.2823076829970228	-1.4578507148051192	0.5978644652384958
-3.6382407367985063	2.673456471220606	-0.13659032154110679	1.2496592912753721	-1.8809559837282874	0.3197097386777117
-3.565660460006158	1.8743478627188366	0.06668621506405714	0.8498116239759381	-1.5930339077906308	-0.3597977521881714
-3.485764934830919	1.8248011263037691	-0.20067721076922018	0.6280274396714153	-1.9822656519762871	0.3162056787013676
-3.6017097089261556	1.9387979188497573	0.049238580351359	0.9931122328038188	-1.637501353650607	-0.07453865819658861
-3.564085687177382	1.952669526694815	-0.11792748631110678	0.3774924103892443	-1.7150803200569662	0.8843677229407618
-3.461814362828383	1.8153712064777925	-0.29154341998158545	0.7626573822963314	-1.2343216165154256	0.70376981110162
-3.5266303706914366	1.8424367000840318	-0.5315305998830039	1.038676306269367	-1.5342923113342182	0.009563425901554012
-3.4884445596648233	1.936130951868049	-0.39167159855169814	0.8066769981881582	-2.131270967317191	0.7647791920569273
-3.3855626266218977	1.66343928222887	-0.24137261000814228	0.7079325422642686	-1.993919844223152	0.36216319000745295
-3.416936510527707	1.730325300183295	-0.02435435993004198	0.8892313210939158	-1.9705206072642274	0.6241799472357777
-3.397433082328303	1.8664292582892594	0.30083240547744106	1.0732497813486555	-2.484300186404954	1.0849729591602406
-3.336239857126124	1.8218212348986391	-0.3265494470026562	0.7764281700470812	-1.961752898889224	0.3789744471033529
-3.374805655667816	1.6108650236349937	-0.34522944443362025	0.4247820387362334	-1.9063405507215567	0.3785387222740183
-3.4768576195378786	1.362519304266382	-0.3481941143009613	0.5079118785847552	-2.364757476290289	1.5449436904754683
-3.3996512278068414	1.521224183821387	-0.5676794996603522	0.8084559924826624	-2.385631353045109	0.8456145495887063
-3.3688576097207497	1.5028154831854976	0.005805697230562568	0.6351015913903928	-2.3549163014199794	0.7351119945177156
-3.5589401255696895	1.8781717744652686	-0.16997633633481546	0.39603343096572097	-2.6588782544918628	0.1026692010597321
-3.453688459903929	1.72142867643402	-0.8471428537860662	0.895277509087629	-2.2910697826663657	0.6634403298912823
-3.4077532148737544	1.9530667519714813	-0.7546325416828303	1.0915596648655104	-2.2041615793880998	0.5970163841136266
-3.6704062200880454	1.9211591175783667	-0.5256111611698051	0.5398893421392295	-2.3079521049084253	0.3986972650767248
-3.5783801812971574	1.5129640205932646	-0.3674038023249305	1.1471763109463675	-3.3482421320630857	0.6196393184324981
-3.5043110324022844	1.5869930480085381	-0.5757730287266989	0.730218117182024	-2.699953018551138	0.6793168124165959
-3.536920341307064	1.8110043839184122	-0.42770602036584926	0.7305052873551976	-2.4694754860959427	0.5363267069541702
-3.631049215219464	1.7423131740250462	-0.3700539311623837	0.3654479743052323	-2.7107193853401133	0.8902991063115784
-3.6315552709667225	1.868143058727855	-0.7003813264226256	0.3934185861653007	-2.479220689662937	0.7046550532969975
-3.6061930929851567	1.5308775140664697	-0.5633830767441578	0.39985997900215875	-2.9678524421480255	0.632292589716628
-3.5985510771425533	1.9716733233979151	-0.11392140785062327	0.718443601117759	-3.0417459934999385	0.1654419090427938
-3.7554131451411688	1.7221061469200332	-0.5307879380078456	1.188090079078627	-2.8107522469950204	0.3939870627957539
-3.600906009595152	1.6813415889398926	0.04109404056554716	0.870142855868991	-2.8931589843765035	0.8158181895712893
-3.5788434105699825	1.622933457730178	-0.32829101328820204	0.8464743378477557	-2.57951261121833	1.4261304741924379
-3.531135473628367	1.8159350282695748	-0.054748439327097165	0.9794200910648482	-2.7406774474253015	1.2074108488333504
-3.644075153866682	1.8314716122163237	0.11795123835099403	0.549512835355371	-3.210119924084487	0.46066983867231465
-3.616625439774011	1.725399211993765	-0.07666298303739649	0.3716696005385014	-2.4732533416977334	0.8812045678696165
-3.3750905842341714	1.1491400539208336	-0.0288312813614931	0.8036540626570942	-3.278736899651022	0.6909303931251011
-3.6042198536687278	1.1505520915617318	-0.3255052738590704	0.6400054186775133	-3.674702098292217	0.3381503376654127
-3.6676548347019597	1.3075664012268942	-0.2627658509290891	0.13921890475689241	-3.3514117354449544	1.0726607767675003
-3.6175055797305244	1.225066670163595	-0.05896820485255319	0.8772494793539847	-3.2343122365416237	0.3496086945474472
-3.745833789082741	1.663927346235175	-0.2965392776499286	0.6327259355209153	-3.4504502037756324	0.6176770097488818
-3.819811055190539	1.3843837030169475	-0.02579109990048778	0.6123150802100215	-3.4781834088679275	0.7071969445451957
-3.615629166609129	1.8497362769702017	-0.5110158185824354	0.8343198443355092	-2.5910986360656327	0.4785583623646677
-3.7364824916218766	1.7330651368922032	-0.445324424715624	0.4739314632553915	-3.078162731159577	0.6587484051256525
-3.578687455262572	1.491361074495978	-0.526647642499212	0.3315941147665158	-2.287572870607044	1.1842169558195985
-3.5890840978143617	1.2148203687241717	-0.33128393150017665	0.21029406227471154	-2.994716907400789	1.3567133141466847
-3.608176299537586	1.530123510183195	-0.2983292867022037	0.6956725450193552	-3.043855431861202	0.4903240094713316
-3.689784433349595	1.3713088308457404	-0.11365453856534005	0.07727344567301447	-2.777823675548613	0.48623080678076824
-3.688597602572071	1.3918683893051804	-0.45531524594525985	0.11631425634427511	-2.7996718129740943	0.5252023388744989
-3.7166667948692225	1.3152514866568585	-0.47606038892062424	0.10530740821793264	-2.6900803442581798	0.7380258108177187
-3.6125052406131504	1.3678612959055885	-0.2761765632466011	0.07792654093003326	-2.9139369078962476	0.5118148888918018
-3.5448967151657063	1.2998559857509449	-0.48878469577249833	0.18823534109850387	-2.8903460158553407	0.36321876214427706
-3.532084372424673	1.422803253564366	-0.5887925757702054	0.28358262565778736	-2.7116832704553233	0.10076003959737412
-3.7191027603382736	1.7937315464241639	-0.4478904513982585	-0.11786989276606202	-2.6699262748823283	0.649674695522823
-3.726843748434485	1.90479230982417	-0.3694924940606886	0.03157026623263853	-3.196284562036614	1.1718901474512506
-3.5911705835930006	1.565510046495857	-0.862568010865263	0.4121265336862435	-2.3004697462679013	0.42842122444979336
-3.568593339770351	1.4770697757932627	-0.4840213245580055	0.1434048295005036	-3.075937324442063	1.2513165080090998
-3.4186385333268645	1.5950859912827717	-0.4229949747801083	0.42591284646341887	-2.9116089228301	0.8056675113477492
-3.6085230715681633	1.4771693509076937	-0.3426853105871632	-0.0374583196460698	-2.9516335107741223	0.12261648002670603
-3.467456376107414	1.6383849113025457	-0.41318900415186177	0.2040190794519468	-3.183823544529621	0.5050527076652056
-3.5093043244285242	1.557178719533907	-0.15418095732759862	0.12474190066061336	-3.4973069217889448	0.27608040894257035
-3.5925652781963486	1.8771665525373622	-0.43361634195966237	0.3736525419457747	-3.0055073083521844	0.054859519905690546
-3.326037312455421	1.8060570836191037	-0.2846107376986358	0.5207265660901816	-3.6011466057964627	0.38689251931342783
-3.4066984815269326	1.6966183610402115	-0.16668325541182294	0.4379062090832103	-3.407134514905078	0.3549398242255217
-3.5166104300516214	1.6694808538678958	-0.3763307668335186	0.4938869120956918	-3.4901988392778303	0.5043718109440887
-3.6403438492530134	1.8034828962766747	-0.22695291628612746	0.35909197946534177	-2.6620612151426046	0.6364457583280008
-3.3847493024125543	1.2227287622428675	-0.05948011075489884	0.2764420745649416	-3.018293294251558	0.5420354216999115
-3.3599272264213544	1.6682310361318935	-0.15360540061676303	0.19625477228124788	-2.8909977123233097	0.23916962011351783
-3.3102911264465043	1.8274179063254745	-0.03649058026576257	0.16161330290938575	-2.8945135089685188	0.08489948334506214
-3.6240677918526947	1.61559473597518	-0.20982183134066731	0.10310635471212737	-2.3929583875007916	0.6679485940677332
-3.5850992746363763	1.706242693743614	-0.1849459023733241	0.3491156299085487	-2.6486745112312198	-0.3726799495717511
-3.5231707581871246	1.7440432053195143	0.07554432023181057	0.5012178594238506	-2.3623387493327446	0.1564878490681299
-3.4923906425409186	1.4372362975650887	-0.2911494078682871	0.2244181034593174	-2.435560083221593	0.41795776577968113
-3.6741681083229825	1.5810763848447376	0.09870023034366351	0.21772066749222746	-2.770934496544573	0.43350336123078304
-3.4843317507896288	1.504067562033086	-0.3802541988739909	-0.5514307650395562	-2.2869913745024126	-0.15770579144212887
-3.5104329154409415	1.5641660555247876	-0.11830444139185328	-0.24724836378001236	-3.4849425984765063	-0.11378836506802448
-3.411765007016079	1.5906741596475973	-0.12481976942095083	-0.047353192814085454	-3.025217752112562	0.06729386646852265
-3.630054109713435	1.4786691152720706	0.24225775167592517	-0.11029918695254187	-2.284236382469583	0.09572065447277206
-3.454668600518173	1.2827128400763852	0.18207812175074695	-0.06922862348327963	-3.1175976383864805	-0.1674589118853953
-3.656924984005563	1.316913501232595	0.09758916827227353	-0.11408151672620842	-3.66674117228163	0.4517205376203496
-3.3719480649298172	1.488514637536329	-0.14501374549434748	0.11770950813792111	-2.8073108445441046	-0.9454434979790987
-3.248159666092736	1.1387563038013486	0.082637507758338	-0.15238680309707675	-2.3718640047741797	-0.42227109182378464
-3.1732645179803423	0.8801848035373665	-0.43577802201383137	-0.22437451832766836	-2.349468016225203	-0.590263728019111
-3.4066807815221245	1.5026669539979751	-0.057870873025556435	-0.29449935955357043	-2.6414941141312567	-0.5508780780193976
-3.507544616980586	1.6021055525292982	-0.015422287608327367	-0.18733724410309122	-3.2477869012709513	0.0454784280665782
-3.382813650757266	1.4262503202727712	0.033289879618282225	0.14743158198201378	-2.509586744121206	-0.18635958713490786
-3.3677764923854836	1.6246444197040912	0.002936722986783269	-0.11358873448511239	-3.3537964600714396	-0.16747454316637445
-3.3240172423308794	1.6643458913785416	-0.40359809835439325	0.08276758110652732	-2.837919527037953	-0.30417172521738833
-3.3766809550316887	1.3748641892002902	-0.2250363344140743	0.3704717433762884	-2.812311124562126	-0.6089541600972652
-3.5501645336220577	1.3565501393198847	0.30242739503905547	-0.3840671989860218	-3.074472268999584	-0.332552806786136
-3.4874990984105056	1.0022533471902049	0.10475913016622712	-0.3441560389593423	-3.498907151118986	-0.620003371433173
-3.511661513416011	1.0512810486474053	-0.2257029685487933	-0.13067892169039974	-3.1957380163186433	-0.07710709531915061
-3.5785604151080825	1.2601981713682113	-0.2923693762794741	-0.0474446969721799	-2.99074231545186	0.5248671564106253
-3.573773181259811	1.4782861499246511	-0.26927701580162444	-0.03532710315757984	-3.2478134075830196	0.6653728920689519
-3.5956728348552707	1.6306282530795733	-0.7630616296197844	0.03396664457758436	-2.5908757772792685	0.5017587206618361
-3.4125020913023127	1.1494336614123533	-0.5318790520831955	0.4969360086445029	-2.3082764636473616	-0.14600486150095707
-3.627951958853238	1.3065475960538089	-0.09134171648198361	-0.22644235462494572	-2.542491524790324	0.6491313978836653
-3.7447883523872507	1.2094187686046167	-0.18835531258464194	0.17455166461057398	-2.776343943472432	0.5292027811470654
-3.3279774236457564	1.2091887793972402	-0.16390606793272383	-0.33445605929023314	-3.1141554931951587	0.5336604482970724
-3.3088910419651625	1.2619358570902874	-0.5149529495475921	0.0001701221292526034	-2.44567236328027	0.8406507814630322
-3.5220243283161135	1.3540896058195964	-0.22260865405227173	0.32034260417158333	-2.5389793157530103	0.21725085924136503
-3.4545047258385004	1.2329039117534804	-0.5426208907754457	0.6405711920281648	-2.069755074308979	-0.2257141344778975
-3.5721849568934663	1.6883537760524614	-0.7119438480514833	0.4640345249958731	-1.6789306562244137	0.012891149964335269
-3.5582498597199272	1.6034452041498697	-0.9566956170946765	0.6179798720820407	-2.5791012758823495	-0.2540034758336915
-3.7084856528995296	1.156434869044006	-0.4516327345223852	0.1935956866562744	-2.764366615485437	-0.08220713317405798
-3.4486302347117572	1.1626052575625232	-0.7690394507078997	-0.0737539861550986	-2.9563111050500424	0.28648984960947527
-3.6465407125917553	1.5711093668444014	-0.5100936661970665	0.1997957421928679	-2.998271230091157	0.6294832932709942
-3.3295147958250295	1.155997791263766	-0.8276316724280158	0.14629227074410817	-2.2081799380725204	-0.38691781700570316
-3.473346170967151	0.9939035767486851	-0.22106574686740715	-0.2045858831098487	-3.2573056120549535	-0.24769983366196383
-3.298375420002707	1.2225293278278275	-0.4892849955921454	-0.37425145448770125	-2.5874243453380323	-0.5285513506788666
-3.5011056209236777	1.343064989190076	-0.21762998734043545	-0.16202101927486146	-2.6081066282982013	-0.9276798761122788
-3.5733374584666038	1.3638796120876755	-0.3389774230469056	0.11874831866006991	-2.786086038688619	-1.0001430044232649
-3.5383550690128796	1.530878520604304	-0.027749959326705986	-0.1103525276102727	-2.90080270836839	-0.13974539318500223
-3.331407030463147	1.3763793620203322	-0.5198021078726801	-0.32768826652794536	-2.875767342807173	-0.8869268983779603
-3.301545801614747	1.770705903076631	-0.4273372557238381	-0.15049590776516492	-2.555027054107553	0.016418946948321245
-3.431903941499808	1.2878514264552594	0.019218720946702184	0.13131707052909286	-3.4696759120005933	-0.1542708432692137
-3.54909036955415	1.5169778837665844	-0.08112702837697072	-0.7339850495934431	-2.968998123144108	-0.058634497947317926
-3.452735437025953	1.3557083186145835	-0.38923664323567986	-0.23730176802735264	-3.163354053038681	-0.3544057967431281
-3.6266619240182134	1.5323092982893143	-0.2656680736666154	-0.5362826381768657	-3.0409197355858417	-0.23663514553034198
-3.6255571269521334	1.5879550370426445	-0.6062620552609913	0.512743681290424	-3.6938499637210436	0.49800577409644925
-3.416500117181271	1.1909078078515487	-0.5743664995311624	-0.566789999374666	-3.001870121239772	0.15846090430251433
-3.5102213402864137	1.5518057577611901	-0.3352373834505975	-0.1722986005444182	-2.781814374585175	-0.6454247932198234
-3.542737648627858	1.5027677033644378	-0.19309960536512522	-0.07975914518217592	-2.8907222896636124	-0.24770234867154553
-3.6207400982023916	1.6689924422080178	-0.4545701489205901	0.2788882421845592	-3.2148726257381104	0.035709197705467655
-3.465306366853319	1.1996206460963337	-0.4579283236431084	-0.22170636379349024	-2.782263085508494	0.338377909004613
-3.354303637765835	1.3450924064059155	-0.2236593656047357	-0.041802678796509674	-3.050213658539248	-0.034403581347842827
-3.4579165783786068	1.305243120525427	-0.3639422465671153	-0.2643753270350356	-3.192711037959125	-0.0006786782683913528
-3.3924474542864385	1.5359441107470098	-0.34226275721682975	-0.7607557203790973	-2.865058198757837	-0.4231168725790857
-3.6730706143566016	1.147827082645353	-0.010367927435582597	-0.3569581735125914	-3.1242805879171582	-0.1314250094659311
-3.623424111776404	1.4372744188398683	0.06157192307490558	-0.42404015302257986	-2.7479747030960997	-0.07181003267935776
-3.47128075726213	1.4301681721161432	-0.14553384503747352	-0.2943095925802279	-3.33803070473746	-0.15026262277669955
-3.5189927422887775	1.4953123381163143	-0.5209310052137477	-0.6147870399299085	-2.527684731714315	0.5256949187712529
-3.5997554289134985	1.393144766401377	-0.5041924504187654	-0.09144450233641543	-3.140054281042885	0.13112610096244065
-3.597594896473339	1.8940687706156996	-0.427266945462914	-0.050350834579489745	-3.588300949173724	-0.46301288128006635
-3.7651196606516897	1.6576010111029205	-0.18771780761197496	-0.08191624546098686	-3.4642938695650027	0.5141292246592308
-3.6192716208722775	1.2046810871326625	-0.2874436699189292	-0.4016705229848485	-2.60723318574834	-0.19587701634554017
-3.4616575979701425	1.3306802831460685	-0.8366230542620834	0.008444700544253336	-3.1061202469162583	0.5459916657767983
-3.555401974127849	1.4576864156792742	-0.5308745969555336	-0.3863702842598174	-2.811710489992838	0.11060510325091247
-3.5305342263054538	1.3203192031505475	-0.5461649675436203	-0.4793490967909904	-2.3292151470832656	0.7808478347009473
-3.504394198029259	1.6473318973943076	-0.5377624793166482	-0.5346499983735787	-2.2701598965959366	0.2670598778731259
-3.4956753300765406	1.1743927291366885	-0.20703555663118758	-0.7749611001609642	-2.9165808383452774	0.9671132984697977
-3.424438046066068	1.4231235520530119	-0.10289517652843566	-0.09075274122181376	-3.0060240453479503	-0.06608397869159907
-3.427075165931075	1.2140315303780516	-0.5128654087247934	-0.14117866906827614	-3.0227242536060315	-0.22232745416997957
-3.4983193670582313	1.281269781703348	-0.07344014868171317	-0.04926822259819874	-3.0945011918163354	0.08605610216135262
-3.4450310577564407	1.5675956857197657	-0.5481692679368984	-0.24768818637911477	-2.805512429111608	0.5507325298609811
-3.5526091695678765	1.5765174980178251	-0.7624578859298087	0.33071320232330326	-2.4029226026340944	0.40282376222727695
-3.4617131817494666	1.4354104896018869	-0.7165775405188104	0.3598633541968239	-3.240895572890117	1.0302836337243977
-3.6574592676986657	1.3969357471240345	-0.24810885699097984	0.14730895118365134	-3.5375190902965445	-0.26493085845621045
-3.5000281796937234	1.4168771089607366	0.15770368243982524	-0.5275827945693565	-3.128748902285626	0.3138507686788579
-3.443784206258346	1.650206237641616	-0.542884252896118	-0.13053231214265848	-2.8970228343347486	0.2072996649174174
-3.4033816697212753	1.5837358481727968	-0.018094141990404822	-0.5218983275315625	-3.3389118056834537	0.3563130506882887
-3.4030132872427212	1.293864879319021	-0.1870479018756355	-0.17774146055703455	-3.7567935353084514	-0.15191804649005203
-3.3934166623485558	1.6015304829092885	-0.4542371287803349	0.07606230376515344	-3.3513056195178024	0.02400046076783985
-3.5757606772357917	1.6808578434778132	-0.13190301874333946	-0.582155888524593	-3.484186539455955	0.261143059745146
-3.51503164695766	1.6393226342594178	-0.2641779806295817	-0.19941024722426526	-3.4473432789366854	-0.06538046249301999
-3.441662121170273	1.5954995085379817	-0.16436842894708162	-0.03659897686128266	-3.4158881265810184	0.0839127826462252
-3.580103432505785	1.2774158563101135	-0.1286878843192663	-0.24024352189313858	-3.7044292879167124	0.4267398175365569
-3.622297511397454	1.4922902769156376	0.13215474250898515	-0.21661346207563087	-3.6742171233454597	0.1711721060440053
-3.5474723496963696	1.179255790359205	0.05891497551574176	-0.29528982451772684	-3.544691691522482	0.0740789576047998
-3.745608090624302	1.3752263629818229	-0.029430331039236313	0.016096440034336856	-3.5536532007737187	-0.21969336217589763
-3.6615946267291006	1.1540333643023744	-0.04413526081193325	0.11321803059836377	-3.611727567168062	-0.13951632883234305
-3.48437895646832	1.641026572633399	-0.07148160779447088	0.0251677268531475	-2.8301298389346363	0.11676968298070117
-3.6966744114837993	1.496962931721644	-0.4059221821106985	-0.085528040788144	-3.164931714333191	-0.07179276944301138
-3.692853627778856	1.252187448239809	-0.26632401868558125	0.17977228443371204	-3.6876501726784285	-0.11128501295060667
-3.5721783988351925	1.4797586411724213	0.2806178389132241	0.5420892221674605	-3.6441912029492984	-0.2694474520610327
-3.56295270236692	1.511581382459252	-0.14410289341559	0.08594440725122016	-4.456052672364452	0.6637424678145445
-3.449400200841498	1.7976601978803082	-0.47339528861537095	0.12111449441063826	-3.1702288893359967	0.02417964261366759
-3.466297370298261	1.5878568433794569	-0.2062141354316588	0.22204954025461648	-2.8516298871922405	0.2094769569653633
-3.3638383017304174	1.613029891461492	-0.02509904825817451	0.269269026310941	-2.9795015279679777	0.16169535135603527
-3.579656803219689	1.2931296976095517	0.2542733408294521	0.03746269159151838	-3.6417341891503865	-0.036221925399683996
-3.535283470472147	1.6185082892765994	-0.19201199015519915	0.3514030605205481	-3.0325519417426343	0.3521672165440226
-3.482610185971815	1.3458928982288043	-0.20057429404714455	0.17166441743968475	-2.916724856218964	-0.3714917089187615
-3.593121497286611	1.4287211138567486	0.15627540216058236	-0.15237917307576127	-3.4913924146690523	0.012136294542095444
-3.530110301135373	1.3461939975882053	0.33549700247339637	0.271706700624639	-3.0216737107525553	0.16320915436011418
-2.8315788505535715	1.901787690372577	2.0911706914175925	1.4699861183601874	-1.3421816378954359	-1.3406486687840808
-3.0273806020410574	1.7507181137458845	2.490787362159426	1.0390921460582794	-0.23197076596463728	-1.1263601132797474
-2.9398244408607783	1.4060319351537995	2.149455002515034	0.6991370947416855	-0.6211248116472137	-1.390950751601455
-2.7987553955619884	1.909848866513688	2.011216069032524	1.029638324944075	-0.11625041780687666	-1.4064430872925748
-2.7981157334149143	1.5611272457191399	2.4815469450705856	0.9458233322171035	-0.16939434831108185	-1.683478811053446
-2.889036203458691	1.5367402050367853	1.9652836504233653	1.144474896803102	-0.3834312831267892	-1.5764996178339232
-2.940801971427834	1.588007178152858	2.085472291383123	0.9037722423851873	0.13771017009554845	-0.752611445761806
-3.0203771131358534	1.7861753958667572	2.7997258362811435	1.3668479194997838	-0.8141207416146733	-0.6609097320001562
-3.026007862087705	2.0974840428243673	1.8193431524436827	1.8108733153839052	-0.5263876469038938	-1.0520276542864908
-2.989900207463821	1.5980832701991499	1.6906643215276933	1.52414312523487	-1.1298928089716211	-0.034410577166309825
-3.0624620215318004	1.8223015256158537	1.7193579614351007	1.649847961394265	-0.46377555826613437	-0.2942394010813819
-2.958907473575371	1.531017490041301	2.076770476112155	1.1469211200252432	-1.1968854893892942	0.11184560867580545
-2.8032179945692	1.5060181276453255	1.902478271967906	1.40476820581141	-0.47751055721456115	-0.33851224703190774
-2.954860113471494	1.66466867842403	1.982367108216652	1.1285198432670416	-0.7956419493953863	0.1680115489807925
-3.033352193679046	1.5734135357951504	1.9278720844100836	1.5395006838810206	-0.8914483881922395	-0.43796083906336875
-3.060241052633767	1.1981534043979014	2.051660295726949	1.7266168993381534	-0.829628152274897	-0.7503496429464672
-3.0607259723941844	1.0522864629015685	1.9632624127089118	1.2384770259082056	-0.7543016951080699	-0.621642952249563
-2.985977313952797	1.4872685812175166	2.5548308022254806	1.3869351116099375	-0.8865430576256046	0.09326102850996199
-3.103435168866382	1.249908090548468	2.6604120699003895	1.9407014542442205	-0.509683390499968	-0.009009445529524207
-3.028698219615923	0.9951122779203292	1.6813583546149131	1.4442641285542146	0.5218779663315787	-0.7096560120339493
-3.05882865410869	1.0460156581269924	2.446353719696528	1.3742784125047272	-0.5587199983317411	0.7641041280976482
-2.9138777749148135	1.2700126097354283	2.2577524338864743	1.386789378333669	-0.4749886286717468	-0.26123111323862536
-3.067147654927478	1.321795837767456	1.7502291912714016	1.8357500264586941	-0.24450926087040056	0.008886306932191987
-2.9700467337738194	1.0110143581392503	2.183715809524435	1.5649335894879095	-0.6966799854867883	-0.03555441381382324
-2.947780568907326	1.2455804046107426	2.0707623860472792	2.10454342934358	-0.6002676257372788	0.06669278555359245
-2.961974032305929	1.2098917875008153	2.08282741763172	1.4012429726411564	-0.5062327420601105	-0.1648005027291271
-2.985799767215161	1.2837102795424546	2.1431098765316694	1.9259039394171575	-0.22973025864017577	-0.11266269074516722
-2.9902869682384434	1.6655812383802415	2.6336950274385273	2.137917879799728	-0.8114946057436279	0.28778359249602153
-2.9303816389840636	1.4710897994307837	2.0567823050912146	1.5602136528680928	-0.5032052868828008	-0.0733864730409676
-2.8838845195750515	1.1862605622147195	2.0959569481179225	1.7137152079753664	-0.6293931156276583	-0.1588830304352195
-2.9426092779133692	1.3767113298657536	2.454413544478938	1.524384082068738	0.35430716956829883	0.16185792395695986
-2.9658556680836754	1.1314993630131223	2.6684750784380076	1.216677417290392	-0.8043519364660981	-0.43644908872128035
-2.8749097559575847	1.7051558761904058	2.371483665194444	1.9658040350961432	-0.45924995513143985	-0.0638702258561146
-2.7646569775111707	1.3621478858630869	2.3969687709195022	2.103799242973672	0.6424431899253584	-0.4464673830391152
-2.702905205099275	1.2605494091029408	2.466430504197414	2.404692289271231	0.31236509095205156	-0.11615874884073475
-2.575508188200152	1.4079918133168936	2.7191778982757073	2.102104605954823	-0.11928164762008783	0.17937247922107302
-2.839262654034302	1.4898422753961875	2.3592980801139873	1.9011953043435852	-0.14529267569732307	0.16500379030610973
-2.636784648613615	1.284519124869739	2.465931757026417	1.7186648268387565	-0.6425430550336524	0.13548951675442367
-3.044192577722331	1.24830047560118	2.6139718595532884	1.5080196367680074	0.37075628710725994	-0.1374544157425682
-2.823608505167544	1.3641110221859771	2.454052139620396	1.8047637489635246	0.08351702156153523	-0.6017544470603211
-2.8795803066529793	1.609134469553272	2.572779955442942	1.9061253023812295	-0.1988828140998664	-0.16032030871071662
-2.9134568914580043	1.468087235701394	2.494640099476168	1.5742824418008792	-0.024971609913228096	-0.5531752538428468
-2.6180546515925593	1.436573823507556	2.4000394837538135	1.4277182072891756	0.4218131216707639	-0.027733561023705833
-2.919036272254946	1.6095716307978232	2.525573302435435	1.7999994516718638	0.06002389025854532	-0.5628919205582327
-2.883369540482935	1.3539609938936827	2.7739667256437595	2.1477974252697827	-0.20507783652843872	-0.5278326809565786
-2.893662618548595	1.3404991640858317	2.558613911256542	1.2402594663626072	-0.12346546528079849	-0.7375857127917371
-2.944837948437988	1.449196843536884	2.468729191912932	1.4672663878488412	0.15519598828388154	-0.7782058988423104
-2.8168066766759727	1.4330365293476266	2.4400351302521375	1.6501493513784267	0.2252742182660314	-0.3986644601721643
-2.882669111358355	1.1294372463180544	2.704788621226631	1.277373250838639	0.07402044932482826	0.29350225129929375
-2.859510352025432	1.2153984377279003	2.507141559564391	1.1539336291319666	0.5604548221146415	-0.4966457509521826
-2.753239731718181	1.495845129021634	2.371295818915395	1.7830393546283227	-0.15301290590588196	-0.2690165443134367
-2.6976636485686583	1.4793920448066946	2.593952895049466	1.6412537242647607	-0.3394876090207989	0.10772127158616701
-2.905507685844205	1.3719600235332465	2.6204485361649645	1.4471581796360988	-0.9343607935838067	-0.5731316718188881
-2.9644913281552774	1.36392387326398	3.0378072967986753	1.404598618180389	-0.6962471837514067	-0.2724917042412519
-2.7727846260556723	0.7735416080870453	2.7334106225098345	1.7575819215152997	-0.008809475334223354	-0.6545965485410014
-2.592115118497415	0.7888936786751563	2.953150957724367	0.8687832282571535	-0.25306733844935764	-0.09369553669188752
-2.820702736003755	1.3367641822711727	2.8842728090895253	1.115356202079079	-0.25901601758981574	-0.39300163362560075
-2.6571372775928825	1.1964058905747326	2.4783045719143537	1.660670376821506	0.07045253053968545	-0.5684674800241849
-2.67497010618011	1.5183301981527244	2.4544387653932342	0.8746160920925379	-0.1513598967427915	-0.4293240039889575
-2.7634724485146607	1.4095365647872946	2.951752028438743	1.0366813012428777	-0.4686154040729382	-0.5498528208219111
-2.83309383682728	1.486408426537726	2.3895389417110238	1.0819779377165113	-0.1993433564643054	-0.9313682002694048
-2.7537408458000185	1.3009719790577936	2.706748191285488	1.2479357521270122	0.008845002882288594	-1.0188863782119175
-2.570676426546993	1.1900542850571432	2.888694174886144	0.8267486566681355	-0.4125415009345592	-1.0024267102514575
-2.6461187660562246	1.494367747899932	2.6662137709672566	0.4412652427969599	-0.012651516375625671	-1.154697951882715
-2.7156548639724987	1.3049511385245882	2.33146548925999	0.6668844940460061	-0.6696622978719191	-0.44021299737245845
-2.667425262820793	1.5802219369278858	2.3179054533158445	0.8713476764898657	-0.6518360798235834	-0.23579911815113214
-2.628845727066229	1.7957240188314607	2.3005352988104564	1.0605165691782679	-0.12719408969520762	-0.24480894816201199
-2.644283041426667	1.370752623023216	2.150183403614183	0.7533140457515737	-0.547417716171431	-0.1599178578344464
-2.7080201700278783	1.7579651167048138	2.5929603807822548	0.974133438944755	0.03782033331287593	-1.1091871468483392
-2.676619780636301	1.4657734583404438	2.524320874565033	0.5973326854680072	-0.015578298152829101	-0.03320144961862636
-2.7967217772277615	1.8634589457161908	2.7492605559900527	1.0807690784309294	0.1797006477009664	-0.6689454289448475
-2.895731028985329	1.5057020057097747	2.377427504987125	1.0072818812592699	-0.35107192335765586	-0.26520982563665774
-2.628485031037573	1.4509677746834055	2.157826389803088	1.4647606999605185	0.045919799462273425	-0.3654828547669602
-2.9232841459180463	2.048131633897468	2.561941753635173	1.1542944167569509	0.2858124474795224	-0.2763608427283498
-2.7402325460976384	1.6613654719211588	2.184992779537534	0.7800432797158662	0.47281225361290696	0.08458852417071065
-2.636150147128025	1.6898786365253198	2.410638945660507	1.709528025574579	0.019060261623850647	-0.7494449173411073
-2.701514200522094	1.6582424177440396	2.5033461721112777	0.7305789169290475	-0.2643924183452443	-0.11009796415957143
-2.658679027379597	1.2749929684646173	2.3876571259620505	0.5442403671689011	-0.48627520824853376	-0.7988857928076871
-2.82855411282685	1.3661067564489118	2.8081041300876874	0.8972527937049394	-0.17645650482784803	-0.5028363517738932
-2.6669335489086246	1.3770018716125785	2.344023533699519	0.9241854508684371	0.17980153218816275	-0.43143511145666236
-2.7219424740666716	1.2649564952528924	2.766644445055811	0.5803420117728215	-0.1457119843029843	-0.22035858892756216
-2.6152710643014805	1.4637634614371045	2.6539268054734704	1.2271520707958379	0.05449896289269368	-0.1532758398470224
-2.6678044472949303	1.573066144216525	2.8004348281010634	0.8982183763705076	-0.3945531646548036	-0.04322157016190403
-2.6808620267979864	1.167195697347255	2.797224146030819	0.22961688969529634	-0.010744441705369284	-0.2103394757358148
-2.5502559604681756	1.2982477715711982	2.857032337766313	0.821909648568361	0.21540641497946914	-0.41940897990120557
-2.75539681535501	1.3266551259915307	2.810437258471776	0.927604536378161	-0.5498769930821287	0.40458471440926114
-2.7078282551306208	1.3314208461353776	2.367055265922947	0.9641624053379054	-0.2495541977848157	-0.1449681036404631
-2.5462728520402997	1.6085011751630303	2.6200254948580315	0.6422098275742256	-0.5642147777524432	0.23176680838882288
-2.679068683660786	1.1391892245266182	2.356170465608167	0.8685342298385481	-0.19243406764991455	0.5500169879028753
-2.5255528166207557	1.4517631552385786	2.4381032827264324	0.8858067248948831	0.08054987060939373	0.15159220537695475
-2.4397640523411765	1.6430486792011372	2.0917019872673555	1.4105310042921917	-0.3047684377000117	-0.42772818375620086
-2.7457779134657403	1.9665065410401292	2.4401170484003956	1.2417672384928935	-0.6882244294585684	-0.0914815041330741
-2.5437069691630865	1.9002811273434865	2.333915296098749	1.1120700108735881	-0.019691588112952407	-0.30886029727167763
-2.766083647777989	1.9853289294250018	2.4148816190175753	1.3784824198193553	0.3115959601311785	-0.774121738153754
-2.5826701895194066	1.571790639315013	2.2623754909035925	1.1981320419111972	-0.15847364600716046	0.6174290795403905
-2.6049156294257827	1.629004968762847	1.977988371934945	1.2094243402309568	-0.41373427463208284	1.1812405259356682
-2.528918509234384	1.6044859847308068	2.1062300691387894	0.8191724023059093	-0.1306033162557214	1.2000541077168507
-2.774588360113122	1.5027566026459787	2.0910266295791526	1.0463234122887113	-0.26002248603582184	0.472853567888145
-2.6177038949681277	1.453305073121173	1.9636075302124507	0.7954554944930178	0.41221421988529083	0.5119732347786985
-2.7716510771166973	1.525860226602602	2.016364836706781	1.2215881383446057	0.1958863918386356	0.08938549284051162
-2.83808788290774	1.7848397269108098	2.0097011331215984	1.0756252940499598	0.16081333363031272	0.5448641194776314
-2.6583594739539023	1.5880820201705625	2.0381854952104708	1.3331355198413082	-0.2035085126784031	0.8322004017847289
-2.5834852756956233	1.136170031114702	2.065064384471726	0.9384268291675532	-0.5906103084498197	0.05054095943833298
-2.698641518511451	1.62135953714231	2.745677345619341	1.190823470124082	-0.11384299112668109	0.3122950282089138
-2.6606344131525126	1.579421157388151	2.6453643709338706	1.1133250548764786	-0.13557204598987677	0.5756706262417925
-2.8649342059532072	1.756865746242045	2.7734583532309696	0.959641802547718	-0.33892136331995865	0.7505739829242262
-2.5959682486691746	1.673701979401827	2.465130851031555	0.8446865480630635	0.19737420074179213	0.4743921538409169
-2.4895463329115985	1.7273671100664116	2.670862346038791	1.3961683088482102	0.11402045962774904	0.3973711752996919
-2.508359391665066	1.7489292222328578	2.6681522127868353	0.7444958462669704	-0.043372781557196816	0.787305333070373
-2.5468706954465716	1.538053783077314	2.518122162999447	1.1053023915638382	0.061617770679534334	0.37693040082086304
-2.6002909773524894	1.6382843865794452	2.597048545083724	1.2178147441660938	0.49303270283262346	0.11781470947899919
-2.512052686667964	1.825202346724083	2.2919261705493006	1.3123303107339572	0.08671536410506109	0.47702842695161757
-2.65279970305032	1.4743716824336244	2.3742764246150814	1.1675760803599946	0.1810948467667684	0.3291308054154988
-2.686505836700243	1.6677753010838086	2.408004918330973	0.9514064876451294	0.013538497640880442	1.385032320516126
-2.502710958808556	1.65700414631344	2.474984777968443	0.8363971979427134	-0.14264953499257865	0.7300700841344557
-2.413000908735787	1.3526421410595506	2.012267381842162	0.7563975231938982	-0.34777132752536516	0.8028797220934624
-2.4925727474927815	1.6917418198790841	2.0187562312628775	0.6847896196091576	-0.2801874133487428	0.690375333101825
-2.592600122248291	1.7580275567413555	2.037836869049814	0.8743725331246539	0.4567080259070877	0.04858605022759696
-2.512397836396264	1.450908227190651	2.2430294104049135	1.152751317717818	0.17814396111537872	0.7204162089545577
-2.4423572296671225	1.6361712339282617	1.4999822284320043	1.4843602363234407	-0.051622803135055434	0.23645332389243928
-2.460399358410369	1.5246490948961877	1.9930858333182582	0.5824598148188163	0.14521679965576328	-0.08924274023635856
-2.394540592502316	1.6029015659829169	2.355603833651715	0.5881048791923513	0.3303638652396769	0.5540539304236729
-2.489741889787635	1.8285373730898071	2.334704646511933	1.0034647348191248	-0.20534252106133996	0.28010910774250164
-2.480353724121751	1.7600238878665473	1.980415187030586	1.1667254043132005	-0.20791173218763412	0.5824320031902631
-2.7065099166142286	2.1417032319392932	1.6796667193124657	0.7415912519660385	-0.5333313189673466	0.16483060562157142
-2.725729261354238	2.0117161034504143	1.5196091727020777	0.9858069978425796	-0.20019312782863724	0.7318339445044973
-2.6096143138025916	2.1025686274699042	1.9674955989574086	1.472029395634745	-0.34075612854917453	-0.20121511408792908
-2.4970557912201965	1.6916787037230083	2.0527240292877726	1.2763002282096254	-0.014607431588944397	0.7354432627836243
-2.375986423545363	1.6021221296514427	2.257949366997826	1.3111394484954806	-0.6633150186486281	0.7700630268740254
-2.412102830019492	1.8218989196519557	2.0816400623274642	1.1011487165966058	0.20498219915003363	-0.04772640959968255
-2.650691186266539	1.9302157804441027	2.4674490097505233	0.9865734289406091	-0.18821939307544133	0.4739962541286168
-2.694372484951277	1.6560270390342722	2.5573605206784364	1.0311339141071802	-0.5126487356603224	0.00792716659433701
-2.6390702457213395	1.6014009624835956	2.2400567149762507	1.2610035855318764	-0.03837908886272584	-0.002633989616866294
-2.474386778582546	1.7545817107510717	2.2623146462710375	1.2993186998897348	0.5665052603307003	0.13479867577948396
-2.5319573133319406	1.9017980091681808	2.657778457795788	1.0518511026321953	-0.6386221376155521	0.5009880292441018
-2.3374020516828518	2.005383064843321	2.605890611827001	1.4693308574258266	-0.3874182450162522	0.30937679974421445
-2.375870115691199	1.6459759813944692	2.549177068827481	1.6912936673318617	-0.3584166408723799	0.25716461535916296
-2.5941794562570695	1.8408481046615994	2.012164932033602	1.640634218040378	-1.1547642425877975	0.3237459929688649
-2.7277588426124804	2.071331767737893	2.2544717230179137	1.0445396589546787	-0.6535236085587641	-0.1323568915255894
-2.493990321073097	1.9029038279830375	1.9200466574811803	1.651351279752467	-0.40320601311115456	0.5777483635329401
-2.5998072877711187	1.7270580595603726	2.004838464857321	1.1125729196272642	-0.6637890440738942	0.16802986989495888
-2.6052068557528956	1.7172468203806472	2.0598066866124864	1.4940327659563826	-0.9211770489581071	0.2360624651102232
-2.417541841883278	1.9625371704811405	1.6953945633089262	1.335815172167602	-0.4694672819447815	0.40767391598005437
-2.5585598583010265	1.8189192758547779	2.1896026264283046	1.5128206463922464	-0.09696764715177769	0.7133791387775559
-2.698529525954389	2.4963371415583344	2.368355617388066	1.3847710428202755	-0.8538454766517951	0.4800529084559755
-2.481124996551052	1.9778603404869812	2.011998378734742	1.0355617153586398	-0.6379399851116758	-0.15410861214706206
-2.4393962541086553	1.9697533161205478	2.3458597205654175	1.1195380411691869	-0.4814807926773363	0.8346682832317858
-2.549044948862944	1.8874077308732675	2.467473068638256	1.4409625066184115	-0.2811163182363909	0.8076690116717384
-2.6012735286456796	1.8467378113585573	2.158156088749572	1.1185054978040028	-0.16298926725482776	0.5944827694924635
-2.5287341558845644	2.1264139611231445	1.8877284484467545	1.4042172361029535	-0.7015713771510365	0.7330573218979826
-2.4832044670458804	1.9098851506957115	1.4287373261820155	1.578234783698976	-0.18418553925362943	0.5225297672295721
-2.7456671392035923	1.962929419671665	2.0148299061928934	1.1152647729365261	-1.1165794656383805	0.01642688397373563
-2.7162890781064246	1.9761855247305	1.5233936138770208	1.088043471469311	-0.03839826865784335	0.06615088113017407
-2.4727717076470404	1.4704873936357759	2.158366120890194	1.2343964258238298	-0.2529411440419863	0.38816750239407727
-2.787129411587208	2.193262614393797	1.950209128810044	1.6967032459211684	0.1610139558519572	-0.131004554332889
-2.674029611593011	1.6725558630026134	1.6462113061151253	1.2230317441268714	0.7275824347624795	0.025372115932041417
-2.672501328241826	1.4185327879003642	1.1533398477577719	1.560144248873287	0.7085328181168633	-0.3772664150634592
-2.5224998900551774	1.694735531678469	2.035847670637776	1.0171682079847202	0.07612583464819016	0.024096556408503056
-2.5939570709513227	1.9559051875774083	1.8465315720156035	1.3663067791822083	0.1512543933016917	0.14452392342666492
-2.619921741104323	1.9059434094289176	1.6719395429066322	1.0164086359374966	-0.01619172634575894	-0.058685300766818216
-2.48655438498207	2.073178971467133	1.924379245829227	0.8215241536141709	0.16003316583791782	0.3677010647803436
-2.6379275638342907	1.9516582724515155	1.881796449880929	1.44707907096812	0.08600593109358118	0.5369916121875318
-2.7323647588080924	2.053493661650685	2.2290962691042155	1.1902733593561639	0.14254759257846883	0.13729524949575528
-2.623406398076365	1.7576291700592084	1.9068485588368997	1.2031013198070273	0.018611296916990483	0.4379313825135676
-2.602472802224239	1.81926783467129	2.131269740293971	1.406413152234562	-0.1173195487469485	0.7507939310450368
-2.7194394614030197	2.0418642808875243	1.8519616346770564	1.241125440314086	0.08772237417166662	-0.09980159370024189
-2.6856938978187688	1.8193718974083575	1.7728405925785826	1.4753257927269692	-0.39500451466157804	0.03355114860710107
-2.544206662620852	1.6988464452257694	1.441909677928306	1.1989632733030535	0.6679114929055847	0.147474323158382
-2.857283998651173	1.9339329942255792	2.2641245163078896	1.222690693995587	0.42541201007886315	0.013795017190381176
-2.671402512358336	1.7212981681433972	2.1883549233361554	1.3691639413835708	0.4238972074524637	-0.240689155293853
-2.807519254111391	1.7690199269498597	2.6253049801635036	0.9305064183013312	0.13657740171302832	-0.15701124322934362
-2.711269323325192	1.8635754798428645	1.962411101224608	0.7401328744895805	-0.5257345301457952	0.7046522135150052
-2.8639990937835718	1.552125921151826	2.1953126670045946	0.6931712936650123	-0.24534829134292535	0.959143277827825
-2.6632728372550947	1.482834054822336	1.9416685806536473	0.6624963432384064	0.04863092198775837	0.9798877163733187
-2.855624537308423	1.6231530153778664	2.175506310818135	0.9227207315276426	-0.24750057266615266	0.34406773442419636
-2.640272162154288	1.834706868168995	2.239853852905196	0.7982053147773067	-0.294427820860015	0.3468963725794698
-2.9958106353013934	1.8769286195050319	2.1698216978883744	0.965273396863321	-0.46724910768420125	-0.11317412277744943
-2.7513650702951664	1.8455213262732915	2.0775499115869938	1.0252827443408399	-0.786884789643844	0.23908717212237063
-2.8563891047903307	1.7362361296682551	2.0559076870916133	0.7300120835387351	-0.6489947070127174	0.26925154977873644
-2.555881537352309	1.2870792564490872	2.1529829901231294	1.0302495656872286	-0.6854544267555643	0.050999530172677165
-2.7600246408060376	1.8745671885816364	2.0261919710980116	0.7991988548459438	-0.12853617892293878	-0.445610607434297
-2.968915447743578	2.0320337956162766	1.8870190079891598	0.33371408912850536	-0.5931156527032596	0.7816282268693662
-2.460342395614839	1.9530858549727097	1.2334385914671895	1.1750480199104727	-0.7416530443691429	0.47896464145427337
-2.820271913448412	2.0195381439747018	1.961406088405242	0.8896621578193673	-1.0632819102939695	0.2445112873902918
-2.7613106286872413	1.8755737699301296	1.80228113742305	0.894325732824045	-0.8695870545646152	0.9869319620263598
-2.609923413487592	1.983204100392508	1.9521852299974798	0.9388064164754275	-0.9248205547397228	-0.18899688930442077
-2.3962138658031535	1.741361986406545	1.828781727740018	0.5825643927793414	-0.9308371192941958	1.1501429058494264
-2.6063886319628056	1.7424496177865456	1.6326858760631062	0.5908475096969582	-0.6356919307872223	0.9098121549308588
-2.9068759896552443	1.9487962709298536	2.2714176588840393	0.5585132413251266	-0.8976856583284026	0.09223377070108679
-2.7954899312535426	2.1282558772983293	1.680718419854335	1.0457083054529708	-0.33283833736447166	0.40493853232795907
-2.796845891942053	2.012597243098516	1.7227718440891766	0.8193298601448871	-0.35350262661443504	0.8062035509975285
-2.600705376197834	1.7814762828390152	1.8312638690589562	0.6879123509293457	-0.5330681014362377	0.36256601369278046
-2.698124955066625	1.9242972693863336	1.8335678313498087	0.4287875898162218	-0.6496647019586085	0.5526549753705255
-2.766957470644611	1.8191933769782003	1.5491467772238103	1.0916478609598304	-0.1819419993971073	0.5497218547086475
-2.7866032818339663	1.5644819055744603	1.7813191252120868	0.7078950517436958	-0.7661644185144141	1.2543099036814827
-2.574902205132612	1.5803928207038855	1.218192296244728	0.6613151796966684	-0.557750806055298	1.3054367329894494
-2.6623095021410736	1.9603118528192092	1.2925105346272783	0.28852028591144924	-1.067739130970104	1.1067328792989477
-2.5848826294325753	1.536929265568454	1.437160172307077	-0.13393127948023012	-1.3713668869530489	0.720615717513537
-2.646318436083149	2.07502636399599	1.9201710913644137	0.5808807778999997	-0.8017278718236529	1.008695178341708
-2.6064219421758956	1.722926434573532	1.5251161876013533	1.050529829066233	-0.009488680547514922	1.27789639116059
-2.729973255075615	2.1963975071854502	1.5939716718952353	0.9823521469919303	-0.9342129785852294	0.98993778016828
-2.440311233442633	2.1229505980886834	1.9660611439685538	0.4069378815719298	-1.3056894277740507	1.4939972667299268
-2.6586264413628258	1.8030481457634495	1.7075212081833222	0.4568850290096246	-0.9567877942008671	1.130456434955625
-2.7245242379448555	2.1547824224702645	2.3011551409084956	0.7701060588935633	-0.6724594230907104	0.77188174269462
-2.7709094870077577	1.9553286877026386	1.767753850677574	0.7943090769177898	-0.9876333288805061	0.4091438379353015
-2.420873122396044	1.6065481241509891	4.026644047770215	2.379284952773495	0.21488613855922367	-2.531392405159525
-2.5283854578328624	1.8788994764070275	3.851177817916922	2.1961332765807615	0.1706897570527815	-2.822203619161051
-2.4929238307731754	1.8422463791342647	3.5952408890045024	1.8871284139388047	-0.39984000236864303	-2.0235811509336585
-2.2605757148144683	1.7216977000019968	3.3867511755069146	2.24446802793164	-0.3641494668929788	-1.93096110175275
-2.2270908087124495	1.3639261748486167	2.470572417737735	2.1468196987941597	0.7109335557312593	-2.08197564286312
-2.286921586497956	1.3705566565644487	3.028006639913177	1.8659166135294494	0.2769683870955142	-0.7952900789208244
-2.381831083979084	1.4450219598535696	3.55007846756064	2.24646854097635	0.694579652905523	-1.9197752291499133
-2.3387181175333236	1.242780431326726	3.212587885515772	1.8995925003282543	-0.1687145235359172	-1.9044944619309634
-2.371692428458848	1.682117653540393	3.3634198141460256	2.1639105730686006	-0.17863484830043727	-1.34047066027789
-2.3822723866454663	1.3209455969279809	3.127933959927791	2.4175834318105816	-0.3790155299492318	-0.4644716493844114
-2.3188088619499907	1.5239420476874623	3.023590784682552	2.4531262346366876	-0.1366419495193154	-0.947914501972511
-2.4517473464026414	1.5234763028613605	2.4475092023388965	2.239632313050691	-0.09992592808097459	-0.7023747428215834
-2.541393793878213	1.6549316927593507	2.4980007226039485	2.649764898226399	0.2078074992690394	-0.10432345841666252
-2.5741032794231686	1.298296477773624	2.258143227109972	2.6379114306651528	-0.19297137101108433	-0.3466532298751268
-2.3701374133045405	1.154895231425574	2.305825595327419	2.2388866012547877	0.3227263282087207	-0.08303076387822071
-2.4823214643322515	1.776389681050715	2.1677171421581543	2.3996120401044467	-0.5098867297747407	0.7565752720794138
-2.5298447392766987	1.5361898547864752	2.3485786423620674	2.5625516074196044	-0.48816410355432643	0.9325347635210872
-2.674308866044089	1.7358020685851312	2.3452105199904363	2.5736305899139857	-0.03278580388359692	0.8385473838014177
-2.694813843865512	1.6647635177400968	2.460880895686446	2.2747266356313935	-0.6610210811304804	0.9110270611516185
-2.5097817386245733	1.3371142198933081	2.0441402804547835	2.216902494712208	0.020934591245995796	0.7351188694551872
-2.5442090636516204	1.3828201297352132	1.867246215890206	2.3588065136637626	0.16165466281968638	0.8596343294185165
-2.355625406982085	0.9695955053804306	2.6868076359736355	1.5757041182921838	-0.582887694148563	0.6832102879102445
-2.4977245205933647	1.4097951485017892	2.207509501860799	2.039676726437374	0.09090287715612716	1.251865453336751
-2.6665698088858787	0.7443961224634371	2.847496359830926	1.6402824310939756	-0.26585292758480483	1.1924855056358805
-2.6259388146917813	1.3343763528693655	2.2785492116813946	2.2961186416215233	-0.4895952319680529	1.4996722195151202
-2.5507633764015476	1.1416889728695037	1.912627796003891	2.467458123739496	0.10226109277386042	1.2249107136547184
-2.7007082094264874	0.9869052525656408	2.1964758823308164	2.1072302843374073	-0.19128350930010507	1.3598946612827043
-2.835474139194258	0.8710471279434344	2.373435719621659	2.4128785447332537	-0.021743933811908103	1.2481346169076262
-2.9558489677458093	1.1955863534374902	2.0541722465845367	2.246271149124792	0.5833508135660398	1.8783119362816592
-2.788382096956094	0.9614025473086587	1.8596165809818934	2.249591041697184	0.49896365911061485	1.4077164498355978
-2.7783499651998573	1.4020927607505547	2.0902112404481885	2.060198747920843	-0.2147529390476337	1.2331544764942235
-2.779171117080346	1.3269939072241848	2.2387936860473894	2.044478143422326	0.07209726860982713	1.7215313261986949
-2.918576357081688	1.269882588951217	2.0709502992236035	2.4562033915793213	0.5076716691132228	1.6806502353969295
-2.6575293875683528	0.9888131326288766	2.4807472544492297	2.290908597928065	-0.13106784580798755	1.8810173127094885
-2.8108602504069475	1.1255913706763192	2.1531227276626708	2.1379261766138216	-0.27418989049916065	1.4424979855141666
-2.5536151660966193	1.4725301160283244	2.2764731228242514	2.6388236381884393	-0.12670087717804063	1.810517607965103
-2.6191488720862397	0.9653337954180461	2.657342171333246	2.4438466732461332	0.0312782324627785	1.6520593263476655
-2.710726948348616	1.2139048650091744	2.732061135332341	2.2336135161043886	-0.13482820913777166	1.1878987658991118
-2.625759242842609	1.1551594674823664	2.8058771707036643	2.0077846051371364	-0.49744255167251306	2.0135437258276734
-2.653094771900858	1.4005279683727663	2.5511152538119095	2.2541435980675195	0.250432804835263	1.8055028065942993
-2.7838722878825157	1.568881578437212	2.6631779906823327	2.345836164895401	0.07629029708726787	1.8754299591366645
-2.710698318453907	1.6933385411917385	2.7658096165908725	2.272318120783429	0.9630865734709501	1.6348258845044494
-2.4329885954475996	1.457986699428071	2.7616417376233144	2.528093252527036	1.378494867066379	0.9763796535759691
-2.5113332760217375	1.7569738875188563	2.8849519951557943	2.6652588342902788	0.13562272047076301	1.9231866493781344
-2.6279162191052703	1.4599602108689915	2.5705021945507025	2.2319958030840112	0.4913113762424892	1.2713482688882602
-2.6165584357131406	1.3721020078556034	2.161417059671847	2.0770551342257386	0.509785283265664	1.9679620326621243
-2.5717197610910043	1.4977971221825883	2.513792698816031	1.8946756787945491	0.4400216223069473	2.711391744280642
-2.65922448511718	1.3515560674050278	2.143666867619583	1.9867566752468149	1.3658574984540937	1.9048888014116303
-2.498093534825689	1.4467175458052006	2.2214244141575956	2.2365537214694475	0.8523612892865725	2.1294381391628674
-2.6769377852737417	1.3960993538616169	2.205935702735751	2.071318531137744	1.4060547075975516	1.9924564395085533
-2.35116653830969	1.2469507872942158	1.8687163618459053	1.8259580731646015	0.8273756216363898	3.2646557110304824
-2.7715066776931994	1.550530478792939	1.9670030135423375	1.622447839728562	0.7422688854779724	1.919573454763282
-2.7389354620579787	1.0559800883074284	2.2792933607527153	1.4850619010908688	0.4820855064924151	2.82421573650468
-2.7210125616967122	1.190419549031649	2.284718067818896	1.3316145603568088	0.8666883174047917	2.641117663221401
-2.854121650406951	1.5364287703153994	2.1681993204726124	1.833611273622704	0.46576159408191453	2.084852215441267
-2.7842170679616185	1.4896009572371431	2.038554190093145	1.3838771171951822	0.7526573972058361	2.65077780312357
-2.811497134283003	0.9727328816120673	2.132244002622113	1.4190490116749461	0.45163700594228035	2.1724587708411924
-2.7556646488281453	1.3914026398454598	2.603098795289781	1.335991683386447	0.16119225374846136	2.526511257752626
-2.799282100879533	1.087124937313918	2.423813203273533	0.9285858736382278	1.2201271626565136	2.0034844378678236
-2.423267168185541	0.7883981190984031	2.280609248967672	1.435482565710739	0.6497076824835339	2.9000285749295793
-2.5988216764878893	0.8980185967375307	2.2516559649550967	1.9828814182560404	0.38874293392483933	1.9214253237204264
-2.6985732691836883	1.2955163494439461	2.207769089539288	1.6846566771886804	0.37520636397010826	2.779363989605624
-2.8222983574178926	1.1162535557509492	2.2539674272683023	1.953910034266928	0.10939283032133158	2.374255354433266
-2.656695729307388	0.8445021577041908	2.3617262218318764	1.3839968763376764	0.02644585035383909	2.894004052701531
-2.678459078042345	0.782759450541271	2.140001742346531	1.2404038077848458	0.5276948738224313	2.38731211310269
-2.640187796855357	0.9356876879717229	1.9885848452468382	2.056639826597425	-0.07607859421969648	3.1583388242416524
-2.6227193105121307	1.2053963101838494	2.164233932880697	1.759178391823181	0.32133887432046104	3.0415010230447193
-2.7724304497173744	1.0857666803697978	2.1429029067538115	1.5121840920513274	0.5084697539483475	3.077581676942873
-2.7640796162219683	1.0700741767773878	2.19447732626965	1.6150472218791148	0.37642930200458796	2.80885626701284
-2.8471241047106837	1.206057035892451	2.347316020443258	1.7238770812007043	-0.2710822685952684	3.247858957330288
-2.8300501824462914	1.0113983718736244	2.0191424253992185	1.7099869439170565	-0.7081577433592507	3.062599670228094
-2.832578557957746	1.2388543649513504	1.9607347033262343	2.2114792410303803	-0.7716410277827251	2.7363510611883526
-2.752918415221569	1.0772873530417502	1.8942646320126895	2.0781234022329627	-0.8375442985672571	3.6297869875806374
-2.7512156725179016	1.0786680248662242	1.534325677899886	1.9171496734738342	-0.5695864145918267	3.0666722170604475
-2.7930774759496853	0.6690420604109607	2.1838132921140843	2.2994992368341713	-0.8182007119537277	3.759113582266347
-2.566550106419113	0.6361908742554075	2.283234213857511	2.0334987501857267	-0.3550496538830659	3.4847562733450013
-2.692007851018015	0.49672057711140294	1.267485611695553	2.1015164629690872	0.9890248112808228	3.2887300081208415
-2.75010689393832	1.0440977828849347	1.9223511380160223	2.359003981624267	-0.30330308757594493	3.026735133124332
-2.5859215365985317	0.9906733291744366	2.022065674160408	1.3179461306219857	0.21456747925495295	3.334656920478679
-2.8828877983644854	0.7069213113863506	1.9534251926888864	1.191532379731933	-0.556982550022314	3.709973509325706
-2.63007581451998	0.6877371627690685	2.141779483121285	1.5475604834662309	-0.14934948104462475	4.1892807804484695
-2.614151967355224	1.1189970970676741	1.8820197966973327	2.0618468004172725	-0.03565496488728964	3.6274560222642447
-2.882817138321113	1.3246902349804086	1.384005837047074	1.420021086742521	-0.11026365963714427	3.6320917479460637
-2.8185358304000276	1.2362196261520304	2.0312460730998616	1.2133686018965213	-0.5241917334766273	4.670553171867432
-2.6090583220894996	1.1424480440200637	2.4714364440354446	1.1710386182305288	-0.12817367113213313	4.12257226657564
-2.6184853763960083	1.288909837099985	2.4924404055136185	1.6983374543678245	0.1363337157959757	3.8704796246735915
-2.8459698930917936	1.6384679846605605	2.311446236629002	1.5372552082455417	0.4689070672957481	4.1087983346220796
-2.8296443250858725	1.1615391448170151	2.0994074259929114	1.4253900032555178	0.13135107004791613	3.797946741210823
-2.7375989415010027	0.921065483099498	1.906580042138161	1.5751250805656136	0.3828313234235186	3.125994419444569
-2.69723912431329	0.7567512505150915	1.961655033601345	1.4298564307294361	-0.06521682072103747	4.1201405339215835
-2.686852630881681	0.741294460470349	1.9305989689977143	1.3334227591650674	0.3753861774738358	3.773646053643605
-2.795566821254946	1.0329065316792658	2.174089067968303	1.2073276647415345	-0.4716376382874184	4.427188551396169
-2.434520452904084	0.3735645838460929	1.3179136481105773	1.1049896393957472	1.0631605862296505	4.27715535395909
-2.7724420190950743	1.019476014608768	1.8798037209717022	1.5168361845826652	0.17645236446500928	3.267820220203266
-2.716899761851478	0.6736081530973971	2.007036867753622	1.6196421432454735	-0.3633306777411333	4.044815066999963
-2.746667139001572	0.938729985607452	1.7824148620414089	1.3385072227320758	0.1677104950706254	3.757711299947367
-2.766982276895631	0.7620031796698847	1.5482356596691869	1.4331599320246204	0.9526642838475483	3.7195027724217287
-2.750229272978359	0.5382008884874327	2.058352770561495	1.1691891995380344	-0.21061919819256725	4.40563795795316
-2.804812764859697	0.7481188215938531	1.5729674165893188	1.197588490409723	0.3593481738804547	3.8910149875530293
-2.669742778492189	0.9109327864812075	2.08888964379236	1.4174478108140585	-0.03833892559029073	3.816429502529931
-2.7807129613730392	0.7573894596411646	1.9727556899135208	0.9092850368505181	-0.28734813181079594	3.8916044227229243
-2.6689306225370206	0.45572767030323397	1.825351138685057	1.2172229637587832	0.3638302421445931	3.6046949936114903
-2.73720935674813	0.634179718128375	1.9769405017640018	1.145680149285755	0.32370792569780443	3.1349567903648823
-2.7207103410322304	0.6935593869495906	1.6955753931834003	1.0740615394677944	-0.5563538533085015	3.715519788524653
-2.745045705789455	0.769162637702308	1.8222615419771235	0.960809877979971	-0.036205518538383115	3.335489890302079
-2.6895222895420368	0.7175006234872782	1.59298274922719	1.2300534893342503	0.4376728799353893	3.37998468525195
-2.700487467206659	0.7690414166048454	1.6579811909882167	0.8861456678456143	0.231938355776362	3.5429803164489435
-2.9461448945207858	0.5835958834112737	2.1017400461939326	0.8015725726182183	-0.28428610748111816	3.8324971771353864
-2.764296323228977	0.42957469077581434	1.5734777227227295	0.5519556064961817	-0.07049473132731954	3.933855676958549
-2.6166768525945097	0.43657122646936436	2.119260622762865	0.9591670534157942	0.03718003316090446	3.1188319680740455
-2.586650003907468	0.5703270881699255	2.2702775301509086	1.325436856096005	0.2163903317673978	2.950733624277232
-2.5879066818184087	0.492764923192971	1.7845072880140684	1.425159188085962	0.8974759130868305	2.5382746422453835
-2.759949522476905	0.5490995779974701	2.7951247827295953	1.3070894930847172	-0.6160607408171955	1.9620159736060305
-2.7089508809641933	0.7569843255282174	2.4034262134198685	0.6485061673188142	-0.04865628500956708	2.090728986484536
-2.6403644643374244	0.5093561950064948	2.152112130007492	0.9572284018396171	0.7610640346257062	1.499650153815383
-2.5884036637541032	0.47195642498217716	2.4081649417495306	0.8886393978135284	0.15088363714659875	1.3767734130648628
-2.6176205720636254	0.8982720201431089	2.1526110887164265	0.610823247666378	1.107966625668537	1.0338343689111067
-2.567972910168648	0.6091300367150398	1.5717710576405823	0.919536449048343	0.18719036964009317	0.9802632945865956
-2.8646357172871424	0.7336991519721512	2.305228201501927	0.4336170671358731	-0.14317891289873835	1.7442949090225053
-2.7575861955490817	0.07415289660726948	2.2704933690590443	0.13226303549711288	0.2060739098126005	2.5369197075364056
-2.6348939104253484	0.4326288757801414	1.7593621025448907	0.07531951370698214	0.6078460062414546	2.2649889160782357
-2.5180901955581376	0.6469656465658536	1.7729152691049215	0.5642263661330631	0.722736894273394	2.1183526866128783
-2.6832805207300026	0.6056123636356114	2.197779800033375	0.5538385866124202	0.14486858737062153	1.9449801978107584
-2.598780980515051	0.8749449503934033	1.9652730402233998	0.38129252184759616	1.3597189394462699	2.3873934066403937
-2.8043025332131206	0.9654659684900182	2.0653871374593407	0.5127501266593028	1.1623154606102286	1.8178257635436443
-2.701428459395421	0.6991772731679109	1.9952935770732259	0.6779436411051346	1.2152336094278964	2.4336047643353598
-2.542465745232758	0.4345606171953995	1.7304047049590605	0.3512760372762255	1.3410078106798875	2.3245095493160575
-2.571013784891284	0.22420390778602553	1.8815902232551083	0.08221866187198662	0.07731024828010932	2.8006886508686932
-2.900781750650606	0.6418606610033749	1.6179166543443206	-0.07333260087427818	0.993839419883708	2.264872525031153
-2.717566502543408	1.017180074837234	1.493861538585145	0.4305358126231479	0.7547796992709437	1.9066243735123143
-2.6721473480602715	0.7506813795736494	1.3028642080490174	0.09604019329443769	0.1255379307132457	2.497912878032118
-2.8093938673992565	0.8951816583233739	1.308748485237038	0.2629099878540677	0.04097976080483586	2.125695562680163
-2.835347422713058	0.9208353630320121	1.411329719373695	0.48323687393960724	-0.22221396081670194	2.8150901077476975
-2.8095557363257493	0.8711235884197795	1.5593844677265924	0.10618745679929631	-0.04564211088060299	2.3255145926560337
-2.777647859838086	1.0011633352959963	1.6744425590289818	0.27363864674357585	0.08643951926759008	2.57924353456816
-2.734067901925493	0.980345385643759	1.614968048163908	0.485056606871486	-0.019460445676912963	2.8530571374503078
-2.995248513897763	0.7596531812223135	1.388500457203699	0.1615554635717535	0.008976671900586153	2.4188055849807926
-2.612980869702684	1.0593523962597013	0.8850866011496434	0.5023371813017997	0.8230896022672637	1.9820748649445101
-3.11178564974179	1.4364159371681993	1.7690260336650867	0.3550801509476339	-0.3644561504489861	2.253045988227049
-2.8235641789646904	1.4122076298960065	1.728066456113372	0.2373327930117285	-0.48792164628142637	2.32849206380331
-2.8401484681967766	1.8389505150297882	0.9344976231246556	0.4681365559024936	0.010690528618680091	2.250603079646465
-2.780059519740554	1.1644821644164374	1.5671170842916204	0.5061476210279905	0.011445255327048404	2.1465073695438726
-2.981689084778111	1.4063972229975557	1.3926545930830871	0.6609510482375567	-1.135657044237695	2.1843166074222875
-2.648037514924935	1.019567933968685	1.097724681250031	0.43853386231821295	0.3202210464896022	1.9819013503991518
-2.773311604691322	1.7436728361808307	1.1688506015263476	0.5365683371026724	-0.5240286492463355	2.1023740039103522
-3.0287477672856506	1.498119595870905	1.439349427025753	0.5173688866655088	-0.04563296248468719	2.120648650510412
-2.9319733687859646	1.5412754656177443	0.7859087212192808	0.8638683383832959	-0.2466913900122098	3.191946751521516
-2.9496832760540723	1.6897918687903577	0.7547608786514558	0.7449879264603534	0.01703758429007804	2.0437315652426036
-2.991899477039194	1.6978200741195513	0.8303121342276037	0.5991069647354514	0.018554364274458474	3.2838430149092925
-3.031267178230853	1.482247960491455	0.9339766138948953	0.9301374196783747	-0.27960667247077836	2.4680431478516187
-3.0164570659405165	1.823990028863116	0.6207398470147601	1.1919480505505016	-0.12224176645561333	2.354033651811726
-3.2057702088733664	1.686348046913017	1.3982495707242013	0.5417274326538487	-0.9896494065461722	2.271123219660259
-3.137398504102885	1.7384857379271805	1.8593846465113288	0.9111562237467902	-1.4105846025836697	2.8024532724458986
-3.063813580833781	1.5807554052804453	0.8945985424050883	0.9180697913599828	-0.5795632516471997	2.2630199633558292
-3.094567256888987	1.6626280458339449	1.1541757714120964	0.6726547061540961	-1.2071395372235643	2.670227752175925
-2.8850646341626196	1.797387651598482	0.8622158944243741	0.6793052092519939	-0.657265130246949	2.1733131659732714
-2.9341679167034287	1.158458658171014	0.9874204816636256	0.06634335009952402	-0.20390152729452515	3.2284374420604367
-2.812637200484289	1.2638020867625506	1.1028920378475673	0.2962544687559013	0.013812242197611735	3.2386246068604567
-2.7044414345228525	1.4148406842269532	0.6868253346108062	0.19020343088112443	-0.7251531708187577	2.4866022913698704
-2.9981228944924254	1.0712367990417693	1.0606573311364662	-0.3717037761994801	-0.03804754775588559	3.528407127609019
-2.8527816721666595	1.178122301913502	1.0834123440371783	-0.03596710571708422	-0.24641215083344578	3.0845433601575687
-3.008987567579605	1.393248375463724	1.1734443493870166	-0.13410697687104586	-0.9825767048675941	2.500110942567789
-2.686297694595554	1.3380676996534695	0.5990500184846357	0.35984587399495155	0.04738810130909929	2.9974985100370883
-3.0452004265900534	1.1442457739062462	0.9369230825516429	0.0380983739503705	-0.6592547024291218	2.714036510806785
-2.8102026138248015	0.9980255606778916	1.577075356605824	0.49369271612954385	-0.494276753058753	2.313985942826968
-3.022252737542672	0.8015764295555938	1.330380581706991	0.099330304789509	-0.4882178792369799	2.342321851678793
-3.0827072531375457	1.601553540098223	1.3413237261066522	0.06543673112232512	0.11808819211060664	2.0333748554320965
-3.144704495086173	0.7851216321060259	1.2642243555835107	0.19067426768059104	-0.4633297372166359	2.852935372551408
-2.8796132084186876	0.9988381263185335	1.5000378642214738	0.2233977226546003	-0.6116914495460574	3.016753724526138
-2.990805354440541	0.8753794701855007	1.7518280226154666	-0.49189001987571823	-0.905585259594507	3.6620975896076398
-2.9431107793123523	0.9805124118723825	1.5273967591295927	-0.0663321767860175	-0.7503009554274817	2.7440310861125763
-3.0927831935632866	0.8114120930487072	1.605925850416207	-0.4304718332139938	-0.6402982832307118	3.0087469302315917
-2.8590154079104946	1.3355906385633016	0.9984145782877752	-0.06431157307951862	-0.14371036238980983	2.4041309210076856
-2.73819229317001	1.0674595100720219	1.5002499471112087	0.12446986445589969	0.2466454681953406	2.306972717816345
-2.9075248811365784	1.3711751782480717	1.322066898823529	-0.03327534882958925	-0.3824832108727031	2.597037381830614
-2.7858355412018296	1.3825301949163131	1.1476969664380519	0.13981871074561913	-0.8218747950870602	2.874311593186062
-2.778202884074229	0.7269263841361302	1.1797749072474684	0.09835394790332236	-0.5359822868399384	2.539220165204273
-2.7984354214149127	0.4104022059799334	0.9566244688714075	-0.017663721430496743	-0.4840431000167458	2.9007933616903205
-2.797911642766975	1.3590281417265704	0.9694703899821444	-0.07532988253868117	-0.9512712193388884	2.1048232650856966
-3.0026260086134036	1.2829294977847054	0.8891707442784951	0.31371201874845517	-0.3089756776237517	2.8173369504545445
-2.770136681469646	1.1186848059322587	0.6504177906302805	0.3141765694645046	-0.7238205717597724	2.5155646122607265
-2.9021501350649173	1.2517424705907205	0.8565828746926087	0.6725616396051181	-0.06386550764104748	2.6628736449765293
-2.8012605971278846	0.8243008567287016	1.0040342647925673	0.525968504165532	-0.9115663602302502	2.6880668323697186
-2.731552181159222	1.1931443901158356	0.688573585869906	0.6749362773980598	-1.4988538447371287	2.8271447260473135
-2.855340661627496	0.8709123993406387	0.8108217343622963	0.6887137335710812	-0.7424990720965547	2.7410584418621244
-2.7835482241609015	0.9376961961253412	0.909786223546006	0.3679736407332229	-0.6880896873100115	2.2810519489166134
-3.171884777140729	1.1374792182282722	1.0882939248920946	-0.04414316686324049	-0.33390002647627426	2.8470658163602387
-2.925896624060407	0.9510974305875795	1.0318204218394857	0.4608149067356017	-0.5624510509822106	3.0591225239572326
-2.8551154497697087	1.422830074129343	0.8864230158518238	0.09215712874818932	-0.015008572911601015	2.7569995118759967
-2.9428674453604535	1.1180315973238153	0.7080092155783783	0.5227719151274309	-0.005693464260244613	2.456474869983558
-2.886546176507598	1.5105668445246923	0.8416633804942462	0.875917000731302	-0.6622465247995416	3.0775390522293664
-3.032462160279745	1.168118883459901	1.0345812526884404	0.6803261248464315	-0.43781911403769674	2.667816431620953
-2.9562287380975527	1.2684685994111435	0.767023523820813	1.3869475579316537	-0.8589244964787539	2.6900261056412345
-2.917569484068575	1.3383065808864285	0.6883741728142322	0.8367194767958459	-0.8491426352072718	3.1819607588034877
-2.805481025025672	1.4869560565456266	0.059051759108520896	0.9666612532923949	-0.5237553963782806	2.8677623542760493
-2.71245321775928	1.2234687062049505	0.10512661146571395	0.5561019577472021	-0.2013624663198618	3.145480273941187
-2.9151772813169297	1.2205698205690192	0.30455900767701605	0.3457405183564034	0.6742261133735185	2.7874837365829066
-2.6326748681495196	1.7112158568796922	0.04282496048186052	0.8641227116799743	-0.3167729812941125	3.0744070181964562
-2.9619261292375727	1.095200885861569	0.3173414191385041	0.3380134737416717	0.10441004863222167	3.1280826600412786
-2.939740111871465	1.2698564746169443	0.6767281147810169	0.1124037520511512	0.09642575864726056	2.9884845563263913
-0.8608643625999565	-0.1926883412133223	1.8738615178984277	0.6991964655635772	0.471660495886464	-1.7743804523956321
-0.8602236566057759	0.3228960620324389	1.8479855688939462	1.196687243355216	1.3412266292819635	-1.908731168558203
-0.7064672150728081	0.1723640969917369	1.5779033836441725	0.7907970678755536	1.1208168638056832	-1.4076548393578163
-0.6793941680572267	0.02657498159622436	1.950820117695752	1.0584990213882184	-0.06022214050294589	-1.4080986935500874
-0.5855006568309541	0.03879863211213353	1.6071315517607436	1.139303903784278	1.4077916039072578	-1.5573733738822217
-0.8292788264005105	0.27071196220049976	1.7492053735297226	1.1569869584272783	1.776180456104195	-0.8370372850776047
-0.9573962490490313	0.2709318304473231	1.892252137765259	1.0780691448475777	0.8367897033160137	-0.40166394481490975
-0.8447263840844974	0.4416993985767014	1.735037960819304	0.7201227136806572	1.6036308581919	-0.8480234420741709
-0.737431993237643	0.5066870007251638	1.5473926901649633	0.576823421933507	1.2783899758527284	-0.5916298949385754
-1.0274769547475926	0.4286634525164845	1.22828718613663	0.5489579021690046	2.9304849315493446	-0.9211273052368891
-0.9978986560794479	0.7686353161261597	1.4502718487756678	0.5254472222682802	2.910145417490523	-0.5086465450205295
-0.7950048168671509	0.7799229835072816	1.1140718849977418	1.1319615239751657	1.2401156525542207	-0.9251354891474495
-0.9569113900427687	0.724406595505587	1.5477823442524505	0.38211803247441334	1.8174078685882598	-0.05793762245487111
-1.0957796966137385	0.7113398603559572	0.9851119807159818	1.0792801836623938	1.5250009652678265	-0.32171356614182606
-1.0325126025396656	0.29792688083272006	1.2127485094160921	0.9456836135054645	1.8213839159047482	-0.5373195183549204
-1.2817131908495318	0.4465869295905202	1.2148609082176365	0.7466753455566295	1.7454868581791643	0.2596073341394889
-0.858496770646156	0.5438991562933679	1.2642101721512136	0.7239870813755133	2.1709769121590967	-0.5407570119081848
-0.9292395911754598	0.7869896767542068	1.41438071464191	0.9882268309557027	0.9157826902540174	-0.3218864602080913
-1.0947719160850609	0.9398367496921338	1.516534321130679	0.6249819342246306	1.82850562958228	-0.031241523278322303
-0.9566699509745418	0.8131248061117748	1.3600824628981665	1.174234851891462	2.3275892777834817	-0.5679746489914284
-1.0652210538519737	0.9527470011463482	0.9371418301354721	0.9105379529234197	1.8826366323076296	-0.42669474981463984
-1.114494852730823	0.899020158609962	0.9692231727875017	0.7431543784281693	1.7144858621799859	0.11485121380677521
-1.192787035587123	0.7915234625232785	1.1009591380570574	0.9903442946452485	1.483810647977114	0.055041687783487836
-1.1777559670093223	0.23369598088866178	1.2587531080718213	0.7533806061561773	1.7484710345645602	0.2536831833129629
-0.9269024612540007	1.251120560687585	1.0541109791420646	0.3989558029277608	1.3675043944258682	0.2028466900881769
-0.9119064832388751	0.7644766603800406	0.6980813930606944	0.7060548149271969	1.6981339973667557	0.07155287459809334
-0.9042166104199124	1.3084305703906214	0.6750815717796974	1.082874404709797	1.621743331614423	0.11135190011954621
-0.9069740697762587	0.734895707229926	0.8111732621841563	0.6777872945926791	0.9988296291318437	0.5484990224169259
-0.8864397969313536	0.6899337140961121	0.7736556279273481	0.6907433539328822	0.7072519251463842	0.40855371002185237
-1.367908893169537	0.8604400027906138	0.8561325574778857	0.16008858030107154	1.2316130646211665	0.11201744211494624
-1.0554012815887441	0.9465007081079181	0.5842821597811843	0.7324766591155193	1.7798133242436713	0.2831012861147546
-1.0302384143603978	0.9154287466586577	1.0936953526268125	0.30064273343076237	0.6223143527388194	-0.024023136219661234
-1.0105836815971747	1.2061278310946582	1.3941949929466912	0.2380974600876553	0.05014448116577358	-0.030247486463850004
-1.0626735340942515	1.256780382704372	1.0314442552448766	0.4903607579866571	0.6592980713873628	0.12097769701716199
-1.1105352643445796	0.6471314173232704	0.9941230940768772	0.7362219526508453	0.9301767996861068	0.12214021397622332
-1.1108299514186908	0.4202595154036618	1.1487918200043403	0.4662120195225255	1.7231209561294936	-0.2729197783189492
-1.2521224207230282	0.7470061992257272	0.8868757525173578	0.7981114284734806	1.2480934235180323	0.3724464638002525
-1.2154607325297297	0.3461964003032303	0.9185370768309474	0.8052058763091029	2.149352109400777	0.3689978469908666
-1.4300636083550429	0.3570147258263936	1.1433716166816619	0.2518661730953329	1.864438097655759	-0.1363386719699382
-1.3968608136082246	0.5778449578289431	0.8469981810080447	0.47725539920714155	0.722491172182205	-0.6112390869334996
-1.1192123167211887	0.8265808319739875	0.8726364172248734	0.445878145837964	0.8507638869136849	0.24445823121224175
-1.0003154255344353	0.5208697113913542	0.7864999094332767	1.212291698923067	0.8802096541550881	-0.1789719266015718
-1.0423797858672843	0.5926541751876347	0.8732960215792158	0.5613153038499644	0.5488585111571013	0.09749161051614241
-1.0511292189857921	0.7546621736022866	0.8608850740410742	0.8284569741953386	0.07726401350559808	0.27843359350803687
-1.138292180174705	1.09217789837406	1.2849022268685653	0.7681254844952837	0.47690516447184605	0.46606175326798516
-1.1309541514351837	1.4975169607494019	0.7824366613339451	1.149756607444735	0.3737611007489628	-0.04345433127360865
-0.9403629096349778	0.46075059756970504	0.8027666419884338	0.7877385559637532	0.18245786128372105	0.048229383660518765
-1.1235765332138397	1.0426001852717368	0.992148719322738	0.5594388153504548	0.2766924384084602	-0.17203299702408925
-0.9676053453791995	1.0805870970170555	1.2977031743235203	0.8097177994252749	0.4147866245577374	0.43243726254926385
-0.8315179378029753	0.7812901129695686	1.3132985116922877	1.1058174379551933	0.3340894497540845	0.4013799021005069
-0.8677339118000703	0.8444119154247759	1.4436365339756105	1.1752601691109326	0.2440931205396435	0.11438261206926104
-0.7945709942050385	1.0624736089574545	1.2814710491158123	1.247082221116122	0.6579011268898396	0.4592627841426642
-0.7767505837037492	1.4414296944654699	1.0738193096149324	0.932021052406118	1.238856860334102	0.5544686646727526
-0.8374422652415523	1.0076359042120344	1.0932514474950104	1.3338571757329922	0.7736246205709858	0.12298611097608303
-1.107950921733191	0.9281958694599577	1.1357039785338927	1.0327780803788456	1.1331405456630281	0.08501143087715679
-0.918907102489317	1.3568603590545694	1.153052736859113	1.463629108556676	1.357627181682798	0.007139237112959496
-1.166438620696665	0.7525828291627561	1.0301050615981948	1.339656535444534	1.7076850312918792	-0.13048515262318872
-1.090393174704975	1.0024789046332008	0.37336059940852906	0.7997992064761064	1.8659904965605865	-0.050543290574298405
-0.8778173915052732	0.5630684297945727	0.7611848731422421	0.7052138243784236	1.1347428596026992	-0.04171373580082527
-0.908733001289257	1.0024061719096058	0.8520244536719374	0.03265591929005657	1.0715712055696112	-0.4061071985178524
-0.9357530598637762	0.4787884288282051	0.6712261270140703	0.45180613006705006	1.9272124941793312	-0.15645548867200687
-1.096977182266217	0.317366478310658	0.49890563188912845	0.36084631512901977	1.0948744954137746	0.641325874988075
-1.4191835301460813	0.1332405746551601	1.2617159882169493	0.16986116605093915	1.556980150142165	-0.2892173683651791
-1.1988121679079708	0.30329683184987455	0.8620209430855742	0.7580999930042287	1.6032035327198733	0.7757970749063801
-1.0955347552982795	0.8877198699029037	0.4416713126954974	0.8402519836964726	1.5717337865759702	0.730646597804993
-1.2636990741577843	0.6987804760227879	0.7613362569048301	0.7865354526563898	0.9653657310627329	0.17214866865427103
-1.2183615824518546	0.12490202025316152	1.1294825319625568	1.0140193833321172	1.4636008617161012	0.5172977679246569
-0.9536777470010245	0.745258580798722	0.5470430272880769	1.0039808200051505	1.5866557062520767	-0.2551817208085039
-1.06620438886152	-0.09959166891582512	0.8549117612733708	0.5624220100851425	1.9208486727111898	0.08931194917825702
-1.3485945375193569	0.33147810269765376	0.7093612893933867	0.8519127075729976	1.8836109174684983	0.17217327963569495
-1.2059777758200076	0.8482068932959679	0.9285771102445646	0.928572855740658	1.5296792293798251	0.11756708085108003
-1.0833259881860269	0.7572685737786504	0.8691589528491996	0.9358343306118342	1.6506906751680246	-0.2072357648562837
-1.1453630053556227	0.5263985870768609	1.1321650437250668	0.6461285419662759	1.9183349920646795	-0.35308606958491406
-1.262203246127298	0.18831198714052266	0.5576350227017901	1.194131015802875	2.0104147422654846	0.1269499756426664
-0.9955903914792501	0.4913647807144829	0.8262838266112675	0.7391646463793302	1.7724698815754412	0.18413733342004157
-1.005245721562815	0.4894298628954294	0.7487967229328625	1.0963305574509303	1.515670372851884	-0.09218769575763774
-1.143674378054299	-0.1671261498970825	0.851816039091186	0.31523174136354715	1.9460785038271935	0.531197529629712
-0.9757058249789811	0.7053975971408757	0.76917569750908	0.7056173624648372	2.288079907862379	1.0655199523421168
-1.2139316614971658	0.24492389926904493	1.226370828619906	0.7514796966098943	1.6917776105330127	0.27596464760338524
-1.165732957945171	0.47454277283630253	0.7625643998393294	1.2491076672204118	2.2590538227456056	-0.13504471752289282
-1.0681814332968456	0.31078013353053385	0.8308857681812618	0.8435634193448249	2.225182868828795	-0.5575012538417703
-1.2609643243901463	0.2974699681045039	0.7717603650138762	1.15209594024984	2.216267196826003	-0.523566610620559
-1.1569644133685097	0.24484857853153322	0.946567100544326	0.9251247659636329	2.212955375390881	-0.02665425848979508
-0.942298094843528	0.7433657381850499	1.0006832041245937	0.9144852371807719	1.3980989806450554	-0.0958002173726229
-1.0671203870343244	0.45674642097982565	1.0150867094511589	1.0263486617852047	1.728664480818395	0.30375815422013286
-0.947088807051014	0.5713316365748234	1.141773002544482	0.8523761147571349	1.0163184203754458	0.0004658359883316088
-0.7065528516116623	0.3464977021212543	0.964846646946447	0.9300532263246499	1.3361019153974527	-0.08321516843501775
-1.0471348643365592	0.022952363997368774	0.9596656758777821	1.3059086921217806	1.0073583789060083	0.7232436182883324
-0.9956524779017504	0.6817706260283843	0.6367956116345012	1.1056237327176082	2.010187711262824	-0.1693214428043157
-0.9920187474433759	0.5464200101399979	0.8447839330873564	1.1921876181344637	2.0234436136452736	0.13892598797889155
-1.2206344452207756	0.8645691283065453	1.5566574313116073	0.6919591550589439	1.3200488369295587	0.35244487401517444
-1.1442558813038093	0.518341998552472	1.0837490490830952	0.5131653178475926	1.3451223268797121	-0.329213279894347
-1.0666763453599395	0.07421329927917966	0.9687419140903384	0.7951835571121788	1.7328146825701156	-0.273220869611148
-1.0007540463776063	0.36726249363168983	0.7099770956165208	1.0465916760795104	1.3061369212980167	-0.5448691329804697
-1.11599385666885	0.2933944492736751	1.0328841574251073	0.8114475751273174	2.017648248988579	-1.1236154883337193
-1.052182445376289	0.451052689522344	1.0226016864341096	0.819444676153694	1.2969579572492966	-1.0782477700669397
-0.9973859899987718	0.7160695522701734	0.8085411128365975	0.5945413512343894	2.0184787310462284	-0.09385862368510867
-1.2140971281428001	0.3597258661766621	0.9451098214553063	1.1097987431261873	1.687165417472554	-0.8925307944813119
-1.0356444673278606	0.3143636095731399	1.0882254264073006	0.11029401795756189	2.464403765524816	-0.09545350087934779
-0.8971205105629835	0.7083144409065251	0.7756737394351612	0.8601487245788839	1.5374405014082257	-0.9391597302068819
-1.2704947173929093	1.0290463386387996	0.7582042116054393	0.7625435563893903	2.1737294051588627	-0.29828130744478165
-1.0530674369648796	0.1592121040942832	0.5647971220583665	0.690856113466999	2.0506152615168585	-0.9966074426945045
-0.9279192579130807	0.38160984369909895	0.7129610764478238	1.0347108709095796	1.5888382639247305	-0.07413911041845145
-1.1827162705814591	0.215749871350018	0.8995003490989568	0.48241111422209787	2.523806962841419	-0.552538635659649
-1.2545138870163717	0.6310006088092477	0.6764589794490379	0.7066684887287691	1.6415760369359471	-0.3383331979721853
-1.1286385230813836	0.8708788224063907	1.0298189504572581	0.25334689340956723	1.6336513225551679	0.2212786236788562
-1.315166396503897	1.00247015295392	0.4298924992714782	0.9841108143698177	1.0516772885702879	-0.4870715236220964
-0.9863938615886507	0.25780217488821955	0.5262797596680935	0.41680820420523457	2.0386166719792316	0.20378631778681022
-1.0404672980783385	0.2646663684528673	0.6534713738835829	0.8513160313588544	2.3155244667979806	-0.14434116297860244
-1.2471020482416606	0.25658309397271006	0.8833357156859309	0.45219302697312597	2.6421810434667132	0.008031988092115139
-1.1280456295032235	0.7412006071207473	0.4421470649802598	0.7271369589121002	1.9437958452227901	-0.44830314533336146
-1.0880861900238943	0.6479485565049972	0.9577638771346584	0.615795923491982	2.2250683180977475	0.019423869830246243
-1.1681093840353873	0.19811808043815174	0.7425560887582519	0.07691960783693452	2.913758250985886	0.07778467296483393
-1.1701543030532118	0.7478341114408125	0.5197802923809669	0.05115821262715131	1.7691768846948723	0.22441301162147353
-1.0890736570027797	0.9265472325959629	0.5164683149569889	0.24731400604373283	1.7301464803548774	0.30552214418601964
-1.0661492029370079	0.4596147359673618	0.7433641869413615	-0.027870856678919642	2.010349188040775	0.011172554646940558
-1.0466976617074613	0.687495368483225	0.4462074228120816	-0.1217208887913116	1.4693671131412351	0.13647840532021704
-1.3280323396600708	0.40898525070480557	0.4076512465287262	-0.2494191093759226	2.140197938455967	-0.7141276396909305
-1.0385234991084706	0.31374492488839467	0.38817269916259034	-0.2624535056851137	1.3840236278100921	-0.4006075385592355
-1.2314310374797168	1.0294165689769936	0.3332199081222539	-0.41328564359789843	0.9440820581068889	0.06652815194723238
-1.0442877933701293	0.5107778870773516	0.4858779420019346	-0.27596528298832945	0.8970749576447449	0.515238516406276
-0.8894631654437557	-0.10499757809225907	-0.021894557451790503	0.01948620934768308	0.8654390841804224	0.2569691339077017
-1.1929504602737264	0.4016861776327383	-0.36345893899472775	-0.2624297662065076	1.004069901319608	-0.5957668353217571
-1.1907949201902186	0.5515037500964288	0.4228041654070446	0.4946803729212574	1.0897338904091824	-0.21160954520675235
-1.26824205909804	0.7355892855697771	0.6394351744968751	0.5473380376323805	0.7181155255274898	0.17819403199469486
-1.1487723420494806	0.46319055140379917	0.09626598931934499	0.3245336569999662	1.7370079956402789	-0.30995177785719363
-0.9766438521040492	0.5066071331999021	0.1057167608143958	0.46533401696207216	0.8124700228455732	-0.026684250796128683
-1.0590262270661392	0.29957131106851836	0.43549876504265284	0.29718849970604055	1.1493174707839429	-0.2020374043534836
-0.9475852196085432	0.9147723145834328	0.520677082986895	0.6681576092912235	0.16852492919976264	-0.2035378785352786
-0.9968051958824786	1.016849880103719	0.029063287822159722	0.026259670147682046	0.8909594736058135	0.6674584563146857
-1.044957121695984	1.0588810619940476	0.49215948369781254	0.15122429016201666	1.0079054200443842	-0.15689073307849
-1.068817729721101	0.9709803066321168	0.4188753530936713	0.10017114803216753	0.1929991706865981	-0.21926217512254542
-0.8182923762395031	0.958217719842442	-0.31632967601490886	0.28410739109855965	0.5750609413559242	0.08696341462589552
-1.0690596094743139	1.404839314221642	0.16695415296114213	-0.22391763305204426	0.8521738492982854	0.2039275356010506
-1.2152631266524527	1.2543302572262118	-0.029152861393569207	0.24750484208754647	1.1353151487968596	0.08970148828369173
-0.8425018671523048	1.0210367014680302	0.042777029555424506	0.40138750549585467	-0.1222135450104348	0.377783811958988
-0.9336867643715269	1.1717494715973824	0.07685245442498569	0.12317359001832417	1.09545442344296	-0.3465809455948804
-0.9773746466065956	1.4409437640789808	0.5922498202775253	0.07768985601077316	-0.0531006885336594	0.3284932310075328
-0.8234496196055484	1.2055447709348694	0.3092358563567075	0.08082822314595361	0.7316805952134493	-0.36667246957911415
-1.1719693412403123	1.247076387030815	0.20633445669204753	-0.14579522256679944	0.9281977422850693	-0.005533753745247338
-1.0116938415711167	1.1969862273487866	0.42420074273973807	-0.018335531165240115	1.579646502718385	-0.29771580588606794
-0.7765753452087387	1.08610451521808	0.4748480561009416	-0.054185972890063105	-0.44919769446671737	0.10842545533586678
-0.9807276433087548	1.08114940920255	0.859436569292575	0.11543759716285296	0.21492611408174195	-0.2877282172227167
-1.1741164624352929	1.4507838007006426	0.5395353743039404	-0.13300203435392455	1.182401818100297	-0.05746810330384333
-0.8521596436146207	1.100347043675402	0.38833490688036765	0.5328618488396639	0.3668535453257672	-0.5327728571601991
-0.7030765385521628	1.023889924796877	0.49834161814061306	0.0034111669254025534	-0.36674590754336384	-0.318482171609514
-1.0349413715669407	1.1902826949793688	0.44983850616678334	0.6554866456953699	0.6318389973471861	-0.4530975539558111
-1.2492531295841873	0.8701140278052617	0.6051697567326846	-0.08517237030251235	0.8464418618288274	0.4914203842813458
-1.0517521417624445	1.0991509526115406	0.1264833690443	0.2713182649832817	0.9855077987397842	-0.16415244329477763
-0.9719208839418392	1.2048611955560107	0.09947183502291364	0.4773622511744673	0.28985618066928326	0.06698167377167308
-1.151495864118513	1.078605566607582	0.1760022103164845	0.04793437568415437	0.8100685464673968	0.721984975681957
-1.0856208831572869	1.2387888109902871	-0.2845754997750211	0.30527259048929123	0.7446920326656848	0.26573133357185963
-1.153372294791977	1.0161198792865749	-0.3730465783084702	0.26379044981375643	1.2651609787313869	1.337556731555876
-1.1115057400071553	1.198399138740571	0.04135712817446293	0.1367536174228302	0.6328374842676846	0.08406341477455692
-1.0771987100049112	1.1383075554532147	0.07400366548836908	-0.1544334524617869	0.22796726408118867	1.0108048930341655
-0.9117820924891362	0.9971415416916096	0.023590823238336833	-0.043908445671970275	0.4056837705728897	0.6299609998196491
-1.0580330549101766	1.3127696205366965	0.011618408909762887	0.2525362439987497	0.007404123671420404	0.7210247937434662
-1.0073492248562435	1.388969347185892	0.3463218030100852	0.055367054054722614	-0.26000036867762294	1.0363917150331785
-0.8581792258039918	1.528614306306748	0.33845305525834024	-0.028135918727958065	0.41245480895043773	0.2273201687763009
-1.226106417138857	1.1655072163444702	-0.034621724328795955	-0.06436039241213992	0.8315549091451581	0.5959907768272306
[truncated: 25,777 more rows]
