# Supplementary material for: Symmetry-adapted Markov state models of closing, opening, and desensitizing in α 7 nicotinic acetylcholine receptors
Source: Nat Commun. 2024 Oct 18;15:9022. doi: 10.1038/s41467-024-53170-z (PMC11489734; doi:10.1038/s41467-024-53170-z)
Supplement: Supplementary file 6 — Source Data [file 41467_2024_53170_MOESM6_ESM.zip › raw_data/fig_s3C.csv]

timescale_index	timescales
1.0	17.439152042647038
2.0	3.328588695521576
3.0	3.284031428347355
4.0	1.8400174913923473
5.0	1.192702952886892
6.0	0.9340524494228588
