# Supplementary material for: Symmetry-adapted Markov state models of closing, opening, and desensitizing in α 7 nicotinic acetylcholine receptors
Source: Nat Commun. 2024 Oct 18;15:9022. doi: 10.1038/s41467-024-53170-z (PMC11489734; doi:10.1038/s41467-024-53170-z)
Supplement: Supplementary file 6 — Source Data [file 41467_2024_53170_MOESM6_ESM.zip › raw_data/fig_s4A.csv]

lagtimes
1	56	111	167	222	278	333	389	444	500
#process: 0
its
2356.9656234768718	2520.3981964537634	2729.1748233430026	2628.3631164088515	2501.8698409864196	2577.3507415797744	2445.7787633915423	2438.653004048994	2454.213156207482	2341.388158679932	2331.2982602747475	2291.6197210984533	2151.8216360218235	2151.043043192848	2291.529499697124	2226.619084116933	2167.6564076940467	2053.9258276245496	2072.7664145077	2122.0316038064257	2008.0299891742716	2052.2708164101696	2265.551796353368	2136.0620742863584	2132.7414202802865	2401.2414599085255	2405.3819064472145	2350.810067808561	2508.5858603464835	2460.3238530530507	2196.1746595713153	2299.83465762606	2246.8682858900156	2364.4439750536935	2310.4612311377023	2270.2402258849656	2358.0358154298265	2318.4921875645778	2200.066779835338	2229.103711250724	2183.1840817292746	2009.8475925499079	1956.6123893751737	1887.2047891249597	2149.3781697336076	2153.4336887912905	2239.6192186483177	2237.3706760174796	2318.831289386863	2529.7193267715797
63219.23691307817	60749.81421192103	61013.64729454551	59780.7026155196	63789.84560541746	61512.44239174917	58580.4155375233	55983.180059678125	56201.472244720906	57489.0426930037	60697.68633874111	55641.641567412145	51923.2143600391	51027.45779788623	51108.4626408581	52354.65387378522	53615.158212037226	48704.05873942134	48654.759573596275	44742.215273366186	43873.76552758226	53140.46557905972	55607.76455403643	57871.23871937715	55703.73459655081	56684.554170863834	52938.28015267777	51069.0079689482	57770.92653096589	55273.337724822566	55034.42119608022	55685.998265110546	54486.41452352784	53395.05016089751	49027.60732864785	51714.68664627544	54379.89095273109	57655.9854185902	54039.58267723461	56959.62230665223	58696.02121903999	62184.91990720849	53584.60012342944	56974.92878341819	53766.723870474554	52671.01451483448	48858.20153506529	45109.1414451503	50163.92824788848	47936.46431248256
91013.4034320592	86755.02905949827	95284.60526612897	97060.73625527271	91866.0420765231	101609.58007347962	92239.4221721061	91891.47164393049	97063.26547201946	99518.14467804562	81126.63309107984	100584.05259356933	89454.31043495727	75734.87755728819	79374.88722713469	79193.40908492201	87127.91811828584	84170.0447368148	78829.31319786512	90613.98478866955	89471.389000276	92436.30861869788	90229.19375593403	92809.02052685324	87845.57432810185	89061.06283504138	98591.41746016474	94393.75643322161	108048.26954770905	90432.95714007546	82927.80484163403	91806.03117841421	88873.62404138983	89796.2769250106	93921.92976286783	90973.62425956206	98518.5425135564	91823.85434160712	86662.42347454057	81376.0008337835	82937.01599588105	85738.91282771756	80345.37094321728	91885.21251328851	91586.70132224582	83391.12378090726	82678.07588208545	87023.35711817506	88416.12842976999	81678.56385424195
142650.82949704517	142826.85827734455	136118.74409073647	113590.93084254088	132124.02894403253	136427.30792559806	149253.13213964415	128469.78023844966	128593.4362901798	128508.21514339326	140010.22373504346	134308.64148926997	149443.68526219676	118155.95560681634	116600.4078374289	102836.65194656755	116752.9502787964	116479.8236915416	136245.34833110444	123537.60436604869	125093.80351210125	108305.81891775271	133587.14099768855	137228.57333115189	117896.42665796187	112556.43318534369	118405.233320216	132905.59408154662	126505.33312381378	132740.50175743824	155624.86315828268	126710.84788651165	139406.58705363405	123677.14055335519	133527.7870861182	124682.90780239303	122749.58588353507	123720.89975399774	130254.56364066858	123725.85160337559	117376.42965266394	109906.98505016381	111761.10195109794	116313.84660766358	126725.67952950552	127766.33364491134	107223.77752351917	121049.15393359671	105234.68617737269	114409.17090456649
178901.7547251917	197362.3808306528	210909.44482090318	187351.26046877092	205123.88108105288	198601.99066883206	178307.92357812193	191213.78572847994	190600.8800929425	179120.90331687822	160169.34517149217	183176.46738058113	180156.52192772148	167902.90486942462	167866.51040699822	124465.54731427433	119155.38935237029	148772.0513827859	198009.98294010595	179768.54827830778	184235.0731695346	206747.3715750145	171942.1095803351	145785.04306047776	145683.71075485318	158216.08212425353	157515.06281778094	176637.50749817182	186843.66118334015	158779.24891818018	165380.37530812548	165188.02569007472	141230.15504659832	178115.61985102794	188613.45753763086	155175.4664560639	137397.58922227795	161945.19323721097	180836.78683092177	195825.33984679717	163119.17344497459	201502.46521527928	159570.33970323723	194289.5339773154	174791.31471553928	176272.4317584648	207460.71921296703	189304.3209187236	163892.97347069974	206115.11885576101
145922.83947612537	146328.80939837632	157742.678712232	149671.35150926284	213486.86782116172	202958.88103152724	205005.0010882744	183416.6284621849	215631.88986358678	218479.95122851437	121787.69265281146	208145.60111791058	173531.06658663147	180732.24998792048	109129.04366181005	226311.3165911554	163762.81444502337	179045.18593263606	180839.09729978873	171613.780340547	199536.77753616872	191037.82961154805	141914.83036351018	210910.82818184706	204345.96111209664	240492.61797103897	190895.28571966177	181688.2486266985	187501.78541738182	190968.97578774765	172756.75005226905	185602.94642974503	199493.14789499267	215867.92356433778	199265.7731585562	205143.51614937457	171867.18464385293	199949.5170652968	148637.04762225	144207.05134350676	206356.0180874347	188088.1657468718	178961.58698907122	161208.83218352002	175696.30344909613	167102.69529460152	219384.5563202873	220528.6992431609	172619.14096537768	165009.4372635663
203401.67382353946	192796.9470687219	224936.3560016508	181551.24893267575	246721.00172909655	205766.00985903505	236695.9487379678	184804.42219667192	234477.25722299435	201314.3084424398	245745.70363633687	248993.26827943267	208662.90405164493	208832.64664524142	251052.81588778007	262671.66366207384	201185.73845168937	231298.98417720545	211567.79403080535	189535.45280998855	157417.05910366983	176816.76386800807	179829.01580884244	159370.43617678963	170753.49731232037	177986.34059243966	198633.2084654779	243133.6183700703	270147.7592075638	244932.2720512258	188321.2579701253	179217.10037552987	208150.20542724343	202401.76558188864	215780.72520925014	188685.02716351752	206057.4963020877	206663.27868939363	165795.20383039853	182631.4618779861	183654.0681862078	199971.1704335896	211608.09220933428	212645.4677785145	148112.2140223781	215353.91730170083	171733.61778018507	149619.68416406677	179208.24277283263	187693.7829085274
198947.16157969445	231094.20139483802	197512.6370727505	182498.96383336198	190303.15733048072	195759.2385501404	166932.34195775492	202064.6773032918	262423.46872853144	190251.0033418786	236228.47623104756	233755.77454238175	219680.46346561247	227280.1763748717	205177.3905295177	216731.11372436912	225881.86257869302	202388.48365561097	212469.7957346023	288858.79600019474	390832.45369389275	212016.48386148302	215536.22611793265	204826.75952731597	188612.90383175085	209796.3236581539	240617.92942214018	201449.0170577862	187526.35550893837	193781.5899998562	203606.94412145406	205807.68766960214	208374.3611823687	234823.83690040626	202928.53943147653	257723.3495647997	232777.34025715344	270882.1706567405	250442.75146154547	223089.7456982285	201555.26633284363	228028.9796423036	196039.63138164897	198037.04481128906	237415.68025924105	214010.89353572408	204598.3366864639	213569.80139789742	162913.28511428845	215357.11666327968
213073.00114993218	193627.03841621673	227608.96082029	193938.0868286949	201115.9063750284	200976.40646444436	247487.72261387156	200466.3942118625	283865.15876183246	190892.8100247947	196820.17091243155	249572.01804171278	220453.1847264906	176593.10468117273	223796.65492221512	229198.70602849135	240538.9376400141	201684.6962609469	218165.42525784337	217420.07216213743	203652.6074606643	301694.96035449434	348378.41371299076	405772.0338502899	291566.83829823724	209964.0433527737	275361.6417532013	224079.0267766939	341797.01184908586	318628.310797295	224716.5542567769	147409.9571778743	183795.91035457572	213057.20546079363	208186.8289467207	219240.46565571128	247510.93989847664	280221.1319988685	216368.3348130775	244665.5128129384	163093.51534528006	221391.81743879686	231584.40267603533	249766.12376098806	201538.21275763112	190213.25016437896	204297.7057255181	232339.84323018003	187445.46396342132	224718.6023152106
252187.78529445126	354434.36342105793	216626.3678448797	231138.16492159475	452665.5664216345	657382.6172096094	417006.45607343974	448851.2308898068	429970.0558082526	230597.6249409789	334121.6914688055	565213.3853329921	516833.34821828734	442664.7017399747	362142.7013451286	427929.5583096945	486390.58763640706	300785.259661687	258874.7847989306	308828.559975819	275613.59494627203	365658.76960356545	289077.5182861362	272438.57667408517	310959.5359019013	253997.78141584422	236697.07151674674	246163.8597140224	336231.6080530418	292733.16852572234	493761.8944334698	340956.4754729718	231760.0570050625	220746.3088661121	298573.8521738129	264185.1528064939	322165.443776173	250746.07827087052	233533.22903425363	296366.36258465983	338121.834844965	387208.5753800103	390768.54182055127	275508.9285483811	221974.1701914179	256199.0864040825	502144.0508660577	496516.70407259406	341111.7008056058	312270.14655052254
#process: 1
its
447.1282055852966	431.4828653648845	411.4401380370568	433.7290307100755	398.75178802224326	421.0258715394822	433.30515636261475	413.84497695813747	421.0315843039652	432.75733641639897	395.7881437868057	371.6332571177705	436.05109748231655	397.9264501072417	392.7895465877056	424.22053970255064	442.4754638006416	414.4954654849953	395.4003658250442	433.89920447905985	416.4981850781622	419.8060383635063	390.3352957145431	393.6853538674611	366.5295627472102	405.0998114570598	382.2462640904188	411.5038615310791	416.34011260960983	400.61771481380237	393.56123211276423	402.49190585424805	358.957049358174	401.7020132930674	455.1459763289841	471.24879584473007	417.12087022194	413.61464794769415	399.6622791576785	408.0001580867396	409.1531769005253	415.2989871544568	375.269438029157	369.7815863919241	400.47565863719956	412.94990294591645	406.44462834927907	404.2672051825355	393.813248169662	398.49803758780735
13032.07274829735	12850.727829589769	11690.161444235026	12279.199066254892	11661.391021734165	11544.923979754067	11624.098935044078	10604.666142177079	12540.835262026165	12788.182324347623	12962.154732621868	13300.235334563333	14540.87732343662	12951.093869043305	12702.050382808673	14871.889278442872	13535.843967370087	13972.414718703918	15230.936782828872	13771.34601379507	12773.38407920312	12469.287397988832	12970.4954084442	13708.766197114268	12498.23616993499	11525.564047625974	12506.104862560142	11763.536473325546	11568.311110530087	11445.641088959474	11110.392391068412	11681.364283224222	9799.938125658678	13327.054411993266	11076.90379975893	10964.936810260584	11452.468744896521	11378.709457105078	10980.407070097213	12009.390632667599	11047.381401210148	11899.418122915658	13889.170570737204	12813.516817505975	12292.367011858785	12704.45596923988	11996.495062332908	11881.037633494258	11856.710132136417	12699.224457096268
25856.813815125355	29000.233859654094	25030.289852502403	22544.173858313163	24037.845466826337	28570.059955603872	26756.611443423124	28433.79304799234	26823.833534935016	26267.229541310193	26192.260952264423	26887.610361587755	27297.688335460334	36753.13237022048	25304.02237440133	27056.73692123215	26082.00365419932	22328.65364374998	26041.81757522077	24483.71711292667	28273.380785882404	24968.739133221847	27814.929521558304	24601.74283739412	27003.919093914606	25050.188469804016	21436.10981511636	24986.96546840528	27143.15469899296	28346.019716870844	29471.127294303027	27303.62072014555	23155.137158178604	27525.23205833766	26703.061939868796	23592.602817392486	24517.853393903963	30914.589334552336	31217.48799105328	28538.833121262676	27084.524349683314	29587.430322439945	27128.69946784115	30708.416539111044	25832.02546233728	22169.727222434845	29682.937408087364	28587.346673133197	25582.239576193915	29464.014136462676
40083.74355876248	32715.02222101781	38822.94679599577	35392.48205472866	39343.6663059218	40166.6227338737	36885.34800028631	36772.931710648074	35892.64747788047	37573.86397720432	35701.77173605564	33778.71351148936	49394.840411272446	36427.87630416429	34004.530260337575	39232.96312212689	35901.21334814078	43260.23705635792	44732.24353967617	36423.19019490505	38374.409079944366	34215.92847166421	35282.37275081221	32868.58117928644	34115.93807282009	31992.557481044925	30171.194410498032	37699.624282826626	38911.8063367128	30046.26919343581	52064.10904514756	42757.66049865378	34445.09978119601	33921.8407865968	35550.94458267328	35761.13988299066	33088.62823287912	35975.57032468997	35687.6612673941	38175.65038723141	41033.742276302015	40295.00142731728	38993.12574182758	36728.83905066101	32128.866590635374	32353.725598162444	35027.30422996144	36955.95866032314	39485.31337816675	40866.15313126912
74545.76846808234	71445.91560122001	58059.75561926188	61427.510361703535	66489.26290033355	64960.989177812255	68502.21022140054	40918.0555477488	69575.42533951261	75603.25467436522	57660.263859125946	66630.88919260414	54638.07404162899	42389.26817235016	51204.26790392246	77998.53009251093	53686.68124828106	70864.57167360556	68581.89090088724	69053.74047212284	66975.4536982364	72688.5404226425	63469.28365918027	51246.332359247455	56053.62489311505	66771.93724291769	57515.06257582305	66805.10480793208	73337.6882080738	55433.322451930806	62568.72735908319	54950.31452826947	52933.567297549154	60936.93352709775	69867.70659285766	83457.437637653	93363.6172312517	74122.59258495792	70337.90707635465	64427.309484629455	77196.23766201855	69980.61082009342	64109.83956057117	52771.24964453114	53002.807459838536	49535.53404116361	54149.190912513855	65369.207799376076	54815.32403204703	58019.512784687555
84176.20438069903	89086.23374848223	77838.07181916082	87715.92144790098	127197.12422739975	119502.36919317281	131281.5297476508	81454.42640775531	111232.83605939879	117932.94381843612	74687.80273452462	130685.73163417586	138021.95350734692	85479.95190899725	83451.62850534666	85879.88141301037	58442.28220091335	85424.11558722286	90024.15572964514	104529.46903662951	126227.0299411237	73666.04728709464	85171.84265466698	90906.32182282717	112750.6232104685	172594.60053923677	118909.67675493106	135332.61990136208	140897.95970194144	100406.18792252151	124703.39617469485	112378.18150200999	104662.86353015607	98863.69498793637	106780.22833689957	132992.12113966633	118337.20900930413	100718.99503519223	94987.02054069625	99550.93280182852	146150.3260478384	91858.3087954107	100903.45188154814	81184.46398325391	99245.51425031408	118200.28755300866	90850.69724222115	111916.91595532333	95104.34005211237	99701.84620260207
97905.32074490601	124246.01980968725	144084.96246794862	167762.3386251707	156524.42763999075	187440.41135167438	127059.18573815658	93133.55173419372	110306.16276370206	93588.93903132461	161775.93534875507	195398.5847582688	189679.10826321164	106562.49832636668	122814.1005536911	119502.039331337	109860.5157863992	98024.3896529973	182376.5972016292	130318.94357112356	142508.99847273726	122362.91241559878	123943.45173723926	113566.48699929807	122496.8804667542	120323.51298506345	108600.79311397157	114836.29072805704	102219.79199181258	171099.9357672334	139746.45142716958	97510.85458802899	91738.8364247547	107045.18185357862	122579.01081861247	131698.43848615617	88965.37077373684	91224.3706205624	85169.44991596247	106885.88759541525	100035.05689802374	127536.80239477685	170510.5247029512	112783.4657914952	139975.32042691117	105237.09513257012	152664.83383851624	105777.42082609457	105143.85366795244	96238.30478466777
170517.03734085403	163724.72035888289	127934.11882834062	164291.21128650027	173116.86650356711	127901.83471643565	124702.42641778466	164933.76102362617	161246.76761599223	160402.18363681037	192363.51388910742	166787.01290387998	174363.99975173577	187236.24576069918	182754.6366565707	154656.03629605522	198125.012460861	181678.13910387215	196770.4174589945	176026.02770160398	250362.63630398936	178349.61722973973	121199.69164320086	174825.6927775107	169206.11874713688	170313.5075160752	221354.6550102875	159526.1644473289	126978.12462592643	140739.6871006146	185246.82086239546	160569.06200350527	184471.23334203704	187755.393490185	163414.09427251213	181951.15874089737	156383.5425427587	210737.3032680847	167542.9411401536	154889.3911535281	133392.46494482204	199331.67367244294	164418.76006606835	172380.8360221719	170155.3055599342	130179.3862774315	112223.44360536963	136160.14991250637	150107.31915965132	203930.3129287215
202568.3491815593	160039.1335590171	151704.42603062955	171357.66386140304	147203.80586572862	182715.75314263874	190419.0652972462	170086.5189266294	237209.4568520327	180892.58123909126	181357.6270348827	189833.04076672855	206784.46545547215	145793.87173264765	131330.6840050612	187378.25153278638	196619.59484594612	159931.91095333695	163345.39578275237	180374.48550926428	181956.22839019776	160169.85897498822	210869.77955882464	192336.51299472593	180913.40472657283	171241.26805256092	206479.27345292186	207147.34000249012	214264.5830869072	171147.70463283613	214528.92505416556	112212.11221060704	154944.71092926868	195713.7653479234	188190.41785552353	192290.7873019157	228644.2287125017	163508.75965427718	163652.92829840432	232928.02263707048	149192.68738007502	144066.3513732375	145436.1605425959	124602.35430474288	149614.55587044774	179141.97462636468	151053.81327480168	177886.16493448638	177913.42765530464	156346.0177823984
195429.02580901707	229778.9540362474	192902.29478447547	194596.99969621137	225083.64193929557	249411.6677913333	216610.6790628094	212722.9918643667	208323.4594604352	219062.11556562877	243610.31742186937	171608.25124259587	191552.22329520076	189111.39326613437	170237.7779556393	205523.87396234134	209554.36094570486	202541.2877825004	206223.64291941788	222941.51608665127	174574.88815897502	191651.49990428533	168350.0731026851	205059.15609126957	227328.27212578486	246157.1000507798	191969.9849511503	190570.92882085347	177253.39057905928	243723.57883075523	213826.07722104975	192332.01982130666	185002.9169485511	213048.76464736776	153867.16234319573	240266.63936144597	227286.65651119288	224520.31761580822	187940.9917288055	282846.0758635914	210700.09906286854	177485.09299564894	262788.0022440297	250495.29890950347	170253.345323457	159825.70111215804	222874.91049165055	214727.36394352737	186638.11369084867	191724.50415509098
#process: 2
its
175.5018578804417	171.7774301971975	163.96429318276276	160.53276975269915	161.14567108699902	147.22216489732017	158.13730346014097	148.5425861699279	158.41881260300642	162.84736982149653	157.60627131272514	153.49852776458602	181.09428408421047	184.77784692731203	160.91581821410347	164.74432684431648	167.10980378826122	155.925612117355	162.58512146553392	177.43735114782993	162.61422462860827	173.6063162370945	159.9165044913955	152.8022286531326	170.808676306273	166.88080013162784	151.3080459041663	172.17658664634456	165.52777534620847	154.54521836384723	151.8070579550115	158.92312735774536	153.91965261529631	169.14292167609364	160.84933267259873	158.8533200793458	161.74101598654008	160.7467269132944	160.9081918739599	161.56223760311758	163.7457556922548	172.40973887139785	167.2407458833613	166.02357482757574	187.1167740716396	187.0884297506766	167.96430977700467	165.76195909208909	162.2259849900317	146.2706645327112
5168.569729430194	4975.604581430199	5065.914406195367	5154.506460830146	5106.993298500303	5202.60039411366	4976.725394352891	4726.570792801043	4767.16901798691	4832.7133694881395	4911.350283768082	4852.5369813621965	4794.4693839737965	4734.079261072024	5510.113529789401	5031.82589379549	5482.118400230273	4708.202240721501	5495.419844618689	5193.914662080199	5463.814918287784	5129.020373083029	5311.106829995101	5167.541747245492	4819.011653705598	5000.706218491342	4867.648962191903	4786.66625294428	4863.492276351234	4794.169603905342	5047.408580189916	4884.072573769222	4600.668620997537	5256.678268564211	5128.023128710168	5050.4384086334585	5364.957968201672	5225.76608587282	4877.66301462328	5400.4096369566105	5184.165846400565	5407.804041026684	4987.3990997590545	5152.2733600139745	4929.113260323535	4751.067081141772	4750.200326634254	4996.474269996145	4967.226818503381	4609.339837014536
7966.986319177655	7261.974086044876	7986.920433811241	7879.635515326505	7854.584466058334	8335.596770077713	8038.047624184966	7783.17910736843	7459.124026420283	7490.098295224887	7803.954529739543	6715.305737708272	7761.0952687130175	7887.454930691491	7651.609741253072	7535.892378710072	7386.1709774741585	7552.515366821633	7398.453799699293	7319.018690842033	8224.33684833107	7396.959636016857	8154.360483897794	8384.629780329396	8463.8661067216	7432.313590670281	7716.54573486171	8618.20041423047	8511.469090252018	9048.725213232152	9170.278231323715	7903.492620671588	7624.444573956937	7750.369756960447	8455.067207259417	7594.663227188476	7346.589203690058	7455.22107883952	7780.890962775307	8515.305651912458	8026.533992485093	7317.677724408912	7438.225021722775	7541.025569821006	8230.244318368628	7578.231908884851	7493.045689867211	8395.523424788154	7937.395644382577	8129.477401340041
11709.399344039615	13023.708398133005	14243.025070062842	14723.52832556052	14426.032315214194	13596.892195664293	13357.078916450106	15775.749640404518	12016.39533504936	14270.887157201752	14197.544299270608	15005.366941976048	11529.439182951624	12941.792438804454	13337.220953595792	15048.681996634656	14214.529261888865	13871.336014981705	13456.036768540605	13943.069266196613	13944.344728900109	16349.04807262127	13812.473238200611	13769.736325620623	11235.65992958639	12717.528721785058	13198.685087375801	13395.063816749205	14312.435230166851	12959.262616810429	13599.521971328475	13276.566467967981	14679.030640822013	16220.546957199898	13684.335381594638	13151.941532603192	13638.34896909192	14455.810661901545	12940.950598416148	14836.182952934514	14863.492096563743	14799.485072695774	13719.833868434356	14867.237440539757	11863.498978221342	12171.596450830528	14089.887584316746	12828.375014698073	13423.297862414367	14404.49976095941
22345.94610818058	29312.24084883427	21769.66660936594	26759.484203918928	29421.271099107933	33956.83532473001	30580.058793363693	29251.969449189102	28535.22443381634	27232.413804254946	25268.249218559315	26940.411641994375	25796.896676854496	27755.52161653366	33180.48667328745	34193.16451436406	27496.984706605886	22886.22011914148	25604.955436254466	28136.1979756876	29866.552326261233	32580.405804857786	31300.950885452003	23313.280270387426	27375.513655445546	31088.187286417062	27581.95522091316	32644.95641586557	26618.769255773044	30335.225610353264	30501.130400498	31560.350887988312	30652.37491986772	31574.385876712982	30757.380963186286	29880.360607031515	32811.47675288846	30284.20863081352	32926.07593439586	24834.560486597875	27922.69025935293	25915.44902189499	32072.85214540674	19559.014021140512	29619.38543918095	33038.55749980049	25117.58998466072	25219.850712832667	24960.26592248972	28735.87866626611
35056.39082391794	36803.950591978006	41507.475252963544	39164.93589487819	32373.5911605039	29577.88440152955	35397.84474776216	36953.615219143925	34387.93382348248	32438.940440246737	37342.793279348945	34837.99398032693	36997.53957660195	36770.24852792233	36703.04440040646	40246.13170992681	36245.491084418434	33725.66725355468	41544.652494334754	42947.29896456181	51552.19938498095	35769.75930457549	38322.63153904422	35273.99081320044	35049.44789322617	39353.25351066041	28047.628030764026	27257.026392174197	35331.04842359717	40843.415936613324	35086.17604428195	40531.06932982057	33889.48934863117	35233.03456420088	34193.91762827404	36587.344894395224	31573.427007567298	30725.794302990005	25738.67176306965	31094.93980746912	34439.1307742294	39508.412356678724	40689.451810334336	33248.24796944102	33685.2145655492	30867.062071741886	40953.33734025288	42099.27704775694	41747.03584783701	29047.460325611737
48757.65866203044	57754.959194859075	62378.922516402235	53479.139140767795	60792.247073795996	60971.5452760254	63549.53472100485	40962.36084911314	58028.51271014957	59186.23965774368	59929.04047207383	51828.4151677834	51654.45469227217	48204.66909992151	56642.02064069033	49402.063914861305	61046.89198224131	59381.847281615585	75701.46217275229	43947.974540139054	76971.51440508966	61327.13827377386	64689.05518794362	67003.45835371493	59046.56731462636	54196.55523458304	69335.08124500673	64905.93357682263	51501.560180912624	47069.3262336928	55541.32993813264	56730.1898331026	70172.79179025268	56089.70774087662	53146.97184429179	70037.42521366612	60383.070960994766	61353.02767611741	45731.93288883986	61757.75581534256	63637.29349820044	53224.261676014445	64309.36190974938	73383.4805927094	60938.611336344504	55775.006648691415	49739.27612189299	44058.174530781114	46308.145802865205	56334.495588714024
54410.22483686113	53453.27962676623	72646.74002567593	75706.93554918456	53775.625808692814	75387.67231930925	77645.57825468565	76541.39843468466	60746.50903446964	64801.368268602586	76463.83350244313	72806.61477870622	69364.3234422576	80974.87860077791	75589.2097325963	67533.96362747013	88063.69501834954	56097.43402345534	61648.10592757592	87049.25485712767	70615.03166609345	75346.32423728054	65582.05602037265	71564.4574122781	77236.24754119839	74859.17252428556	83804.34550858592	78733.94287897187	65617.76077728083	74385.52093491028	74247.0165533366	71223.11994261933	65490.92073310186	75280.23404248866	78447.12924549035	72574.90452030674	74604.90700525673	70425.93643686057	72110.67417749093	69950.85400181361	59875.42998808849	67014.63222194502	62437.98751118048	72957.19302408477	70401.89707727662	59843.32414055126	65543.2285200166	71362.77794765163	71372.41350350821	73230.75344618336
83982.36427194912	79935.22703582828	74498.12246637476	93105.44716323058	94785.19499794467	60472.802185001034	82250.88804215369	68837.08468604537	77726.72359334187	73909.26434247191	64360.57895233227	77827.36084576497	74485.71452112206	90916.17502844086	88285.59743070812	84193.50059740597	84084.04727393277	83597.12905932873	76295.31791294579	86019.74948979475	68976.1030814732	77206.15613743296	79782.65985907438	69329.22193545922	84165.0559046808	67758.04561664767	89016.03725971909	88572.3727472653	77351.82671836716	71793.53132191264	73410.27449862078	81178.63247125703	93514.9106991199	81507.88914371369	78138.08687510401	79573.04860053248	54767.474774792296	79261.48676351854	61729.296926707924	66301.64790156246	80294.77984834516	58726.660395879386	84602.26893600945	82997.36949919882	87605.29263964835	94009.34878106558	66631.92678782524	69519.02120782803	82866.21919439998	86831.60987755383
72125.08578004195	78354.7195394781	69284.37940869472	98757.96409797971	73735.99116813004	81215.16262492523	63678.454849454865	96719.62393920412	59098.34957228984	77663.27156136258	82805.08377346746	87699.19667058336	77416.29064935705	82129.5089031615	71819.06306453848	97402.08363159795	80086.8305585822	83655.05573672541	105364.31458652708	122449.704717904	88682.65784243951	90773.6444854594	70905.08014181505	76908.36631621946	98229.53448800699	70318.01191781322	75003.8291836023	75556.39510718717	80906.63298142324	71671.43265895911	89730.3722908149	89094.26841708028	75131.80546304403	83549.09531268883	102186.26688819099	67486.59889855748	74754.86915639162	85179.81514757342	72327.90842121608	73448.97862096109	89190.56484670458	93261.83243703718	85375.9844203149	77796.99599808629	76988.75350698602	82067.4003589083	54819.70633368049	126327.26427605253	86816.0941674095	69615.77717717778
#process: 3
its
106.34648083123818	110.38414608643507	108.55548766153409	110.54145117608383	108.79873358222432	107.27160443903297	119.8979164932408	100.57959966615545	99.12469534846777	114.07184516425393	102.54504734002593	106.82488821353581	110.26699732058724	101.47906334782706	110.97020858688172	113.4897396105789	104.56404815658259	102.35357357374652	108.00499555391058	122.78785027366368	104.9836142525379	102.11840280591214	114.99314014232144	104.50897119014917	109.52173350756624	114.9306272025742	103.48522302557289	120.99485757456038	121.34283487130509	117.10636363937151	104.56557508789246	115.91119674072037	104.05393917137852	102.82184726174947	106.83993125133912	108.60188158998189	103.9443330495185	115.16398523960025	109.29997120695681	116.01504447187456	111.50309677870723	115.41138193674774	116.09662094289182	114.26164636663144	123.68381963590473	121.78988367824911	115.09421701871717	99.80949501963549	110.4182176451322	94.65063040195169
3991.836099408818	3996.3461125483523	4048.1395638604413	4039.2763020039224	4101.463565189196	4227.66754532757	3876.0376430022975	3753.208222091781	4046.3038130895884	4264.31397272009	4331.934415435617	4142.036494369996	4019.7686114244552	4022.29866911335	4284.210881030883	4513.661415588817	4255.254542695779	4341.336991766807	4907.953915515514	4614.953653630238	4566.262302378526	4506.791059297456	4486.376272231465	4581.830176890432	4227.7180430433855	4421.357713454836	4248.752365039046	4165.794879563015	4214.728558260532	4206.9683148592385	4604.610977422302	4172.7520078393545	4022.3344228692445	4754.9724359634265	4345.278842158169	4253.08390394728	4243.893908336531	4141.442413868551	4131.996611640706	4034.185113246633	4176.867050108734	4255.375727526725	4301.774489911726	3984.801567900846	4019.202490492989	4296.110670017104	4409.4161754857305	4504.459525823298	4045.0552337414406	4295.263478633388
7632.942584245005	6859.863604208882	7628.451614008842	7348.945448576889	7331.84015881851	7898.643222619394	7001.916443785116	6852.581938196955	7180.018309900943	7289.436215883783	7126.98961017557	6524.184362621057	7411.292179200294	7010.328158664516	6752.575701123334	7055.958128469513	5992.488276366232	6881.813887441205	6895.732678826791	7032.961710595818	7788.95301212586	7224.56722630979	7793.276607651503	7808.533171093464	7193.20789670239	7059.760778823815	6883.578550856913	7756.850033663668	7100.73215884547	6128.627174078595	7375.209501204208	6834.6151689222015	6553.024015326838	7045.95074879285	6483.935001748655	7186.1704295089885	6779.143879409904	6715.776650032759	6999.951221245735	6405.821195137576	7512.245684300254	7017.97834305372	6735.435726588067	7452.410642115188	6759.568209324521	7027.848855707386	6716.0087889934	7377.281321310711	6845.23122833657	7780.823322599381
10076.220976621164	9602.476313810766	10778.866881468784	9466.688426438075	10888.782326215054	9917.922445098617	10793.046658954172	11019.07970805309	10512.370024190135	11221.635738429693	9754.414139821787	9752.481610181809	11097.18920807648	10655.140930406575	12066.495332149072	11598.235116684584	10681.847909466383	10828.018593873143	10423.672911212616	11783.889892718964	11636.093755726737	10532.930616630902	10789.64322386587	11512.672069917764	10552.347372538628	9568.236700012436	10185.452254216185	10894.09781224108	11093.742296242875	11729.313238165152	10852.28206908387	11241.869325549393	11038.258409601898	12097.96867469856	11328.212543330557	11971.24625926915	11026.601508911994	10641.496461160645	11614.809332977064	12171.028269319891	11058.980327184056	10687.440194169161	10801.86004724613	11440.49258767268	9837.765604264087	10834.313013858276	11098.668103087874	12071.83324621414	12773.301237345546	11000.631707904387
15122.627608496947	14290.636542566912	14588.671576961042	15076.593901245049	17153.731799336743	14983.590500931805	15949.248320893059	15905.731630238299	14446.864479657392	16056.369345759698	17151.18773080633	14096.400403318496	16930.96394251354	13762.978898839558	16801.58084115529	15664.278457186338	19346.953591497117	16618.8132468951	16751.039504924425	15591.098241057518	14761.586407634502	13599.173796152172	14121.918502209217	13811.033807566919	15937.124687478554	17098.2703127208	16241.105942211283	17556.637377884872	16435.21763359725	13271.703522278653	14558.998132075132	15616.645529476502	16759.437073702262	14913.803504495048	15888.411152747909	15146.607930876804	16645.310814018063	19421.250117666084	16223.753802204232	16646.04363981545	14459.81763387245	14740.709174584428	15583.285184360995	14980.040487715918	15924.487389296346	15528.686297348424	17022.301577768256	14776.428228220502	15786.695569863205	15951.987138825465
18340.680722688052	17074.295043221988	22400.447582452136	15937.325680945172	17761.762452624716	17696.07144412596	16890.96320684265	16716.842093864067	18990.202336425435	18871.12748484651	19751.60054085555	16842.4884565928	17365.435126121065	17707.20469121159	18113.81305475382	18670.932797155856	18297.755996559863	17438.377148608837	19105.793662412587	18289.732131452343	18214.29789272702	17999.96741544105	21612.309983208484	17199.05969245371	18301.901869500438	19445.599578569065	21667.062110333794	16509.980892272557	16946.156773984312	20387.69840996797	17297.128610834618	20355.625891247226	24478.46030408865	20278.80581704624	19745.744806147042	16975.04051756987	18947.78973779562	22473.851486561434	20179.2179949279	18836.324256407323	19859.00825309891	18137.63320938756	20272.029342207283	20702.979894618173	20530.71055731818	23230.065148524933	18503.307298810036	17784.885425241704	22760.273102805615	18837.324149556043
27691.4202530157	25496.968631604363	23624.27136449296	27681.347405786102	25484.302015214893	25162.455404420412	19268.232488935497	24376.36864118455	31315.728114034257	22905.05039601303	25848.70276490073	27243.25423884678	26356.103321306004	21738.000383748797	24749.008274798573	25534.212701720695	25447.215303399247	31613.075004166694	22142.187476754447	25093.692113492565	23982.475030931568	27648.982571579378	25231.210417538452	30792.12290454156	25263.91321054848	23995.84863871123	18223.577604446848	26362.990859740014	27037.003167456598	22553.85733053884	27581.572396464213	26324.947628081663	25619.030684478927	22691.575365562774	22921.662726719027	25046.069226546984	29711.399928320217	23027.52936576581	27193.441514992133	20800.31561585686	22306.660523905914	20472.135062744976	22923.809244443775	24167.720812120686	30762.589759813764	23587.14189915257	22432.853954384667	26259.13386114368	26789.0612954868	28911.11391287342
32474.06196557423	27503.6426937897	34954.234292198824	32386.44049656629	33413.36069211698	33313.716189749655	39490.11331547801	25567.983334592936	35427.780340777506	40000.114420624486	42275.48719920979	40890.683334039786	30429.64307696451	29993.911004128422	35600.123294936995	33734.56395508555	27653.16407045889	39643.53478249585	32547.658559346823	29419.60855027499	28662.292915063997	32478.1797445384	32427.704672780204	35459.74830131858	29678.267842894496	24497.787072657335	30015.477756902466	31319.944863064586	23952.400351298264	30520.708627891574	30673.255595605566	27451.449121424168	34909.40232065173	42196.31604552299	44834.00994772112	34798.75037786528	29253.656428724393	33634.72402096105	25007.118977973114	35785.64635798445	35004.15557774655	29315.598334424012	26607.641673058883	29213.83796855708	35856.44997820263	33437.099687247515	31576.91524525219	42563.48688107669	27829.18302086507	32524.352150880146
32494.890833621484	40611.165261801965	37373.06650464108	34087.758839628346	40166.58869030925	38787.234239759084	46224.65342568164	33721.43951910676	52507.870830738735	40453.064754507235	40817.72341803414	44222.694046372075	50378.492370647065	40387.50544404211	49996.98235718156	33697.88465461247	36169.88935120803	29491.02108879151	32115.18072386841	32922.69265986158	37430.74626012074	35097.36666642571	40521.08470759497	31659.311992792733	35546.561739823235	40162.12328180405	39005.768302502285	36553.076834456624	36124.18095927867	43176.71573755953	51068.753655037384	36499.172494974824	36626.89949479726	35024.89055010547	43623.03836238018	42169.11941742272	36119.39381407363	46372.888621384714	37810.060833929165	38985.44232158609	35710.72052249046	44763.80275980045	44538.619134905304	42157.44350319275	46895.3524145505	59324.3826408189	39420.62881092956	33724.92791280811	45208.556105996075	37714.704076954644
42942.402655893406	46584.846573208764	49452.98786852237	57612.736404560965	39820.408518878634	42600.407465887176	38558.77952952215	42824.20232291794	38645.88734871073	55197.19428842148	39332.89964717059	46292.8712709618	37852.56817250689	45100.63292966928	42538.852973081805	48667.59217799873	41545.85689295077	37888.291266665874	39127.585405767466	37555.77111452952	34913.24731216511	37987.831842573534	30170.30216542891	38451.17164428114	37607.60897792295	40344.82446737544	48308.868431778894	45228.87157153427	42621.0562861438	38729.53878343048	37765.52988988306	35957.343040531676	38485.644860565895	43593.853493997376	46103.08751567599	39635.646656404366	43205.475050852256	37073.6427230037	41679.44766542289	37402.36698079057	43435.72807222006	35580.217879749165	55490.43718023819	48893.44613767024	40877.71207653378	40287.19300634306	43728.49346906765	37913.29508072616	34967.33324762313	34705.58649937285
#process: 4
its
51.143223927954615	54.26246719205935	52.753202660234535	51.82559156808149	55.78358109689501	56.36698321237726	56.803955760892556	54.514483206926165	60.594265748134276	55.204426175444176	57.867152164878654	55.20853403269412	56.73447112829098	55.4145085043156	57.24174897374305	65.16099625820013	60.49923271649682	56.73286219849115	55.3511087209648	57.78847654006403	59.546158511840765	61.006949721791415	58.33090339406673	58.45458180926016	57.49445209484646	57.22799467171097	57.47065190709877	56.2051709890473	59.805762570450135	54.325261196463494	51.94516765709145	59.663358900544885	53.62558322245288	57.85475447152239	57.90041450463259	57.738958394488115	60.89117613479567	55.73330759007748	54.06870769755686	61.1022978316065	55.271556932698964	54.03777082901778	56.23434380505463	54.36302188741394	56.1421660823271	51.35636970934427	56.064509280253574	54.50988422826133	52.543971752259516	55.544965591066365
2261.142119865965	3108.5665517700654	2679.582522446351	2819.1983972432827	2732.2675838933433	2526.2495756246863	2604.593293878381	2932.085935181201	3054.43421864907	2944.6150291254457	2798.074561767479	2649.7112700874586	2732.062651399488	2368.838418438101	2528.2394344027566	2837.985726656026	2277.2237391968947	2488.0733915322644	2453.36030953556	2517.2320998084942	2587.6639887864103	2807.9905811985996	2733.463812067646	2752.889819153696	2691.167286930389	2721.703845645777	2478.029355621787	2306.4601376288633	2615.850459013824	2370.5440372859903	2405.5955966138163	3062.974880357801	2492.3504852601072	2823.845368052261	2773.980558107602	2743.240757733629	2822.024858308497	2793.803886473852	2410.8245313915036	2660.197543414766	2888.1679570714487	3045.1781209192545	2479.5710368233954	2500.824155236059	2879.2089636305805	2585.489674266149	2954.1263574959326	2641.5348901422317	3453.2938291598907	2728.2829641519575
6721.776025996565	6287.208581293027	6728.754769996271	6445.204909077314	6599.465882804482	7046.967199900274	6729.787356691713	6450.268888496701	7104.64398832536	6163.991738230385	6209.831793220807	6442.439818295896	6144.3648058342305	6174.376874982825	6080.227659244001	5678.952015726617	5789.913368403743	6385.748257197188	6780.197019625882	6023.1734230715665	7027.049618604588	6387.840913726508	6413.0079984435115	6360.720186000733	6714.294522737969	6677.254036993898	6643.6957705387795	6662.1677448786095	6809.250403177749	6061.605461475893	6511.7187643778425	6693.35588990394	6460.683009519136	6862.019065368664	6157.472766414102	5901.1769247144875	6377.901033449252	6623.239188345822	6815.9170243321405	6330.319007283606	6284.9723735133	6167.934602456861	5984.844637806396	6669.034266619652	6728.752539118337	6131.942916077915	6604.62333497973	6699.359914098383	6281.4798362741385	5860.0819376454365
6517.854497824821	7734.653192478193	6901.724344988316	7037.061795589305	6377.740656093474	6575.010559692653	7153.886751298986	7190.8498488474	6563.52254360316	7057.00136574872	7284.039932381144	6828.434951413484	7093.584284781569	6841.34780841899	7357.260452562786	7138.566661281909	7178.632161440052	7708.015286087336	7031.991741294138	6926.492013189157	7264.1031487133405	7096.9598111527375	7781.571654991615	6685.754779980032	7855.017588807684	6765.808254125269	7613.509713772224	7340.975761318437	7053.762355250126	6799.154278738945	6936.103479088602	7002.7515320728235	7080.827709642936	7210.276102342234	7265.813548490809	6614.135411713129	7362.706606462251	7112.321141978179	7284.050773831342	7769.495885747261	7493.7142003085255	7294.458197506423	6792.297644701879	7527.424375016469	7293.852995558294	6764.122930024696	6851.6270320838985	6932.3632634209835	7440.090502531444	7060.78005439433
7405.473480250163	6841.828237001775	7779.141540505677	7036.26646414768	7679.907217769103	6999.512157280538	7397.526265149692	7098.126580283324	7118.309204074405	8130.078767253998	7226.3789690608055	7646.784264943272	7288.497531991267	6932.196154328056	7212.625587608769	7053.933841160503	7288.504223796843	7448.934088656408	7887.235691196164	7003.843632909864	8584.560254197837	7415.397863293174	7684.074064739053	7579.148598184308	6853.725874928198	7162.195515188701	7640.179381993396	8336.351509688062	7910.893233856447	7176.513348015767	7701.617892107234	7384.140603526558	7590.843074302655	7422.495898866972	6716.369921090164	7263.593426889824	7571.6466539270805	7814.9542921042375	7254.316339445769	7662.488901784744	7435.501852506059	7223.063565353635	7750.110888005406	7342.966221908458	7323.17898819556	7193.857622462072	7996.201734218972	7568.79966094165	6991.380393033475	7329.853016612471
7852.660076798333	8705.223531997088	7341.924019225129	8232.780248044714	8985.881563247523	9582.476515282551	9487.81651998603	7809.376884286355	8698.27998023225	8546.900247589845	8870.860736939096	8664.833155263734	9145.224214200021	7802.620719630925	7566.688930185544	8992.877348104506	7638.427241897632	8778.333595713759	8526.940118450171	8153.075247122095	8204.898642262107	7015.382843722433	7869.773713654938	8886.56163443376	9193.59297466246	9364.793689033866	9160.413004779652	8568.392811946047	9182.847422086208	7419.0440207707215	9549.066805680144	8292.791863270735	8125.82952474262	8988.518781936456	8770.006666857484	8676.250071380744	8713.84746013272	7495.045904673751	7557.426584128999	7749.515789051753	9470.386404337134	8059.087379142539	9018.824426692905	7061.27488480146	8579.730805077821	7695.283894092126	8231.322860409842	8584.61572849187	7461.241218976661	8281.674967391187
7348.362166798059	8148.725286585749	9186.606911387378	8792.37362928785	9950.923566786681	9574.422547583348	8383.081746676904	8473.561460786366	8887.219305482042	9501.402133640919	10141.04641266897	9589.453745560026	9741.667162737185	7379.253705569557	9115.423566986188	9480.960734229178	10167.898820524548	8971.596321882553	8569.247465324659	8865.628441633804	9813.58365316137	9263.157920592856	9720.265991475266	7894.601059228168	9097.96103484429	7708.350638516978	7791.962390270943	9600.061822498366	9556.199117845112	10645.916885909626	9883.526629294212	9561.38627846082	7839.328173814398	11185.638752911396	9202.102977628037	9951.360625746727	9293.955412913936	10448.616340290488	8550.860770062123	9222.46603765224	8781.365310810832	9344.472858322308	8870.289323536228	8132.206699796292	8178.639256481339	9800.11319601551	8012.416751468306	7554.580348821546	9508.381217875602	8406.754137098453
10598.78291532693	11287.210609905667	9821.35164670774	11829.379016295563	10719.215321159443	9317.054569372653	9880.834388816875	10101.01053853815	10935.749414654296	10432.965144665808	10421.954709389029	11428.917729608434	11782.76455402403	10109.986676787812	9899.955704451795	11683.312531920925	9391.369131676784	10170.930254101013	10617.616317826076	12974.180195643123	12306.828588572247	13306.25651265158	11952.793801884842	12182.28801194642	10914.29749724977	11166.966909852881	10933.320835870678	10691.258874449259	10230.63650226383	12174.621110099506	11363.270830692061	9513.760680357651	11486.083530934413	10717.086111738196	9702.6692450428	10767.340729959275	10801.469065722564	11656.140020643095	9206.494508553522	10367.748257875928	11111.40664014349	9941.010741672198	10161.399107166697	10056.376472697402	12320.86224168894	11960.577223697755	10021.641570576057	10091.860347164653	11913.442708144303	12005.925901317543
9353.221347712975	9616.915463892394	11954.859077576977	10899.718734429487	14733.035895634119	13976.472038252527	11497.35548233829	10158.662217951687	11589.435275376336	11710.996487065006	11857.50567776202	10657.83719001552	11564.924389816455	10450.68329181451	11386.768624892724	15728.949697224929	12255.331751851354	11768.490988050335	16336.026988148928	12093.36501136478	11155.123378751328	12165.56017681908	12189.856864527654	14079.69042524895	17323.14834807047	12597.685683794503	11248.202833004756	8807.159265706112	12446.627501793873	15156.306992718371	12980.236133979708	11632.889626211423	10862.168517655187	12361.244497993286	13315.087306563513	11071.312279438369	12763.552819379001	14423.741497629688	11344.624979094193	11258.673952186498	11450.587042920504	11753.993165734153	13332.16392133589	10957.485030606675	10817.881932106464	15819.906346653059	9002.412906130596	13587.791222760134	10161.793710537468	10491.997280613556
12265.30608846835	12333.171030411579	12527.050469972459	15709.462208293124	14324.483751081782	12493.207837352342	15276.713176959835	14594.511010961522	14872.32440351092	10739.209473347431	14203.8892809547	9679.869298452091	18178.421241998873	13151.754071839157	12560.790205873038	15297.36199831174	12685.565472302744	14407.287062755378	10029.534174744025	10435.317996793186	11425.108987853373	13593.60760429594	12689.48368421412	13170.229827517083	14411.464434997431	12584.887748379537	14209.981247710115	13587.27883442138	12628.917123026982	10277.601459851636	13816.390254241524	12711.307179043271	12115.969138054314	16237.935673523765	11655.338520016856	10472.127306926492	14731.06613951376	13367.841684906627	9498.232054669383	14587.951383819922	12956.26413623907	14745.126279634824	13188.657563907123	13369.700885357472	12590.84954184371	12218.518133850946	13332.850470689353	12588.804141580107	14053.865760886876	14015.364948261244
#process: 5
its
45.71879316010069	47.093604067487114	46.92933462543536	49.631119956273245	48.11635672677591	51.36297593762772	47.28690469551264	47.33301769888641	47.75762286646889	47.18406339043642	49.05971016776169	48.45524819420517	51.04689574657237	53.12454313794412	47.228232963389516	47.126091653016076	52.5768214895201	46.9880338252696	49.55413632691098	54.200047824943205	48.18405242426519	55.6476738855556	48.464758072395064	49.07829976830519	48.230389317883564	49.78076722310254	48.380824282408994	49.136089901879956	54.51494521023856	49.691701636277166	45.756390916012556	50.36081009442899	47.35186854715046	51.37297303109755	47.72074056570528	44.97509965351681	47.89983147754335	44.937985228521335	47.77676852245242	48.38928290499387	46.442440935815384	51.14577976802284	48.69998170000027	48.514194914040935	46.585394829987145	49.11401963106967	48.96490998406684	48.60594873994444	45.096986189626406	49.830022194275784
2084.1787399514324	2129.787223219128	2451.1212983576224	2274.114353647211	2230.742425999279	2288.499096232977	2334.47703726791	2164.5888713748714	2272.1369571369632	2349.1553686110087	2232.2773906604475	2170.3805125781532	2195.280480858988	2112.127033321826	2336.53394308971	2579.1076641111226	2214.4122184780117	2191.878491899901	2345.143391877582	2162.3376955403355	2206.5339251960645	2325.615073538897	2209.5630036208095	2101.017922392132	2185.4750420086243	2353.529408014981	2164.320243865117	2234.7912697158877	2279.731059303175	2334.5895270174888	2248.4453309240876	2407.3437865858527	1985.6511218244218	2166.6179041421747	2070.2617426623565	2160.9439773519466	2317.3675740879726	2395.4771780280043	2152.1508211667474	2279.9111992714297	2188.0258717129877	2016.561058290632	2081.7429754467776	2252.8852014504646	2221.529007914503	2553.627058450542	2022.0717598451577	2443.8297063144105	2316.2812391205516	2351.3875606613956
4149.595757618366	3862.277102297621	4147.248252316567	3698.1361972081377	3857.98329875257	4222.9168983160625	3841.4828047430447	3822.8652429722392	4419.060225910442	3863.3414330028486	4006.527131050554	3562.422999078721	4090.801133121964	4032.485706198156	3713.7746629773246	4564.223684865419	3756.2630166589097	4033.151163639007	4432.603178273272	3714.131450264753	4285.3446576018005	3753.697497308068	4325.980757790964	4201.12214718631	4300.243947884901	3715.7714351407326	4168.474204316238	4037.269153574629	4415.328721890808	4462.292876739171	4400.886948725673	3814.4701732409158	4400.24927990996	4233.915405609343	3901.8785473009334	4316.8648900888165	3584.7528824404244	3569.5941290518167	3811.6304983001355	3926.9148567137076	4221.245277561655	4218.226951712786	3547.5281099315694	4372.213367618562	4321.8955764626435	4429.7149944282255	4339.39941662891	4211.361847712674	3965.921527429906	3850.7493367682473
4788.65071102366	5156.043277371541	4968.539993138943	5138.829854752466	5039.19005116932	5662.977850668014	5510.101787175589	5268.437663748516	4991.966458887031	5182.789403576458	4984.805834872859	4533.759981365439	6539.426651536365	5270.872356827954	5968.738835179114	5574.253435934583	5371.251831638472	6792.0449218711865	5273.033284910345	5471.595125088458	6248.532185804339	6210.1017055450775	4921.708677254276	4924.62470896712	6135.953354030167	4657.141938958039	5390.403832397357	6120.533496694053	5939.420665978111	5802.6193962699035	4943.002129884178	5748.3481207566065	5415.385909211987	5777.289451765264	5748.448394488494	5447.2300941687745	5852.409339508396	5612.395901452286	5785.68080097481	5140.501742908062	5720.889189537616	5689.541039732268	5981.601720560048	5294.772922705973	5915.059345587815	4467.722756444228	5113.419518796451	5666.52331605801	7250.35599917846	5273.975026742075
6722.587653769661	6468.027541504758	6975.52164433872	6652.649602122834	6403.307666219589	6773.025181657187	7076.775325349389	6944.8028720447155	6550.611931809375	6744.209782982315	6536.552285352738	6779.028634388045	7014.599297183299	6612.633840445269	7066.736457294742	6415.364997507044	7144.273236718511	6988.802147359984	7202.728471376766	6800.868382711741	7570.6779565700845	7133.080592608216	7356.847210857941	7140.254190297289	5739.32371834955	6731.072331736118	7000.837309955813	6858.309113691648	7363.544953032246	6671.972716123623	7441.115551105416	7209.594055314363	6907.636016628492	6431.285613176326	6254.896798075025	6372.067334587108	7029.151842954734	7094.77055178164	5836.701830033851	6395.793303122283	7185.910876304292	6709.908724212457	7408.110858927342	6919.796057742271	6386.027093599258	5604.191385876853	7479.663728557583	6767.081544457224	6839.351857852871	6755.988459321199
7336.906559489846	7214.869420545264	6970.643677375408	8104.019326556579	7790.5604601236655	8038.722017535124	8996.397427353731	7522.003777816372	7542.459848412943	7482.664533503556	7805.813543157225	7112.3616890469875	7307.860303216636	6843.127997145543	7029.597701151	8429.819096095824	7087.041747108917	7448.671473687788	7470.436264828211	7685.553241170677	6875.451456783193	6740.294889593803	6984.937348765031	7106.121003377711	7256.333804542776	7565.769756841019	7622.797533600373	8024.702226437869	7219.572379952578	7102.605331014487	7227.11796579896	7513.872614796656	7299.1465255840685	6905.918496709505	6631.996234276035	7213.890775438682	8034.060125487365	6970.969998945327	6889.686737531631	7267.786354056561	8210.580407694411	6714.633665909615	7050.172999231946	6797.90349076102	7567.998682927407	7109.052428399055	7315.0659450665	7029.086026143122	6773.162004466251	7454.99375739821
6902.011307357662	7333.052541743797	7010.2343794883855	7539.161528187614	6813.49739952857	7199.40133040234	7356.947191037319	7754.181922688504	8071.864198108496	8616.27692154221	8853.921330976795	7160.3539389376465	7014.376766506147	7150.3474918335605	7099.835841434907	7846.148039773173	6832.280603000275	6786.312619201853	6996.071468290772	7989.9681137075495	7257.215410578097	7290.238511889246	7885.576031399375	7253.584464591676	7922.792287262725	7264.864807953671	7234.657836859286	8284.059647741438	7256.020925520857	7850.937095140754	7858.8101701740625	7143.182097919335	7465.383520662038	8695.417401289202	7140.5033669770655	7382.272729159416	7203.352943351795	7540.2504418280205	7788.081766500471	8162.2814739006635	7348.745779476805	7581.760466479256	7494.157982820193	7314.921779772282	6756.19570186343	7527.298967425855	6548.004653759743	6930.00893510888	7980.639174772	7048.804800681285
7432.90135451939	8221.304982136326	7077.45912778547	10552.079826488702	7020.181727900687	8605.877852911808	7985.046288352913	8637.139737959327	7137.172532791481	8952.036491850005	7168.302527936523	8246.790835415837	10894.672499484019	8929.29674568252	8995.272887276393	6968.250666061778	7682.9835364592645	8381.092957736804	8024.488317342451	7237.7004549752655	9019.003351628777	7600.876442808211	10129.013845975112	8731.165714582547	7743.620685416196	8088.426941656699	7484.032398589141	7494.014678207299	8324.989188538351	7082.551777048827	7855.643947289843	6894.305725503256	7703.027072385183	7640.184751688644	7612.445013603074	7580.650871245101	8119.984341310644	8451.952609802322	8164.543962644994	8011.64815085597	9335.361014897562	6935.0405952350875	7322.516776317352	8840.611752028142	9781.287950355483	7240.633495354909	8181.081499260112	7450.899617666607	8360.884271506162	6887.422330823037
7150.505980907056	7824.303451373065	8667.127406923923	9253.340124813663	12881.608501585262	9772.141904519714	7497.478233150594	8398.665916962997	7705.975075118936	7516.099300846511	7363.607685016392	8833.866370550824	8409.60491634744	8230.543996671173	7552.519792379423	8742.889740933157	7423.357533039752	9592.836181083732	8540.214510065598	9630.013369572573	7540.739758961243	8309.124982594483	9698.063752608938	7860.9028114342045	8818.258309517052	9790.702868657334	8035.721253722488	7020.257105802993	7623.947933423559	10035.43909279463	9248.142727942624	8603.675668653264	9846.734899975125	8542.674653856842	10482.084070114002	9080.615745782767	9033.000101767595	8969.05093491646	9116.861231297791	9959.393138095827	8774.651123569272	9324.524753759117	9261.398602774212	9612.187666026624	7349.6690282085	10250.39180036943	7286.217609271303	7729.987423089288	8342.238731925987	8179.343411863127
8494.278900175224	9061.345889486802	9338.457945886967	8614.559010401803	8132.857396736884	9058.186155343072	8966.880471716071	8082.971230157739	8676.76541809128	10130.61484150496	8113.215135123201	7649.133539582605	9072.06930805161	9406.436710544884	9504.710163801235	11256.431417654323	10856.925581566611	7494.866427713991	8656.340393195262	8387.370012965739	9015.798651822737	8787.345123310073	9612.602773530914	9409.193394538954	13675.243056310119	8871.553673899214	11652.493525870357	8696.690257799914	8808.999396370318	8671.535698606058	9164.643195124063	11381.080021889165	9145.151377002167	10885.507756208888	8115.5267711562165	9678.823159601667	8285.909619715312	8833.35504334425	7997.763399115341	10059.87105862844	7903.9931576803	8381.744759377183	8093.859916571824	8458.845294037832	7903.517038950046	8183.642534958453	9317.072971579619	10907.872373617392	9321.70276712217	9575.385525937636
#process: 6
its
43.73512550897052	44.35900403369917	42.306991889089744	44.22183677165002	46.75163398308393	45.99308494337475	44.89257788653265	44.113544164709666	41.105108773927164	44.192024690502215	47.91443848862029	47.15238326431605	46.58226081273359	45.96038184306034	45.24635947859277	45.433433439621474	46.65490562830237	45.83965127644642	46.44234306071136	48.23271614323194	46.24625801142571	45.93813935754469	48.14625110010322	48.02843248004868	43.52046004916592	47.927657995333675	45.48991155588479	44.55035187386797	47.13524451450557	48.616147026754426	44.84227194099364	47.94393277255007	45.780353890813984	48.34099176497045	45.578723894868595	41.71843091533574	42.40879341925014	41.06958035583229	46.86987515016789	48.049354545672884	42.314401278312125	45.23696221924767	40.90685470072891	40.76692218234345	39.01038085824815	46.135520690276486	47.37287574299091	46.78155173093272	43.94572351176847	47.213724421309124
1247.3634218296406	1267.6246462606557	1253.3787606499718	1261.343699211273	1281.3997536165118	1281.5284571214124	1277.090708990483	1309.2212149113382	1266.9370727528408	1249.1865523135796	1229.9654541433415	1247.9790289519744	1243.4121824356055	1219.8684829498302	1236.6719348875763	1251.2700372375411	1199.833308764142	1264.003893441273	1288.9364340315294	1221.9677274576054	1250.723597200178	1230.9555613147363	1265.7961181629732	1284.9166653679488	1236.9211156016859	1237.0911671515812	1223.6834325917123	1260.8837297156608	1243.4083108700222	1229.8198553998066	1307.5228035745008	1224.1143533008017	1241.987223829012	1222.2884284892837	1275.301995472312	1279.488187684965	1218.808761677464	1246.0366966946247	1288.896975092213	1236.6265170645574	1244.450566498018	1273.5557397410864	1220.3716271666453	1233.461642058501	1233.9277792160285	1261.9269022241012	1242.645723044181	1260.741886998675	1245.0689082697595	1269.6503185915444
2524.081713402947	2711.9901338950813	2709.512909030651	2766.3980418593237	2564.3675031031576	2684.2614599061208	2406.073346091956	3141.412760012217	2292.0148651654868	2840.424462894549	2241.383021751543	2625.28683037535	2670.3225662470495	2718.0238349973756	2499.0710259438874	2620.9609041882873	2334.3706091349295	2358.8421998740027	2566.091991715129	2818.9056837302987	2345.668020024377	2634.2545332650584	2788.5741303061855	2075.337440253674	2517.032515293568	2496.0299003296973	1979.5861913295653	2400.53476956159	2803.4136929408696	3162.246056968994	2656.8387012062344	2997.7344618635584	2598.2480301653673	2457.404536927083	2229.592818120971	2594.2460458534383	2736.9854877431376	3200.8898646733423	2926.969736712484	3227.787573621617	2682.5999116377034	3020.2575691959732	2091.388136087552	3075.318205830219	2681.6971882046005	2547.9995246461745	3101.3555079515563	2368.1561567280364	2843.669124109808	2695.362672759121
4092.787595483786	3474.3961840240772	3138.977107194128	3544.509449219453	3932.179738858234	3174.7192857262817	4175.158159366242	2981.1985816570896	3157.4160412058804	3651.484542813008	3402.094154335357	3492.039501754686	3929.095890547	3516.4359996098688	3121.7348088157987	4586.506443067759	3589.709482816278	3898.285432941918	3866.0070651793344	2752.01316229496	3585.3540138956528	3700.6167645807714	3665.2452597148463	4023.6221481913954	3244.1124963894185	3543.4033022756266	3382.055870896485	3307.3832510992493	3427.049466472494	3361.269878190982	3861.862956504816	3054.572696605468	3460.54584544302	3529.255726450061	3590.151187387158	3113.0480527160744	3108.7753986704442	2912.1700078768367	3488.5929421032483	4091.597319904306	4091.2543652489685	3717.2259511629773	3580.8130281852686	3642.6586637170417	3938.584204006902	4220.979627592043	4364.681303568841	3839.3913195720106	3574.43821426808	4090.216750894823
5955.83837313909	5330.417011407541	6589.270989767341	6181.416122797188	5964.375512413998	5815.909762515134	5927.185734379148	5036.733039379256	6239.714820320347	6152.464998799085	5787.242531291351	4953.664714455513	5231.426002744431	5307.536330865087	6517.650594458231	5723.988674655532	5135.970060272285	6335.710495756857	5407.913118358813	6290.238221791716	5815.666200563873	6813.859350023004	6555.525950640315	6996.1413416410005	5546.659860411984	5706.420860899556	6098.369791470332	5553.013270021309	5698.140975044627	6470.016571369144	6849.974228587315	5533.360255488374	5349.307642915345	6151.841946456457	5848.506386711978	6258.947807670737	6760.473169919387	5899.005035046764	5318.420333249679	5769.146090321732	6331.200581831999	6523.011915815246	6067.469307418957	5928.215180560382	5840.595542464026	5268.464553013314	6089.8589560394075	6158.821871933378	5749.675826170932	5515.763206090383
6650.429395600165	6679.368654726115	6334.62705653155	7112.719059436247	7019.822368258974	6674.903249803378	7106.017985106381	6857.6400264625745	7288.656461090425	6879.504417340026	6821.239520100491	6596.672618606907	6837.362707837681	5841.480257651842	6727.2862576547495	8234.04000402007	6706.809341403453	6656.462795914252	6789.274685660395	6427.962217262718	6814.239474206756	6246.4748834274815	6633.559507071975	6553.072070999586	7098.964471472061	7221.234221385858	7454.474488937141	6821.66100693336	6887.8662425698785	6733.987767446118	6780.534736487301	6829.180879428951	7002.772132837992	6466.187317940536	6519.49869843468	6478.104473219994	7006.05854764763	6540.617828420946	6696.555942954301	6764.284799033924	6821.72483689934	6496.5667379024435	6734.99276318753	6497.006413241222	6945.7087628533645	5930.86094952466	6103.222594214819	6548.024916233865	6365.145590227952	6782.162372734977
6492.84017523419	6906.150853479281	6547.060843493869	7116.54871498711	6325.277485664735	6772.225388320768	6265.227202356509	6769.659002373972	6574.918031917644	7435.589111099036	6743.091255630215	6410.599652060071	6877.705210650065	6738.044276897955	5803.671697010573	6809.931068641218	6302.532332151418	6074.929465264316	5928.109266340864	7121.344346549968	6862.563401049184	7046.686436782274	7373.486449913995	7156.317007604722	6555.425054971624	6923.577302851356	6977.36700106923	5768.826962295316	6922.053686233115	6985.697666297771	7181.262680345028	6535.834937224016	7110.277353870996	7181.08553790836	6653.801529398997	6637.79010958106	7079.581130891378	6745.376963580082	6707.694128755953	7295.407756220366	7026.029210050409	6612.019135126288	6988.759325848195	6369.238573062632	5609.234630011582	5064.01265630998	6435.939526374004	6812.143698003291	6877.577216677325	6941.6050371584415
6612.940284901618	6991.984727583905	6971.947825175507	7145.743727971776	6931.413892604715	6736.001326301772	6627.960438114336	7391.266676428306	6806.255524065724	7362.831515970891	6551.334755786576	7242.012501637835	7147.162994416776	7024.2083056389	7129.574297744853	6592.742757133294	6399.070994786205	6937.051909599447	7175.7679591851265	6768.21360982561	7363.690768179746	6806.979040200044	6883.862681443764	6716.82598602637	7294.879117801155	7616.1264197342225	6659.560351934181	6774.68407619032	6715.861804738189	6641.240484808645	7028.001740538587	6647.261521369072	7371.22637969856	7203.5388402904755	7335.62356882487	7385.994119647803	6966.042208271843	7035.789521628864	6703.750520406113	7173.339648266815	6545.624204075638	6816.934429268224	6860.443873490432	6889.798026025196	6924.364533109611	6848.493029643804	6684.935681916706	6073.591550924612	6377.824072636237	6723.900215298431
6957.491704302155	7423.183097178456	7416.03423618667	7289.727194561449	7802.830271449448	7442.157901515901	7110.928993624874	7236.047227076007	7136.2546468800365	7392.319708821803	7059.470157787924	6691.335429504794	7686.444027369367	7221.103652787502	7236.716410447522	7319.86874470416	7231.711729000532	7406.429428630507	7839.130902808918	7905.3516521492675	7033.840295912336	6595.068758943721	7289.2088002074115	7040.636645517769	7300.3719710851	7647.595566361664	7644.302562217343	6933.622279417323	7325.894320793289	8284.734781700756	7793.712140485222	8012.279660690413	6795.326969878715	6968.913596614923	8379.69749243987	7110.768568970624	7369.13422386152	7322.246387864018	7860.688256461662	7389.577889467069	7892.03238636934	6936.118640372274	6876.64941634414	8370.447198596921	6901.261960524411	6958.874914181736	6951.333529920993	6707.888665856574	6599.497344257573	7700.5817710398915
8150.020676845456	7604.856609681006	8150.3379982629785	7422.331017596184	8016.00120389501	8067.09527995032	7489.611513336057	7392.220916656222	7836.832449623506	7881.9861067146485	7623.999263046933	7510.365558580133	8167.726002630323	8828.176857889563	8547.641284806907	8066.161611168598	7809.7903146387625	6942.815562997265	7239.853162217542	7748.651761563069	8179.619120644865	7800.7422923497015	8139.5364724348565	8038.892315881432	7865.471293918172	7820.702089781255	7079.7261714142805	7328.338565490018	8637.98081343186	8163.364773290347	8084.013351260322	7793.326417900059	8048.684210919488	7978.838842734387	8077.422593862095	7653.776133392516	8070.917720460709	7653.001890574333	7842.412937602995	7628.389520867829	7781.991069097861	7390.643981107984	7799.5371644374945	7419.993856063094	7280.458201926627	7950.487288134926	8578.586575392594	8400.192400433609	7920.030277733712	8645.406615592374
#process: 7
its
29.560746226140967	28.58839899118844	29.86570266767227	28.473368193010508	28.247712905155453	27.974909441122236	31.391177856880145	28.285732649268724	28.107801953203044	30.915371313990818	29.377753602361416	29.67808465397756	32.71108322523385	29.02819072992541	33.740402330838954	31.713105720089185	29.27769165664969	29.28350041672344	32.81206366776867	29.239793317768445	27.75922470632149	29.960895508866212	28.474456149957565	30.41558346026842	28.32533747166597	30.050139021118227	29.5390603598125	28.956009301433454	28.544194002520268	33.1136991312206	30.069644748533513	29.300190482913212	27.873112911442522	29.108923877142914	30.213372966731093	28.197736471846156	30.049246192042922	31.891136060125334	29.57098617845075	30.942151950595775	29.93667366271204	29.30364774817744	29.12274901430048	28.125708819138065	28.697500825934494	29.11253060489171	28.94647895026508	29.930990688654735	29.62493157260653	29.787731890437847
1087.6422376686426	1093.5110406033548	1002.8077728591403	1103.4997815585587	1023.199998729034	1172.671913869376	1050.3062510074496	1054.4358142484023	1182.0431323105659	1093.801187701479	1057.727668502333	1028.0010880608982	1008.984881134368	1093.030037720609	1078.4951117419268	1215.0646566760327	1090.7260572925575	983.125517019866	1036.0091005423765	1051.5459937185817	1077.0949792513022	1083.5195605431286	1076.2554718424947	994.3445690435458	971.3497250930833	1150.1486728923035	1031.5825169457646	1053.2354253419878	1019.3865487091981	1124.4723440734992	1067.5581052271948	1115.3286435914042	1072.3379282388405	1086.6261638270848	1022.5904362916508	1005.3810302847908	1120.734467128689	942.712098052952	979.4550023436066	1102.5979236128414	1099.9917824241077	1132.0121487673202	1168.2945827456833	1098.5897904131702	1069.2691221958512	949.7307208180356	1028.8565476437193	1098.4369823159316	1174.1593130005822	1170.820417825193
1887.3890302783038	1846.5835274368678	1804.9027491640118	1855.5697185627143	1890.9977852373463	1865.4320681975255	1811.5896434746467	1807.6585467256562	1848.1484468679212	1857.556838399436	1863.026334923052	1831.2886818336879	1830.6060735815922	1833.6950416935151	1872.13168815084	1820.873222868732	1898.1640075435123	1878.467291529668	1859.2963397239535	1834.6371222778075	1860.4824965686237	1862.594346113959	1920.769232947566	1813.3700409838452	1861.5212845925535	1846.4865519660193	1868.391078052333	1832.8905767365354	1809.0078075731535	1894.0348722411286	1813.3995144867943	1909.388193653483	1845.6546079249147	1886.351032068118	1830.1990348965385	1886.27040994181	1814.9478174314204	1894.7661257109003	1928.824476809536	1882.9655911131529	1828.236701673559	1856.7139278280263	1893.2831258420133	1873.8975612565212	1860.0020812165753	1955.3393207629715	1868.2712489109704	1878.00793639054	1843.084002874613	1891.2901113494245
2390.7404917622484	2338.720301733606	2383.373919954316	2357.7273696322077	2288.9057035591595	2369.161446405928	2308.8796573155128	2359.3885692152608	2265.357646445889	2320.592059836644	2371.0652651380574	2401.9551832986645	2483.74106791423	2411.1028738609934	2425.9120043978933	2381.563896690955	2522.779526928755	2287.26186058362	2339.5157958951495	2371.0976800020576	2416.2321793760498	2355.3591282830303	2515.4519846400703	2383.1640445155936	2315.1881077206763	2480.53892004769	2312.3026395826228	2557.45965647272	2381.515860066904	2400.419536569495	2399.867246865526	2252.1959656240747	2272.9720773663907	2405.1513352912452	2405.35641705681	2482.700343816216	2456.74632725883	2304.698651722421	2649.922545866853	2398.4130805349832	2357.3964927413567	2268.0558551618533	2297.637714194469	2303.8767001951956	2319.6765930071556	2377.0949042003344	2361.5410525986163	2269.5041421557403	2310.9053372015946	2457.4949595955236
3160.9292183829366	2981.6078583829	2920.0152293467104	2906.7519372735433	2941.016860633087	2829.635135835889	3048.719442901163	3067.7460415280843	3020.482717767645	3092.8227279929865	2895.5360822453913	2919.35417685554	3087.6183144121014	3136.8944758997955	2747.690032012292	3031.6723493932996	2946.1772164516324	2755.0085429609376	2932.951171459003	3042.8204480769286	2912.612244260959	3167.079729513628	3062.022770530966	3065.2798655188026	3224.798413194667	2729.8745872719905	2934.937655610236	3143.808912220895	3092.181517571972	3011.924264723895	2916.9696563567077	3004.1457235182243	2963.2961677870376	3096.4000046474475	3089.132917190425	2815.8192919599774	3158.572716641948	3070.3933013244373	3182.420264447016	2998.682552382405	3117.1721557182086	3126.671929893396	2955.98988230642	2938.0046501544657	3011.854548287816	3087.8618378813644	3100.452180584203	2970.1949577624077	3147.9975173641587	2886.6989130129787
3898.169740202752	3573.690533349701	4022.359861740154	3381.80916225662	3708.9578345409886	3809.624821489873	4032.362230522362	3442.8094099098935	3858.120579414948	3490.989827186914	3759.2456641807366	3686.4782058864976	3427.1125140482536	3447.890318721206	3492.5400330738976	3839.403404364258	3828.3564389854873	3749.9458320378985	3554.184392666042	3704.950944122326	3345.6339584121392	3351.505125790704	3578.1643577577634	3491.046595183575	3696.336313451309	3842.84061645705	3443.755738337462	4018.779483865859	3781.566135198257	3650.1462763646473	3464.8680776587444	3499.7240847520393	3713.3803741077513	3750.389589096105	3789.147351601721	3918.387974300627	3860.9695547476786	3698.0015462764877	3371.2924039752406	3428.332298347572	3613.8519406769624	3818.5067735011585	3768.619807026204	3670.69018786385	3593.357104615745	3691.4294957340794	3597.863706655627	3683.7205590735175	3785.387182429901	3761.2552335445935
4877.42849578929	4624.705909660387	4116.503754014447	4804.751922939907	4720.6824939138305	5096.823151501844	5209.908316198533	4722.294085102299	4261.855959225797	4296.3159466123425	5299.581967987055	5061.663910770992	4395.93539312603	4144.65055593748	4688.359328922065	4830.897557939354	4535.3859358948985	4601.215258249557	4490.651383736915	4926.534748515817	4506.6989882918015	4542.104033092735	4981.18918995544	4192.223632558237	4781.403424179209	4415.76324826907	4725.076400268688	4195.959884795303	4607.627533780014	5392.7552527688085	5010.841245953601	4666.431327125733	4698.428661496185	4586.949363412987	4127.2900242814085	4111.346012083931	4730.825161725606	4844.010577397927	4383.549316732928	4278.700289732064	4618.8734494488	4901.804592529293	4583.742550584777	4424.175081542584	4700.090449096624	4806.583470745765	4460.005399047517	4714.065522546269	4294.911847659738	4377.554823899551
5408.270001238343	5430.801929511774	5110.3800305783325	5057.791380507475	5547.64580507641	5115.737765323686	5347.485363922063	5405.428448095469	5472.603593576158	5043.0266583051825	5771.977083588547	4484.458530606353	4818.797488631645	5313.249604215321	4943.531128961247	4996.645049721724	4756.633489321594	4713.25721914575	5735.302850742514	5333.522770354189	5569.392470309657	4750.427962234861	5755.841798985448	5814.2104174154	5541.615216284409	5328.360989318508	5116.550693818391	5479.662552571781	5176.572615530864	4965.659875822183	4990.979154817286	5530.446336274324	5400.918801137898	5182.918976909079	5675.587692856304	5229.684111833364	5014.90151528483	5067.295968297537	5167.249768497083	5683.9678424983385	5203.9891986634275	5123.521733306124	5465.49436733179	5593.368743433561	5143.390478663646	4633.602533957669	5496.831036351417	4592.861732881187	5249.887478942864	5713.493033498096
6023.433122604094	5823.595661145465	5424.933607771655	6847.792983468124	6579.935161963503	7026.3178995242715	6265.644293710695	6616.784567811305	5488.7176169551085	6610.941934732301	6182.144442384288	6165.322848336247	6414.150203287666	6997.331744398694	6237.984111640427	6751.968104104573	6882.007263865556	6075.666142079303	7173.155634294298	5870.544970150228	5951.548995889283	5940.2421554119	6705.342454567	5918.171550114168	5672.096064261657	6604.665542496303	6238.557284741171	5395.362772272483	5530.4071763904585	6248.799266211164	5851.446634462838	6230.969056096756	6398.429007568973	6611.647214677939	6484.302544072609	6187.504216123638	5792.4183625113665	5908.958790539745	6169.937505929012	5730.044584583952	6270.176113297899	6223.74636115251	5616.359850140855	6100.193678688452	6406.186778053584	5713.982243074227	6444.972581684496	6041.172269574073	5761.634819388382	6547.480852574505
7686.949696627661	7490.82329655794	6685.254918876648	6933.510014389194	7657.796355395923	6692.16598282794	6617.024168270688	6895.449976945334	7125.474837047554	7648.334057173444	7248.934890475579	6346.819430650825	6497.026300657433	8252.650971456133	6950.894965246622	6756.388255887024	6853.068482674415	6477.493684172861	7085.863250778013	7636.39957235564	7678.707320310836	7416.311743440023	7723.147343692864	7821.839791357411	7417.297811172982	6285.827511393629	6521.233561905577	6773.63490695637	7037.519492738074	7990.443209291704	6896.729125772597	6655.972787297454	7605.838566986752	6749.847437540726	6041.372822083956	6611.686361574013	7543.409629487035	7584.394317912124	7319.733415820444	7228.388378685773	6823.1959401256045	6082.843986480791	6477.2954699351585	6411.229440914669	6932.521678175052	7690.115829458709	7248.224136628875	7357.519415740053	6159.353898773314	8143.407284172924
#process: 8
its
26.2699831323202	26.50691430020332	27.059086760576616	26.162165570384722	26.532629748467627	25.398319062039402	26.537421882598565	26.391601093412426	26.111259973891524	28.25643528433389	26.828265107983054	27.948081161967213	26.274797666091718	25.79882572734312	27.121029114943173	26.740827649163617	26.41531614163839	26.790881937866104	27.60622049051534	27.472081438709864	26.097324917472093	28.03891075088106	25.681117417846817	27.824620517197694	26.55269635879108	27.57635633713562	26.62845073912681	27.686581039763578	26.432805952775244	27.65441439977365	26.87349548507284	26.88324716798612	25.612924053921276	27.311929077295822	27.279185825576903	26.25991549973378	26.450428856778174	26.7471880474006	27.372105949696085	26.086750460321234	26.485784404916032	26.79046410065333	26.523781156662285	26.185811415289997	25.95953287558044	27.107512837144913	26.75123750251928	27.150146695497963	27.289546036397617	26.728673428763482
833.4748519954683	856.6581839748791	867.9597844076285	849.4342499503786	903.7247849428502	870.954382246322	855.9395346453105	853.9911875598557	886.7895786264957	864.1795888088269	851.425869900918	853.7558401071233	859.541687371632	838.4704104896102	817.9014722004841	860.6964866138118	840.7704237058363	875.8420002533945	895.4882107154475	828.8188642646388	893.802132021692	849.7980197308535	914.9042420049709	827.6840800472606	899.7901854360922	919.2126774487913	845.7483602698932	876.8383133497044	879.8636404759737	841.1721498961971	879.056290248338	888.6691585052394	884.8382714208693	856.7961741799049	861.8530548065828	873.7534135282789	838.5484516311897	901.0993448711645	807.0790391493982	842.692141550831	818.0147267227941	822.1492974587499	833.8771839317203	892.3186732672128	825.36268636684	879.3331188885284	869.6925581264792	880.2156651217434	840.1404936590011	885.6253489153557
1559.7645233991118	1614.8346069247036	1496.1970042973546	1603.844044926552	1693.2307874928194	1709.4883678249537	1619.3133072496835	1601.3901322792965	1626.9963782436237	1573.5098176543843	1591.5837592066891	1592.3709500425605	1618.4908653380733	1542.0870794005968	1627.5865097293056	1584.9202287991052	1701.6622150554	1618.9258221436469	1590.515333318039	1652.1817396779309	1631.9076787546223	1574.6507733576457	1629.2236269482032	1579.8653516715801	1638.2064129834762	1619.2000918344115	1562.1184238151793	1545.0200827408808	1691.024605350612	1641.853964805485	1580.4561955879944	1548.4300212696828	1619.9449975302784	1501.9669959857285	1686.5992450132374	1556.4145290687088	1635.3572356086531	1608.671254929917	1613.9505290964364	1658.4637005958045	1558.0999238197878	1663.0370952748333	1720.3354367720767	1545.6183225835416	1498.1162520793291	1608.1482713243909	1520.6058814825294	1629.7292892484472	1620.9340052781326	1587.4907216741597
2209.7917732752067	2187.2635870217086	2250.944009054432	2277.118660895817	2199.0863269192455	2180.283228072687	2190.662661194285	2218.4676130227417	2252.6970437125897	2274.4320254365275	2192.716648592673	2268.611758530993	2225.4992943176094	2265.4629227770893	2287.56194517785	2194.0878333173277	2203.169062787835	2193.8967776327854	2297.920383718378	2279.0173106852553	2255.735229062424	2219.329850816978	2332.5647380303467	2208.40115294607	2238.0507563999577	2186.495701262064	2183.1008501837964	2256.0286356379897	2237.036416684936	2171.157771777096	2173.0989154360554	2173.8233004146377	2185.843661969981	2239.9089980284593	2189.8492199540046	2220.6553107554814	2203.6488486989642	2172.9207152212216	2286.453158176862	2270.487533800205	2212.081531671925	2205.629575603345	2214.430754059771	2154.2456073841354	2142.6466689410986	2289.7629927979165	2233.81874421402	2239.7310329316956	2217.37270573843	2204.7634881404992
2612.8678285325213	2721.982235645197	2677.031862791635	2559.5932478754976	2671.3181096918725	2562.568716408967	2547.715758355724	2568.7531591574007	2604.4871599466255	2485.7462964337938	2544.1071003443703	2551.4512097791508	2768.3436599325596	2528.7949122127247	2633.330042746562	2592.1628051104017	2585.288076396829	2600.2223675029336	2546.0047968432214	2587.508004808878	2600.347140169136	2482.9110538047034	2634.0705892987817	2644.9718600188294	2618.865808477328	2726.0130746722507	2666.673060824401	2588.5322474707605	2557.9377903600766	2640.223173366694	2516.8127050213607	2609.4783180994577	2513.973056320967	2602.172041535562	2591.986985879657	2626.1396521082556	2498.672346222508	2533.9308264432957	2615.675025307794	2676.588084312455	2572.8932436339182	2504.483114482865	2573.661825348642	2582.6703837765513	2629.1769003776835	2517.7638562370557	2627.398306623	2572.113092006523	2548.1485139609995	2605.902064741539
2976.5954418722063	3022.624338334364	3389.493067376594	3196.514738826972	3373.9373147472347	3434.3074287682894	3069.8606550750014	3328.9790428941646	3092.98788447308	2938.4685148922676	3293.520829815483	2931.238221932223	3332.9213232764205	3230.530306187372	3028.939655713261	2873.3592204868214	3021.0624923492037	3612.7360145860853	2979.2126832929207	2900.369535228141	2954.1136128951266	2923.790756064898	2955.6270618328867	3052.4937975138314	2950.625471246102	3345.813868445032	3144.4124718963612	3017.275922486964	3259.4013334423134	3518.4242101973005	3065.0471494770313	3078.7828021590494	2977.43994035887	3231.6880244813174	3122.2168475318613	2874.743387356115	3192.7083597217825	3146.606526042416	3048.9816644183147	3227.47002654859	3272.8882471641627	2953.3204963315166	3125.2318286112486	3026.2085047157043	3404.412093247795	2895.9420663536616	3277.1316963339495	3071.4414067940083	2905.085944780142	2984.823069246182
3635.9942399163165	3246.495204891938	3267.291290941601	3423.532805507084	3251.4717853867505	3278.481358779871	3344.205800091409	3324.1788251892012	3272.8791517405894	3320.811889039647	3560.5233647477444	3262.763279569899	3476.179661595632	3518.4239864651922	3226.3295277449984	3627.5863275758156	3206.8913361471477	3489.28311301216	3295.188582904207	3458.7809006607577	3450.6585153286255	3435.2238921914573	3282.6844029417502	3195.6011800697133	3327.6724901338894	3340.4987944940776	3676.0423022677705	3257.2098518213397	3391.311301039454	3485.7228841178635	3592.4492696682432	3462.971409680471	3429.2125015372685	3349.3229090860527	3509.5911586921907	3369.8813852728795	3559.016786259281	3507.0596067941538	3551.8429085398075	3714.019847850274	3505.6780193463132	3175.6225201054554	3461.5303114097937	3300.633174907568	3380.1876212037246	3362.6829463291074	3424.8489672109463	3479.0026559050925	3484.7410006499917	3154.398746276355
3942.479744961524	3961.551572001755	3770.0268695936466	4206.985821630817	3785.9444141525587	3933.9142153364737	3980.4092325614783	4362.327478249009	3835.0248438742733	4007.3941997047664	3853.8639773102636	4114.791309511978	3991.422936773419	3976.048025523561	3937.0305722825024	3829.77144441313	4127.256866943957	4174.345179224015	3915.576490069197	3737.3015857561063	4064.9293147848116	4066.237462207239	4395.4014837137875	3903.813365711904	4019.709631746865	3735.3398453300047	4227.525889051153	3699.1976782397987	3961.3409825644017	4443.109050736781	3791.555137599993	3976.428938178261	4048.5203740428487	4112.1220674363885	3923.134869812775	3842.508326558521	3995.008189476351	4258.467536853693	4727.944359918081	4002.0015164534893	3946.0477200868204	4135.444961767291	4275.42847758334	3844.7262954111325	4492.4136343568425	4570.055829625493	3933.2289577156416	4332.505234024744	3990.9393974795735	4063.862988188763
4376.34957232269	3979.1722174700576	5411.734973741898	6024.495393784136	5323.097977839751	4717.723173582647	4424.2446542822445	4952.95045914095	4157.337282408712	4404.954540747123	4366.264759996727	5512.377806848488	4094.773445429867	5054.30786175187	5237.132493454148	4347.29836133395	4637.060268488039	5262.1546411739455	4602.773335197161	4558.997219521402	4632.231837090098	4803.910153809783	4769.417917890385	4835.852768276019	5453.361161127874	5432.870258562231	4345.861786524166	4440.632461948776	4303.385270453493	5734.500007670754	4642.026240977257	4775.491981069809	5215.830141884759	5120.341116577939	4936.061542876783	5365.686116234767	4229.326927690923	5474.256950728583	4237.827571984411	4568.595926265053	5131.881429900997	5240.816430165574	4744.417683172673	6079.788948050172	5047.412494017569	5100.504958157401	4193.224126066305	5586.47756868776	5429.37219943029	4683.797099926152
5235.304933555017	4446.286660309175	4620.212071996439	5122.5312391048765	4700.126669067635	4208.214635236442	4361.406354438178	4173.52569884772	4190.791616430519	4754.829879536502	5070.661200386232	4659.7838433618035	4857.864020273475	4030.4750720967036	4982.214909684443	4478.5035120894345	5642.832126657435	4770.534123718145	4605.612714984569	4855.915797274816	4376.754019863276	4455.885726611811	4778.048231957909	4424.224290476758	4361.80300908775	4928.776896678895	4273.945208606289	4263.685745966245	4633.178731575744	4981.597703004616	4315.656134027094	6360.306328692512	5913.882628722775	4476.032078595594	4492.749090049951	4515.411805368902	4448.649053811165	4324.394245452491	5347.4990392077925	4626.427237800425	4612.17341097705	5001.839500758169	4210.454853210572	4304.1685991556	4545.410364353902	5789.028429490915	4155.293041274516	5094.869077751086	5561.246680795335	4998.958896210348
#process: 9
its
24.21339737890255	24.286917049862307	24.18701465338142	25.495630675519724	25.462956962189317	23.998798944320406	25.424369930025506	25.309080771765018	24.89880376255036	24.593057749182474	25.07291939051708	24.985561195095364	25.815304318830332	24.85064849026954	25.164892591588163	25.150073742078845	24.613572261352658	24.051230659789926	25.994999081271477	25.213892656793945	24.716628653674817	24.591860507441403	24.419753369599526	26.165328825435758	24.941303346291	25.37148640086903	24.709935702911327	26.186438438849652	24.85900353104112	24.615249720905062	24.60315387808714	25.181748289477607	24.21196957801752	25.297878398744658	23.78514131107707	24.73144420015713	24.46416667767567	25.48945222584022	26.125424586350583	24.95250174726651	24.49879048646934	24.538082782886104	25.79720681395981	25.847292347475538	25.51296367518892	23.48401909632287	25.346995504722507	26.290240495136185	23.49680669508518	25.422119294281437
740.9601703008691	716.4477646493394	760.5994726117004	706.0154119305713	749.3649222486029	745.2528606443274	739.735050602058	733.8671147474581	740.3240304868369	738.0834410063923	740.7737814743849	707.6916786208282	728.5965442013196	741.4573769520637	725.4484190502129	747.5501406095887	695.7468603458288	694.7233200878289	788.7117337372802	727.1823994560593	726.7390859397252	729.1272599180884	736.6943369076515	732.0547332580312	730.0848662476844	746.9933801881555	699.2012923021064	742.7648140888869	726.7421611424548	746.2732799377807	769.3220126861606	705.7177817297044	742.378314518285	744.514585443759	744.8665559944163	719.9271920334838	740.0966074682885	719.6040397001246	713.647254178089	743.3250715308692	752.2394740905913	714.1471828475924	729.1445376060273	723.0503592575354	710.965433748339	708.6174189141115	763.15091731544	715.4045735146032	721.8217356020216	746.0024860957479
1398.883090701956	1319.8088394246781	1311.9763978537608	1302.7125073557854	1294.816621613416	1329.4770332513742	1257.066963791642	1274.879346686538	1311.0376843601885	1314.7626946897942	1294.4146076479628	1311.1414265367457	1288.0568908920109	1290.9236225351879	1309.055527226033	1368.2850966796834	1273.2883940290842	1417.77746310479	1285.0721972749393	1326.2617916909696	1340.0772900359057	1344.2006679506883	1331.715756051862	1294.6126672255682	1323.8021860079873	1295.7762807794795	1289.9536137690186	1330.787111965107	1321.7493739288961	1297.9487380396267	1270.1481963548786	1321.612778646469	1291.7691429926554	1253.16905994563	1340.2344194618788	1296.1352589502983	1351.4973024279577	1372.890498296349	1269.8787862900112	1249.485395232388	1278.5377708861158	1379.6265129147944	1380.4173160053126	1299.7353701403038	1301.2958374609339	1298.1384684893899	1342.3309916120504	1295.1035786748453	1355.2932501899436	1297.2891785941806
2021.9516330677907	1877.6819482771998	1865.8385372050566	1929.3193867844593	1847.1510944441977	1877.1899284189346	1876.1517774225683	2046.5304909269469	1917.4881670345262	1927.1180763815717	1902.0337516034313	1828.7339692537523	1958.9796478838316	1943.6371612246292	1880.80605823571	1894.751376750878	1912.0489745219297	1983.688454892434	1953.6106929314203	1930.1035839892415	1869.1914470338047	1912.0886304064381	1945.7845578758656	1940.0051850097107	1990.8082053582398	1880.899379825365	1906.7460445311815	1797.1353399352975	1865.7901138354678	1967.4590290148572	1966.1360759902595	2059.9652247325134	1883.009859919006	1928.746037290018	1860.4905677566337	1886.0675931996468	1961.2606999586633	2022.092634701857	1972.7420571497191	1853.9668212629422	1989.6287940514617	1877.6758926911132	1942.1742609655382	1925.5251160789908	1968.570801657975	1939.2852529474617	1946.1365275179817	1881.5593997171834	1991.4177599014718	1992.1978857555155
2533.2332541353894	2553.5202380984306	2559.553060334281	2545.1333993843296	2515.422220038255	2519.371291347865	2505.271595788396	2477.6281689582174	2567.230800051112	2452.2570328349475	2445.0197032731935	2461.1912590964944	2605.905609462015	2477.492546750986	2516.755268159514	2551.913570514172	2449.9756633968577	2530.829857102191	2517.0880001847395	2538.897769319909	2486.7771275481973	2417.6707476375286	2519.8768779739557	2566.7428951515194	2590.3105111693094	2524.312969555216	2483.3052605656408	2531.7124145920743	2441.234924735193	2469.4453760476094	2506.5988756166835	2491.0138958306557	2443.9361518519204	2549.989364350014	2465.4397596579033	2559.828664121559	2462.9285199500596	2457.229066236637	2542.3939062480918	2526.397851332963	2548.41514651499	2453.8840381629825	2488.678436313558	2493.6155126205326	2572.9685644581627	2483.519740668121	2464.9893843016916	2534.3339031528567	2463.3349304737158	2494.8812681736977
2830.3560630662873	2940.1525614816114	2861.801642051336	2734.243598220387	2836.521863214836	2901.2277293122456	2930.532417959575	2739.845621165803	2721.179067350538	2911.1765422242784	2797.0561650674645	2697.945789295797	2778.254338923831	2924.2988853683446	2958.064211279844	2812.8580937262777	2719.6247335368785	2858.059659111507	2810.7730581066876	2857.1433957446643	2857.1994681666847	2819.422305693311	2734.520918216271	2758.9248740033077	2829.1480814429738	2871.655246458991	2752.5599977306415	2883.89327075858	2847.568255196739	2863.624968214142	2816.5502104732223	2910.9893845884835	2801.964381954074	2953.1563949079978	3006.402919866163	2806.7634118851884	2917.837005939907	2912.5403906278984	2807.163705079634	2853.3204199455627	2838.608439760332	2693.435957980139	2836.3380741112337	2727.87811578127	2833.495794659093	2784.0822803011324	2777.84098766464	2943.522634470636	2821.890841523169	2683.894218552833
3063.4675412712877	3079.3475199510867	3095.388232051353	3312.340705409096	3060.225268457002	3122.7222415878514	3213.2762583115	2958.3078947757995	2897.419875253739	3257.8709666308664	3448.2363082246748	2988.208141588622	3137.5486093944432	3324.4014218315383	3152.873737677656	3262.3121167592562	2916.8669436019622	3368.336306763217	2930.76455623103	3052.436173092753	3404.828100890574	2967.244644846091	3204.0945858169343	3150.447292928334	2945.043307326286	2956.2296460107873	3136.0102721103885	3057.281815241067	3009.6212538734294	3160.048823978291	3429.4841692969353	2904.664022149614	3134.0345372033607	3245.551705964302	3243.467288583632	3303.3050289116773	3466.1883654614558	2997.534595176398	3405.892744736303	3237.6152909379202	2997.260226893041	2961.027235767013	3330.7594393958366	2911.7004340843564	2899.9740029769378	2903.9279381504402	2849.6982479963813	3019.905340466848	3447.855527643924	3040.5900903627753
3647.248000573757	3846.523084205867	3677.665601782834	3852.734889266187	3679.059580710086	3814.4301526717595	3870.4734999253988	4211.001827187958	3747.954551388566	3682.0751501755885	3698.9962326305867	3915.0833523286738	3824.811884621862	3520.883719333888	3715.126402996753	3571.7040785745767	3375.7412718185055	3936.405175662527	3797.680970395417	3233.2095207468	3684.7609724268623	3960.17873066872	3788.66775884463	3814.650784593675	3488.1810715832867	3668.864652544932	3788.7796139843103	3646.4191478071352	3365.5903382903243	3792.481411728598	3382.602347823663	3567.5243885051204	3541.030663394216	3963.9516522577633	3874.8275818994407	3751.4581398982473	3840.6183533530957	4129.51477653477	4027.7875944938987	3868.387520808439	3870.800814013357	3821.2735859884983	3913.8577620257865	3773.1383463795833	3800.13551166729	3587.6455623734523	3770.7310961044714	3568.381284883298	3902.6773204432056	3523.6934840503504
3910.0639747675846	3698.817867883336	3843.226446973338	4138.671381949767	4159.014535310259	3924.2822447357107	4241.444287962684	3781.957728220306	3898.3358038619785	3992.004035138077	4001.2326829215854	4129.203825529895	3967.8088761365775	3590.787252551193	4110.299492723291	3862.0220561387027	3874.5957834591286	3713.179040072114	4002.9541974057906	4099.790570255151	4207.326632750186	3956.3243087008464	3869.9403290470523	3987.3619522986346	4255.8794112849055	4195.999151779192	3910.3055550227164	4012.94866049385	3793.356630815166	3852.3158337471946	4017.669682265807	3841.2021106986645	3931.7675062996705	3946.9584031457966	4015.4964711901475	3949.6785720824682	4030.495909435822	4111.1779612768105	3799.305340765587	3887.7694659111917	4248.610228966879	3924.8171246243455	3887.543508684953	3934.561379967559	3931.6832566651065	4301.886239617683	3787.1626532631476	3865.0003190711864	3868.2347238465504	3980.796371468884
3917.1229834581045	4321.999144659593	4154.926639916312	4308.010646435857	3796.4837565343023	3996.313020758755	4267.888374622386	3770.199438411751	4061.489398579271	4195.774023352221	4454.111098258949	4337.094570658699	3935.2578388436496	3955.5972793283495	4060.0697029662074	4004.756149891649	4458.108568460057	4060.2505916971577	4284.96858392557	4632.926272256282	4182.031194117283	4148.908252101946	4322.300401152658	3889.7021113190854	4271.213005172909	4333.831461326331	4127.735857770643	4017.674706569031	3771.2795361958106	4565.07861153038	4081.6218533957604	3890.9640452315584	4483.857237692455	4273.83284322897	4091.8455239332798	4034.467616088256	4278.494081592091	4229.975803989071	3941.6263706732484	4315.6814064358805	3952.608866068267	4593.514101431237	3807.8047588529325	4093.8531903059793	3738.644162583822	4117.657320364776	4050.6593642480952	4657.318671925401	4393.622235418735	4212.612030642982
[truncated: 50 more columns]
