# Supplementary material for: Symmetry-adapted Markov state models of closing, opening, and desensitizing in α 7 nicotinic acetylcholine receptors
Source: Nat Commun. 2024 Oct 18;15:9022. doi: 10.1038/s41467-024-53170-z (PMC11489734; doi:10.1038/s41467-024-53170-z)
Supplement: Supplementary file 6 — Source Data [file 41467_2024_53170_MOESM6_ESM.zip › raw_data/fig_6B.csv]

IC1	IC2	weights
-3.2805387317585164	-0.9264664253515187	1.1181629073590449e-05
-3.1275836959339465	-1.3264959422453666	8.91909650214056e-06
-3.3085039325582986	-1.1674984948993279	1.088230149106163e-05
-3.15487713426766	-1.3431399670382382	8.91909650214056e-06
-3.215883416476891	-1.198954147745856	8.55968540687397e-06
-3.276973518181464	-1.1993348377737898	1.017916965496936e-05
-3.4168145773822203	-1.3020562352364498	1.2172928374936339e-05
-3.525950999768937	-1.44805791124748	1.3525470613185039e-05
-3.2978154101814017	-1.2733053658738078	1.017916965496936e-05
-3.3109845303639895	-1.602093119502913	1.1564617373766794e-05
-3.4603013747545246	-1.4363424364762385	1.3525470613185039e-05
-3.1553560310335684	-1.7557638446351138	8.924740710195378e-06
-3.281682607165848	-1.1107790931727537	1.088230149106163e-05
-3.2149472804224453	-1.5776244655942873	9.418560534390055e-06
-3.217390939218397	-1.267776258730811	8.91909650214056e-06
-3.3104397258519582	-1.6442657453125658	1.072138000647776e-05
-3.2794972088824834	-0.9645545199696087	1.1181629073590449e-05
-3.4930206772242975	-1.421727944865458	1.3525470613185039e-05
-3.472142843638992	-1.3290024323768486	1.4114838446327108e-05
-3.3444474675855282	-1.1211911428515902	1.088230149106163e-05
-3.4477407292351234	-1.7682624056148195	1.4049369623755723e-05
-3.291091470018414	-1.421944827085954	9.999341337740893e-06
-3.4457090268368376	-1.7243358471691106	1.4049369623755723e-05
-3.2018868802914553	-1.3185032709650415	8.91909650214056e-06
-3.36507363042861	-1.5400168869144344	1.1564617373766794e-05
-3.5537179369966654	-1.3416828463094554	1.4114838446327108e-05
-3.255708668545934	-1.2749372097191403	1.017916965496936e-05
-3.361572146318803	-1.4117934111610948	1.1757451167952071e-05
-3.2697580599377343	-1.4403731691019144	9.999341337740893e-06
-3.2980334519775476	-1.290112617721186	1.017916965496936e-05
-3.271114631147351	-1.0135953370995963	1.1181629073590449e-05
-3.426319809619915	-1.3472095362532222	1.2172928374936339e-05
-3.2399020624762174	-1.795993918173471	1.0382068121650981e-05
-3.242510866859513	-1.1555331661346129	8.85737308812183e-06
-3.073832847802181	-1.5596412427862534	8.79678524228376e-06
-3.131776392931143	-1.1756610584986045	8.55968540687397e-06
-3.162684482743032	-1.4522081265330888	8.711582867375188e-06
-3.141125651523221	-1.327131160265298	8.91909650214056e-06
-3.075029139869719	-1.4221875586959913	7.88010528950673e-06
-3.191568337483924	-1.0472160717363719	8.85737308812183e-06
-2.9839127429882475	-1.3030222976265604	7.3851023388438265e-06
-3.209099848690184	-1.5536946834128598	9.418560534390055e-06
-3.0245324729786036	-1.6023797662907193	8.79678524228376e-06
-3.19790371010079	-1.5321768063157386	9.418560534390055e-06
-3.2961426439985235	-1.5818014993987677	1.1564617373766794e-05
-3.428866142772685	-1.486135357633581	1.3877575343426616e-05
-3.4158873712018316	-1.3421768737570785	1.2172928374936339e-05
-3.4633170779042506	-1.7298242966919817	1.4049369623755723e-05
-3.4737545380315598	-1.3538235741330178	1.3525470613185039e-05
-3.446876597847039	-1.4728796555436396	1.3877575343426616e-05
-3.48342516515764	-1.1222975554653676	1.2864352872863568e-05
-3.4339575032897742	-1.12457009674489	1.2864352872863568e-05
-3.2593066735788647	-1.2574825364589937	1.017916965496936e-05
-3.370138919104752	-1.1020638025390959	1.088230149106163e-05
-3.2961198183574227	-1.0228072602006477	1.1181629073590449e-05
-3.258747185139073	-1.1615812600550321	1.017916965496936e-05
-3.3718004540567987	-1.315701656976295	1.2172928374936339e-05
-3.2986022993039343	-0.9244681639311483	1.1181629073590449e-05
-3.3439597467821276	-1.1672364375304605	1.088230149106163e-05
-3.331506766050073	-1.063574264811358	1.088230149106163e-05
-3.4428107497407594	-1.1734954019914656	1.3009750774514544e-05
-3.3323975098372625	-1.2427017963523965	1.017916965496936e-05
-3.532144071811341	-1.4738243680360892	1.4867318919075473e-05
-3.395193488831416	-1.1205220158842526	1.088230149106163e-05
-3.3724283704308506	-1.4476794251507168	1.1757451167952071e-05
-3.6207796804632952	-1.598136331111236	1.5034301565849568e-05
-3.3556484361168843	-1.6460449865371218	1.1564617373766794e-05
-3.300476608732633	-1.3976082563082681	9.98439447527818e-06
-3.4003512811718024	-1.3290696310720143	1.2172928374936339e-05
-3.1348889178296773	-1.2875795950441127	8.91909650214056e-06
-3.36200926001985	-1.1508646074786222	1.088230149106163e-05
-3.3449729835817505	-1.296909366057986	1.2172928374936339e-05
-3.4612151828108404	-1.1555560073995572	1.3009750774514544e-05
-3.273951217314046	-1.4252098523011223	9.999341337740893e-06
-3.398054075599936	-1.1501993903536811	1.088230149106163e-05
-3.4069629805106625	-1.1203518723813766	1.088230149106163e-05
-3.4197579087425183	-1.1722036339354531	1.3009750774514544e-05
-3.36663166649428	-0.7729947763988733	9.764179274735717e-06
-3.45202107883107	-0.990879753251314	1.2864352872863568e-05
-3.291169201065114	-0.6355445769958173	9.99197169069609e-06
-3.30502121650144	-1.1919798848773375	1.017916965496936e-05
-3.470682496596991	-0.9992712376461976	1.2864352872863568e-05
-3.4308038138403676	-0.8714451208033682	1.2729498477431793e-05
-3.2480134087100456	-1.5956024618664968	9.418560534390055e-06
-3.516920024891803	-1.3380416561388386	1.4114838446327108e-05
-3.554463723132414	-1.0700872248872455	1.355028133058445e-05
-3.415687488469804	-1.0844462193989564	1.2864352872863568e-05
-3.3622937716730488	-1.243566130218871	1.017916965496936e-05
-3.4387093980922163	-1.017967366682681	1.2864352872863568e-05
-3.4955591270161515	-1.0198754635830467	1.2864352872863568e-05
-3.4731980086189442	-1.1830753608105609	1.3009750774514544e-05
-3.244859229650349	-0.9188757212927987	8.407119553867143e-06
-3.3721239257784643	-0.9712416939090424	1.1181629073590449e-05
-3.4780783564043447	-1.1392590292890943	1.3009750774514544e-05
-3.6700130693593764	-1.2330721715776707	1.493293106719326e-05
-3.51862528341515	-1.3126058880135578	1.4114838446327108e-05
-3.5379643315372418	-1.2141269941616502	1.4184205927129773e-05
-3.3287537785396197	-0.9546430243959957	1.1181629073590449e-05
-3.5753958975537055	-1.1590886349632599	1.4184205927129773e-05
-3.685285385480669	-1.3336468931715275	1.493293106719326e-05
-3.6242325000708693	-1.7815654224375068	1.5080467382162455e-05
-3.5996790676226267	-1.3905685968907666	1.4867318919075473e-05
-3.6135194435238045	-1.3607768889860727	1.4867318919075473e-05
-3.639480536289974	-1.2974331900718707	1.493293106719326e-05
-3.408413545792493	-1.0340249314661998	1.2864352872863568e-05
-3.4287510865959003	-0.8388720586463321	1.2729498477431793e-05
-3.4332212760210377	-1.3006012777291542	1.2172928374936339e-05
-3.279076460983627	-1.432140196400967	9.999341337740893e-06
-3.5548896584005196	-1.3360812098108452	1.4114838446327108e-05
-3.481851363765128	-0.8161231267587705	1.2729498477431793e-05
-3.443574065860508	-1.2400061872696249	1.3009750774514544e-05
-3.357387354210574	-0.8652151222192928	9.764179274735717e-06
-3.6105900163414297	-1.0803236424250606	1.355028133058445e-05
-3.3955242179741663	-0.7722052999377322	9.764179274735717e-06
-3.5191037959969758	-1.0218885900694603	1.355028133058445e-05
-3.470523199536231	-1.8001313645350985	1.4049369623755723e-05
-3.6534925343585165	-1.0787178534317297	1.355028133058445e-05
-3.32735432778773	-1.0058823199289226	1.1181629073590449e-05
-3.5310061963413335	-1.1193610308093556	1.4184205927129773e-05
-3.503962346283343	-0.9690717228651697	1.355028133058445e-05
-3.5906238412127283	-1.0401795514806231	1.355028133058445e-05
-3.441206205358316	-1.53907069332152	1.3877575343426616e-05
-3.5713905304299756	-1.1373294495363175	1.4184205927129773e-05
-3.5091554870385404	-1.0687413613853118	1.2864352872863568e-05
-3.551308115963941	-1.3457535093931927	1.4114838446327108e-05
-3.470443959477576	-1.1800064195930196	1.3009750774514544e-05
-3.489523308883803	-1.0780971837326208	1.2864352872863568e-05
-3.6104653135033886	-1.1414617079978207	1.4184205927129773e-05
-3.464377734375042	-0.8146159794093997	1.2729498477431793e-05
-3.5036380869196178	-1.4502985526404093	1.3525470613185039e-05
-3.5917062257089754	-1.3534927183549526	1.4114838446327108e-05
-3.499992743440285	-0.8389905609827988	1.2729498477431793e-05
-3.642345601455016	-1.2547180826943052	1.493293106719326e-05
-3.234961950042517	-0.9051276246221985	8.407119553867143e-06
-3.4201063978092243	-1.0847545229246796	1.2864352872863568e-05
-3.613049419374381	-1.1285505168253427	1.4184205927129773e-05
-3.4679706558668846	-1.234070489660517	1.3009750774514544e-05
-3.4869335931627785	-1.1418631992759087	1.3009750774514544e-05
-3.593006291130686	-1.3607281193592298	1.4867318919075473e-05
-3.569477897452038	-1.03114208333578	1.355028133058445e-05
-3.5257232881639764	-1.5193228662518639	1.3877575343426616e-05
-3.3999330103050167	-0.8007895786695616	1.2729498477431793e-05
-3.408080376271417	-1.0595525135271175	1.2864352872863568e-05
-3.484608731948914	-1.3307368342636519	1.4114838446327108e-05
-3.3576171342182795	-1.063393879839299	1.088230149106163e-05
-3.4314549446689906	-1.3324230591541073	1.2172928374936339e-05
-3.5410284531160867	-1.4715765035663355	1.4867318919075473e-05
-3.4731509202517046	-1.1176987790181572	1.2864352872863568e-05
-3.3410547488155586	-0.9089278897265988	1.1181629073590449e-05
-3.5462673473615265	-1.238028709696871	1.4114838446327108e-05
-3.4073063865790454	-1.4766346486617938	1.1757451167952071e-05
-3.2933974405909545	-1.1434611541518998	1.088230149106163e-05
-3.4710537232167105	-1.4573771884336755	1.3525470613185039e-05
-3.251472884687187	-1.0206799720669164	8.407119553867143e-06
-3.2629573304150536	-0.6747440681429934	9.99197169069609e-06
-3.288133270598907	-0.9650306357692532	1.1181629073590449e-05
-3.3650367892845177	-1.0377268993832922	1.1181629073590449e-05
-3.329116934162259	-0.8230256027538417	9.764179274735717e-06
-3.1321162285626185	-0.6853268893719676	8.420988170085835e-06
-3.2532508769506743	-1.0833924270592092	8.85737308812183e-06
-3.2454013038553713	-1.2399948050871783	1.017916965496936e-05
-3.3626397755447126	-1.1388970363729831	1.088230149106163e-05
-3.11676822792377	-1.1166656084859308	7.713865467408215e-06
-3.5060520035613294	-1.1295985773603308	1.2864352872863568e-05
-3.4095214625784362	-1.139834075027931	1.3009750774514544e-05
-3.295044716422093	-1.4419166412348323	9.999341337740893e-06
-3.365166179176913	-1.0747373315203783	1.088230149106163e-05
-3.58646619550767	-1.3324160452938503	1.4114838446327108e-05
-3.3302693580667055	-0.968166125334058	1.1181629073590449e-05
-3.5063344666804186	-1.042982418903198	1.2864352872863568e-05
-3.458314462889044	-0.9133656754084449	1.2729498477431793e-05
-3.4776053546735137	-0.7971367852270719	1.2729498477431793e-05
-3.470959434741506	-0.8910206888797112	1.2729498477431793e-05
-3.4700413115363506	-0.9380970511755794	1.2729498477431793e-05
-3.751583260145411	-0.8376836226862827	1.355028133058445e-05
-3.5584515882733907	-0.958171019395595	1.355028133058445e-05
-3.6384563673459036	-1.3056499460261861	1.493293106719326e-05
-3.5097226246435875	-1.0352307360651294	1.2864352872863568e-05
-3.5632878178953176	-1.0704684140363243	1.355028133058445e-05
-3.569610675109431	-1.2414134376920898	1.4184205927129773e-05
-3.370116968898164	-1.1682862519949397	1.088230149106163e-05
-3.417637395323939	-0.8882538868576738	1.2729498477431793e-05
-3.5204824438971167	-1.2606894262863595	1.4114838446327108e-05
-3.3801331015919507	-1.0438800440067628	1.2864352872863568e-05
-3.499557486711245	-1.233266962357114	1.3009750774514544e-05
-3.4256393611249583	-1.2221391958497758	1.3009750774514544e-05
-3.5921032863943836	-1.2173624174926343	1.4184205927129773e-05
-3.548259539621264	-1.096808262692941	1.4184205927129773e-05
-3.6151145681284467	-1.3833564439670847	1.4867318919075473e-05
-3.6161991745668307	-1.070171381022718	1.355028133058445e-05
-3.4991406744074665	-1.1632782726455528	1.3009750774514544e-05
-3.490896424726715	-1.143160926572391	1.3009750774514544e-05
-3.466831090051271	-0.9600982728765701	1.2729498477431793e-05
-3.546131552131568	-1.3223635044517639	1.4114838446327108e-05
-3.470075870062662	-0.6506020177976102	9.99197169069609e-06
-3.4744935677500663	-1.2631454133800941	1.3009750774514544e-05
-3.391006178869344	-1.3961966090997295	1.1757451167952071e-05
-3.3411441245850018	-0.9721116439057599	1.1181629073590449e-05
-3.3950649086779734	-1.0978424707355796	1.088230149106163e-05
-3.707880716380925	-1.2921158134341166	1.493293106719326e-05
-3.4121805980448365	-0.8541044335608249	1.2729498477431793e-05
-3.5313257393525657	-1.4734470836930387	1.4867318919075473e-05
-3.6232639254471346	-1.110891541555826	1.4184205927129773e-05
-2.8002841673137913	-0.6048845959002072	6.075724910406751e-06
-2.9242482716295286	-0.6920634734260885	7.017355089473043e-06
-2.94419820761238	-1.1630372171870436	6.475581238768014e-06
-3.005187931718813	-1.4906380675477788	7.88010528950673e-06
-2.876749951015048	-1.1390665698949376	6.475581238768014e-06
-3.121900728005616	-0.8718411464833252	8.06826962989994e-06
-3.027669938357228	-0.6754732283221241	7.489698568850515e-06
-2.879744892762415	-0.8991813630869995	6.586299605487158e-06
-2.9387742239457753	-0.843585818649047	6.586299605487158e-06
-2.8631423623261307	-0.24642109872448775	7.184057784798702e-06
-3.0990357169355667	-0.6170160442547495	7.489698568850515e-06
-3.0215838669482844	-0.6417955739800267	7.489698568850515e-06
-2.9933450891295066	-0.2687832448009449	7.613487537961921e-06
-3.1111969783116056	-0.4347142775549244	7.723728684440665e-06
-3.1908792388974487	-0.5435524603230344	8.481998773357141e-06
-2.994500842287249	-0.1847377846129611	8.332109570549991e-06
-2.8488427622713535	-0.10089700438851795	7.298332800807732e-06
-2.9761753032509373	-0.38549997043572237	7.613487537961921e-06
-3.0675614399291464	-0.44021711396613256	7.723728684440665e-06
-2.922896738572496	-0.30238055267166286	7.613487537961921e-06
-2.8700567515439777	-0.1705848515900658	7.184057784798702e-06
-3.144552715713032	-0.6533636737790186	8.420988170085835e-06
-2.9077884186060676	-0.432428785559105	7.005846264520277e-06
-3.1906085660250647	-0.6733896715286054	8.420988170085835e-06
-2.9301285997193856	-0.6393824148378959	7.24056847218931e-06
-3.123536969293041	-0.5986691325731198	7.489698568850515e-06
-3.389606177156725	-1.0731984601785074	1.2864352872863568e-05
-3.2175009396140783	-0.9110287560700023	8.407119553867143e-06
-3.16545551151275	-0.8377959460948721	8.06826962989994e-06
-3.145648132001451	-0.826438485228668	8.06826962989994e-06
-3.216930462586924	-0.16251371317362484	1.011134525051032e-05
-3.337940118708808	-0.7323255616269649	9.99197169069609e-06
-3.2508227412076636	-0.48884340147938565	8.481998773357141e-06
-3.2193360227076795	-0.11120439904000837	1.011134525051032e-05
-3.280548340898413	-0.34260530616691454	9.711957143811714e-06
-3.2495907912699504	-0.5488141624320676	8.481998773357141e-06
-3.188932501679867	-0.7188416078144767	8.420988170085835e-06
-3.1491904835633555	-0.24310264242553542	8.83447485602061e-06
-3.2341385768703583	-0.9127897739962114	8.407119553867143e-06
-3.1291875436716	-0.5231842333544635	8.481998773357141e-06
-3.1027442740479345	-0.5628790883361061	8.481998773357141e-06
-3.317068863116516	-0.46554008372542316	9.711957143811714e-06
-3.1487368080956952	-0.1835256156263229	8.332109570549991e-06
-3.2588138210208464	-1.1013485426762106	8.85737308812183e-06
-3.1315027829386475	-0.003788581045750101	8.332109570549991e-06
-3.135156603437066	-0.6377794324776007	8.420988170085835e-06
-3.2400590876662756	-0.8634727304480364	9.764179274735717e-06
-3.218747025843906	-0.7178157393912803	8.420988170085835e-06
-3.213355709619677	-0.8425949837408108	8.06826962989994e-06
-3.1025331968882255	-0.5130277328425404	7.723728684440665e-06
-2.9458069023791644	-0.21273765867102054	7.184057784798702e-06
-3.080428988409875	-0.7125331394225529	7.489698568850515e-06
-3.13894858166457	-0.3687758157409128	8.83447485602061e-06
-3.1918682542490195	-0.653013363904309	8.420988170085835e-06
-3.0428765184732263	-0.754912566119003	7.494274974407225e-06
-3.0405555122086887	-0.30956344378583345	7.613487537961921e-06
-3.114548663334269	-0.7902412157832149	8.06826962989994e-06
-3.024347652380352	-0.3939771154309934	7.723728684440665e-06
-3.18219227463552	-0.9250683897212773	8.407119553867143e-06
-3.212303425668778	-0.7234504740688646	8.420988170085835e-06
-3.2096619742141432	-0.863598889564202	8.06826962989994e-06
-3.01183543250755	-0.8385910260618403	7.494274974407225e-06
-3.1552631134741373	-0.5063882465880196	8.481998773357141e-06
-2.950564923273552	-0.5720488358463292	7.24056847218931e-06
-2.948502510470649	-0.65945775948038	7.017355089473043e-06
-3.0246255808906364	-0.8137143283006188	7.494274974407225e-06
-3.12908164622861	-0.7690493558448629	8.06826962989994e-06
-3.189122168923599	-0.4418836316308967	8.481998773357141e-06
-3.1091627664631565	-0.8561922404450755	8.06826962989994e-06
-3.0407694152176905	-0.5400939982065405	7.723728684440665e-06
-2.856131610998097	-0.21670186415183443	7.184057784798702e-06
-2.904759113839334	-0.30161894836855563	7.613487537961921e-06
-3.073594763543093	-0.26394973812902167	8.83447485602061e-06
-2.981057205270146	-0.48272686637351814	7.723728684440665e-06
-2.877217108747991	-0.4017936847176092	7.005846264520277e-06
-3.1377559074537613	-0.2782576005880957	8.83447485602061e-06
-2.9521299401244048	-0.2572046992986936	7.613487537961921e-06
-2.7697712735948063	-0.5778934070993338	6.075724910406751e-06
-2.877524708551678	-0.7182460028598816	7.017355089473043e-06
-3.046481995143963	-0.4606959784291713	7.723728684440665e-06
-3.136559572638817	-0.3653468555970797	8.83447485602061e-06
-2.750063585135299	-0.23209576116300043	6.452412619317592e-06
-3.136470274256711	-0.6171337250187051	8.420988170085835e-06
-2.9981967813699275	-0.41479328367835966	7.723728684440665e-06
-3.1996589775776094	-0.7116793344671437	8.420988170085835e-06
-3.057235684174692	-0.6741729240120531	7.489698568850515e-06
-3.0955701417300356	-0.7660247321850485	7.494274974407225e-06
-3.042027291438551	-0.3930165576863359	7.723728684440665e-06
-2.809856041571865	-0.31917299278365674	6.481964881086044e-06
-2.87403873955906	-0.4083051112513492	7.005846264520277e-06
-2.800367839478116	-0.49850361813549815	6.230518412146829e-06
-3.0130480820780674	-0.46214472130632417	7.723728684440665e-06
-3.0690877716314757	-0.9665536594522481	7.552909308303955e-06
-3.0415400432312705	-0.6731947413558559	7.489698568850515e-06
-3.086729183745384	-0.7648413155906137	7.494274974407225e-06
-3.032168941542296	-0.8524416560237285	7.494274974407225e-06
-3.041540039174719	-0.6093083479809364	7.489698568850515e-06
-2.842144531842672	-0.47348781769846454	6.230518412146829e-06
-2.8639875294780963	-0.6172936567723237	7.24056847218931e-06
-2.963207740541429	-0.6173028813147593	7.24056847218931e-06
-2.973307190461742	-0.5215149886224884	7.24056847218931e-06
-2.85523431633468	-0.5272366419116833	7.24056847218931e-06
-2.7959552232130194	-0.45204985419337224	6.230518412146829e-06
-2.9307207071585513	-0.27904800634077354	7.613487537961921e-06
-3.1024114706279313	-0.4148571579347329	7.723728684440665e-06
-3.086196705912803	-0.875741549471827	7.552909308303955e-06
-3.203218734585259	-1.0701032098359653	8.85737308812183e-06
-3.0378091201000412	-1.163183945432442	7.59591894416567e-06
-3.1285939276747197	-0.8725298291083503	8.06826962989994e-06
-3.0163838297306746	-1.1154747124873536	7.59591894416567e-06
-3.048372405843458	-0.961795881300535	7.552909308303955e-06
-3.0841937777281183	-1.524524916159922	8.79678524228376e-06
-3.116074997561785	-1.0025774437479797	7.713865467408215e-06
-3.0797826797966072	-0.7968411441811387	7.494274974407225e-06
-3.041644069746934	-0.9368535274809309	7.552909308303955e-06
-3.0635248054755335	-0.7830618175262838	7.494274974407225e-06
-3.068206576502906	-0.7487848913159836	7.494274974407225e-06
-2.8155821952368587	-0.17801992109949577	7.184057784798702e-06
-3.0772962186109556	-1.1109789733522695	7.713865467408215e-06
-3.001901326811372	-1.6704025576797248	8.206895878405224e-06
-3.167688850163712	-1.259014497294151	8.91909650214056e-06
-3.355678880580549	-1.5413495637365389	1.1564617373766794e-05
-3.071743633379789	-0.94287982322054	7.552909308303955e-06
-3.088773482886174	-1.47172384259161	8.711582867375188e-06
-3.13229565191555	-1.3575869214325458	8.160645855471587e-06
-3.2304845252121	-1.479982525364825	9.999341337740893e-06
-3.3420155889323	-1.6392236073440476	1.1564617373766794e-05
-2.936368361693839	-1.2517326606802595	7.3851023388438265e-06
-3.349717527142261	-1.3448171284650239	1.2172928374936339e-05
-3.226888946191283	-1.3878155262215137	9.98439447527818e-06
-3.1396664566498007	-1.5389700949681713	8.79678524228376e-06
-3.3594520059420225	-1.3600624464865627	1.2172928374936339e-05
-3.2249695900035897	-1.4570132279415189	9.999341337740893e-06
-3.2951236852142407	-1.7219520435973978	1.072138000647776e-05
-3.4020370714858816	-1.4555091394186166	1.1757451167952071e-05
-3.3991634137552786	-1.5178292128697197	1.1564617373766794e-05
-3.43915541421651	-1.5591459698926067	1.3877575343426616e-05
-3.228161327271616	-1.4191498290612972	9.999341337740893e-06
-3.2008166315934306	-1.4467048784895842	8.711582867375188e-06
-3.3525401964461583	-1.5866655715325337	1.1564617373766794e-05
-3.223066398895451	-1.5017941253452	9.999341337740893e-06
-3.350702422382264	-1.906449141041795	1.2209519157332148e-05
-3.164809324672416	-1.6152432848223481	9.229309455509243e-06
-3.278132888101876	-1.8118911604229135	1.0382068121650981e-05
-3.2135082697370976	-1.612613137927459	9.418560534390055e-06
-3.1391661936654596	-1.3358293129088168	8.91909650214056e-06
-3.288598020441267	-2.0333314167594545	1.2702584198658973e-05
-3.1661898878296704	-1.2728683364415512	8.91909650214056e-06
-3.3246570155239974	-1.312750764893613	1.2172928374936339e-05
-3.3014584072605944	-1.23716020442498	1.017916965496936e-05
-3.5905322436560447	-1.3352129067096385	1.4114838446327108e-05
-3.3282107226900566	-1.203733748777181	1.017916965496936e-05
-3.2949951278023835	-1.0981984028948075	1.088230149106163e-05
-3.301084133025114	-1.1581030956321339	1.088230149106163e-05
-3.395683471964764	-1.6431802368323107	1.1564617373766794e-05
-3.249088389785503	-1.4096951821312937	9.98439447527818e-06
-3.339726632804399	-1.6956454155668044	1.1873505466514403e-05
-3.521368247026664	-1.2899011859528684	1.4114838446327108e-05
-3.143239297603959	-1.2141391907046626	8.55968540687397e-06
-3.2481278486330507	-1.40592152695943	9.98439447527818e-06
-3.1759820966060035	-1.3670731001054015	8.91909650214056e-06
-3.3745690599206632	-1.460554375168523	1.1757451167952071e-05
-3.0713966401203985	-1.1959126725118892	8.100908179142057e-06
-3.1843421522670745	-1.3679013949889693	8.91909650214056e-06
-3.1711053875100412	-1.4400123860455665	8.711582867375188e-06
-3.144094131356399	-1.149369146177583	8.55968540687397e-06
-3.2044598329391496	-1.24018042484773	8.55968540687397e-06
-3.3047620981415875	-1.708476913596008	1.072138000647776e-05
-3.2033287426257826	-1.3777162245596979	8.91909650214056e-06
-3.1322221690194785	-1.1267555777892182	7.713865467408215e-06
-3.2258499226514696	-1.554946323283251	9.418560534390055e-06
-3.2196854124633107	-1.435937265574471	9.999341337740893e-06
-2.981105123356854	-1.4012081073738587	7.88010528950673e-06
-3.2562528114434866	-1.6624881064472292	1.072138000647776e-05
-3.1430447978639964	-1.4845160762352905	8.711582867375188e-06
-3.0743471401590794	-1.6090316334878936	8.79678524228376e-06
-3.128202121596778	-1.505044594756126	8.79678524228376e-06
-3.313250565060656	-1.5508572492847919	1.1564617373766794e-05
-3.2049706044182438	-1.4631366166573243	8.711582867375188e-06
-3.083894184300246	-1.196318734393143	8.100908179142057e-06
-3.2813902138259206	-1.5793035034900142	9.418560534390055e-06
-3.176734367344155	-1.1816747154669947	8.55968540687397e-06
-3.122737044950749	-1.1851821099585946	8.100908179142057e-06
-3.031361352301584	-1.2707949012873583	7.3851023388438265e-06
-3.2105779241840815	-1.7456627093039923	1.0382068121650981e-05
-3.2180373468608883	-1.648224142284715	1.072138000647776e-05
-3.1406055008674696	-1.6012645217360824	9.229309455509243e-06
-3.08989340938048	-1.6055559295444297	8.79678524228376e-06
-3.3609793293730985	-1.3034846507918552	1.2172928374936339e-05
-3.129516178137404	-1.7432957710608123	8.924740710195378e-06
-3.132075646866748	-1.597082356014535	8.79678524228376e-06
-3.119815163141796	-1.8469702997263526	8.924740710195378e-06
-3.1307149968169172	-1.5441801086608424	8.79678524228376e-06
-3.0903639302234414	-1.6278983543348706	9.229309455509243e-06
-3.072844523841118	-1.7284621240310667	8.206895878405224e-06
-3.3381232408749524	-1.9063333972324468	1.2209519157332148e-05
-3.0778830108032795	-1.708881828894935	8.206895878405224e-06
-3.2452274717550154	-1.9045551290447207	1.0516924020384371e-05
-3.1938794756729187	-1.5635485901940254	9.418560534390055e-06
-3.1164487196425497	-1.4209198558686587	8.711582867375188e-06
-3.2881070119265154	-1.6616065243344347	1.072138000647776e-05
-3.294046855344549	-1.4452585573713255	9.999341337740893e-06
-3.0717288200720034	-1.6126432095374514	8.79678524228376e-06
-3.229505154242854	-1.7093483596877685	1.072138000647776e-05
-3.334630756749304	-1.4794264197461942	1.1757451167952071e-05
-3.4044360781549114	-1.8392739203460875	1.2209519157332148e-05
-3.241604107892588	-1.9355714512931272	1.0516924020384371e-05
-3.042994269352151	-1.2550183460701712	7.3851023388438265e-06
-3.3576156424143417	-1.8474680173707423	1.2209519157332148e-05
-3.353150445780858	-1.4924642569364983	1.1757451167952071e-05
-3.1685815455011737	-1.2942850318977634	8.91909650214056e-06
-3.162877447405142	-1.8333815050484659	8.924740710195378e-06
-3.3013367513915126	-1.8484363374325739	1.2209519157332148e-05
-3.251623783844064	-1.8716160611582282	1.0516924020384371e-05
-3.3492395374122843	-2.139010723631614	1.2837907625265395e-05
-3.0230833648372393	-1.852431105546638	8.042240537769877e-06
-3.2694996288740663	-1.8643341919124987	1.2209519157332148e-05
-3.2842013142899	-2.2438220596217553	1.2837907625265395e-05
-3.214352687565786	-1.8888677411756167	1.0516924020384371e-05
-3.188142180926929	-1.709479101471691	9.229309455509243e-06
-3.291701272681805	-1.9573155531278843	1.2702584198658973e-05
-3.2220129024988813	-1.648006028448726	1.072138000647776e-05
-3.2510539320284115	-1.2111767486449185	1.017916965496936e-05
-3.106045782022834	-1.5534043023494144	8.79678524228376e-06
-3.3236594238191084	-1.8001938160005022	1.2209519157332148e-05
-3.3615547313817213	-2.041111431396243	1.2702584198658973e-05
-3.2110981313408784	-1.7108015073982688	1.0382068121650981e-05
-3.3573036936815317	-1.8510424658738525	1.2209519157332148e-05
-3.351009852628165	-1.6528372486257696	1.1873505466514403e-05
-3.2798006876371577	-1.972736160370618	1.2702584198658973e-05
-3.26290011952145	-1.8683366512564075	1.0516924020384371e-05
-3.2034164348470027	-2.2146706121622772	1.2837907625265395e-05
-3.005556746665034	-2.03922482403226	8.767679486329262e-06
-3.344912670446468	-1.8842102950117319	1.2209519157332148e-05
-3.2834559081557666	-1.880617708199199	1.2209519157332148e-05
-3.188579785374747	-1.8387683793360121	1.0382068121650981e-05
-3.3164810575248493	-1.7707713828761675	1.1873505466514403e-05
-3.333715149390825	-2.362031817183911	1.2460261108943152e-05
-3.25104136719051	-1.6766382861641504	1.072138000647776e-05
-3.4911489977984775	-2.0950475291387556	1.4126168057150095e-05
-3.328155820728778	-2.070100267774281	1.2702584198658973e-05
-3.285109914289374	-2.1793850635302614	1.2837907625265395e-05
-3.1744449644236368	-1.8534091454630548	8.924740710195378e-06
-3.296736137923995	-1.6871828663203987	1.072138000647776e-05
-3.158292784664053	-2.1294101995379524	9.352600801171249e-06
-3.171890037581877	-1.7777254653106138	8.924740710195378e-06
-3.2083740875250872	-1.90184536096633	1.0516924020384371e-05
-3.2679890684163047	-2.4085398108738794	1.2460261108943152e-05
-3.6037906453726145	-2.152316298539428	1.5173777562763251e-05
-3.227678327460848	-2.2022520424771272	1.2837907625265395e-05
-3.141094822391131	-1.622689775530594	9.229309455509243e-06
-3.406245156017982	-2.169274493118337	1.4126168057150095e-05
-3.4716940445309747	-2.4884981401991326	1.410978823592532e-05
-3.3869947394577293	-2.4144333054575657	1.2460261108943152e-05
-3.293976813599534	-2.094681651296254	1.2702584198658973e-05
-3.2177826767645117	-2.3767342861209757	1.2460261108943152e-05
-3.2633103059291066	-2.1616496683176387	1.2837907625265395e-05
-3.2923063391969487	-2.1183754380669337	1.2702584198658973e-05
-3.2602194706517063	-1.9778775371773647	1.0516924020384371e-05
-3.181257632235556	-1.9091350864478431	1.0516924020384371e-05
-3.3598651319372683	-2.036164889756302	1.2702584198658973e-05
-3.2545617945976444	-2.029689677260088	1.2702584198658973e-05
-3.3779811316082533	-1.9589912642059795	1.3945590148219609e-05
-3.2632486637022042	-1.9117906636660638	1.0516924020384371e-05
-3.2828408256251715	-1.9090987587366453	1.0516924020384371e-05
-3.3448362757638748	-2.387002029137747	1.2460261108943152e-05
-3.138084813306207	-1.9656744165584525	8.767679486329262e-06
-3.3023721642052846	-1.8335063765904906	1.2209519157332148e-05
-3.174437170392938	-1.990206767871688	1.0516924020384371e-05
-3.2153710767422	-2.2848321865559393	1.2837907625265395e-05
-3.3912829069374557	-2.075246753296759	1.2702584198658973e-05
-3.2600510469576363	-1.8220646655139099	1.0382068121650981e-05
-3.2531554077832734	-2.445209962652553	1.2460261108943152e-05
-3.3598893558104157	-1.9513184336546172	1.2702584198658973e-05
-3.171174084619496	-2.29678183680019	8.522115129541292e-06
-3.3807827929852032	-2.065575648786923	1.2702584198658973e-05
-3.3805232812697668	-2.2600214787010025	1.2837907625265395e-05
-3.282250485144909	-2.4033415466858647	1.2460261108943152e-05
-3.2656429412395265	-2.6063954070033706	1.3427259398655102e-05
-3.3251665091230773	-2.437699423699117	1.2460261108943152e-05
-3.267730881462219	-2.732391376763071	1.3427259398655102e-05
-3.451107456676099	-2.478442597876009	1.410978823592532e-05
-3.376051534491264	-2.5186742638979656	1.2460261108943152e-05
-3.4169479084403935	-2.1148447031304003	1.4126168057150095e-05
-3.2293390502229045	-1.843738856861389	1.0382068121650981e-05
-3.438891216615817	-2.041135289706215	1.3945590148219609e-05
-3.332077022113059	-2.0628239864595486	1.2702584198658973e-05
-3.3491409546306943	-2.3301516690770523	1.2460261108943152e-05
-3.1997042944242122	-2.1857698049864833	1.2837907625265395e-05
-3.3522434268861785	-1.9881351630683	1.2702584198658973e-05
-3.413827298496253	-2.761677097886377	1.3427259398655102e-05
-3.446529440477052	-2.2082375338102747	1.4126168057150095e-05
-3.4194423289041684	-2.433976642941885	1.410978823592532e-05
-3.4900150717964697	-2.692622332482036	1.3427259398655102e-05
-3.5458993817741757	-2.249310476688263	1.5173777562763251e-05
-3.661181109866384	-2.3648347274239314	1.5173777562763251e-05
-3.6273722682044323	-2.5078923075253825	1.410978823592532e-05
-3.416730636122926	-2.490469667215286	1.410978823592532e-05
-3.466196623828279	-2.5474612471738673	1.3427259398655102e-05
-3.3982720519862566	-2.3235808707878314	1.410978823592532e-05
-3.506387485182693	-2.090380407197467	1.4126168057150095e-05
-3.470733711884404	-2.2350973770319733	1.4126168057150095e-05
-3.3120224943442897	-2.3845680575925607	1.2460261108943152e-05
-3.321000933848759	-2.250554964227183	1.2837907625265395e-05
-3.48221565066227	-2.016091988974237	1.3945590148219609e-05
-3.318408446730083	-2.075319680529551	1.2702584198658973e-05
-3.4763490047045824	-1.891392285059762	1.3945590148219609e-05
-3.3507478993532587	-2.120443643956648	1.2702584198658973e-05
-3.4239925544877106	-2.3592191608609814	1.410978823592532e-05
-3.3218398306753336	-2.3590400639043505	1.2460261108943152e-05
-3.329430172409898	-2.035668402608103	1.2702584198658973e-05
-3.3182405847110457	-1.9912721287526787	1.2702584198658973e-05
-3.361102624657799	-2.103234404031464	1.2702584198658973e-05
-3.2890870287867537	-2.19499311122033	1.2837907625265395e-05
-3.4995338864901138	-1.9554465091042905	1.3945590148219609e-05
-3.415532780268701	-1.9905278887672262	1.3945590148219609e-05
-3.29839143141983	-1.9585874911527321	1.2702584198658973e-05
-3.3920763607175877	-1.7838460212260128	1.1873505466514403e-05
-3.3771869648345474	-1.7720166329996951	1.1873505466514403e-05
-3.30505133546288	-1.813444612046613	1.2209519157332148e-05
-3.2421012222220584	-1.800592922902285	1.0382068121650981e-05
-3.1997972571369395	-2.084101535686695	9.352600801171249e-06
-3.309188930516731	-1.8629989893270962	1.2209519157332148e-05
-3.3825287963995434	-1.8445109255595205	1.2209519157332148e-05
-3.233203456029008	-2.2504165547320927	1.2837907625265395e-05
-3.451650983919273	-2.1279411936252917	1.4126168057150095e-05
-3.533552919313313	-2.270267536912239	1.5173777562763251e-05
-3.4530054227538285	-2.418574461663127	1.410978823592532e-05
-3.116633009551251	-1.5951627879260695	8.79678524228376e-06
-3.3494142080998937	-2.1116278876857972	1.2702584198658973e-05
-3.4309537691835934	-1.7867877932930374	1.4049369623755723e-05
-3.267822981835344	-2.1866571776796864	1.2837907625265395e-05
-3.409290764153774	-2.4827824958237104	1.410978823592532e-05
-3.35689223352185	-1.8145939489581364	1.2209519157332148e-05
-3.4425098939185492	-1.9214960625364208	1.3945590148219609e-05
-3.28850765405081	-1.6077817980983196	1.072138000647776e-05
-3.4792887383078006	-2.180472119577675	1.4126168057150095e-05
-3.281792032144622	-2.388717059173173	1.2460261108943152e-05
-3.3419537162052824	-2.022815891920855	1.2702584198658973e-05
-3.4466973354038766	-2.300202925333057	1.410978823592532e-05
-3.1804419569804434	-1.8281388215593077	8.924740710195378e-06
-3.4636281023414353	-1.847115686095051	1.4049369623755723e-05
-3.4112165447921443	-1.9205831700009721	1.3945590148219609e-05
-3.3385387627968686	-1.796538832810713	1.2209519157332148e-05
-3.3997962653042295	-1.7853607502336648	1.4049369623755723e-05
-3.299193240617005	-1.4964399603987832	9.999341337740893e-06
-3.560466887309768	-1.9331597830253813	1.549509090460457e-05
-3.302362411735565	-1.9643138550002237	1.2702584198658973e-05
-3.3059832757529466	-1.806541912396745	1.0382068121650981e-05
-3.292277899879591	-1.9503362786384173	1.0516924020384371e-05
-3.1864508009339145	-1.8507005522789755	1.0516924020384371e-05
-3.5387304740764147	-2.1618282412223944	1.4126168057150095e-05
-3.316695399532672	-1.7510111216137507	1.1873505466514403e-05
-3.4676349594458635	-2.01951597977328	1.3945590148219609e-05
-3.516295443431741	-2.003188086921991	1.3945590148219609e-05
-3.5557683860365827	-1.6469808600809719	1.5255577293074764e-05
-3.3506569937197903	-1.916776496000256	1.2209519157332148e-05
-3.2258001547122124	-1.5836886444818945	9.418560534390055e-06
-3.550878339495989	-1.758404270666902	1.5255577293074764e-05
-3.3187143390303318	-1.8797037593577617	1.2209519157332148e-05
-3.2749038774087014	-2.0786337336398746	1.2702584198658973e-05
-3.311436918150409	-2.033563505344728	1.2702584198658973e-05
-3.1957574031144924	-2.1461835406527743	9.352600801171249e-06
-3.1515215676771957	-2.041705747222919	9.352600801171249e-06
-3.286749680456934	-1.968947265899276	1.2702584198658973e-05
-3.392892933509085	-1.994899069658117	1.2702584198658973e-05
-3.4116476466693775	-1.8121178077138902	1.4049369623755723e-05
-3.1487820856448203	-1.664173470899823	9.229309455509243e-06
-3.3756890228840644	-2.076271631956544	1.2702584198658973e-05
-3.2629531898587514	-2.331958059522294	1.2460261108943152e-05
-3.234598573842666	-1.972688365324474	1.0516924020384371e-05
-3.403929557607116	-1.8998121882940158	1.2209519157332148e-05
-3.230906905038189	-1.7154140653455925	1.0382068121650981e-05
-3.248930006143546	-1.6608105982779249	1.072138000647776e-05
-3.170385331558262	-1.7208896959605895	9.229309455509243e-06
-3.3881662990734345	-1.9958109005821276	1.2702584198658973e-05
-3.467068914104992	-1.8027097850584348	1.4049369623755723e-05
-3.371139705717306	-1.942126087722523	1.2209519157332148e-05
-3.338195644158384	-1.6073747272768082	1.1564617373766794e-05
-3.3517881873856776	-1.8601872810787785	1.2209519157332148e-05
-3.315761596906499	-1.7662845464212307	1.1873505466514403e-05
-3.226966755817468	-1.9013506124000776	1.0516924020384371e-05
-3.4530551331482275	-2.0283950022748938	1.3945590148219609e-05
-3.2672790315788482	-1.7307626169799513	1.0382068121650981e-05
-3.3215966928841003	-1.5553207070968704	1.1564617373766794e-05
-3.443858188116383	-1.937036890880389	1.3945590148219609e-05
-3.3198048956990194	-1.4828198441747582	9.999341337740893e-06
-3.2725371265651475	-1.642368343471412	1.072138000647776e-05
-3.2835076358473367	-1.748944868985678	1.0382068121650981e-05
-3.3183691755394302	-1.7655644007534592	1.1873505466514403e-05
-3.2254927768978483	-1.7368676652615354	1.0382068121650981e-05
-3.5200723619224275	-1.8324418578195603	1.5080467382162455e-05
-3.5188464272387465	-2.0866127878514935	1.4126168057150095e-05
-3.512204314426013	-1.93515977589717	1.3945590148219609e-05
-3.332462018192435	-1.8151146211105535	1.2209519157332148e-05
-3.4022453526680314	-1.8213267743933308	1.2209519157332148e-05
-3.2748157549223453	-1.2711003953860778	1.017916965496936e-05
-3.2418592689236316	-1.3914604827081907	9.98439447527818e-06
-3.3495702912015872	-1.4025440619529719	1.1757451167952071e-05
-3.433169776606002	-1.7245428267496126	1.1873505466514403e-05
-3.431987745356465	-1.6729307956404407	1.4054366337671229e-05
-3.4512615348321876	-1.7257163980973025	1.4049369623755723e-05
-3.347584449765626	-1.5335779297851153	1.1564617373766794e-05
-3.1870751591103925	-1.3669453797090312	8.91909650214056e-06
-3.340324163264471	-1.8550585798085484	1.2209519157332148e-05
-3.2765695257121297	-2.1010785792431625	1.2702584198658973e-05
-3.4476379902307306	-1.7312573928504387	1.4049369623755723e-05
-3.529374671334694	-1.7594549888713382	1.4049369623755723e-05
-3.5017876556052228	-1.3786661113654	1.3525470613185039e-05
-3.2548923383366297	-0.9421165199936424	8.407119553867143e-06
-3.158916193681806	-1.0664250989777435	7.713865467408215e-06
-3.1843065222043725	-1.404462958515435	8.711582867375188e-06
-3.221673357247349	-1.2191315079363823	8.55968540687397e-06
-3.1510782504245243	-1.0544186172967722	7.713865467408215e-06
-3.0578870293935085	-1.0679167367521774	7.713865467408215e-06
-3.068900565872142	-0.9050037959490941	7.552909308303955e-06
-3.179282569875478	-1.6371923369712587	9.229309455509243e-06
-3.1788965898387467	-1.3854387752288562	8.711582867375188e-06
-3.314124176354078	-1.2455147465215985	1.017916965496936e-05
-3.356673619974182	-1.5809191983049413	1.1564617373766794e-05
-3.2631668752344174	-1.1838510603476768	1.017916965496936e-05
-3.244868392651951	-1.1846382432795122	8.55968540687397e-06
-3.2786662901077044	-1.1046510505628158	1.088230149106163e-05
-3.46151863208929	-1.1374403543283167	1.3009750774514544e-05
-3.130399533043716	-1.0391437335770184	7.713865467408215e-06
-3.376411792062579	-1.1669139208251307	1.088230149106163e-05
-3.195474125506289	-0.9681694701523795	8.407119553867143e-06
-3.3967168619040646	-0.9008461756753455	1.2729498477431793e-05
-3.221438097873547	-0.9086572773333009	8.407119553867143e-06
-3.4796466982637955	-1.1382606870797227	1.3009750774514544e-05
-3.440846111181199	-0.8896387591969251	1.2729498477431793e-05
-3.4859042464823142	-1.2098838775651837	1.3009750774514544e-05
-3.3209699054443425	-1.1835569993764017	1.017916965496936e-05
-3.441406474591965	-0.9608312200281776	1.2864352872863568e-05
-3.477823425083178	-1.4316133278370882	1.3525470613185039e-05
-3.4875098087174377	-1.2308839191229424	1.3009750774514544e-05
-3.486616119593796	-0.8848692258678796	1.2729498477431793e-05
-3.407436904412149	-1.0950959233775386	1.2864352872863568e-05
-3.501266338417489	-1.3188628187558955	1.4114838446327108e-05
-3.17886135245687	-0.6916325923996308	8.420988170085835e-06
-3.3902869628372794	-1.2390990186946929	1.3009750774514544e-05
-3.3593131756299073	-1.2390204888054126	1.017916965496936e-05
-3.4028341703833536	-1.2749490482381913	1.2172928374936339e-05
-3.263208260244733	-1.6328823814624243	1.072138000647776e-05
-3.4036319285849372	-1.478130875571491	1.1757451167952071e-05
-3.3757946491748134	-1.6188555165471907	1.1564617373766794e-05
-3.5765049915029463	-1.5536386923288854	1.5034301565849568e-05
-3.5177597748111475	-1.540902099169909	1.3877575343426616e-05
-3.4875298973038498	-1.5748566237178965	1.3877575343426616e-05
-3.4514751553070266	-1.4315231560552122	1.3525470613185039e-05
-3.560994208021235	-1.5574823589535325	1.5034301565849568e-05
-3.7301737231647065	-1.772344526095357	1.5775656157759136e-05
-3.354009823532015	-1.789425042589315	1.1873505466514403e-05
-3.5238473989124097	-1.6406275814921665	1.4054366337671229e-05
-3.45585436793885	-1.5464722827164195	1.3877575343426616e-05
-3.537307418052908	-1.4524158896350345	1.4867318919075473e-05
-3.670984681153075	-1.726940515833622	1.576137305270923e-05
-3.6259411264017607	-1.631252330011103	1.5034301565849568e-05
-3.58681253035836	-1.44639246628565	1.4867318919075473e-05
-3.314292305659397	-1.6967227936269902	1.072138000647776e-05
-3.5043072164335047	-1.6074784198306125	1.4054366337671229e-05
-3.282275889526378	-1.8665476988138214	1.2209519157332148e-05
-3.5033430232697818	-1.4671233735371285	1.3525470613185039e-05
-3.4318447544319546	-1.7779017526174536	1.4049369623755723e-05
-3.3060248206265346	-1.7256844594536347	1.1873505466514403e-05
-3.6630445924033683	-1.6455314246731778	1.576137305270923e-05
-3.4464172855373425	-1.5995972856134832	1.4054366337671229e-05
-3.6374420281889615	-1.4873901375598257	1.4867318919075473e-05
-3.5256701015540806	-1.3962405227190058	1.3525470613185039e-05
-3.321233037587789	-1.7737789033248137	1.1873505466514403e-05
-3.5299395211838247	-1.5151343194935747	1.3877575343426616e-05
-3.386211560754746	-1.8879161056896363	1.2209519157332148e-05
-3.379064228301189	-1.2354280264800013	1.3009750774514544e-05
-3.4969927416293682	-1.8795977072616061	1.3945590148219609e-05
-3.4694546987824086	-1.6248309421375833	1.4054366337671229e-05
-3.5113080229850953	-1.6777940217388247	1.4054366337671229e-05
-3.5924046162285923	-1.7116786287881154	1.5255577293074764e-05
-3.6230941958963214	-1.2556869528885584	1.493293106719326e-05
-3.569351712892775	-1.011344812959421	1.355028133058445e-05
-3.497154635159728	-1.1516282262193984	1.3009750774514544e-05
-3.5640064130713194	-1.194907136416552	1.4184205927129773e-05
-3.329330433929349	-1.1975785943487336	1.017916965496936e-05
-3.289281768090762	-1.185005433438954	1.017916965496936e-05
-3.3824931601372854	-1.4275630259831436	1.1757451167952071e-05
-3.3996880760295083	-0.8045028142050407	1.2729498477431793e-05
-3.5350402233603746	-1.5326060838758824	1.3877575343426616e-05
-3.5258653698488325	-1.7141406875578675	1.5255577293074764e-05
-3.3711915799039702	-1.6598632285592607	1.1873505466514403e-05
-3.5132695458867276	-1.264182493354641	1.4114838446327108e-05
-3.502112309449772	-1.4525653922280166	1.3525470613185039e-05
-3.4852642842613153	-1.5517587152212782	1.3877575343426616e-05
-3.4203981689204523	-1.5576785560940551	1.1564617373766794e-05
-3.3999820951433355	-1.4328689097380654	1.1757451167952071e-05
-3.557054610350285	-1.1865970538322852	1.4184205927129773e-05
-3.5858300717562632	-1.5753884005508618	1.5034301565849568e-05
-3.5138402813428713	-1.6059280777595328	1.4054366337671229e-05
-3.5267157839365186	-2.045413140279078	1.549509090460457e-05
-3.5191807845526895	-1.4916338425329287	1.3877575343426616e-05
-3.6778684474601278	-1.5255958278002464	1.5301436002792208e-05
-3.6450866870058767	-1.6877764111530644	1.5255577293074764e-05
-3.5680307207080646	-1.4325262595737451	1.4867318919075473e-05
-3.5527105146499904	-1.461523082275975	1.4867318919075473e-05
-3.5336295467163783	-1.6095088768963246	1.5034301565849568e-05
-3.591815575085491	-1.423765137007057	1.4867318919075473e-05
-3.652176038174205	-1.3120905144264132	1.493293106719326e-05
-3.335084780621488	-1.3730562358068261	9.98439447527818e-06
-3.6275894243910587	-1.4047818802639835	1.4867318919075473e-05
-3.570795159879246	-1.8237506626505673	1.5080467382162455e-05
-3.479493814467814	-1.5240174854591664	1.3877575343426616e-05
-3.475535369305403	-1.436217327596116	1.3525470613185039e-05
-3.448296145732983	-1.3686202617110683	1.3525470613185039e-05
-3.3951519001244814	-1.2911056044760312	1.2172928374936339e-05
-3.5224471726499806	-1.5084806075350066	1.3877575343426616e-05
-3.5868756158221484	-1.2605967086677956	1.4114838446327108e-05
-3.533848407291584	-1.4337564632928168	1.4867318919075473e-05
-3.5033999872862447	-1.2488419552066765	1.4114838446327108e-05
-3.577244538976523	-1.511435627290275	1.5034301565849568e-05
-3.5303346775478164	-1.476484442000788	1.4867318919075473e-05
-3.6389150416838647	-1.4589959826769197	1.4867318919075473e-05
-3.4251299076652524	-1.2629173838311787	1.3009750774514544e-05
-3.535591462823537	-1.4920605571870555	1.3877575343426616e-05
-3.4842576450961533	-1.2029499773068866	1.3009750774514544e-05
-3.4741158358901085	-1.1539853790586225	1.3009750774514544e-05
-3.6501588222162504	-1.5830583009767227	1.5034301565849568e-05
-3.550964156411476	-1.2295705795194953	1.4184205927129773e-05
-3.490732801268538	-1.360275997925196	1.3525470613185039e-05
-3.5511680455915235	-1.575718938977945	1.5034301565849568e-05
-3.5034079904248028	-1.3543453395082115	1.4114838446327108e-05
-3.7422572895173105	-1.471338329355172	1.5301436002792208e-05
-3.653028151194585	-1.5519708167100976	1.5034301565849568e-05
-3.293271337024873	-1.303155697452533	9.98439447527818e-06
-3.622712907164722	-1.7882013235252794	1.5080467382162455e-05
-3.62525556479266	-1.4635584414080733	1.4867318919075473e-05
-3.509648921842566	-1.3332386315484945	1.4114838446327108e-05
-3.266394836459576	-1.2970361369452577	9.98439447527818e-06
-3.661762861156685	-1.733406928089323	1.576137305270923e-05
-3.5802269165226868	-1.5586056597683582	1.5034301565849568e-05
-3.5695299859343956	-1.8293441673849868	1.5080467382162455e-05
-3.6810695925901835	-1.8385912233088242	1.5775656157759136e-05
-3.6692873394276133	-1.7603576151479918	1.576137305270923e-05
-3.6299451538066965	-1.8164969785766842	1.5080467382162455e-05
-3.6085749750730165	-2.1277894211967125	1.5173777562763251e-05
-3.6373380223416873	-2.083878190178643	1.549509090460457e-05
-3.727244864265316	-1.9360746616756772	1.5775656157759136e-05
-3.569463242332145	-1.58867970150016	1.5034301565849568e-05
-3.6416451871520943	-2.015954183181603	1.549509090460457e-05
-3.6235730490065685	-1.7890198040614438	1.5080467382162455e-05
-3.426649862292808	-1.625645446710142	1.4054366337671229e-05
-3.537559864080998	-1.9456460484238058	1.3945590148219609e-05
-3.5998392946585294	-1.6667358713612435	1.5255577293074764e-05
-3.50295036860841	-1.974605706388454	1.3945590148219609e-05
-3.5899631991877134	-1.856065749072072	1.5080467382162455e-05
-3.7131518847908414	-2.071968063887796	1.597505128827393e-05
-3.621139931005504	-1.9436672837548747	1.549509090460457e-05
-3.4175488425486984	-1.6362447661601247	1.4054366337671229e-05
-3.612521151626828	-1.9328349938852891	1.549509090460457e-05
-3.6575090087358166	-1.61752708589682	1.5034301565849568e-05
-3.659485332004058	-1.703420098913806	1.576137305270923e-05
-3.572347728771458	-1.5674114898425517	1.5034301565849568e-05
-3.4830405355517273	-1.7398454421042802	1.4049369623755723e-05
-3.7294101114405827	-1.9152023431085283	1.5775656157759136e-05
-3.63808886556051	-1.877035115200572	1.5080467382162455e-05
-3.6846680908126728	-1.80009279453207	1.5775656157759136e-05
-3.707153794493316	-1.9075610582557703	1.5775656157759136e-05
-3.7672978165960203	-1.692106219830502	1.576137305270923e-05
-3.5538499286646017	-1.585368214839132	1.5034301565849568e-05
-3.540206667838266	-1.5496994888628888	1.5034301565849568e-05
-3.5700692360028636	-1.5660977536503968	1.5034301565849568e-05
-3.6306588031410345	-2.0036363288669845	1.549509090460457e-05
-3.4621698829573075	-1.8359020351667057	1.4049369623755723e-05
-3.514411564165048	-1.9220377420501369	1.3945590148219609e-05
-3.617396711408667	-1.9753564653501017	1.549509090460457e-05
-3.409382333095116	-1.587418928518466	1.1564617373766794e-05
-3.507111931973617	-1.7636484776561878	1.4049369623755723e-05
-3.5190855348060475	-1.9010557786731657	1.3945590148219609e-05
-3.6035503797780026	-1.9322816235866926	1.549509090460457e-05
-3.489808116437443	-1.5806527874604688	1.3877575343426616e-05
-3.6095090415410827	-2.202377753843345	1.5173777562763251e-05
-3.5616356347376437	-2.0077672670172153	1.549509090460457e-05
-3.5746620573584664	-1.8759971062657121	1.5080467382162455e-05
-3.63658976877774	-1.9186901173536826	1.549509090460457e-05
-3.4771011203918394	-1.6730911047663135	1.4054366337671229e-05
-3.5260075102107495	-1.8799857769082167	1.5080467382162455e-05
-3.6643023586903665	-1.6726186173874777	1.576137305270923e-05
-3.590590525983318	-1.3524001517011608	1.4114838446327108e-05
-3.5929628642246545	-1.184960287808111	1.4184205927129773e-05
-3.6471446672902137	-1.3886969619044736	1.4867318919075473e-05
-3.702530969732819	-1.230924220154324	1.493293106719326e-05
-3.6556179256951324	-1.2924112756285278	1.493293106719326e-05
-3.610322874528934	-1.4843536629044716	1.4867318919075473e-05
-3.399694326200243	-1.2542861775116447	1.2172928374936339e-05
-3.6927259813767215	-1.3980615726237255	1.493293106719326e-05
-3.5597091070411886	-1.6385054769107457	1.5034301565849568e-05
-3.657270223126214	-1.2514196583494548	1.493293106719326e-05
-3.583908028078601	-1.50591997874846	1.4867318919075473e-05
-3.574474665345586	-1.553410941146038	1.5034301565849568e-05
-3.6240717555405615	-1.5211305944105822	1.5034301565849568e-05
-3.5075930579523953	-1.3600863992958858	1.3525470613185039e-05
-3.678122952083122	-1.2464018706519722	1.493293106719326e-05
-3.5052879692109866	-1.284325723525674	1.4114838446327108e-05
-3.5815511268178204	-1.2805356752657346	1.4114838446327108e-05
-3.6529641664156554	-1.3550423568515528	1.493293106719326e-05
-3.6574229691325053	-1.2842951382559311	1.493293106719326e-05
-3.628999193161356	-1.2415512539830178	1.493293106719326e-05
-3.6046234040512677	-1.1425908173108714	1.4184205927129773e-05
-3.466478587030142	-1.2925105467013425	1.4114838446327108e-05
-3.5653277938887475	-1.08739151121081	1.4184205927129773e-05
-3.6319790112892902	-1.617037457359387	1.5034301565849568e-05
-3.2991813898144975	-1.8082203482788444	1.0382068121650981e-05
-3.640058552160375	-1.605604249424607	1.5034301565849568e-05
-3.53363454027717	-2.017774581239604	1.549509090460457e-05
-3.6191824909341626	-1.5637307801204774	1.5034301565849568e-05
-2.8763572082067137	-1.2126555808879371	6.475581238768014e-06
-3.0373536579541414	-1.3328282815852557	8.160645855471587e-06
-2.918427676579287	-1.278665246677168	6.747779341100275e-06
-3.123675024935047	-1.1859314648940207	8.100908179142057e-06
-2.920499615636689	-0.8203842298393406	6.586299605487158e-06
-3.0281640720145733	-0.9528840089185253	7.552909308303955e-06
-2.9448078547415273	-1.204890414245813	7.3851023388438265e-06
-2.920232192823235	-0.8784923281329549	6.586299605487158e-06
-3.0034804636004693	-1.2428145924668248	7.3851023388438265e-06
-2.9693502473876996	-1.4060098401042507	7.88010528950673e-06
-2.9306139246985943	-0.9576601608196131	6.890948368899178e-06
-2.993557369602245	-1.2810244079395288	7.3851023388438265e-06
-3.0929389326571	-1.0861258774559504	7.713865467408215e-06
-2.936506426159888	-1.278772089129645	6.747779341100275e-06
-2.8642481165871736	-1.3735741834530204	6.747779341100275e-06
-2.748380693245198	-1.423987161267708	6.378414574948032e-06
-2.798981713261423	-1.1806993534658536	5.974112693758637e-06
-2.9975229730381523	-1.3191575867069394	7.3851023388438265e-06
-3.165992792226031	-1.6223241109231878	9.229309455509243e-06
-2.9050975797294103	-1.0241605144746904	6.890948368899178e-06
-2.9099636570620375	-1.3779150240223315	6.747779341100275e-06
-3.0426921550087664	-1.2559618222401214	7.3851023388438265e-06
-3.1249061688437814	-1.31957340695111	8.91909650214056e-06
-2.9942045938257595	-1.398595141285311	7.88010528950673e-06
-3.2058793459417787	-1.2213531831411393	8.55968540687397e-06
-2.9616787454757962	-1.6869185765035897	8.206895878405224e-06
-3.0305815254239903	-1.5047979486285363	7.88010528950673e-06
-2.9253370945236865	-1.4731613941290866	6.732096552512669e-06
-3.084829618908191	-1.5307700210873154	8.79678524228376e-06
-3.098854978813078	-1.1059694884923228	7.713865467408215e-06
-3.1157595070925073	-1.20510674950091	8.100908179142057e-06
-2.9868540719678784	-1.4844443307353163	7.88010528950673e-06
-2.883719075604439	-1.0713475707267524	6.890948368899178e-06
-2.8227804213195595	-0.7836715614733689	6.371043691220894e-06
-3.054541560618456	-1.4071205010189551	7.88010528950673e-06
-3.0214138021533814	-1.1849621743686645	7.59591894416567e-06
-2.9524314005094037	-1.4287460618250565	7.88010528950673e-06
-2.9770304408634463	-1.3392980149879674	6.747779341100275e-06
-3.158055632586129	-1.5039568029837438	8.711582867375188e-06
-3.2132316412184148	-1.487473577412648	9.999341337740893e-06
-3.09143384033813	-1.294204093132673	8.160645855471587e-06
-2.9413862934573523	-1.3372443880914582	6.747779341100275e-06
-3.2236101554309218	-1.3497589909403145	9.98439447527818e-06
-3.0600008088227044	-1.4173034647257843	7.88010528950673e-06
-3.1464631178443425	-1.2893632147805765	8.91909650214056e-06
-3.3156521887619803	-1.4830117871821085	9.999341337740893e-06
-3.2475240904478504	-1.2438695863266815	1.017916965496936e-05
-3.3500915211828115	-1.3901369108225936	1.1757451167952071e-05
-3.3829821972181495	-1.7161415209623192	1.1873505466514403e-05
-3.1301312084615653	-1.8181260768098455	8.924740710195378e-06
-3.10576080463113	-1.274463169748718	8.100908179142057e-06
-3.37409709236894	-1.7817739353554516	1.1873505466514403e-05
-3.3118491423663947	-1.5740421402896203	1.1564617373766794e-05
-3.183409381644992	-1.6693873763993774	9.229309455509243e-06
-3.3533641771907456	-1.4647107108692456	1.1757451167952071e-05
-3.2496038481543743	-1.6872641436668576	1.072138000647776e-05
-3.1207382604527427	-1.6846391860326801	9.229309455509243e-06
-3.2414404380550184	-1.5451902619811886	9.418560534390055e-06
-3.1251055672472208	-1.7737559042594069	8.924740710195378e-06
-3.198313604873519	-1.8247952057970225	1.0382068121650981e-05
-3.3458671023331465	-1.8538555276939523	1.2209519157332148e-05
-3.347281928770555	-1.724853727202272	1.1873505466514403e-05
-3.2668256349426086	-2.026860592142914	1.2702584198658973e-05
-3.1746243386258546	-1.71755960408204	9.229309455509243e-06
-3.4004792388759832	-1.4883805344779302	1.1757451167952071e-05
-3.3294531692095326	-1.425831439384556	1.1757451167952071e-05
-3.26989305002903	-1.4971044565410971	9.999341337740893e-06
-3.1813286998429593	-2.0766552393854774	9.352600801171249e-06
-3.1534627814466387	-1.6976326142627631	9.229309455509243e-06
-3.331655555821492	-1.3777616747610453	9.98439447527818e-06
-3.256550945120006	-1.6823244546876077	1.072138000647776e-05
-3.3713781803546796	-1.6403004286272966	1.1564617373766794e-05
-3.1156112328883796	-1.8540515594423366	8.924740710195378e-06
-3.2438386319324075	-2.0636549431029825	1.2702584198658973e-05
-3.0579066311724623	-1.7536238543088936	8.924740710195378e-06
-3.281031726662991	-2.0859895584552612	1.2702584198658973e-05
-3.4979320615315492	-2.2213214780729933	1.4126168057150095e-05
-3.4095484166170107	-2.027355001563024	1.2702584198658973e-05
-3.331959227428958	-1.9210091847663002	1.2209519157332148e-05
-3.365457798213711	-1.772310299088529	1.1873505466514403e-05
-3.381784492096911	-2.076650621592171	1.2702584198658973e-05
-3.499306811896699	-1.9002579245202376	1.3945590148219609e-05
-3.3005845869475285	-1.7602763566368251	1.0382068121650981e-05
-3.40051661889491	-1.5715719236071368	1.1564617373766794e-05
-3.336514988968723	-1.2855705927360348	1.2172928374936339e-05
-3.4929425821354303	-1.9064012544864488	1.3945590148219609e-05
-3.568484473935415	-1.9704818791033214	1.549509090460457e-05
-3.396550140688922	-1.7102682801585711	1.1873505466514403e-05
-3.4760070967660943	-1.2502974759001444	1.3009750774514544e-05
-3.6881655624129897	-1.5831641813866726	1.5301436002792208e-05
-3.47278681662143	-1.5935840541993471	1.4054366337671229e-05
-3.5507200161896293	-1.4480439054060694	1.4867318919075473e-05
-3.4878079998786236	-1.5063063614531618	1.3877575343426616e-05
-3.5889707019700925	-1.6019811582568304	1.5034301565849568e-05
-3.270664912949922	-1.5917259947709925	9.418560534390055e-06
-3.4743071524394273	-1.7417766080167922	1.4049369623755723e-05
-3.364555193016968	-1.4636175961420554	1.1757451167952071e-05
-3.5872274360528142	-1.939356761646902	1.549509090460457e-05
-3.467071226917634	-1.822494247351257	1.4049369623755723e-05
-3.4524063355270354	-1.7149102437191082	1.4054366337671229e-05
-3.6167566489692797	-1.425883310302666	1.4867318919075473e-05
-3.488879597298384	-1.4455130186943217	1.3525470613185039e-05
-3.540576226803537	-1.5755663309945183	1.5034301565849568e-05
-3.4184182931687106	-1.702132686070211	1.1873505466514403e-05
-3.5707322190880557	-1.5328415821629517	1.5034301565849568e-05
-3.396538845309589	-1.5898467162430543	1.1564617373766794e-05
-3.4838968696537655	-1.2045373689842895	1.3009750774514544e-05
-3.5898864563590966	-1.447207113266817	1.4867318919075473e-05
-3.5196414191268204	-1.8287694454194396	1.5080467382162455e-05
-3.318902645772111	-1.6775810741123778	1.072138000647776e-05
-3.3804621515221327	-1.6623312627355382	1.1873505466514403e-05
-3.393316363322357	-1.7772312147788778	1.1873505466514403e-05
-3.3994170056942234	-1.6343497983361015	1.1564617373766794e-05
-3.575736638345923	-1.7087877030922076	1.5255577293074764e-05
-3.557640893912169	-2.0869500069375135	1.549509090460457e-05
-3.4180749687278214	-1.9165320122015133	1.3945590148219609e-05
-3.4427934933391553	-1.5649782961604328	1.3877575343426616e-05
-3.2744124225120546	-1.5565836643385769	9.418560534390055e-06
-3.603911817150453	-2.03971850926885	1.549509090460457e-05
-3.55659271218955	-1.7235355211654761	1.5255577293074764e-05
-3.583988792263144	-1.616374964090636	1.5034301565849568e-05
-3.548819455245968	-1.6569864897116353	1.5255577293074764e-05
-3.43592701396784	-1.223781895563675	1.3009750774514544e-05
-3.475681598541652	-1.4104689237840695	1.3525470613185039e-05
-3.437074015006275	-0.900619432391727	1.2729498477431793e-05
-3.2912810741532956	-1.020203788483455	1.1181629073590449e-05
-3.336786648179397	-1.322610274912335	1.2172928374936339e-05
-3.3579874341692237	-1.1508871816199258	1.088230149106163e-05
-3.214335728585458	-1.2284200243718704	8.55968540687397e-06
-3.3938909459553304	-1.4732293156985419	1.1757451167952071e-05
-3.370849489416457	-1.389605536040786	1.1757451167952071e-05
-3.273049387363488	-1.0043295638365017	1.1181629073590449e-05
-3.4166240865090804	-1.0944401179449785	1.2864352872863568e-05
-3.436317613956361	-1.797028352328661	1.4049369623755723e-05
-3.477585660756506	-1.4351571397465603	1.3525470613185039e-05
-3.4729821014557145	-1.4435203743311105	1.3525470613185039e-05
-3.4155244586013893	-1.456347097299371	1.1757451167952071e-05
-3.3306889271810394	-1.577986730885505	1.1564617373766794e-05
-3.301895772357371	-1.3973459449845993	9.98439447527818e-06
-3.4095173166630546	-1.3577772279696039	1.2172928374936339e-05
-3.4477057094772343	-1.5311092149796983	1.3877575343426616e-05
-3.464487117796739	-1.5754525486694946	1.3877575343426616e-05
-3.4962169736047777	-1.5049151229643556	1.3877575343426616e-05
-3.521741335320694	-1.575972779636445	1.3877575343426616e-05
-3.4027144859577665	-1.1747560504575039	1.3009750774514544e-05
-3.402085978569474	-1.9995101668386692	1.3945590148219609e-05
-3.372558113880733	-1.5186477929179185	1.1564617373766794e-05
-3.4413444834811764	-1.5551077914729867	1.3877575343426616e-05
-3.509145468624071	-1.533939128542459	1.3877575343426616e-05
-3.2961470055460533	-1.6629684186538658	1.072138000647776e-05
-3.247427938759879	-1.526316566626494	9.418560534390055e-06
-3.2774044063928036	-1.4206119789487865	9.999341337740893e-06
-3.3015709117618353	-1.5968886287647344	1.1564617373766794e-05
-3.246625046381647	-1.70350344549719	1.072138000647776e-05
-3.592660922791698	-1.7515953074408106	1.5255577293074764e-05
-3.596924592043857	-1.8718982927527286	1.5080467382162455e-05
-3.5147593616651758	-1.865308573372418	1.5080467382162455e-05
-3.526461089720207	-1.7106480656079133	1.5255577293074764e-05
-3.1677356789640316	-1.6906232089662068	9.229309455509243e-06
-3.4681005912394536	-2.1745702414499823	1.4126168057150095e-05
-3.3315311420904514	-1.7488671663287185	1.1873505466514403e-05
-3.389890465779081	-1.6827457103697032	1.1873505466514403e-05
-3.50742943105788	-1.7411778136332472	1.4049369623755723e-05
-3.407169808149578	-1.791798768315656	1.4049369623755723e-05
-3.560142710579681	-1.9056050031531286	1.5080467382162455e-05
-3.3738414874107017	-2.0048396817253398	1.2702584198658973e-05
-3.6094016274296687	-1.9044426108311805	1.5080467382162455e-05
-3.662370723157772	-2.2706712523264523	1.5173777562763251e-05
-3.6084891406969284	-1.9959154597492241	1.549509090460457e-05
-3.5986620920086465	-1.8980216585502014	1.5080467382162455e-05
-3.6693168677662316	-1.9658597830162858	1.549509090460457e-05
-3.4972090705262495	-2.0399190128105724	1.3945590148219609e-05
-3.435951827999481	-2.1713578673895717	1.4126168057150095e-05
-3.4718884751066272	-2.279468517859783	1.410978823592532e-05
-3.530459035158627	-2.1234525976018133	1.4126168057150095e-05
-3.5302368638809725	-2.164211365304091	1.4126168057150095e-05
-3.500294770478974	-2.0344206024779865	1.3945590148219609e-05
-3.474086181801775	-2.1520053480383003	1.4126168057150095e-05
-3.5063694718291667	-1.850146908798747	1.5080467382162455e-05
-3.5532115114453013	-2.4331409326417077	1.410978823592532e-05
-3.540148766487617	-2.2349190776177124	1.5173777562763251e-05
-3.373389503444759	-2.1732941027767168	1.4126168057150095e-05
-3.385475195686407	-2.2849471537227717	1.2837907625265395e-05
-3.4574299841945315	-2.369071929354331	1.410978823592532e-05
-3.3733992036715925	-2.114333428755949	1.4126168057150095e-05
-3.3524838209670467	-1.9763918344653786	1.2702584198658973e-05
-3.489643950242856	-1.8708645056395712	1.4049369623755723e-05
-3.4230703923675625	-1.9450444580474793	1.3945590148219609e-05
-3.3501805942515057	-1.9740025687430869	1.2702584198658973e-05
-3.370890334981744	-2.4130097191146613	1.2460261108943152e-05
-3.4941152529890873	-2.10563605607799	1.4126168057150095e-05
-3.301044510814253	-2.2163014990331216	1.2837907625265395e-05
-3.401972123914708	-2.3928309372571466	1.410978823592532e-05
-3.3674333336549522	-2.188769165493324	1.2837907625265395e-05
-3.499311249826974	-2.1188693237987435	1.4126168057150095e-05
-3.429593262215877	-2.143969990427023	1.4126168057150095e-05
-3.354088792933685	-2.126153638157933	1.2702584198658973e-05
-3.3841292342198503	-2.1220850662818505	1.4126168057150095e-05
-3.348860663831068	-2.0122303545428153	1.2702584198658973e-05
-3.24111894353602	-1.9428269945874836	1.0516924020384371e-05
-3.3836799879388613	-1.9649586103612768	1.3945590148219609e-05
-2.7923919734189866	-1.670038968300581	6.731753175194526e-06
-2.780586112572089	-1.8489306355844448	6.7962561123748964e-06
-2.892317993795902	-1.2540727530079265	6.747779341100275e-06
-2.7943281972485132	-1.3182739024710064	6.378414574948032e-06
-2.884734615495896	-1.5218033752781719	6.732096552512669e-06
-2.890280575063753	-1.3462719810888628	6.747779341100275e-06
-2.9748157408204734	-0.7995946933099263	7.494274974407225e-06
-2.8876804342879567	-1.4020440014891395	6.732096552512669e-06
-2.921705155620963	-1.7538107216300847	7.184061363829988e-06
-2.979012440581868	-1.0560959424150462	6.890948368899178e-06
-2.841229300920543	-1.1794206366493536	6.475581238768014e-06
-2.622891228864153	-0.7778526216097184	5.767615486244135e-06
-2.848434953835114	-0.7341005258696551	7.017355089473043e-06
-2.6987178254629813	-0.8405220099600044	5.7411990479094955e-06
-2.744428982060886	-0.8489080695098463	6.371043691220894e-06
-2.856585003191335	-1.261511011422969	6.747779341100275e-06
-2.9084000735011037	-1.2970389326743894	6.747779341100275e-06
-2.8986105738790675	-1.760865561069968	7.184061363829988e-06
-2.870520390984465	-1.2666116465624424	6.747779341100275e-06
-2.981421746923097	-1.571787025130985	7.350212858679076e-06
-2.916562707458283	-1.2305208335390119	7.3851023388438265e-06
-2.9279455989032193	-1.6075449752877389	7.350212858679076e-06
-2.93360461401613	-1.4902177328168429	6.732096552512669e-06
-2.987116530782158	-1.5458050359402096	7.350212858679076e-06
-2.9948065249438027	-0.9131787663699688	7.552909308303955e-06
-2.7037505606716934	-1.450577964405444	6.488241037555757e-06
-2.9133143952993494	-1.2668598640845956	6.747779341100275e-06
-2.889018298733084	-1.2122715416278098	6.475581238768014e-06
-2.613246504234108	-1.2304382270020802	5.543668120481994e-06
-2.9311260090441524	-1.372287383106738	6.747779341100275e-06
-2.8955845809577676	-2.019715670321294	7.408083956209874e-06
-3.167592806017537	-1.4041587137332052	8.711582867375188e-06
-2.8864207890633145	-1.566743834788101	7.350212858679076e-06
-3.0451248147493732	-1.6763993562136057	8.206895878405224e-06
-3.154709058551437	-1.298818979684513	8.91909650214056e-06
-3.227027842473667	-1.3670286689731936	9.98439447527818e-06
-3.159780595324393	-1.1889572924832272	8.55968540687397e-06
-3.0605864572484656	-1.4217400713071795	7.88010528950673e-06
-3.082303583621757	-1.729212265270995	8.206895878405224e-06
-3.0226841179738817	-1.6744219721941516	8.206895878405224e-06
-3.2102822726048235	-1.8380516026212592	1.0382068121650981e-05
-3.0073381154868857	-1.4211609318820637	7.88010528950673e-06
-3.081389223220558	-1.898850276116861	8.767679486329262e-06
-3.095662190880265	-1.3751063329811366	8.160645855471587e-06
-3.238753783547005	-2.131406249687215	1.2837907625265395e-05
-3.2654243864230517	-1.874915130232746	1.0516924020384371e-05
-3.0594826920955898	-1.7971110486957453	8.924740710195378e-06
-3.2469512741821953	-2.0936608792978966	1.2702584198658973e-05
-3.1277751839256043	-1.7991916667002998	8.924740710195378e-06
-3.1488339237472913	-1.8395794449906833	8.924740710195378e-06
-2.9374555258555115	-1.5167125751971624	7.350212858679076e-06
-2.9489169074719435	-1.7627400662619106	8.042240537769877e-06
-3.257819022818502	-1.721184902578838	1.0382068121650981e-05
-3.318641421096577	-1.7250873300417244	1.1873505466514403e-05
-3.2104399610967085	-1.3535687805049943	8.91909650214056e-06
-3.2100866198708564	-1.2954552835002717	8.91909650214056e-06
-3.189447490667262	-1.4720694760738349	8.711582867375188e-06
-3.256134689446171	-1.507603972592999	9.999341337740893e-06
-3.08392674478472	-1.1584202446713292	8.100908179142057e-06
-3.28279677389689	-1.7004537698465543	1.072138000647776e-05
-3.14956099991287	-1.8790481251986275	1.0516924020384371e-05
-3.3892398219785522	-1.7115577286778942	1.1873505466514403e-05
-3.244224620799894	-1.7595516471301789	1.0382068121650981e-05
-3.2936097240662496	-1.2992567756114446	9.98439447527818e-06
-3.109278728586218	-1.3297925254843608	8.160645855471587e-06
-3.2079828602231326	-1.4376337754670125	8.711582867375188e-06
-3.469350486043182	-1.366292569333365	1.3525470613185039e-05
-3.3994638239122	-1.2660616769822677	1.2172928374936339e-05
-3.38085417325951	-1.2041458835154977	1.3009750774514544e-05
-3.376733759322012	-1.3983223192370868	1.1757451167952071e-05
-3.470460713768518	-1.8635063806017242	1.4049369623755723e-05
-3.2448276048753684	-1.2537528248004974	1.017916965496936e-05
-3.4835984753388805	-0.9706239962200525	1.2864352872863568e-05
-3.1493194957941233	-0.8486154606221481	8.06826962989994e-06
-3.2859213460649634	-1.6172943703768872	1.072138000647776e-05
-3.25651746485943	-1.733232797040102	1.0382068121650981e-05
-3.4334941626530977	-1.4586988354941681	1.1757451167952071e-05
-3.331710674735372	-1.3939017632193136	9.98439447527818e-06
-3.340175148489112	-1.608454471067812	1.1564617373766794e-05
-3.3870233806923262	-1.6547292326359941	1.1873505466514403e-05
-3.4004635792479236	-1.710490621241245	1.1873505466514403e-05
-3.3326210383044	-1.7160012959814273	1.1873505466514403e-05
-3.805531290584814	-2.0066800818896313	1.597505128827393e-05
-3.682928332072426	-1.8813276306727804	1.5775656157759136e-05
-3.580192878584872	-1.9060352564751066	1.5080467382162455e-05
-3.6330406376402435	-1.7204742709071303	1.5255577293074764e-05
-3.4251604386652192	-1.6187382520001563	1.4054366337671229e-05
-3.490081314028252	-1.5778786947680938	1.3877575343426616e-05
-3.555416153234794	-2.0062185909515646	1.549509090460457e-05
-3.472674585349408	-1.8358032586574993	1.4049369623755723e-05
-3.4350836760346537	-1.6654794852072534	1.4054366337671229e-05
-3.5323957114601554	-1.5794194571705633	1.5034301565849568e-05
-3.65355358450256	-1.9969423975693696	1.549509090460457e-05
-3.478909970877872	-1.8223802477881015	1.4049369623755723e-05
-3.6766101003485137	-1.8701604596211125	1.5775656157759136e-05
-3.542393222720962	-1.8964358826435448	1.5080467382162455e-05
-3.605344906425086	-1.903813175039268	1.5080467382162455e-05
-3.6881324039311147	-1.7137670202973592	1.576137305270923e-05
-3.413272612872242	-1.7365323066712754	1.1873505466514403e-05
-3.713008229779531	-1.746731835935583	1.576137305270923e-05
-3.4243520913138226	-1.7156536570709815	1.1873505466514403e-05
-3.4087585482795992	-2.1319743647017986	1.4126168057150095e-05
-3.4889026972027883	-1.7907632435012006	1.4049369623755723e-05
-3.484366449903677	-1.844947650633836	1.4049369623755723e-05
-3.4694438461351025	-2.1435530446353344	1.4126168057150095e-05
-3.487314307723519	-1.7235863891204501	1.4049369623755723e-05
-3.5829277910438373	-1.7918395562563703	1.5080467382162455e-05
-3.68383347130235	-1.8844265303015324	1.5775656157759136e-05
-3.461812239823875	-1.5200096688531226	1.3877575343426616e-05
-3.515078662097255	-1.7815904859377372	1.4049369623755723e-05
-3.6044217196787818	-1.9498865860329597	1.549509090460457e-05
-3.4809178581386826	-1.629132671680054	1.4054366337671229e-05
-3.3073794116057003	-1.690471790274181	1.072138000647776e-05
-3.536064555017372	-2.0992899228907778	1.4126168057150095e-05
-3.5192820409537227	-1.7005878280688003	1.4054366337671229e-05
-3.5109080079776325	-2.2723624015818302	1.410978823592532e-05
-3.4699185795475977	-1.981698413239077	1.3945590148219609e-05
-3.5166985406715963	-1.8007038378239317	1.4049369623755723e-05
-3.4694120241862936	-1.7313636514475115	1.4049369623755723e-05
-3.5478311984079514	-2.219846120993479	1.5173777562763251e-05
-3.5296355399697914	-1.8878565962759937	1.5080467382162455e-05
-3.5390093100125677	-1.6363124801509565	1.4054366337671229e-05
-3.5883319283415487	-1.9154061939053932	1.5080467382162455e-05
-3.574435123132229	-1.663887863875364	1.5255577293074764e-05
-3.751915205671468	-1.6621811091144356	1.576137305270923e-05
-3.5204707461253424	-1.6467021127441672	1.4054366337671229e-05
-3.490105681785216	-1.6291497606481011	1.4054366337671229e-05
-3.7617590339159412	-1.867711527161528	1.5775656157759136e-05
-3.5714195822960946	-1.5941328745579084	1.5034301565849568e-05
-3.3267242938996486	-1.6083019859022674	1.1564617373766794e-05
-3.5032643086740354	-1.8310115282700505	1.4049369623755723e-05
-3.5637552997445585	-1.9274787400072477	1.5080467382162455e-05
-3.444173834021605	-1.7160597234461523	1.4054366337671229e-05
-3.5667148979434926	-1.7480176525433242	1.5255577293074764e-05
-3.435733137808885	-1.6506559242804186	1.4054366337671229e-05
-3.4271835452462076	-1.4903634291079497	1.3877575343426616e-05
-3.3307173743834086	-0.9724310097153932	1.1181629073590449e-05
-3.5066635740741625	-1.5447344330390158	1.3877575343426616e-05
-3.6023596575595516	-1.4930166544632995	1.4867318919075473e-05
-3.43533429935719	-1.3216029139049632	1.2172928374936339e-05
-3.49537434537245	-1.510745982138733	1.3877575343426616e-05
-3.4276451235904872	-1.7984355300462265	1.4049369623755723e-05
-3.419790848554411	-1.9636185814529492	1.3945590148219609e-05
-3.628138748074427	-1.7748629800768718	1.5255577293074764e-05
-3.8516695132847962	-1.7313643616128385	1.576137305270923e-05
-3.611587830555282	-1.9797251872855037	1.549509090460457e-05
-3.4348620593468304	-1.511113929153685	1.3877575343426616e-05
-3.6343078249394223	-1.653102886163098	1.5255577293074764e-05
-3.6539760552550717	-1.9621257124329414	1.549509090460457e-05
-3.6955554317544617	-1.9636050293109863	1.549509090460457e-05
-3.664451810693139	-1.8194421841360386	1.5775656157759136e-05
-3.7376507047812084	-1.9669052965327927	1.597505128827393e-05
-3.4697658470651853	-1.4386484578556393	1.3525470613185039e-05
-3.4917206334097544	-1.511135786089876	1.3877575343426616e-05
-3.5111398098598636	-2.0694820314140645	1.4126168057150095e-05
-3.582527572691098	-2.0739244794917644	1.549509090460457e-05
-3.5558964769366357	-1.7182102386337204	1.5255577293074764e-05
-3.6050812405386865	-1.196854117841553	1.4184205927129773e-05
-3.483747850392079	-1.5919245611727988	1.4054366337671229e-05
-3.559695816719577	-1.5117139191199294	1.5034301565849568e-05
-3.6680767465413497	-1.6564008308884008	1.576137305270923e-05
-3.565010646440574	-1.4946062806440672	1.4867318919075473e-05
-3.450409829648976	-1.8029841439893386	1.4049369623755723e-05
-3.40937879520762	-1.488239953012179	1.1757451167952071e-05
-3.402797563429754	-1.1320066243521238	1.088230149106163e-05
-3.6334677632200902	-1.1122254186159706	1.4184205927129773e-05
-3.337575664431287	-1.3979569169079888	1.1757451167952071e-05
-3.518802087455317	-1.3903511403140354	1.3525470613185039e-05
-3.6332232415485683	-1.4736677441531318	1.4867318919075473e-05
-3.698625356508371	-1.3183125639225413	1.493293106719326e-05
-3.562183170845312	-1.316945567753593	1.4114838446327108e-05
-3.6164329521335645	-1.7132524732930325	1.5255577293074764e-05
-3.657761992449952	-1.582377137413058	1.5034301565849568e-05
-3.4384695516562713	-1.2457152317942932	1.3009750774514544e-05
-3.465194103423987	-1.4187891440584466	1.3525470613185039e-05
-3.5241924230130137	-1.1795609462068213	1.4184205927129773e-05
-3.609010872355096	-1.1553514041079886	1.4184205927129773e-05
-3.5981537901205054	-1.310258114025351	1.4114838446327108e-05
-3.388691747593814	-1.3766747895741798	1.2172928374936339e-05
-3.6313374826527207	-1.130389594449969	1.4184205927129773e-05
-3.631124171306788	-1.3765149188005927	1.4867318919075473e-05
-3.605531788798289	-1.1634132289423147	1.4184205927129773e-05
-3.558190538804184	-1.3748763898319036	1.4867318919075473e-05
-3.2899652395145598	-1.1718972352478931	1.017916965496936e-05
-3.673681148840822	-1.8016509557019524	1.5775656157759136e-05
-3.8106032521230797	-1.9845331860021187	1.597505128827393e-05
-3.3381508169310035	-1.3409877739590463	1.2172928374936339e-05
-3.5167078940964696	-1.7250337619208798	1.5255577293074764e-05
-3.5192446512484348	-1.8068073329870549	1.4049369623755723e-05
-3.4569117979002426	-1.424182189057602	1.3525470613185039e-05
-3.463321055326091	-1.6677712578650594	1.4054366337671229e-05
-3.3009196412620643	-1.3483309758427426	9.98439447527818e-06
-3.4404913049143406	-1.2282731556463513	1.3009750774514544e-05
-3.511875490272312	-1.9483308929795509	1.3945590148219609e-05
-3.398970102577948	-1.8137114846245224	1.2209519157332148e-05
-3.560027928905532	-1.6229310314432206	1.5034301565849568e-05
-3.5251785625361958	-1.625731233309671	1.4054366337671229e-05
-3.6411322903318193	-1.8702405654730327	1.5775656157759136e-05
-3.5170071601698902	-1.7904090427167243	1.4049369623755723e-05
-3.6650595399755597	-1.6258502301425992	1.576137305270923e-05
-3.6994858966700814	-1.7866126895004601	1.5775656157759136e-05
-3.482903002599027	-1.707238498327483	1.4054366337671229e-05
-3.738870191467646	-1.9556567056089267	1.597505128827393e-05
-2.8568586451729425	-1.9763405028563805	7.408083956209874e-06
-3.0870847271862436	-2.0191256481840387	8.767679486329262e-06
-2.99026301136462	-2.133682246836603	7.460221569923263e-06
-3.0560651085533075	-1.658735511802991	8.206895878405224e-06
-3.091602300507145	-1.6319622984963833	9.229309455509243e-06
-2.933778591362719	-1.7074988505578947	7.130765772193751e-06
-3.1184392967947394	-2.113352381806648	9.352600801171249e-06
-3.087300653819024	-1.7381184985746552	8.924740710195378e-06
-3.314998886855983	-2.0115218717524264	1.2702584198658973e-05
-2.924650801409393	-2.235343701209967	7.460221569923263e-06
-2.9534469545986997	-1.6475415556647577	7.130765772193751e-06
-2.971650631984075	-2.0537742157779846	7.408083956209874e-06
-2.6857365549267134	-1.5790290441547636	6.600996254547474e-06
-3.091740169595629	-1.9544056922515138	8.767679486329262e-06
-3.079498530970322	-1.7676180519840503	8.924740710195378e-06
-3.0407586744158097	-1.500799203592356	7.88010528950673e-06
-3.173752507233143	-1.7462551358401495	1.0382068121650981e-05
-3.0160619433464033	-1.732704256200601	8.206895878405224e-06
-3.2501421649345943	-1.5836539581556237	9.418560534390055e-06
-3.192804230393844	-1.9220085795789776	1.0516924020384371e-05
-3.1762965222812736	-2.1594232338978556	9.352600801171249e-06
-3.3292717653420842	-1.6991504408821467	1.1873505466514403e-05
-3.348115461349152	-1.7466786874646687	1.1873505466514403e-05
-3.2419282170537	-2.037795041442264	1.2702584198658973e-05
-3.148416234993376	-1.9261341196998463	1.0516924020384371e-05
-3.0966357799716597	-2.2067747526546997	8.522115129541292e-06
-3.3825496218783355	-2.247173461123897	1.2837907625265395e-05
-3.3150455813511126	-1.9397694391906453	1.2209519157332148e-05
-3.261362140246911	-2.3420837897761064	1.2460261108943152e-05
-3.2053295543292863	-2.065717565389956	9.352600801171249e-06
-3.2828185991743837	-2.3643766199721292	1.2460261108943152e-05
-3.1836031039311563	-2.4873580114943583	1.2460261108943152e-05
-3.4320405099405025	-2.196962328547532	1.4126168057150095e-05
-3.3327805411541718	-1.8855896855966643	1.2209519157332148e-05
-3.104271959741386	-2.0179223254383625	8.767679486329262e-06
-3.2586344890699808	-1.624577825019749	1.072138000647776e-05
-3.3695587029803917	-1.7316108052495198	1.1873505466514403e-05
-3.4519755488505623	-2.156538634336445	1.4126168057150095e-05
-3.397289239999927	-1.9199908309112552	1.2209519157332148e-05
-3.5277384181775497	-2.0281640095691436	1.549509090460457e-05
-3.4205573774614564	-2.0064065676147296	1.3945590148219609e-05
-3.2870028704772634	-2.416623827532919	1.2460261108943152e-05
-3.2807338316981958	-1.801882445538015	1.0382068121650981e-05
-3.395731865782622	-2.1154904678994315	1.4126168057150095e-05
-3.6382407367985063	-2.673456471220606	1.3427259398655102e-05
-3.565660460006158	-1.8743478627188366	1.5080467382162455e-05
-3.485764934830919	-1.8248011263037691	1.4049369623755723e-05
-3.6017097089261556	-1.9387979188497573	1.549509090460457e-05
-3.564085687177382	-1.952669526694815	1.549509090460457e-05
-3.461814362828383	-1.8153712064777925	1.4049369623755723e-05
-3.5266303706914366	-1.8424367000840318	1.5080467382162455e-05
-3.4884445596648233	-1.936130951868049	1.3945590148219609e-05
-3.3855626266218977	-1.66343928222887	1.1873505466514403e-05
-3.416936510527707	-1.730325300183295	1.1873505466514403e-05
-3.397433082328303	-1.8664292582892594	1.2209519157332148e-05
-3.336239857126124	-1.8218212348986391	1.2209519157332148e-05
-3.374805655667816	-1.6108650236349937	1.1564617373766794e-05
-3.4768576195378786	-1.362519304266382	1.3525470613185039e-05
-3.3996512278068414	-1.521224183821387	1.1564617373766794e-05
-3.3688576097207497	-1.5028154831854976	1.1757451167952071e-05
-3.5589401255696895	-1.8781717744652686	1.5080467382162455e-05
-3.453688459903929	-1.72142867643402	1.4049369623755723e-05
-3.4077532148737544	-1.9530667519714813	1.3945590148219609e-05
-3.6704062200880454	-1.9211591175783667	1.5775656157759136e-05
-3.5783801812971574	-1.5129640205932646	1.5034301565849568e-05
-3.5043110324022844	-1.5869930480085381	1.3877575343426616e-05
-3.536920341307064	-1.8110043839184122	1.5080467382162455e-05
-3.631049215219464	-1.7423131740250462	1.5255577293074764e-05
-3.6315552709667225	-1.868143058727855	1.5080467382162455e-05
-3.6061930929851567	-1.5308775140664697	1.5034301565849568e-05
-3.5985510771425533	-1.9716733233979151	1.549509090460457e-05
-3.7554131451411688	-1.7221061469200332	1.576137305270923e-05
-3.600906009595152	-1.6813415889398926	1.5255577293074764e-05
-3.5788434105699825	-1.622933457730178	1.5034301565849568e-05
-3.531135473628367	-1.8159350282695748	1.5080467382162455e-05
-3.644075153866682	-1.8314716122163237	1.5775656157759136e-05
-3.616625439774011	-1.725399211993765	1.5255577293074764e-05
-3.3750905842341714	-1.1491400539208336	1.088230149106163e-05
-3.6042198536687278	-1.1505520915617318	1.4184205927129773e-05
-3.6676548347019597	-1.3075664012268942	1.493293106719326e-05
-3.6175055797305244	-1.225066670163595	1.4184205927129773e-05
-3.745833789082741	-1.663927346235175	1.576137305270923e-05
-3.819811055190539	-1.3843837030169475	1.5301436002792208e-05
-3.615629166609129	-1.8497362769702017	1.5080467382162455e-05
-3.7364824916218766	-1.7330651368922032	1.576137305270923e-05
-3.578687455262572	-1.491361074495978	1.4867318919075473e-05
-3.5890840978143617	-1.2148203687241717	1.4184205927129773e-05
-3.608176299537586	-1.530123510183195	1.5034301565849568e-05
-3.689784433349595	-1.3713088308457404	1.493293106719326e-05
-3.688597602572071	-1.3918683893051804	1.493293106719326e-05
-3.7166667948692225	-1.3152514866568585	1.493293106719326e-05
-3.6125052406131504	-1.3678612959055885	1.4867318919075473e-05
-3.5448967151657063	-1.2998559857509449	1.4114838446327108e-05
-3.532084372424673	-1.422803253564366	1.3525470613185039e-05
-3.7191027603382736	-1.7937315464241639	1.5775656157759136e-05
-3.726843748434485	-1.90479230982417	1.5775656157759136e-05
-3.5911705835930006	-1.565510046495857	1.5034301565849568e-05
-3.568593339770351	-1.4770697757932627	1.4867318919075473e-05
-3.4186385333268645	-1.5950859912827717	1.1564617373766794e-05
-3.6085230715681633	-1.4771693509076937	1.4867318919075473e-05
-3.467456376107414	-1.6383849113025457	1.4054366337671229e-05
-3.5093043244285242	-1.557178719533907	1.3877575343426616e-05
-3.5925652781963486	-1.8771665525373622	1.5080467382162455e-05
-3.326037312455421	-1.8060570836191037	1.2209519157332148e-05
-3.4066984815269326	-1.6966183610402115	1.1873505466514403e-05
-3.5166104300516214	-1.6694808538678958	1.4054366337671229e-05
-3.6403438492530134	-1.8034828962766747	1.5080467382162455e-05
-3.3847493024125543	-1.2227287622428675	1.3009750774514544e-05
-3.3599272264213544	-1.6682310361318935	1.1873505466514403e-05
-3.3102911264465043	-1.8274179063254745	1.2209519157332148e-05
-3.6240677918526947	-1.61559473597518	1.5034301565849568e-05
-3.5850992746363763	-1.706242693743614	1.5255577293074764e-05
-3.5231707581871246	-1.7440432053195143	1.4049369623755723e-05
-3.4923906425409186	-1.4372362975650887	1.3525470613185039e-05
-3.6741681083229825	-1.5810763848447376	1.5034301565849568e-05
-3.4843317507896288	-1.504067562033086	1.3877575343426616e-05
-3.5104329154409415	-1.5641660555247876	1.3877575343426616e-05
-3.411765007016079	-1.5906741596475973	1.1564617373766794e-05
-3.630054109713435	-1.4786691152720706	1.4867318919075473e-05
-3.454668600518173	-1.2827128400763852	1.2172928374936339e-05
-3.656924984005563	-1.316913501232595	1.493293106719326e-05
-3.3719480649298172	-1.488514637536329	1.1757451167952071e-05
-3.248159666092736	-1.1387563038013486	8.85737308812183e-06
-3.1732645179803423	-0.8801848035373665	8.06826962989994e-06
-3.4066807815221245	-1.5026669539979751	1.1757451167952071e-05
-3.507544616980586	-1.6021055525292982	1.4054366337671229e-05
-3.382813650757266	-1.4262503202727712	1.1757451167952071e-05
-3.3677764923854836	-1.6246444197040912	1.1564617373766794e-05
-3.3240172423308794	-1.6643458913785416	1.072138000647776e-05
-3.3766809550316887	-1.3748641892002902	1.2172928374936339e-05
-3.5501645336220577	-1.3565501393198847	1.4114838446327108e-05
-3.4874990984105056	-1.0022533471902049	1.2864352872863568e-05
-3.511661513416011	-1.0512810486474053	1.2864352872863568e-05
-3.5785604151080825	-1.2601981713682113	1.4114838446327108e-05
-3.573773181259811	-1.4782861499246511	1.4867318919075473e-05
-3.5956728348552707	-1.6306282530795733	1.5034301565849568e-05
-3.4125020913023127	-1.1494336614123533	1.3009750774514544e-05
-3.627951958853238	-1.3065475960538089	1.493293106719326e-05
-3.7447883523872507	-1.2094187686046167	1.493293106719326e-05
-3.3279774236457564	-1.2091887793972402	1.017916965496936e-05
-3.3088910419651625	-1.2619358570902874	1.017916965496936e-05
-3.5220243283161135	-1.3540896058195964	1.4114838446327108e-05
-3.4545047258385004	-1.2329039117534804	1.3009750774514544e-05
-3.5721849568934663	-1.6883537760524614	1.5255577293074764e-05
-3.5582498597199272	-1.6034452041498697	1.5034301565849568e-05
-3.7084856528995296	-1.156434869044006	1.4184205927129773e-05
-3.4486302347117572	-1.1626052575625232	1.3009750774514544e-05
-3.6465407125917553	-1.5711093668444014	1.5034301565849568e-05
-3.3295147958250295	-1.155997791263766	1.088230149106163e-05
-3.473346170967151	-0.9939035767486851	1.2864352872863568e-05
-3.298375420002707	-1.2225293278278275	1.017916965496936e-05
-3.5011056209236777	-1.343064989190076	1.4114838446327108e-05
-3.5733374584666038	-1.3638796120876755	1.4114838446327108e-05
-3.5383550690128796	-1.530878520604304	1.3877575343426616e-05
-3.331407030463147	-1.3763793620203322	9.98439447527818e-06
-3.301545801614747	-1.770705903076631	1.0382068121650981e-05
-3.431903941499808	-1.2878514264552594	1.2172928374936339e-05
-3.54909036955415	-1.5169778837665844	1.5034301565849568e-05
-3.452735437025953	-1.3557083186145835	1.3525470613185039e-05
-3.6266619240182134	-1.5323092982893143	1.5034301565849568e-05
-3.6255571269521334	-1.5879550370426445	1.5034301565849568e-05
-3.416500117181271	-1.1909078078515487	1.3009750774514544e-05
-3.5102213402864137	-1.5518057577611901	1.3877575343426616e-05
-3.542737648627858	-1.5027677033644378	1.3877575343426616e-05
-3.6207400982023916	-1.6689924422080178	1.5255577293074764e-05
-3.465306366853319	-1.1996206460963337	1.3009750774514544e-05
-3.354303637765835	-1.3450924064059155	1.2172928374936339e-05
-3.4579165783786068	-1.305243120525427	1.2172928374936339e-05
-3.3924474542864385	-1.5359441107470098	1.1564617373766794e-05
-3.6730706143566016	-1.147827082645353	1.4184205927129773e-05
-3.623424111776404	-1.4372744188398683	1.4867318919075473e-05
-3.47128075726213	-1.4301681721161432	1.3525470613185039e-05
-3.5189927422887775	-1.4953123381163143	1.3877575343426616e-05
-3.5997554289134985	-1.393144766401377	1.4867318919075473e-05
-3.597594896473339	-1.8940687706156996	1.5080467382162455e-05
-3.7651196606516897	-1.6576010111029205	1.576137305270923e-05
-3.6192716208722775	-1.2046810871326625	1.4184205927129773e-05
-3.4616575979701425	-1.3306802831460685	1.2172928374936339e-05
-3.555401974127849	-1.4576864156792742	1.4867318919075473e-05
-3.5305342263054538	-1.3203192031505475	1.4114838446327108e-05
-3.504394198029259	-1.6473318973943076	1.4054366337671229e-05
-3.4956753300765406	-1.1743927291366885	1.3009750774514544e-05
-3.424438046066068	-1.4231235520530119	1.1757451167952071e-05
-3.427075165931075	-1.2140315303780516	1.3009750774514544e-05
-3.4983193670582313	-1.281269781703348	1.4114838446327108e-05
-3.4450310577564407	-1.5675956857197657	1.3877575343426616e-05
-3.5526091695678765	-1.5765174980178251	1.5034301565849568e-05
-3.4617131817494666	-1.4354104896018869	1.3525470613185039e-05
-3.6574592676986657	-1.3969357471240345	1.4867318919075473e-05
-3.5000281796937234	-1.4168771089607366	1.3525470613185039e-05
-3.443784206258346	-1.650206237641616	1.4054366337671229e-05
-3.4033816697212753	-1.5837358481727968	1.1564617373766794e-05
-3.4030132872427212	-1.293864879319021	1.2172928374936339e-05
-3.3934166623485558	-1.6015304829092885	1.1564617373766794e-05
-3.5757606772357917	-1.6808578434778132	1.5255577293074764e-05
-3.51503164695766	-1.6393226342594178	1.4054366337671229e-05
-3.441662121170273	-1.5954995085379817	1.4054366337671229e-05
-3.580103432505785	-1.2774158563101135	1.4114838446327108e-05
-3.622297511397454	-1.4922902769156376	1.4867318919075473e-05
-3.5474723496963696	-1.179255790359205	1.4184205927129773e-05
-3.745608090624302	-1.3752263629818229	1.493293106719326e-05
-3.6615946267291006	-1.1540333643023744	1.4184205927129773e-05
-3.48437895646832	-1.641026572633399	1.4054366337671229e-05
-3.6966744114837993	-1.496962931721644	1.5301436002792208e-05
-3.692853627778856	-1.252187448239809	1.493293106719326e-05
-3.5721783988351925	-1.4797586411724213	1.4867318919075473e-05
-3.56295270236692	-1.511581382459252	1.5034301565849568e-05
-3.449400200841498	-1.7976601978803082	1.4049369623755723e-05
-3.466297370298261	-1.5878568433794569	1.3877575343426616e-05
-3.3638383017304174	-1.613029891461492	1.1564617373766794e-05
-3.579656803219689	-1.2931296976095517	1.4114838446327108e-05
-3.535283470472147	-1.6185082892765994	1.5034301565849568e-05
-3.482610185971815	-1.3458928982288043	1.3525470613185039e-05
-3.593121497286611	-1.4287211138567486	1.4867318919075473e-05
-3.530110301135373	-1.3461939975882053	1.4114838446327108e-05
-2.8315788505535715	-1.901787690372577	6.7962561123748964e-06
-3.0273806020410574	-1.7507181137458845	8.206895878405224e-06
-2.9398244408607783	-1.4060319351537995	6.732096552512669e-06
-2.7987553955619884	-1.909848866513688	6.7962561123748964e-06
-2.7981157334149143	-1.5611272457191399	6.581171519841272e-06
-2.889036203458691	-1.5367402050367853	7.350212858679076e-06
-2.940801971427834	-1.588007178152858	7.350212858679076e-06
-3.0203771131358534	-1.7861753958667572	8.042240537769877e-06
-3.026007862087705	-2.0974840428243673	9.352600801171249e-06
-2.989900207463821	-1.5980832701991499	7.350212858679076e-06
-3.0624620215318004	-1.8223015256158537	8.924740710195378e-06
-2.958907473575371	-1.531017490041301	7.350212858679076e-06
-2.8032179945692	-1.5060181276453255	6.581171519841272e-06
-2.954860113471494	-1.66466867842403	8.206895878405224e-06
-3.033352193679046	-1.5734135357951504	8.79678524228376e-06
-3.060241052633767	-1.1981534043979014	8.100908179142057e-06
-3.0607259723941844	-1.0522864629015685	7.713865467408215e-06
-2.985977313952797	-1.4872685812175166	7.88010528950673e-06
-3.103435168866382	-1.249908090548468	8.100908179142057e-06
-3.028698219615923	-0.9951122779203292	7.552909308303955e-06
-3.05882865410869	-1.0460156581269924	7.713865467408215e-06
-2.9138777749148135	-1.2700126097354283	6.747779341100275e-06
-3.067147654927478	-1.321795837767456	8.160645855471587e-06
-2.9700467337738194	-1.0110143581392503	6.890948368899178e-06
-2.947780568907326	-1.2455804046107426	7.3851023388438265e-06
-2.961974032305929	-1.2098917875008153	7.3851023388438265e-06
-2.985799767215161	-1.2837102795424546	7.3851023388438265e-06
-2.9902869682384434	-1.6655812383802415	8.206895878405224e-06
-2.9303816389840636	-1.4710897994307837	6.732096552512669e-06
-2.8838845195750515	-1.1862605622147195	6.475581238768014e-06
-2.9426092779133692	-1.3767113298657536	6.747779341100275e-06
-2.9658556680836754	-1.1314993630131223	7.59591894416567e-06
-2.8749097559575847	-1.7051558761904058	7.130765772193751e-06
-2.7646569775111707	-1.3621478858630869	6.378414574948032e-06
-2.702905205099275	-1.2605494091029408	5.974112693758637e-06
-2.575508188200152	-1.4079918133168936	6.488241037555757e-06
-2.839262654034302	-1.4898422753961875	6.732096552512669e-06
-2.636784648613615	-1.284519124869739	5.543668120481994e-06
-3.044192577722331	-1.24830047560118	7.3851023388438265e-06
-2.823608505167544	-1.3641110221859771	6.378414574948032e-06
-2.8795803066529793	-1.609134469553272	7.130765772193751e-06
-2.9134568914580043	-1.468087235701394	6.732096552512669e-06
-2.6180546515925593	-1.436573823507556	6.488241037555757e-06
-2.919036272254946	-1.6095716307978232	7.350212858679076e-06
-2.883369540482935	-1.3539609938936827	6.747779341100275e-06
-2.893662618548595	-1.3404991640858317	6.747779341100275e-06
-2.944837948437988	-1.449196843536884	6.732096552512669e-06
-2.8168066766759727	-1.4330365293476266	6.732096552512669e-06
-2.882669111358355	-1.1294372463180544	6.475581238768014e-06
-2.859510352025432	-1.2153984377279003	6.475581238768014e-06
-2.753239731718181	-1.495845129021634	6.581171519841272e-06
-2.6976636485686583	-1.4793920448066946	6.488241037555757e-06
-2.905507685844205	-1.3719600235332465	6.747779341100275e-06
-2.9644913281552774	-1.36392387326398	6.747779341100275e-06
-2.7727846260556723	-0.7735416080870453	6.371043691220894e-06
-2.592115118497415	-0.7888936786751563	5.767615486244135e-06
-2.820702736003755	-1.3367641822711727	6.378414574948032e-06
-2.6571372775928825	-1.1964058905747326	5.974112693758637e-06
-2.67497010618011	-1.5183301981527244	6.488241037555757e-06
-2.7634724485146607	-1.4095365647872946	6.378414574948032e-06
-2.83309383682728	-1.486408426537726	6.732096552512669e-06
-2.7537408458000185	-1.3009719790577936	6.378414574948032e-06
-2.570676426546993	-1.1900542850571432	5.543668120481994e-06
-2.6461187660562246	-1.494367747899932	6.488241037555757e-06
-2.7156548639724987	-1.3049511385245882	6.378414574948032e-06
-2.667425262820793	-1.5802219369278858	6.600996254547474e-06
-2.628845727066229	-1.7957240188314607	6.39094553262487e-06
-2.644283041426667	-1.370752623023216	6.488241037555757e-06
-2.7080201700278783	-1.7579651167048138	6.731753175194526e-06
-2.676619780636301	-1.4657734583404438	6.488241037555757e-06
-2.7967217772277615	-1.8634589457161908	6.7962561123748964e-06
-2.895731028985329	-1.5057020057097747	6.732096552512669e-06
-2.628485031037573	-1.4509677746834055	6.488241037555757e-06
-2.9232841459180463	-2.048131633897468	7.408083956209874e-06
-2.7402325460976384	-1.6613654719211588	6.731753175194526e-06
-2.636150147128025	-1.6898786365253198	6.39094553262487e-06
-2.701514200522094	-1.6582424177440396	6.731753175194526e-06
-2.658679027379597	-1.2749929684646173	5.974112693758637e-06
-2.82855411282685	-1.3661067564489118	6.378414574948032e-06
-2.6669335489086246	-1.3770018716125785	6.488241037555757e-06
-2.7219424740666716	-1.2649564952528924	5.974112693758637e-06
-2.6152710643014805	-1.4637634614371045	6.488241037555757e-06
-2.6678044472949303	-1.573066144216525	6.600996254547474e-06
-2.6808620267979864	-1.167195697347255	5.974112693758637e-06
-2.5502559604681756	-1.2982477715711982	5.543668120481994e-06
-2.75539681535501	-1.3266551259915307	6.378414574948032e-06
-2.7078282551306208	-1.3314208461353776	6.378414574948032e-06
-2.5462728520402997	-1.6085011751630303	6.218486601842198e-06
-2.679068683660786	-1.1391892245266182	5.974112693758637e-06
-2.5255528166207557	-1.4517631552385786	6.207042204916642e-06
-2.4397640523411765	-1.6430486792011372	6.218486601842198e-06
-2.7457779134657403	-1.9665065410401292	6.7962561123748964e-06
-2.5437069691630865	-1.9002811273434865	6.242734634415997e-06
-2.766083647777989	-1.9853289294250018	6.7962561123748964e-06
-2.5826701895194066	-1.571790639315013	6.600996254547474e-06
-2.6049156294257827	-1.629004968762847	6.600996254547474e-06
-2.528918509234384	-1.6044859847308068	6.218486601842198e-06
-2.774588360113122	-1.5027566026459787	6.581171519841272e-06
-2.6177038949681277	-1.453305073121173	6.488241037555757e-06
-2.7716510771166973	-1.525860226602602	6.581171519841272e-06
-2.83808788290774	-1.7848397269108098	7.184061363829988e-06
-2.6583594739539023	-1.5880820201705625	6.600996254547474e-06
-2.5834852756956233	-1.136170031114702	5.3498024267937555e-06
-2.698641518511451	-1.62135953714231	6.600996254547474e-06
-2.6606344131525126	-1.579421157388151	6.600996254547474e-06
-2.8649342059532072	-1.756865746242045	7.184061363829988e-06
-2.5959682486691746	-1.673701979401827	6.600996254547474e-06
-2.4895463329115985	-1.7273671100664116	6.2985027282078006e-06
-2.508359391665066	-1.7489292222328578	6.2985027282078006e-06
-2.5468706954465716	-1.538053783077314	6.207042204916642e-06
-2.6002909773524894	-1.6382843865794452	6.600996254547474e-06
-2.512052686667964	-1.825202346724083	6.2985027282078006e-06
-2.65279970305032	-1.4743716824336244	6.488241037555757e-06
-2.686505836700243	-1.6677753010838086	6.600996254547474e-06
-2.502710958808556	-1.65700414631344	6.218486601842198e-06
-2.413000908735787	-1.3526421410595506	5.662218196158311e-06
-2.4925727474927815	-1.6917418198790841	6.218486601842198e-06
-2.592600122248291	-1.7580275567413555	6.39094553262487e-06
-2.512397836396264	-1.450908227190651	6.207042204916642e-06
-2.4423572296671225	-1.6361712339282617	6.218486601842198e-06
-2.460399358410369	-1.5246490948961877	6.207042204916642e-06
-2.394540592502316	-1.6029015659829169	5.998574806565986e-06
-2.489741889787635	-1.8285373730898071	6.2985027282078006e-06
-2.480353724121751	-1.7600238878665473	6.2985027282078006e-06
-2.7065099166142286	-2.1417032319392932	6.881575381899168e-06
-2.725729261354238	-2.0117161034504143	6.881575381899168e-06
-2.6096143138025916	-2.1025686274699042	6.439355409953531e-06
-2.4970557912201965	-1.6916787037230083	6.218486601842198e-06
-2.375986423545363	-1.6021221296514427	5.998574806565986e-06
-2.412102830019492	-1.8218989196519557	6.2985027282078006e-06
-2.650691186266539	-1.9302157804441027	6.598840603980427e-06
-2.694372484951277	-1.6560270390342722	6.600996254547474e-06
-2.6390702457213395	-1.6014009624835956	6.600996254547474e-06
-2.474386778582546	-1.7545817107510717	6.2985027282078006e-06
-2.5319573133319406	-1.9017980091681808	6.242734634415997e-06
-2.3374020516828518	-2.005383064843321	6.263951850647337e-06
-2.375870115691199	-1.6459759813944692	5.998574806565986e-06
-2.5941794562570695	-1.8408481046615994	6.598840603980427e-06
-2.7277588426124804	-2.071331767737893	6.881575381899168e-06
-2.493990321073097	-1.9029038279830375	6.242734634415997e-06
-2.5998072877711187	-1.7270580595603726	6.39094553262487e-06
-2.6052068557528956	-1.7172468203806472	6.39094553262487e-06
-2.417541841883278	-1.9625371704811405	6.3309919741430375e-06
-2.5585598583010265	-1.8189192758547779	6.39094553262487e-06
-2.698529525954389	-2.4963371415583344	6.527537668987107e-06
-2.481124996551052	-1.9778603404869812	6.242734634415997e-06
-2.4393962541086553	-1.9697533161205478	6.3309919741430375e-06
-2.549044948862944	-1.8874077308732675	6.242734634415997e-06
-2.6012735286456796	-1.8467378113585573	6.598840603980427e-06
-2.5287341558845644	-2.1264139611231445	6.439355409953531e-06
-2.4832044670458804	-1.9098851506957115	6.242734634415997e-06
-2.7456671392035923	-1.962929419671665	6.7962561123748964e-06
-2.7162890781064246	-1.9761855247305	6.7962561123748964e-06
-2.4727717076470404	-1.4704873936357759	6.207042204916642e-06
-2.787129411587208	-2.193262614393797	6.3605775224753745e-06
-2.674029611593011	-1.6725558630026134	6.600996254547474e-06
-2.672501328241826	-1.4185327879003642	6.488241037555757e-06
-2.5224998900551774	-1.694735531678469	6.218486601842198e-06
-2.5939570709513227	-1.9559051875774083	6.56465734142731e-06
-2.619921741104323	-1.9059434094289176	6.598840603980427e-06
-2.48655438498207	-2.073178971467133	6.3309919741430375e-06
-2.6379275638342907	-1.9516582724515155	6.56465734142731e-06
-2.7323647588080924	-2.053493661650685	6.881575381899168e-06
-2.623406398076365	-1.7576291700592084	6.39094553262487e-06
-2.602472802224239	-1.81926783467129	6.598840603980427e-06
-2.7194394614030197	-2.0418642808875243	6.881575381899168e-06
-2.6856938978187688	-1.8193718974083575	6.598840603980427e-06
-2.544206662620852	-1.6988464452257694	6.39094553262487e-06
-2.857283998651173	-1.9339329942255792	7.408083956209874e-06
-2.671402512358336	-1.7212981681433972	6.731753175194526e-06
-2.807519254111391	-1.7690199269498597	7.184061363829988e-06
-2.711269323325192	-1.8635754798428645	6.7962561123748964e-06
-2.8639990937835718	-1.552125921151826	7.350212858679076e-06
-2.6632728372550947	-1.482834054822336	6.488241037555757e-06
-2.855624537308423	-1.6231530153778664	7.130765772193751e-06
-2.640272162154288	-1.834706868168995	6.598840603980427e-06
-2.9958106353013934	-1.8769286195050319	8.042240537769877e-06
-2.7513650702951664	-1.8455213262732915	6.7962561123748964e-06
-2.8563891047903307	-1.7362361296682551	7.130765772193751e-06
-2.555881537352309	-1.2870792564490872	5.543668120481994e-06
-2.7600246408060376	-1.8745671885816364	6.7962561123748964e-06
-2.968915447743578	-2.0320337956162766	7.408083956209874e-06
-2.460342395614839	-1.9530858549727097	6.242734634415997e-06
-2.820271913448412	-2.0195381439747018	6.881575381899168e-06
-2.7613106286872413	-1.8755737699301296	6.7962561123748964e-06
-2.609923413487592	-1.983204100392508	6.56465734142731e-06
-2.3962138658031535	-1.741361986406545	6.2985027282078006e-06
-2.6063886319628056	-1.7424496177865456	6.39094553262487e-06
-2.9068759896552443	-1.9487962709298536	7.408083956209874e-06
-2.7954899312535426	-2.1282558772983293	6.881575381899168e-06
-2.796845891942053	-2.012597243098516	6.881575381899168e-06
-2.600705376197834	-1.7814762828390152	6.39094553262487e-06
-2.698124955066625	-1.9242972693863336	6.7962561123748964e-06
-2.766957470644611	-1.8191933769782003	6.7962561123748964e-06
-2.7866032818339663	-1.5644819055744603	6.581171519841272e-06
-2.574902205132612	-1.5803928207038855	6.600996254547474e-06
-2.6623095021410736	-1.9603118528192092	6.56465734142731e-06
-2.5848826294325753	-1.536929265568454	6.207042204916642e-06
-2.646318436083149	-2.07502636399599	6.56465734142731e-06
-2.6064219421758956	-1.722926434573532	6.39094553262487e-06
-2.729973255075615	-2.1963975071854502	6.3605775224753745e-06
-2.440311233442633	-2.1229505980886834	6.3309919741430375e-06
-2.6586264413628258	-1.8030481457634495	6.598840603980427e-06
-2.7245242379448555	-2.1547824224702645	6.3605775224753745e-06
-2.7709094870077577	-1.9553286877026386	6.7962561123748964e-06
-2.420873122396044	-1.6065481241509891	5.998574806565986e-06
-2.5283854578328624	-1.8788994764070275	6.242734634415997e-06
-2.4929238307731754	-1.8422463791342647	6.2985027282078006e-06
-2.2605757148144683	-1.7216977000019968	5.9766314261179e-06
-2.2270908087124495	-1.3639261748486167	6.22514715518205e-06
-2.286921586497956	-1.3705566565644487	5.598287579063012e-06
-2.381831083979084	-1.4450219598535696	5.662218196158311e-06
-2.3387181175333236	-1.242780431326726	5.598287579063012e-06
-2.371692428458848	-1.682117653540393	5.9766314261179e-06
-2.3822723866454663	-1.3209455969279809	5.662218196158311e-06
-2.3188088619499907	-1.5239420476874623	5.998574806565986e-06
-2.4517473464026414	-1.5234763028613605	6.207042204916642e-06
-2.541393793878213	-1.6549316927593507	6.218486601842198e-06
-2.5741032794231686	-1.298296477773624	5.543668120481994e-06
-2.3701374133045405	-1.154895231425574	5.598287579063012e-06
-2.4823214643322515	-1.776389681050715	6.2985027282078006e-06
-2.5298447392766987	-1.5361898547864752	6.207042204916642e-06
-2.674308866044089	-1.7358020685851312	6.731753175194526e-06
-2.694813843865512	-1.6647635177400968	6.731753175194526e-06
-2.5097817386245733	-1.3371142198933081	5.543668120481994e-06
-2.5442090636516204	-1.3828201297352132	6.488241037555757e-06
-2.355625406982085	-0.9695955053804306	4.896002028252753e-06
-2.4977245205933647	-1.4097951485017892	5.662218196158311e-06
-2.6665698088858787	-0.7443961224634371	5.767615486244135e-06
-2.6259388146917813	-1.3343763528693655	6.488241037555757e-06
-2.5507633764015476	-1.1416889728695037	5.3498024267937555e-06
-2.7007082094264874	-0.9869052525656408	5.7411990479094955e-06
-2.835474139194258	-0.8710471279434344	6.371043691220894e-06
-2.9558489677458093	-1.1955863534374902	7.3851023388438265e-06
-2.788382096956094	-0.9614025473086587	6.037350031747711e-06
-2.7783499651998573	-1.4020927607505547	6.378414574948032e-06
-2.779171117080346	-1.3269939072241848	6.378414574948032e-06
-2.918576357081688	-1.269882588951217	6.747779341100275e-06
-2.6575293875683528	-0.9888131326288766	5.7411990479094955e-06
-2.8108602504069475	-1.1255913706763192	6.475581238768014e-06
-2.5536151660966193	-1.4725301160283244	6.207042204916642e-06
-2.6191488720862397	-0.9653337954180461	5.7411990479094955e-06
-2.710726948348616	-1.2139048650091744	5.974112693758637e-06
-2.625759242842609	-1.1551594674823664	5.3498024267937555e-06
-2.653094771900858	-1.4005279683727663	6.488241037555757e-06
-2.7838722878825157	-1.568881578437212	6.581171519841272e-06
-2.710698318453907	-1.6933385411917385	6.731753175194526e-06
-2.4329885954475996	-1.457986699428071	5.662218196158311e-06
-2.5113332760217375	-1.7569738875188563	6.2985027282078006e-06
-2.6279162191052703	-1.4599602108689915	6.488241037555757e-06
-2.6165584357131406	-1.3721020078556034	6.488241037555757e-06
-2.5717197610910043	-1.4977971221825883	6.207042204916642e-06
-2.65922448511718	-1.3515560674050278	6.488241037555757e-06
-2.498093534825689	-1.4467175458052006	6.207042204916642e-06
-2.6769377852737417	-1.3960993538616169	6.488241037555757e-06
-2.35116653830969	-1.2469507872942158	5.598287579063012e-06
-2.7715066776931994	-1.550530478792939	6.581171519841272e-06
-2.7389354620579787	-1.0559800883074284	6.037350031747711e-06
-2.7210125616967122	-1.190419549031649	5.974112693758637e-06
-2.854121650406951	-1.5364287703153994	6.581171519841272e-06
-2.7842170679616185	-1.4896009572371431	6.581171519841272e-06
-2.811497134283003	-0.9727328816120673	6.037350031747711e-06
-2.7556646488281453	-1.3914026398454598	6.378414574948032e-06
-2.799282100879533	-1.087124937313918	6.037350031747711e-06
-2.423267168185541	-0.7883981190984031	5.067252217402821e-06
-2.5988216764878893	-0.8980185967375307	4.825528911644154e-06
-2.6985732691836883	-1.2955163494439461	6.378414574948032e-06
-2.8222983574178926	-1.1162535557509492	6.475581238768014e-06
-2.656695729307388	-0.8445021577041908	5.7411990479094955e-06
-2.678459078042345	-0.782759450541271	5.767615486244135e-06
-2.640187796855357	-0.9356876879717229	5.7411990479094955e-06
-2.6227193105121307	-1.2053963101838494	5.543668120481994e-06
-2.7724304497173744	-1.0857666803697978	6.037350031747711e-06
-2.7640796162219683	-1.0700741767773878	6.037350031747711e-06
-2.8471241047106837	-1.206057035892451	6.475581238768014e-06
-2.8300501824462914	-1.0113983718736244	6.037350031747711e-06
-2.832578557957746	-1.2388543649513504	6.475581238768014e-06
-2.752918415221569	-1.0772873530417502	6.037350031747711e-06
-2.7512156725179016	-1.0786680248662242	6.037350031747711e-06
-2.7930774759496853	-0.6690420604109607	6.075724910406751e-06
-2.566550106419113	-0.6361908742554075	5.185930473414154e-06
-2.692007851018015	-0.49672057711140294	6.271525082965399e-06
-2.75010689393832	-1.0440977828849347	6.037350031747711e-06
-2.5859215365985317	-0.9906733291744366	5.3498024267937555e-06
-2.8828877983644854	-0.7069213113863506	7.017355089473043e-06
-2.63007581451998	-0.6877371627690685	5.767615486244135e-06
-2.614151967355224	-1.1189970970676741	5.3498024267937555e-06
-2.882817138321113	-1.3246902349804086	6.747779341100275e-06
-2.8185358304000276	-1.2362196261520304	6.475581238768014e-06
-2.6090583220894996	-1.1424480440200637	5.3498024267937555e-06
-2.6184853763960083	-1.288909837099985	5.543668120481994e-06
-2.8459698930917936	-1.6384679846605605	7.130765772193751e-06
-2.8296443250858725	-1.1615391448170151	6.475581238768014e-06
-2.7375989415010027	-0.921065483099498	5.7411990479094955e-06
-2.69723912431329	-0.7567512505150915	5.767615486244135e-06
-2.686852630881681	-0.741294460470349	5.767615486244135e-06
-2.795566821254946	-1.0329065316792658	6.037350031747711e-06
-2.434520452904084	-0.3735645838460929	5.985751847868402e-06
-2.7724420190950743	-1.019476014608768	6.037350031747711e-06
-2.716899761851478	-0.6736081530973971	6.075724910406751e-06
-2.746667139001572	-0.938729985607452	5.7411990479094955e-06
-2.766982276895631	-0.7620031796698847	6.371043691220894e-06
-2.750229272978359	-0.5382008884874327	6.230518412146829e-06
-2.804812764859697	-0.7481188215938531	6.371043691220894e-06
-2.669742778492189	-0.9109327864812075	5.7411990479094955e-06
-2.7807129613730392	-0.7573894596411646	6.371043691220894e-06
-2.6689306225370206	-0.45572767030323397	6.271525082965399e-06
-2.73720935674813	-0.634179718128375	6.075724910406751e-06
-2.7207103410322304	-0.6935593869495906	6.075724910406751e-06
-2.745045705789455	-0.769162637702308	6.371043691220894e-06
-2.6895222895420368	-0.7175006234872782	5.767615486244135e-06
-2.700487467206659	-0.7690414166048454	5.767615486244135e-06
-2.9461448945207858	-0.5835958834112737	7.24056847218931e-06
-2.764296323228977	-0.42957469077581434	6.230518412146829e-06
-2.6166768525945097	-0.43657122646936436	6.271525082965399e-06
-2.586650003907468	-0.5703270881699255	6.156737419137185e-06
-2.5879066818184087	-0.492764923192971	6.271525082965399e-06
-2.759949522476905	-0.5490995779974701	6.230518412146829e-06
-2.7089508809641933	-0.7569843255282174	5.767615486244135e-06
-2.6403644643374244	-0.5093561950064948	6.271525082965399e-06
-2.5884036637541032	-0.47195642498217716	6.271525082965399e-06
-2.6176205720636254	-0.8982720201431089	5.7411990479094955e-06
-2.567972910168648	-0.6091300367150398	5.559901404664868e-06
-2.8646357172871424	-0.7336991519721512	7.017355089473043e-06
-2.7575861955490817	-0.07415289660726948	6.452412619317592e-06
-2.6348939104253484	-0.4326288757801414	6.271525082965399e-06
-2.5180901955581376	-0.6469656465658536	5.185930473414154e-06
-2.6832805207300026	-0.6056123636356114	6.156737419137185e-06
-2.598780980515051	-0.8749449503934033	4.825528911644154e-06
-2.8043025332131206	-0.9654659684900182	6.037350031747711e-06
-2.701428459395421	-0.6991772731679109	5.767615486244135e-06
-2.542465745232758	-0.4345606171953995	6.271525082965399e-06
-2.571013784891284	-0.22420390778602553	6.139206089133009e-06
-2.900781750650606	-0.6418606610033749	7.24056847218931e-06
-2.717566502543408	-1.017180074837234	6.037350031747711e-06
-2.6721473480602715	-0.7506813795736494	5.767615486244135e-06
-2.8093938673992565	-0.8951816583233739	6.371043691220894e-06
-2.835347422713058	-0.9208353630320121	6.586299605487158e-06
-2.8095557363257493	-0.8711235884197795	6.371043691220894e-06
-2.777647859838086	-1.0011633352959963	6.037350031747711e-06
-2.734067901925493	-0.980345385643759	5.7411990479094955e-06
-2.995248513897763	-0.7596531812223135	7.494274974407225e-06
-2.612980869702684	-1.0593523962597013	5.3498024267937555e-06
-3.11178564974179	-1.4364159371681993	8.711582867375188e-06
-2.8235641789646904	-1.4122076298960065	6.732096552512669e-06
-2.8401484681967766	-1.8389505150297882	7.184061363829988e-06
-2.780059519740554	-1.1644821644164374	5.974112693758637e-06
-2.981689084778111	-1.4063972229975557	7.88010528950673e-06
-2.648037514924935	-1.019567933968685	5.3498024267937555e-06
-2.773311604691322	-1.7436728361808307	6.731753175194526e-06
-3.0287477672856506	-1.498119595870905	7.88010528950673e-06
-2.9319733687859646	-1.5412754656177443	7.350212858679076e-06
-2.9496832760540723	-1.6897918687903577	8.206895878405224e-06
-2.991899477039194	-1.6978200741195513	8.206895878405224e-06
-3.031267178230853	-1.482247960491455	7.88010528950673e-06
-3.0164570659405165	-1.823990028863116	8.042240537769877e-06
-3.2057702088733664	-1.686348046913017	9.229309455509243e-06
-3.137398504102885	-1.7384857379271805	9.229309455509243e-06
-3.063813580833781	-1.5807554052804453	8.79678524228376e-06
-3.094567256888987	-1.6626280458339449	9.229309455509243e-06
-2.8850646341626196	-1.797387651598482	7.184061363829988e-06
-2.9341679167034287	-1.158458658171014	6.475581238768014e-06
-2.812637200484289	-1.2638020867625506	6.378414574948032e-06
-2.7044414345228525	-1.4148406842269532	6.488241037555757e-06
-2.9981228944924254	-1.0712367990417693	7.59591894416567e-06
-2.8527816721666595	-1.178122301913502	6.475581238768014e-06
-3.008987567579605	-1.393248375463724	7.88010528950673e-06
-2.686297694595554	-1.3380676996534695	6.378414574948032e-06
-3.0452004265900534	-1.1442457739062462	7.59591894416567e-06
-2.8102026138248015	-0.9980255606778916	6.037350031747711e-06
-3.022252737542672	-0.8015764295555938	7.494274974407225e-06
-3.0827072531375457	-1.601553540098223	8.79678524228376e-06
-3.144704495086173	-0.7851216321060259	8.06826962989994e-06
-2.8796132084186876	-0.9988381263185335	6.890948368899178e-06
-2.990805354440541	-0.8753794701855007	6.586299605487158e-06
-2.9431107793123523	-0.9805124118723825	6.890948368899178e-06
-3.0927831935632866	-0.8114120930487072	7.494274974407225e-06
-2.8590154079104946	-1.3355906385633016	6.747779341100275e-06
-2.73819229317001	-1.0674595100720219	6.037350031747711e-06
-2.9075248811365784	-1.3711751782480717	6.747779341100275e-06
-2.7858355412018296	-1.3825301949163131	6.378414574948032e-06
-2.778202884074229	-0.7269263841361302	6.075724910406751e-06
-2.7984354214149127	-0.4104022059799334	6.230518412146829e-06
-2.797911642766975	-1.3590281417265704	6.378414574948032e-06
-3.0026260086134036	-1.2829294977847054	7.3851023388438265e-06
-2.770136681469646	-1.1186848059322587	5.974112693758637e-06
-2.9021501350649173	-1.2517424705907205	6.747779341100275e-06
-2.8012605971278846	-0.8243008567287016	6.371043691220894e-06
-2.731552181159222	-1.1931443901158356	5.974112693758637e-06
-2.855340661627496	-0.8709123993406387	6.371043691220894e-06
-2.7835482241609015	-0.9376961961253412	6.037350031747711e-06
-3.171884777140729	-1.1374792182282722	8.85737308812183e-06
-2.925896624060407	-0.9510974305875795	6.586299605487158e-06
-2.8551154497697087	-1.422830074129343	6.732096552512669e-06
-2.9428674453604535	-1.1180315973238153	7.59591894416567e-06
-2.886546176507598	-1.5105668445246923	6.732096552512669e-06
-3.032462160279745	-1.168118883459901	7.59591894416567e-06
-2.9562287380975527	-1.2684685994111435	7.3851023388438265e-06
-2.917569484068575	-1.3383065808864285	6.747779341100275e-06
-2.805481025025672	-1.4869560565456266	6.581171519841272e-06
-2.71245321775928	-1.2234687062049505	5.974112693758637e-06
-2.9151772813169297	-1.2205698205690192	6.475581238768014e-06
-2.6326748681495196	-1.7112158568796922	6.39094553262487e-06
-2.9619261292375727	-1.095200885861569	7.59591894416567e-06
-2.939740111871465	-1.2698564746169443	7.3851023388438265e-06
-0.8608643625999565	0.1926883412133223	3.219322928706186e-06
-0.8602236566057759	-0.3228960620324389	3.12301903782786e-06
-0.7064672150728081	-0.1723640969917369	3.0806577055533016e-06
-0.6793941680572267	-0.02657498159622436	3.201929568488484e-06
-0.5855006568309541	-0.03879863211213353	3.058799580945213e-06
-0.8292788264005105	-0.27071196220049976	2.873461003723669e-06
-0.9573962490490313	-0.2709318304473231	3.12301903782786e-06
-0.8447263840844974	-0.4416993985767014	3.0869164916268127e-06
-0.737431993237643	-0.5066870007251638	3.0869164916268127e-06
-1.0274769547475926	-0.4286634525164845	3.12301903782786e-06
-0.9978986560794479	-0.7686353161261597	3.9592712512456586e-06
-0.7950048168671509	-0.7799229835072816	3.146440445256079e-06
-0.9569113900427687	-0.724406595505587	3.9592712512456586e-06
-1.0957796966137385	-0.7113398603559572	3.7863835748923545e-06
-1.0325126025396656	-0.29792688083272006	3.12301903782786e-06
-1.2817131908495318	-0.4465869295905202	3.187158558222683e-06
-0.858496770646156	-0.5438991562933679	3.4532951383025466e-06
-0.9292395911754598	-0.7869896767542068	3.9592712512456586e-06
-1.0947719160850609	-0.9398367496921338	4.191847230146701e-06
-0.9566699509745418	-0.8131248061117748	3.9592712512456586e-06
-1.0652210538519737	-0.9527470011463482	4.530195787320396e-06
-1.114494852730823	-0.899020158609962	4.191847230146701e-06
-1.192787035587123	-0.7915234625232785	4.191847230146701e-06
-1.1777559670093223	-0.23369598088866178	3.187158558222683e-06
-0.9269024612540007	-1.251120560687585	4.653585842342286e-06
-0.9119064832388751	-0.7644766603800406	3.9592712512456586e-06
-0.9042166104199124	-1.3084305703906214	4.650848228310064e-06
-0.9069740697762587	-0.734895707229926	3.9592712512456586e-06
-0.8864397969313536	-0.6899337140961121	3.9592712512456586e-06
-1.367908893169537	-0.8604400027906138	3.972658920258721e-06
-1.0554012815887441	-0.9465007081079181	4.530195787320396e-06
-1.0302384143603978	-0.9154287466586577	4.530195787320396e-06
-1.0105836815971747	-1.2061278310946582	4.653585842342286e-06
-1.0626735340942515	-1.256780382704372	4.705010192034151e-06
-1.1105352643445796	-0.6471314173232704	3.7863835748923545e-06
-1.1108299514186908	-0.4202595154036618	3.6163165115370937e-06
-1.2521224207230282	-0.7470061992257272	3.972658920258721e-06
-1.2154607325297297	-0.3461964003032303	3.187158558222683e-06
-1.4300636083550429	-0.3570147258263936	5.296016025437125e-06
-1.3968608136082246	-0.5778449578289431	3.972658920258721e-06
-1.1192123167211887	-0.8265808319739875	4.191847230146701e-06
-1.0003154255344353	-0.5208697113913542	3.4532951383025466e-06
-1.0423797858672843	-0.5926541751876347	3.4532951383025466e-06
-1.0511292189857921	-0.7546621736022866	3.7863835748923545e-06
-1.138292180174705	-1.09217789837406	4.705010192034151e-06
-1.1309541514351837	-1.4975169607494019	4.825957293747668e-06
-0.9403629096349778	-0.46075059756970504	3.12301903782786e-06
-1.1235765332138397	-1.0426001852717368	4.530195787320396e-06
-0.9676053453791995	-1.0805870970170555	4.530195787320396e-06
-0.8315179378029753	-0.7812901129695686	3.9592712512456586e-06
-0.8677339118000703	-0.8444119154247759	3.9592712512456586e-06
-0.7945709942050385	-1.0624736089574545	4.089048575829213e-06
-0.7767505837037492	-1.4414296944654699	4.650848228310064e-06
-0.8374422652415523	-1.0076359042120344	4.089048575829213e-06
-1.107950921733191	-0.9281958694599577	4.191847230146701e-06
-0.918907102489317	-1.3568603590545694	4.650848228310064e-06
-1.166438620696665	-0.7525828291627561	3.7863835748923545e-06
-1.090393174704975	-1.0024789046332008	4.530195787320396e-06
-0.8778173915052732	-0.5630684297945727	3.4532951383025466e-06
-0.908733001289257	-1.0024061719096058	4.089048575829213e-06
-0.9357530598637762	-0.4787884288282051	3.4532951383025466e-06
-1.096977182266217	-0.317366478310658	3.12301903782786e-06
-1.4191835301460813	-0.1332405746551601	3.3681327710153804e-06
-1.1988121679079708	-0.30329683184987455	3.187158558222683e-06
-1.0955347552982795	-0.8877198699029037	4.191847230146701e-06
-1.2636990741577843	-0.6987804760227879	3.972658920258721e-06
-1.2183615824518546	-0.12490202025316152	3.3681327710153804e-06
-0.9536777470010245	-0.745258580798722	3.9592712512456586e-06
-1.06620438886152	0.09959166891582512	3.1725748041032694e-06
-1.3485945375193569	-0.33147810269765376	3.187158558222683e-06
-1.2059777758200076	-0.8482068932959679	4.191847230146701e-06
-1.0833259881860269	-0.7572685737786504	3.7863835748923545e-06
-1.1453630053556227	-0.5263985870768609	3.6163165115370937e-06
-1.262203246127298	-0.18831198714052266	3.3681327710153804e-06
-0.9955903914792501	-0.4913647807144829	3.4532951383025466e-06
-1.005245721562815	-0.4894298628954294	3.4532951383025466e-06
-1.143674378054299	0.1671261498970825	3.1725748041032694e-06
-0.9757058249789811	-0.7053975971408757	3.9592712512456586e-06
-1.2139316614971658	-0.24492389926904493	3.187158558222683e-06
-1.165732957945171	-0.47454277283630253	3.6163165115370937e-06
-1.0681814332968456	-0.31078013353053385	3.12301903782786e-06
-1.2609643243901463	-0.2974699681045039	3.187158558222683e-06
-1.1569644133685097	-0.24484857853153322	3.187158558222683e-06
-0.942298094843528	-0.7433657381850499	3.9592712512456586e-06
-1.0671203870343244	-0.45674642097982565	3.6163165115370937e-06
-0.947088807051014	-0.5713316365748234	3.4532951383025466e-06
-0.7065528516116623	-0.3464977021212543	3.0869164916268127e-06
-1.0471348643365592	-0.022952363997368774	3.012537349428543e-06
-0.9956524779017504	-0.6817706260283843	3.9592712512456586e-06
-0.9920187474433759	-0.5464200101399979	3.4532951383025466e-06
-1.2206344452207756	-0.8645691283065453	4.191847230146701e-06
-1.1442558813038093	-0.518341998552472	3.6163165115370937e-06
-1.0666763453599395	-0.07421329927917966	3.012537349428543e-06
-1.0007540463776063	-0.36726249363168983	3.12301903782786e-06
-1.11599385666885	-0.2933944492736751	3.187158558222683e-06
-1.052182445376289	-0.451052689522344	3.6163165115370937e-06
-0.9973859899987718	-0.7160695522701734	3.9592712512456586e-06
-1.2140971281428001	-0.3597258661766621	3.187158558222683e-06
-1.0356444673278606	-0.3143636095731399	3.12301903782786e-06
-0.8971205105629835	-0.7083144409065251	3.9592712512456586e-06
-1.2704947173929093	-1.0290463386387996	4.191847230146701e-06
-1.0530674369648796	-0.1592121040942832	3.012537349428543e-06
-0.9279192579130807	-0.38160984369909895	3.12301903782786e-06
-1.1827162705814591	-0.215749871350018	3.012537349428543e-06
-1.2545138870163717	-0.6310006088092477	3.972658920258721e-06
-1.1286385230813836	-0.8708788224063907	4.191847230146701e-06
-1.315166396503897	-1.00247015295392	4.191847230146701e-06
-0.9863938615886507	-0.25780217488821955	3.12301903782786e-06
-1.0404672980783385	-0.2646663684528673	3.12301903782786e-06
-1.2471020482416606	-0.25658309397271006	3.187158558222683e-06
-1.1280456295032235	-0.7412006071207473	3.7863835748923545e-06
-1.0880861900238943	-0.6479485565049972	3.7863835748923545e-06
-1.1681093840353873	-0.19811808043815174	3.012537349428543e-06
-1.1701543030532118	-0.7478341114408125	3.7863835748923545e-06
-1.0890736570027797	-0.9265472325959629	4.191847230146701e-06
-1.0661492029370079	-0.4596147359673618	3.6163165115370937e-06
-1.0466976617074613	-0.687495368483225	3.7863835748923545e-06
-1.3280323396600708	-0.40898525070480557	3.187158558222683e-06
-1.0385234991084706	-0.31374492488839467	3.12301903782786e-06
-1.2314310374797168	-1.0294165689769936	4.191847230146701e-06
-1.0442877933701293	-0.5107778870773516	3.6163165115370937e-06
-0.8894631654437557	0.10499757809225907	3.1725748041032694e-06
-1.1929504602737264	-0.4016861776327383	3.187158558222683e-06
-1.1907949201902186	-0.5515037500964288	3.6163165115370937e-06
-1.26824205909804	-0.7355892855697771	3.972658920258721e-06
-1.1487723420494806	-0.46319055140379917	3.6163165115370937e-06
-0.9766438521040492	-0.5066071331999021	3.4532951383025466e-06
-1.0590262270661392	-0.29957131106851836	3.12301903782786e-06
-0.9475852196085432	-0.9147723145834328	4.089048575829213e-06
-0.9968051958824786	-1.016849880103719	4.530195787320396e-06
-1.044957121695984	-1.0588810619940476	4.530195787320396e-06
-1.068817729721101	-0.9709803066321168	4.530195787320396e-06
-0.8182923762395031	-0.958217719842442	4.089048575829213e-06
-1.0690596094743139	-1.404839314221642	4.825957293747668e-06
-1.2152631266524527	-1.2543302572262118	4.705010192034151e-06
-0.8425018671523048	-1.0210367014680302	4.089048575829213e-06
-0.9336867643715269	-1.1717494715973824	4.653585842342286e-06
-0.9773746466065956	-1.4409437640789808	4.650848228310064e-06
-0.8234496196055484	-1.2055447709348694	4.653585842342286e-06
-1.1719693412403123	-1.247076387030815	4.705010192034151e-06
-1.0116938415711167	-1.1969862273487866	4.653585842342286e-06
-0.7765753452087387	-1.08610451521808	4.089048575829213e-06
-0.9807276433087548	-1.08114940920255	4.530195787320396e-06
-1.1741164624352929	-1.4507838007006426	4.825957293747668e-06
-0.8521596436146207	-1.100347043675402	4.653585842342286e-06
-0.7030765385521628	-1.023889924796877	4.089048575829213e-06
-1.0349413715669407	-1.1902826949793688	4.705010192034151e-06
-1.2492531295841873	-0.8701140278052617	4.191847230146701e-06
-1.0517521417624445	-1.0991509526115406	4.530195787320396e-06
-0.9719208839418392	-1.2048611955560107	4.653585842342286e-06
-1.151495864118513	-1.078605566607582	4.530195787320396e-06
-1.0856208831572869	-1.2387888109902871	4.705010192034151e-06
-1.153372294791977	-1.0161198792865749	4.191847230146701e-06
-1.1115057400071553	-1.198399138740571	4.705010192034151e-06
-1.0771987100049112	-1.1383075554532147	4.705010192034151e-06
-0.9117820924891362	-0.9971415416916096	4.089048575829213e-06
-1.0580330549101766	-1.3127696205366965	4.705010192034151e-06
-1.0073492248562435	-1.388969347185892	4.650848228310064e-06
-0.8581792258039918	-1.528614306306748	4.650848228310064e-06
-1.226106417138857	-1.1655072163444702	4.705010192034151e-06
[truncated: 25,777 more rows]
