# Supplementary material for: Symmetry-adapted Markov state models of closing, opening, and desensitizing in α 7 nicotinic acetylcholine receptors
Source: Nat Commun. 2024 Oct 18;15:9022. doi: 10.1038/s41467-024-53170-z (PMC11489734; doi:10.1038/s41467-024-53170-z)
Supplement: Supplementary file 6 — Source Data [file 41467_2024_53170_MOESM6_ESM.zip › raw_data/fig_s3B.csv]

IC1	IC2
-2.793054333982915	0.10638321203487969	-2.650203034286402	2.5566896627588482	-1.1312849940210996	0.10781184969369778
-2.9462933199895374	-0.4672822841117298	-2.858089919696032	2.701358422397298	-1.243687692087001	-0.10251931565923111
-2.7843675684325118	-0.3140875341352443	-2.523077604190863	2.8337622517878613	-0.7735338350027603	0.3205362225753555
-2.8375701441641366	-0.5650474689374334	-2.6402437739482254	2.178873777564827	-0.8767819632669087	0.14417319918185462
-2.692492399433765	0.11700678012662441	-2.38651869167283	1.5250137958859504	-0.6195630003192151	0.36841212860752837
-2.816793112575209	-0.10432881350114934	-1.7579884098683682	1.2962545481820202	-0.5774506017196718	-0.8897202540365194
-2.867566935384899	-0.4746059754805192	-1.7823724215691545	1.4382640716263044	-1.2571555853355676	-1.0094874193162302
-3.0670282912080356	-0.6501601125373613	-2.521132116327596	1.0912529526787922	-1.9405974135081374	-1.305822845442847
-2.807649353145765	-0.47553365716013835	-2.0893034179824665	1.660026858134246	-0.8953119954770661	-1.0746869785560496
-2.9332191916761348	-0.4847046716247967	-2.2019619322515123	1.1553880032502672	-1.626080509489347	-1.107529558951423
-2.8307046804412512	-0.6321112343848233	-1.6747929088322997	0.7419934304436562	-1.6722179571818052	-1.3863431386571112
-2.775580236322024	-0.6034121872102274	-1.8422788085132216	0.8625927460443883	-1.8233551400707517	-1.4202132020948817
-2.9683273024634516	-0.7553056007959846	-1.598539983971718	0.6496969046757441	-1.2638424092407812	-1.5284368589215793
-2.8852428709508695	-0.9448673373013956	-1.7365009184784936	0.6256240699600151	-1.4816572505101349	-1.3801020780086084
-2.954448632119257	-0.3185496307805945	-1.6398873086180852	0.12320292758543527	-0.9701160045502965	-2.448814038438211
-2.7695972744175235	-0.5924466480166006	-1.6484302120165495	0.5890579329594392	-1.7895989630030158	-0.6157103652597438
-2.6860200721671643	-0.1795850091134275	-1.5823513901817075	0.9542167382283517	-1.325839142268585	-0.7214684393197964
-2.8231389972725	-0.1604178396353413	-1.5803218823372955	0.6013552798562418	-1.613385086770822	-0.6283339234796006
-2.8171638779884898	0.014809094719684904	-1.786293577793413	0.8645009785779887	-1.127939813838793	-1.9665476453451425
-2.749447027214277	-0.0173166118910182	-1.3174892372992986	1.568973445095573	-1.3381965056901834	-1.0527930752350567
-3.051357520351347	-0.6577119766536228	-1.555265173420004	1.2449340744831003	-1.4689657525883775	-1.615909416803628
-2.9390976845890355	-0.14273464092710073	-1.9590570748000662	0.8528314175481223	-1.9545282975876983	-1.2643430128501227
-2.9045958784002313	-0.12190535889460716	-1.6612361158463809	1.2231720436126652	-1.4259448725073767	-0.9528005957295902
-2.8321798070021833	-0.5126365356293177	-1.5006256051529048	0.9178147843665849	-0.6427113587047796	-1.2911539420559959
-2.64880413732747	-0.4678574977898902	-1.6518786765893771	1.0809247710571066	-1.4861314479249366	-1.2085486631593496
-2.926975506363751	-0.9189490357756613	-1.4570805092847101	0.9238764260257666	-1.1640906468626908	-1.7401513768969923
-2.883728379215708	-0.2598932616855177	-1.932776227108869	1.38139525472288	-2.0739698825402906	-0.9456159845810761
-2.831454397090784	-0.6498502276933205	-1.2487069838003453	1.0429378028656215	-1.7083268399344196	-1.4508102359177342
-2.770565976291709	-0.7000586235635233	-1.2074449328876118	1.3225194530618223	-1.2462238434476083	-1.0422562025911248
-2.787725488429949	-0.6556270575295747	-1.6447305006173671	1.1097016193213216	-1.9671048959595638	-0.6731036994121454
-2.8813292383961473	-0.10805469601221065	-1.8593165898482527	1.0259191626906192	-1.5340889228256378	-1.146124548704545
-2.874746554683117	-0.4388100691835315	-0.9841368047798027	0.8756386283346321	-1.1248385833106864	-1.250201933010759
-3.0837761093735327	-0.6307975115761151	-1.3713353589258472	1.4957840973379959	-1.9520290186170022	-0.872449714805558
-2.9575082953838994	-0.7578536781675667	-1.7602812408886834	1.1838692365371402	-2.308969097751429	-0.30741658792098747
-3.0315034229471483	-0.41491399422347097	-2.0375374089459446	1.4243184192568739	-1.9218875100477022	-0.7636397939942146
-2.948712481650257	-0.9021031971494112	-1.0626881825870893	1.447078295438445	-1.8913715931886474	-0.9639530415227597
-2.8642286128442835	-0.5802635948414994	-1.6434407812425145	1.1401743074430681	-1.7122514692783377	-0.7075164075426214
-3.0723138062136637	-1.0488891179254038	-1.3776286037100947	1.0165972238156735	-1.66317162059687	-1.1650890436179457
-2.808106903900172	-0.6003716988924905	-1.390437719603615	1.3322300651377073	-1.8302200967250342	-0.7521166223113555
-2.9176959270903193	-0.6569780189714483	-1.1937969541807707	1.6807036090582144	-1.5911588578495963	-1.2073527618787803
-2.8089500281706834	-0.31296700415149226	-1.6625713034371967	1.2944517880871549	-1.1074243123185359	0.12280040024965744
-3.080283257390811	-0.7006355698334792	-1.0325200784290411	0.45135254589538587	-1.2286058572701766	-0.821057127207704
-2.9552197626026953	-0.4001104738949858	-1.6969550304841352	0.5439099557897905	-1.4423757145659801	-0.8656163546312576
-2.896529300684543	-0.5850335347898855	-1.689565377182812	0.8687196210840189	-1.6061399241318353	-1.202103190950899
-2.916687732826419	-0.6449660023342997	-1.4831565812596506	0.5182211416667644	-2.070689090269728	-1.5781291707204916
-2.908323871425587	-0.6094411329416893	-1.4746178842165227	0.7139759868710888	-1.9112383234393198	-1.1891357887683087
-2.9079025683127835	-0.6109607130589014	-1.8420623325727565	0.48353558656771317	-1.5716871673709973	-0.2845440696460454
-2.8928133101998856	-0.30852078033603086	-1.6881280440213602	0.6287821324341972	-1.653538853817166	-0.1601134637382325
-2.972792330992453	-0.4144514596772143	-1.6383010227962487	0.048067338546377625	-2.0115262953401563	-1.1972309629819469
-3.0354162989840097	-0.6934475070609332	-1.637137816305866	0.22007124045822773	-1.4426823447786266	-1.232427495461724
-3.110941760411966	-0.7837611788884021	-1.0590042340183836	0.38282125641599485	-1.3419967224773703	-1.4011089157365677
-3.077379726941331	-1.2535949773081883	-1.0298132070652655	0.41509959121701034	-1.4968867293915626	-0.6722558504670086
-2.8461710416750288	-0.9606448489049317	-1.1518765871069219	0.307077972619945	-1.4883204923077098	-0.4090796676559131
-2.6362102993998136	-0.704751054592785	-1.1655067017167207	0.9318096923701825	-1.9811791958224	-0.511087298267549
-3.1043984981671198	-0.36123850250899053	-1.230873798222229	-0.5078471410287319	-1.4526873947011534	-1.2513386663950405
-3.0821326309576422	-0.6292489392647646	-1.6077248290524295	0.5295090111865594	-2.2893469286517374	-1.2158807828093787
-2.98465512155834	-0.6661546506454692	-0.8179659663546346	0.47121423770267434	-2.3918183162457867	-1.820342134186681
-2.767117792890455	-0.5197125142142703	-0.6646346688619655	0.36970973869439694	-2.0960105556585886	-1.1407837618103114
-2.9722377063927423	-0.503219420939527	-1.1133320402330398	0.7099547192134816	-2.113531800464262	-0.829001856170365
-2.812019892197437	-0.5615833684268384	-0.6939385326364824	1.016061150598577	-1.5701059548523075	-0.48349111608424805
-2.8555783113339257	-1.0032667381520934	-1.2671770996494585	0.7634586049252889	-2.2724088096000763	-0.855019977548636
-3.025341404879304	-0.9025781420139287	-1.096676926211055	0.43643423136816584	-1.7413113651260295	-0.990191260474119
-3.006810751660878	-0.5420805388968959	-1.076603113691694	1.000765998674439	-2.1405734703587664	-1.5912645776371654
-2.9292929994963264	-0.9618069252428875	-1.1768592628189576	0.7599852640076137	-2.164890864513581	-0.3913992428688037
-2.8923395777174803	-0.6840798996236126	-0.858740667466346	0.49712480931236397	-1.7639643734754067	-0.676614059217806
-3.0307337729319017	-0.9641489610633022	-1.1129100730159327	0.21445790423020816	-2.1969780739373808	-0.3165160578727019
-2.8890354261575917	-1.1383432787660175	-1.4479682179529916	0.1605129318934791	-2.4282482588856578	-0.5019905216926417
-2.863816388811414	-0.5571193286632352	-0.7749540966733497	-0.19064788652417625	-1.877025268227256	-0.6413082290872169
-2.976141646585324	-0.9210202032475585	-1.0848367944769968	0.016809747375592432	-2.405807921130697	-0.8224648311547844
-2.9832401386809337	-0.9535783680983277	-1.5037351040287932	0.32739293690779425	-2.4538699105211914	-0.8960301881595427
-2.9677268933427365	-0.7201996332488626	-1.4823180156954696	0.001517505360315613	-3.4275788683698067	-0.7210959912929334
-3.0036953558146102	-0.5302401419795942	-1.4470371514604636	0.21474219310300413	-2.497956973808881	-1.1780530296863037
-2.916631911954072	-0.33515646523503617	-1.0453367452405733	0.3972569162368137	-2.078327602499602	-0.8288460924265161
-2.9875840359082684	-0.6643639344563391	-1.3402894351842927	0.7173341329537265	-2.1800849017984163	-0.6119952411539029
-3.029674453989985	-0.7976532414806139	-0.9428221061600552	0.43484339439017	-1.8986352283452292	-0.3429076938391841
-3.042434209345945	-0.8173865775638993	-0.9187016975551499	-0.01785032651465132	-1.9089995030879543	-0.6973644974583639
-2.938076559444264	-0.18130731126742833	-0.980142990273301	0.04163234142894603	-1.8973854750918862	-0.7102935058412372
-2.907729664746928	-0.5472828511942898	-1.336047103283927	-0.19371563002908615	-2.275436630733166	-0.5304463290739859
-2.9397564353331807	-0.44670991402972865	-1.5614225442439575	0.07023909828445155	-2.2453919725888163	0.24235141064426674
-2.790239794082211	-0.49643015861883066	-1.542032970525407	-0.012759525494489526	-2.4748324010181504	-0.12074893905612094
-2.997909580891107	-0.6234953033282898	-1.1716633973628512	-0.028279100660213136	-1.4429738750590966	-0.47473004656571394
-2.869138034314232	-0.27184070222592105	-1.1380021394373552	-0.11978861833752097	-1.6907493099948596	-0.8594080020619475
-2.851978660320601	-0.6164304235968247	-0.7040684540573452	-0.22365569011712164	-1.8980510535889716	-1.2432360288654265
-2.9360278764564156	-0.35485714584083367	-0.7058824520217762	-0.4709454081581279	-1.8325982286368139	-0.7256367895687977
-3.051192129044955	-0.4287295701125293	-1.5185191010663548	-0.1635955129150779	-2.058199983445111	-0.645148125937789
-3.0114939578128785	-0.6150586396876054	-1.0389199522083767	-0.2014331880265779	-1.4681868150947974	-1.0547721982498386
-3.1061736451764617	-0.3638119541279723	-1.2124699057574992	-0.21673436075216815	-1.8873840271205462	-0.8434586588985777
-2.985287751378768	-0.3015635458349769	-1.257965315157836	0.14632020506523874	-2.6049118409941263	-0.87988675778101
-2.924477175397276	-0.4217390451393668	-1.1289530851096083	0.19844635523213078	-2.250754875976161	-0.5411560209594874
-3.0337474897386363	-0.5794214543400308	-1.3420534658605976	0.8435189654446729	-2.2671557696292175	-0.7268243697205641
-2.9250427323931567	-0.14684440200323606	-1.4271893446623145	0.4230614075719212	-2.3201203498977403	0.12414242698584727
-3.0961701512701345	-0.43315142534733525	-1.5112179477592513	0.15609885495916925	-2.508508940516024	-1.546514684099774
-3.052817998565232	-0.17280142801114912	-1.3167219363064853	0.3068252698588131	-2.2773395898428515	-1.7258642475385302
-3.0835142157115607	-0.25710813735839294	-0.8341844723092178	-0.3745552782074911	-1.7494419553848595	-1.9573977833386518
-2.847417931402102	-0.055357112293400845	-0.7400642461238043	0.16555100905382927	-1.5263919328636255	-1.4859678601756359
-3.210240320207527	-1.0374839180365991	-0.8648877865494092	-0.48097845363182934	-1.6127093467831126	-2.06922933269823
-2.9843853475388484	-0.44524302690210044	-0.8982226063892929	-0.009741165753119514	-1.7305189145456517	-2.0264897826327632
-3.033306375262853	-0.3828258100542776	-0.34421030217970644	-0.10705631090821177	-1.768254809176666	-1.852342682681515
-2.9676068124033375	-0.39729898819642206	-0.8026228133279223	-0.21093371181391252	-1.7621334738381926	-1.7581959849749431
-3.0494389002831355	-0.6497623259556556	-0.5750674545570311	-0.2830277642985513	-2.1238511909187676	-1.8274843842502917
-3.148618167441786	-0.6609927634946381	-0.5138197175949124	-0.10339072490631532	-2.368115890786112	-1.9613683835909455
-3.1953437508393936	-0.3224995139370184	-0.9588658745632144	-0.2098910004056572	-2.178945716052503	-2.168934585417431
-2.981037132926863	-1.104065415106187	-1.6218419739650562	2.4050342550591273	-0.1400910868053921	0.78415632657812
-2.8955033898768203	-1.0380069572247907	-2.3199360040331545	2.5625923340687455	-0.8067635327953206	0.5847717422164732
-2.8410594133158096	-0.6740882432520726	-1.9423774071224273	2.42217417781164	-0.19842439870355708	0.7490398917434035
-2.875598856511921	-0.9191896736311399	-2.444314454397316	2.6162431035600973	-0.2887839818575508	0.2548793746181093
-2.841544978517318	-0.5861509338612367	-2.425021920223843	1.9955462032168687	0.3022821611185429	0.46193727725910116
-2.9260925650273926	-0.8867835024848774	-2.02973539273708	2.236408614026504	-0.2639447378844305	0.6600673154143647
-2.900596669119725	-0.8731758273704128	-2.1483224768935516	2.206145507003545	-0.20070354656591363	0.7377081706679813
-2.825735947414856	-0.7037698794736709	-2.0977266900189986	2.122807306203372	-0.8798326138338854	1.028899669065522
-2.660852735922205	-0.5837820915330187	-2.276224191608458	1.7362695759494284	-1.2943376125854789	0.5483500264794541
-2.936747359606724	-0.8256995526980987	-2.2552218099678845	1.6727873509978284	-0.8318048559671	0.2458744552559755
-2.9206786542578835	-0.9505534663439854	-2.351296354825643	1.855496895096025	-0.26426063055359905	0.38698410128728955
-2.882289611068555	-0.7068986713349397	-2.0970107586996023	1.3629537871861461	-0.5488628713663158	0.25962919730200185
-2.8524961708033523	-0.5975895306489301	-2.0795764397889895	1.6579020166738634	0.5235230873863744	-0.06832307222561174
-2.7497261136988635	-0.537826472441486	-2.3803358256972498	1.3908328211232752	-0.6784239166654036	0.492086179117848
-3.1062610954735534	-0.8994542694148167	-2.0857409349234284	1.4445816071250488	0.4564241061571279	0.6035542318561928
-3.0020494991798072	-0.5304124140495451	-1.5613787683127038	1.7216286140721755	0.0936789611824912	-0.13847623431466505
-3.052664117969903	-0.4964991796137246	-1.48862919240637	1.3429462446279192	-0.5984694403955211	-0.5764422215873964
-2.770813201692359	-0.4909092132994952	-2.2515431190234008	1.809614041873186	-0.5439940626388882	0.4556574620902717
-3.0099188934061214	-1.1241453532906067	-2.1601832934412957	1.401069291583301	-0.4774815655444633	0.4093940661903379
-2.809438439739957	-0.8147080242211568	-2.0345243888924096	1.6543165242556936	0.23185763659775216	0.5581854998420852
-2.7830133603667013	-0.33285321902800263	-2.387160205890122	1.1359296810695647	-0.21920979746168362	0.6327420036007269
-2.8286333989856303	-0.20142822682166228	-2.127161784701523	1.151533570818915	-0.0495991273517995	0.7881916570737963
-2.7999795769861473	-0.3333681432252673	-1.8111366543819407	1.1642056920207038	0.4594058548031882	0.3049490348546885
-2.6937569926841154	-0.54297852553322	-2.349749533254656	1.0356414667228786	-0.27185764873547685	0.13905951731712418
-2.7811300320217027	-0.666696402204332	-1.953605505571682	1.615407711129572	0.4663867289806073	1.4602206407353435
-2.8645439597927713	-0.5361521102093411	-1.999551414783548	1.0351986030390674	-0.006803432797801802	0.920148079145715
-2.9712487219416306	-0.37633780578121545	-2.102516058576853	0.9528948130271577	-0.8088226948334506	0.48253772332572464
-2.966637198822333	-0.9362146974014118	-2.0161817362740977	0.8228829676405678	-0.06508191144891054	0.7010352916894174
-2.7476631805921294	-0.4152457319150161	-2.4416573408987414	0.34373290302913023	0.6141551386742212	1.0703393597406519
-2.960927619333001	-0.3702528789058917	-2.0294147282103667	0.38337893889350505	0.15557740593471583	0.6078182115374919
-2.9550336691255246	-0.6442690449545483	-2.226919750600594	1.0989510055766127	-0.6438448045482406	0.967000356826046
-2.8552679225361017	-0.3983515628688727	-2.132896627185887	0.9450576207356527	-0.7164617524974586	0.31830579045119634
-2.936108859738086	-0.33165150443324554	-1.9931058101253862	1.3399845209696029	-0.9263993968433951	0.34827482659692294
-2.941777667800692	-0.503482641318358	-1.8635379147396354	1.4861060996445348	-0.31181937744435645	0.4860928603759562
-2.941611780833859	-0.4110248793555842	-2.6452694112728468	0.9826021074615355	-0.31186771124085194	0.5560285942292674
-3.095718384717693	-0.7827768942063529	-1.7929738185663655	1.4325391587209335	-0.6151234523488088	-0.35042033837015063
-2.8550418811289315	-0.552429386628061	-2.0187242248670554	0.9474906195923767	-0.12913924539390295	0.32071675057124416
-3.0493614305068797	-0.7064322958503981	-1.9073037476739836	1.2150851135292617	0.7514892021345906	0.1572408591708233
-2.852043803632228	-0.1580033705317037	-1.5883540010233	0.6795889664616259	-0.015828701678320206	-0.09267741251290457
-2.900456755349349	-0.2605072717463398	-1.8076353633454465	0.3882768989064661	0.06138293118477868	0.024920316456955027
-3.0307501331045077	-0.5889766288953714	-2.0225793330933	0.33767674403614373	0.24825961975912567	0.0956863392931776
-2.8089428509073855	0.1097781533556216	-1.7043316253741603	0.6615453922514465	0.6112294778786393	0.1644864174200461
-2.897924229566679	0.15155363518143006	-1.858410865371356	0.6781438135038997	-0.0007505425973022978	-0.4253694460355604
-2.7762342450161093	-0.6048492140424181	-1.9488736500029267	0.8457274308712922	-0.25374340746624036	-0.022057754401616836
-2.853690870103598	-0.4436828108655114	-2.3086859665523054	1.2445071231661655	0.046633610948033255	0.31733901597341696
-2.9420926020102596	-0.1706570001230849	-2.036588387721882	1.514877157156786	-0.5184878551058579	0.2018704892970148
-2.9492567766584927	-0.35884899753129496	-2.0356848485055083	1.428204002566137	-0.3538510206822206	1.067527226687862
-3.0307307939066743	-0.5220528186056055	-2.4466102140692887	1.2398606032766246	-0.5056902592521983	0.8133316272568658
-2.9473205063731642	-0.3773383263785699	-2.333717214714076	0.972676546583836	-0.34726406186839737	0.6459248986761024
-3.012868353960949	-0.45151381706797333	-2.5882739583219703	1.1352710168862066	-1.1833993970170895	0.1389331052967282
-2.860370437267982	-0.8201969108148717	-1.624742820922278	1.3932884992043402	-0.22710837549744115	0.46124581833352407
-2.8965905269417704	-0.6882159778339232	-1.9669641318994393	1.6724087082327668	-0.4254214656982206	0.3367077717087127
-2.832480887031775	-0.6661356717711973	-1.9910738213318186	1.3812129091585503	-0.17839452286905205	0.03631337052691885
-2.8582951907308605	-0.7158509481730351	-1.7262684525549592	2.1561680397609955	-0.8146690549751128	0.6577655613975705
-2.9631997515295687	-1.063170481979459	-2.623132929123488	1.6488375024645576	-0.5425763904411501	0.39000418973685225
-2.8121340696481107	-0.5605164648920147	-1.8117455597586238	1.2605917544167238	-0.5465946895521446	0.33767918563387456
-3.0155241219089426	-0.9496095490652325	-2.230177167970287	1.291729971000108	-0.10982084679457778	-0.12671303939623546
-2.785946791428869	-0.4733621854755714	-2.626415362635337	1.2061069571152236	-0.8045117398783446	0.4450323089512076
-2.8614808178906275	-0.7495726869375895	-2.025573936860489	1.5164857244288172	-0.12870498873391273	0.6949663511960837
-2.8386829176356314	-0.7711981282638425	-1.8223074523150442	1.655083625717327	0.015250184265037076	0.475436338689882
-2.9099809613279204	-1.0668864358987973	-1.986877979354059	2.230028027200986	-0.6390584357610256	0.5505867290447887
-2.9113250785107496	-0.6517568618854566	-2.0222587655964546	1.4291622022688424	0.4141368423131491	-0.004995239376224703
-2.8956491184356237	-0.8656703243217786	-1.839866802495113	2.0906491062523833	-0.6340489373911944	0.3137048579033834
-2.8548203680160507	-0.7735619549202275	-2.036058637636119	0.792963429644252	-0.4195658435898796	-0.06318014123589122
-3.0056609489502097	-0.7594851646872467	-2.311677766395228	1.0275832558155515	-0.4495797264297852	0.8154483479625563
-3.073439884582931	-1.142765914516376	-2.0211903102721456	1.3351402550087426	-1.044981412995058	0.07857153814981488
-3.007637097477886	-0.6744009787254575	-2.3032356665463873	1.5263236672095915	-0.24063831662903046	0.8276472150859188
-3.028324042037965	-0.8347966089638268	-1.9151397254054878	0.9273309433508463	-0.5441104959297407	0.3809114215431627
-2.763988585529762	-0.6760315412277951	-1.4770731052907278	0.7768171674359567	-0.496557771197983	0.01267007959301969
-2.7876752971214884	-0.7242398560990111	-1.4238059055552283	1.3494415869852374	-0.25354158059124854	0.6350861227593247
-2.8540318636019997	-0.8746212622993861	-1.7869530580534252	1.4146865033885385	-0.741008335281102	1.0970573638924968
-2.9881340362247846	-0.93589861329294	-2.307328691172333	0.9764522194356337	-0.7520701801778594	0.6745312932615746
-3.025134391397798	-0.9192329696929507	-1.9533876278146975	0.6150051028175245	-0.5793746154188079	0.6142611067298731
-3.0557003697753076	-0.6526699355845773	-1.8770085954431883	0.820409306447524	-0.5427683014491634	0.9029107831108547
-2.871093252645078	-0.6785988669463432	-1.7755592020960937	0.868726944719054	-0.8074598167503557	0.6437298681857506
-3.095726173346475	-0.8258754682611131	-2.11188323837957	0.897939497784872	-1.077110798465563	-0.03904236306243236
-2.9752628482111723	-0.8780326790792082	-1.7375443495821468	0.86883034434523	-0.706380029132524	0.3216617293662992
-3.052933098491933	-0.9256192735481283	-1.931050741132566	0.6684563845951627	-1.0389830082524725	0.6101684933079399
-2.79661283237978	-0.5211514437841398	-1.5216051161920947	0.6702978604941212	-0.340552838687992	0.6573965037637515
-2.9018525880792727	-0.6940859962286976	-2.085125239458498	1.0240030573431955	-0.3338447179359251	0.8353501695985717
-3.048242461115708	-1.1033189559136012	-2.084349755973302	0.9315054384124656	-1.2746334364293483	0.9538913109701896
-3.109653317626075	-1.0035615935919797	-2.0818237512427094	1.0911983478732092	-1.7935408085240843	0.7978324254734666
-2.9582490035092373	-0.3044438809034684	-1.8573858246764685	0.7614139663341789	-1.2045974018044954	0.23082529730785495
-2.8999449109306332	-0.33531474741303924	-1.8089128931082676	0.652693535508091	-0.8005232102582542	0.1036885304882687
-3.0282454852707943	-0.7917015089555687	-1.650981033629406	0.9570873300988583	-1.315240330329345	0.3156253598488125
-2.8905866012036636	-0.5352679519607679	-1.4055730847282986	0.4423211786462543	-0.592054035265482	0.5062676481115439
-2.9086694156437956	-0.740422395113667	-1.908919744763312	1.3524279009412035	-1.698307201323866	1.2079090076168757
-2.9749843770043953	-0.4769081756568252	-1.6249102572169125	1.2463331502185793	-1.4524419704264524	0.3731486154128417
-2.831865337942827	-0.7306795533918757	-1.9873479535862455	1.1438700725727657	-1.2417675996590818	0.834440321570416
-3.012799465380088	-1.0328622272499721	-2.1871864794245606	1.1331430400129077	-0.8388278899780837	1.830743446273123
-2.8258308773309464	-1.1791690294228254	-1.9478544930776829	1.6115275270113942	-1.1880762065131272	1.515380266498723
-2.9897132526076784	-1.0781566806141456	-1.9922784876455653	0.7934029450574154	-0.7009572811090525	0.7191112311712426
-2.995861553322146	-0.7419933233249387	-1.770122645993622	1.0778459394281446	-0.6463285794655271	0.7644123781140446
-2.986964902373787	-0.6498773591563636	-2.2637236478029594	1.50535964884494	-1.5986953521147758	1.1006582462301677
-2.9944409394074283	-0.7442244931133261	-2.481017812370673	1.76932688831995	-1.3075184585413728	0.8197405226030569
-2.927653119960563	-0.3890080750828915	-2.3137155043641995	1.5707168760939665	-0.8479284045877187	1.072879582542935
-3.0791820192508688	-0.690370497749893	-2.3037624924927185	0.7171081773620328	-0.8888644697054681	0.3948698240626733
-3.0026863046337344	-0.6782587528480732	-2.294891657018789	0.7657361190906818	-0.9566191828727797	0.8074697565086196
-3.1489873521807077	-1.0720290201669427	-2.1238227623857022	0.8469815937404834	-0.803676890436192	0.6570252198999155
-2.8995431123702526	-0.5977927808582265	-1.4306138297628634	0.596248294599799	-0.6972410491193336	0.3951018266131058
-2.705571954327877	-0.31362667714880754	-3.1157530998383227	1.9002405014367163	-0.5282601217800897	1.3145310882593035
-2.7323889403610098	-0.027871878276349845	-3.2835021694796276	1.4862885868127687	-0.2846788070165176	1.781435398531166
-2.7976465227457483	0.15942188621643613	-2.5389203806984293	1.4287752136763472	-0.8689491493029456	0.8601745480980845
-2.707579431074134	-0.04321351280132821	-3.2727496841345274	0.9892786610357431	-0.6695575899077479	1.5979282589469324
-2.8165045706201806	-0.47147812430010805	-2.8243539122797428	1.3203962030341492	0.009138592671088408	2.09077441641225
-2.8764737180438398	-0.707753985662263	-2.455860659431374	0.9537873172445623	-0.13817355397802022	1.0165642790434595
-2.8056681826137786	-0.37309730214227094	-2.6285104511925486	0.8086888323105361	-0.5886834667101954	1.1455328031429994
-2.7481210010297734	-0.633342566762056	-3.0971557817545774	1.7275526347672512	-0.5952439116883536	1.4642300563964474
-2.638619907129579	-0.7264441345687705	-2.8721012848422247	1.1559835823419826	-0.2716295412600035	1.4907011496976783
-2.712672550747654	-0.8010010683883583	-2.670462369107816	0.791724683235459	-0.13738537897459488	1.5957391451695948
-2.865178901711997	-0.5838272173730661	-3.076889846135588	0.7473967665115238	-1.140705879847585	1.207387234939806
-2.694189549521841	0.02392746399308596	-2.720106977145762	0.40427637974020175	-0.7424127689300114	1.4242698471733966
-2.8354562464313506	-0.3697375405417098	-3.144084707183239	0.6746564579577274	-0.12699675268504818	2.2878541903604686
-2.7317950904312065	-0.3166335836954078	-3.2634361979760307	0.8207715007610201	-0.6742305188724407	2.342318794752643
-2.6527289854417933	-0.038409669206118234	-2.874789035285159	1.0794148913935708	-0.6434378819450228	1.7497343052428866
-2.8601461510927524	-0.5912940624549461	-3.4502338768158394	0.9244190636584817	-0.5471538519261028	0.8766887259567939
-2.7510041270572305	-0.2837042752836314	-3.0397886079495757	0.878127383801222	-0.47182747018216004	1.2030192506559219
-2.6045870970443232	-0.4503438741388368	-2.951135139217281	1.2161806152075416	-0.6781221424043333	1.2214083540082115
-2.6804771399362473	-0.5037693817294455	-3.2421895756075774	1.177717774520262	0.20215868410316423	1.3864267256629423
-2.6242725611525444	-0.13276097434026218	-3.020591110510531	0.23886549878487093	-0.25475649935149364	1.0328230922428874
-2.715291344394096	-0.12449936272261752	-3.0446482922346805	1.3985043434629914	-0.32877082769200205	1.5669762929413642
-2.616414094974863	-0.02693009484243139	-2.6980460587428725	0.5458088352566282	0.1424880907040028	2.6210675832169414
-2.8216247255673084	-0.16963761295156413	-3.1722481452545885	0.7523708273481395	-0.5225984467515741	0.9021432182225801
-2.8578924658620037	-0.31938366590570544	-3.206861077574452	0.3768342895667522	-0.9829649685294752	1.2355602398399412
-2.7753488435233677	-0.3973781453447125	-2.8781231289772777	0.26799514175133066	-0.6575706529213432	1.1557995296460073
-2.772187919871708	-0.2089226353632296	-3.0595963085459372	0.39309018950569846	-0.7736964556905651	1.493883308449936
-2.826020610071414	-0.45030316871040077	-3.2934207496189742	0.7850212343151052	-1.5363549787084922	1.0605039195371366
-2.800647224046014	-0.24607933770149662	-2.7016399079634605	0.12795073562953949	-0.7463922004405141	1.165474573052799
-2.7377682994174553	-0.5724265034640379	-2.466856782649596	0.10840672453104908	-0.6876041935045076	1.3724286751404047
-2.8610368095289593	-0.42149339247905765	-2.7695812679531127	0.9682782294934269	-0.8436355378228728	0.7110779607788185
-2.799462278062058	-0.3639003295984129	-2.3739479276618063	0.18902223110761218	-0.33268372547005987	1.028991542262989
-2.5458419784901563	-0.31009197073671435	-2.0766006362464378	0.41501058026489507	-0.2909855152175024	1.4743167774785244
-2.753763831657906	-0.4352320021049557	-2.4143820990127267	0.45625260232834774	-0.1357033555905149	0.28171406743373195
-2.7468899130534403	-0.10291643654037118	-2.545090195579448	0.3620060539586404	0.2721103840713297	0.38732960652574966
-2.699161068146271	-0.225605229633827	-2.063806568711226	0.5532430908006734	0.24160094408703478	1.6566272822017685
-2.7618714509671496	-0.23453890841838596	-2.983311771724636	0.44281734620635793	-0.12513710096020636	0.6358255260401089
-2.909821279241038	-0.40425771099930746	-2.1715518459654835	-0.12025396881173629	0.027877194509896286	0.26402877375231015
-2.9957532830019256	-0.26591335740376865	-2.437488178876306	-0.5410248491757274	-0.6716416253181724	0.8408718604127174
-2.9809441796899203	-0.730771455505247	-2.3543427270031154	-0.433200398308497	-0.9771570619854728	0.6813488739544369
-2.7950387502085583	-0.38686491301949183	-1.9602310534495115	-0.7810312569160002	-0.5843531124643774	1.3660699510215124
-2.7630511648514444	-0.2475943506555947	-2.1250314218534143	-0.21395666074981506	-0.6992802730452173	1.029277605681963
-2.8741142744125625	-0.10447336266842966	-1.9218054882013806	-0.1328525461706358	-0.6735386990965231	1.1300609365687009
-2.8815594289948576	-0.31943009504083486	-2.2125193335659903	-0.6457827776874654	-0.9253762763367082	0.7932724083457201
-2.7879969845676573	-0.45830488258350016	-2.6189219705259195	-0.6594134518876869	-0.6963313389422573	1.1967588428130427
-2.7660966558934157	-0.7612088762131579	-1.7617415002001682	0.530394087584757	-0.4015857505573337	0.5789712616317618
-2.8550657446420096	-0.7190538673382125	-2.1756490366354204	-0.42382636925517625	-0.5529524769900084	1.490496765802293
-2.8073340356444367	-0.3554183925782367	-2.348971131050835	0.06315039572518825	-0.3155876357076552	1.1769886393859659
-2.7568634483679535	-0.30896541143276623	-1.967032280043159	-0.5913259511496665	-0.6068728280128082	0.3955604043400152
-2.8120025355990887	-0.4174572560992893	-2.3080973841344736	0.3459968828524921	0.03014105221251892	0.9874069414732446
-2.784064079969079	-0.6873529701387479	-2.3672288157207104	-0.2882568581616947	-0.37013267738427924	0.69900193023303
-2.8543474262377564	-0.9128338408484751	-1.7572115550026326	0.5193684016463829	-0.16598858999725552	1.4404840971586743
-2.835021056195086	-0.4479481242681329	-2.0749423380508163	-0.12871566354055355	0.17069830790379303	0.6666491493925699
-2.6825064051132057	-0.609018764200961	-2.0853907480006177	0.2421514095806022	-0.41066825933379175	0.6999144262336414
-2.597927960461422	-0.7171615707885286	-2.1229456596958443	0.3934565452510928	0.20621071664404977	0.4584528229289547
-2.6501284948545454	-0.6241562894860411	-1.0731453359335617	0.588791295830441	0.25359400169107826	0.7496540084117046
-2.918423779187884	-0.5870822767436841	-2.3743586951471225	0.20118203062169382	-0.7294117114853027	0.05148698445090258
-2.725247532288519	-0.33902267361565414	-2.320614425178233	0.6041035100922102	-0.024812092144206252	0.3983537150248415
-2.936532567353527	-0.8376500596004058	-2.037160345507042	1.0370166143460369	-0.4047904815318292	0.2576703644723712
-2.894424342323137	-0.9546453260026124	-2.1343138720072625	0.5287786783436546	-0.052486091129776175	0.9128732081297579
-2.8883097945032112	-0.9254773194315447	-1.648950199419343	0.15248297131405314	-0.2824369921436566	0.24569827882981635
-2.8151876332704626	-0.7465512408147246	-1.5301499309073319	0.06843202919970084	0.11982474910324603	0.27833177227660943
-2.8120384713936	-0.5508176203510229	-2.042030134022707	0.5658591151717893	-0.44537516848357195	0.8061712673356272
-2.872762181516023	-0.7224126480823654	-1.9335412693332188	0.5111383403320546	-0.3522183485921825	0.531219130950152
-2.8935601335010515	-0.46210965735260356	-2.0343728504931025	0.441300878366492	-0.06651397979895735	-0.19298782549408314
-3.0312603897095203	-0.3947403078253622	-2.6406703958878706	-0.21202783779920914	-0.8620874436497117	0.26804296487449575
-2.836789531953155	-0.3878910410707499	-1.826642575388556	-0.09194916219871979	-0.8490607599163711	-0.12315576245098414
-2.928865944189407	-0.3724960196965257	-2.3036788303729736	0.014056309109805931	-1.2365177088236938	-0.32957476601310093
-2.924900208459386	-0.730495207719964	-2.095856057242903	0.20476823519946835	-0.46542441823765	0.46763064072623495
-2.8399764161939105	-0.39437785410977094	-2.285676092368927	0.03750539875855713	-0.2583253994279029	-0.027666932977469527
-3.0311449327281768	-0.7891649660793429	-1.8101991888799343	0.12870084859148617	-0.5025229008778849	0.39258355388996347
-2.9351246182274218	-0.6156051831950241	-1.3835846789710606	0.3504706411924627	-0.6082731394197703	0.047131829565151606
-2.9895596017900714	-0.8159865095645279	-2.086457754626196	0.4257262862066508	-1.1824201268052117	0.20878721361605795
-2.6044375795340935	-0.5771247687576965	-1.8328941402624799	0.45832581783300386	-0.3208037900121412	1.4193715116786514
-2.9348909653786825	-0.7863333999296047	-2.027402794099331	0.5289446006911189	-1.5672052241460843	0.8456026480558091
-2.9914133595975683	-0.6360419958532774	-2.0484231861350484	0.2772955788589782	-1.0167133965251645	0.40781365626700206
-2.975874561541004	-0.4063339885671122	-1.9806588391259625	0.33090346158762834	-0.5613904889460241	0.9622122601340286
-3.0018513777457763	-0.6029421540787318	-1.989169240665117	0.7176086807769249	-0.415372433625484	0.22615844837457993
-3.1381275708427117	-0.7776990409421036	-2.0905599280858658	0.18469795526211918	-0.8083848486816522	0.5283242056586748
-2.889132605524287	-0.6615692138192972	-1.8931350630146908	0.2565826036905865	-0.25078588223340686	0.13484309172603082
-2.809324578945343	-0.47850152398732965	-1.5978742284124632	0.18289781016157297	-0.6951035930819934	0.5564907117886629
-3.087865281718354	-0.7907388386158546	-1.88064196802538	0.3134302277323359	-0.3115224863445797	0.08370049004689628
-2.8592808410672603	-0.500785470761987	-1.60291343801953	0.0038558891268127005	-0.47905699850418026	-0.17537812630001182
-2.9221448861711368	-0.7192161021048518	-2.3251625515818013	0.13660223992683757	-0.7034040399264112	0.10258999709487096
-2.8699913116409794	-0.493773999846787	-1.5321153176903197	0.2124697596904963	-0.2522093720825805	-0.31736788385115366
-2.8845452360183788	-0.5679987249211229	-1.7734142847070253	0.39041656174369066	-0.9856009680580609	-0.09131428229203284
-2.897843232160085	-0.2731991864717922	-1.659998265415596	0.05495904960585435	-0.5704582776879976	0.421551030612568
-2.9750978830831447	-0.22116274530102165	-1.870616928511498	0.08270789255011124	-0.44005999800101286	0.6065923623140937
-2.8943475112810266	-0.1619097948978761	-1.6746265249399586	-0.2299193876317734	-0.8665374654185457	-0.30316111324731115
-2.777840783756017	-0.07474506443754225	-1.615203129699189	-0.09985177329203317	0.19838036449084684	0.1564188007556673
-2.848821841288616	-0.05530370165233284	-2.0285693132694416	0.3315467107814505	-0.30778206653110735	0.08182004700864987
-3.0381719690706355	-0.8407730510275795	-2.011293128432943	-0.17664173457709703	-0.4180659082793721	0.09192237972142792
-2.7708415686165258	-0.289446622201872	-1.3391537187132878	-0.4842902821015587	-0.5069496012879374	0.12710615145364057
-2.9504513028879336	-0.34688020926163476	-1.9183073780501902	-0.9988693538357158	-0.5879629723169977	0.2099312874845509
-2.9318801238813297	-0.2546866092484653	-1.9819722543603162	-0.43725660255962934	-0.850839384498226	0.8700324495392682
-2.831747977845472	-0.2932197275184788	-1.4128754195940636	-0.3458547478960063	-1.2409784745325152	0.15956467061362578
-2.850905838790334	-0.39474502965070407	-0.8989672901806214	-0.725200462119753	-1.1646009543800744	0.08669726960662713
-2.79644236451913	-0.17221507813850528	-1.019248773665073	-0.9484900785358547	-0.7369627507693369	-0.006792238418560026
-2.8793143395854566	-0.37018479859557624	-0.9632398833872855	-0.29499652452779657	-0.996227610845503	-0.29060804107124794
-3.2959864551136655	-0.7701581638135205	-0.9036322355132909	-0.7101902919318428	-1.7667802612925312	0.32559202060465664
-2.7321076260622634	-1.1884175876136913	-1.2491993782251163	1.5647426332182541	-0.7899791497310504	-0.43624856119435995
-2.7230252822800227	-0.8357977813240097	-1.7849525298177527	2.1737799793884323	-0.27029676853807266	0.20557857828223491
-2.561464290835199	-1.2439110566133587	-1.6823989475917027	1.7249769930056778	-0.1825405526305091	0.2939732422633861
-2.8940672998710726	-0.8408466369497193	-2.3511953630201035	1.650875282182775	-0.5831137381540061	0.5132105324121561
-2.7702157385083472	-0.9610927547733682	-2.039501724076895	1.8808358093665256	-0.31936591710223383	-0.1353331934555007
-2.5727349473392818	-0.7670156092415285	-2.0511210916529823	1.5074001134419177	-0.8165668244331216	1.141248301215668
-2.5375631704132475	-0.742912684487478	-1.687188877969354	2.8493875127883745	-0.6015219297961949	0.15556922521728758
-2.3809062424238157	-0.5480346484471392	-2.1735890621172715	1.8036585488339907	-0.21083427623444412	0.2543048780545195
-2.6540291203319875	-0.6801709277617367	-2.3601239414839785	1.5630059590449332	-0.5384660198934178	0.5292608933200403
-2.7266894873908387	-0.8781088040705384	-2.456520010905327	1.690553049733282	-0.7605718543657474	0.4324538229256337
-2.790493512732059	-0.6426166442216219	-2.1596003822593888	1.0922673523760844	-0.13990200965090926	-0.05441278445303614
-2.4786369350911555	-0.33875130100243267	-2.375482838747433	0.6312431970852406	-0.21110018557053845	0.49918364846226065
-2.609815110238242	-0.5322178639223079	-2.6652214499261295	0.5941430576799802	-0.9646785926690786	0.17318232332527453
-2.6830502844667574	-0.9164906452876471	-2.205409613976336	0.38622690329593934	-1.3786400703134911	-0.2671289877050345
-2.60612641384449	-0.7900163760716725	-1.6237453198090765	0.9831080124164178	-0.6895204804488132	0.46484346951022376
-2.611409157697458	-1.0992770142232486	-1.6908995249876697	1.3788673668210603	-1.4946076534291037	0.11158940257640734
-2.648650705330369	-0.630451032167556	-1.4076031532817388	1.3113223681428516	-0.43737742975750404	0.590433398527477
-2.6085485106916027	-0.8333634439408288	-1.3608716747362493	0.7596670339633578	-1.4864880292402898	0.7706924229644408
-2.67438420937988	-0.9633392226263353	-1.7015147474296897	1.0755809663911613	-1.9368645899106662	0.5952780920534428
-2.892285618617692	-0.9851397289482444	-1.629146183100735	0.9400550130546024	-1.6270492503274736	-0.4853258940870536
-2.7784711854598356	-1.0071715461060662	-1.214146859335699	1.4959019894360217	-1.252922191636437	-0.10548265085467974
-2.5983792473878418	-1.1765678737384064	-1.3070369611382482	1.6708875537678058	-1.6490348967735349	0.0880713059834734
-2.8248066098001203	-0.877667277724212	-1.3652785450461558	1.485847386873065	-0.499194200702523	-0.025579756841120037
-2.878243353106499	-1.0137550766202224	-1.7332739231274652	1.571881946182299	-1.1650414456591767	-0.03259027600319264
-2.7411893955366993	-0.8307035064414336	-1.8615601507457746	1.7057346228941528	-1.6199711265535943	-0.10146244083066003
-2.9808746890144224	-0.6154156674110863	-1.0033447882740767	1.6114321977095054	-1.231908019285255	-0.7261854289279692
-2.877045400193511	-1.3301839354673015	-0.9197551339382977	1.4008995846470564	-1.4997397437771902	-0.9208908719061586
-2.841450432272957	-0.8312029208193422	-1.3269778209532135	1.6231075006008562	-0.8261097852210104	-1.0571916482969104
-2.811637074398011	-0.5364901004388383	-1.6267037690932964	1.630156617085912	-1.0027123509009408	-1.094302840593455
-2.89609742649114	-0.9220678305139576	-1.2484579060728884	0.587539059835058	-0.6907292369612611	-1.1361785908773498
-2.7813299113220804	-0.6386465355855372	-1.3475393460083747	1.3269439287486036	-0.9843100704099843	-0.699467572362712
-2.843702657167521	-1.2549208291045506	-1.0913379295558423	1.618053312429783	-0.867257788735496	-0.1837171740225394
-2.656713194895202	-0.4415943771088562	-1.2853258613204215	1.2221838483750944	-1.7390012131741641	-0.19610467267293402
-2.827284316102147	-0.7066660713368738	-1.1385093787995535	0.45797562065402464	-0.8557517020647776	-0.5114758617446096
-2.9516073291635725	-0.7911604762895217	-0.7502770807649767	0.8432833348003552	-0.7460735855204492	-1.4913611402605575
-2.85319250584058	-0.6832802016418372	-0.948344409910681	0.48700963956204774	-1.086287998817824	-0.7853608650355
-2.9541707113111193	-1.0076889989470483	-1.0917439432409064	0.6042660362632024	-2.076492347354319	-0.8941838822545923
-3.1276808346824323	-0.7024705324517726	-0.7417963634973925	-0.07803222610119112	-1.1877106695516242	-0.7837368054144647
-2.9956740142971725	-0.9008424487453859	-0.4596500875298969	0.5791470521748762	-1.0585625088923942	-0.799985011610057
-3.1410091780271223	-0.8189045931428791	-0.9492892600944616	0.3528379163797485	-0.8241608963400507	-1.1153160907999937
-2.975716639127393	-0.5649198454835792	-1.0218217413571944	-0.4653922179195403	-1.3917651811750074	-1.1965156464462787
-3.1298025297488388	-0.24024639255624075	-0.6408840344324811	-0.2205943973347158	-0.8042535821020218	-1.3144488728434258
-3.0631356581832785	-0.7529905439512176	-0.43714378079968175	-0.7049058375370402	-0.8622784836061528	-1.8905951263062692
-3.1230011296872875	-0.6726321252829791	-0.06265602236526083	-0.35380854971952524	-1.1255483164192757	-2.246083762634095
-3.079632768832699	-0.9732948460124803	-0.5508075670172589	0.020508483546040873	-1.8012482119458455	-0.9895602871092449
-2.9708283105139537	-0.551182416021419	-0.917767598350689	-0.04177338723988644	-1.5598435397709727	-1.3291997502929884
-2.9854384520807704	-0.41731705484750425	-0.8671910613737217	-0.2949429523233863	-1.9914825800669396	-0.9933254468955384
-2.857139191351818	-0.7050655694492016	-0.7867002826999245	-0.28389482603816807	-0.746751681474136	-1.0856472568291982
-2.9605325931361435	-1.050324922258636	-1.0007257259624898	-0.37346384579422665	-0.9539935225567588	-1.3008747892735995
-3.040362970756873	-0.8833293930384589	-0.34969613448372994	-0.684924944753328	-0.8365115738305443	-1.2375441446271682
-3.0678380879785014	-0.9709342512044312	-0.7811324931372666	-0.6126973933216046	-1.362511555473153	-1.6990492527875878
-2.71969898791335	-0.6296575379831497	-0.2712598917828801	-0.8088517478502181	-0.7700327399486027	-1.9049397992061325
-2.731722884075829	-0.5833258409419209	-0.2976971265597049	-0.7987201491540634	-1.5381693807330825	-1.6456930961738365
-2.994887341015782	-1.1340770788289705	-0.5381408862477827	-0.7612813238934895	-1.4883928224821357	-1.3513563595363411
-2.770681471891393	-0.5604208326889057	-0.40882512605834437	-1.224787829302272	-1.3489250096286487	-1.7573409279342964
-3.0029973778272785	-0.8929094281517899	-1.2052010569889562	-1.0067566272202446	-1.1259816167751615	-0.5016778606628811
-2.8895840793259366	-0.6094173623540132	-0.6026459831552945	-1.0066514980412982	-1.0641076105991256	-1.458214163448826
-2.831702112468389	-0.6673806811798415	-0.6565585921843136	-0.9470194226026043	-1.4511237094555005	-1.5975094989354957
-2.904120368203692	-0.9915832062685674	-0.3191449226976182	-1.2791798506680283	-1.5282808402511894	-2.273876630275259
-2.8717773614145274	-0.8084376865115637	-0.2940013687571289	-1.4498190806623077	-1.6515067077967323	-2.1004431806632153
-3.0643581273599128	-1.1952760012346273	-0.20041367913997393	-1.3102798333149401	-1.2402215682693079	-2.2020994559397775
-3.084724627734392	-1.0282918456401549	-0.1520440647640585	-0.5827783761998478	-1.0616710019532896	-1.3738220167113289
-2.887704509535809	-0.9800174929483532	0.09839414286973602	-1.0355242975343553	-0.6538991592546501	-2.184047763002114
-3.1807523717730106	-1.1827435188483921	-0.3990688720940553	-0.8945632339426337	-1.7001448887819608	-2.0232424005991456
-2.949103721240337	-0.9251185467707095	-0.20743083891950048	-0.6216908228122058	-1.5440646069870794	-1.5033293232120535
-2.9313029522785485	-1.2295662754616727	-0.24635301156614953	-1.2903150565639563	-1.402909465499903	-1.5159342962290223
-2.9741140764722047	-0.9959399667836926	0.027459485156287128	-1.7404963773278683	-1.4148520174796564	-1.7642902828186102
-3.039923060763789	-0.6729868110324551	-0.04654166794362964	-1.193753228570311	-1.7376252102727872	-1.515577530849211
-3.0756551488796933	-1.0378998584011567	0.162810075264532	-1.0322634219453217	-1.200414478642851	-1.5121547779831546
-2.9706395371531324	-0.6565388992072457	0.06126545390087719	-1.1422030206890665	-1.643291995474448	-1.4032893104304196
-3.022411167677881	-1.2866075817698177	0.22316661363613297	-1.6530472025768779	-1.7291814579962712	-1.330943675825586
-2.9402704368060086	-1.0324159428935111	0.03316167369786696	-1.2093786651422318	-1.8334635208061187	-1.0951470037954119
-3.0278793062366067	-1.2516454152348524	-0.14646640331598365	-1.254236607487533	-2.1534875755536103	-1.6633576058847273
-2.9153916089650096	-0.9769753846422653	0.5813172800602959	-1.7372208102557207	-1.892336673910703	-2.036295555890387
-3.105991294938843	-1.0616912314962141	0.5082669111666852	-1.291635365802356	-1.5582286126296743	-1.2298331032950724
-3.0662931804471074	-1.016944745027713	0.23375096204570112	-0.9758032532110772	-1.7407325270737855	-1.5393679364794555
-3.1274752536919683	-1.5197718124322988	0.11768920798261255	-0.6685759793389605	-2.3156150158865905	-0.7501825649349033
-3.01534645756763	-1.1568203895592468	0.9665438056780512	-1.1474585895604472	-2.672691462224866	-1.6694314562308095
-3.052742989425405	-0.9498163543424226	0.7557197237906799	-0.745523052741236	-1.8801643380099655	-1.6051134506988634
-3.168864014659728	-1.3592276189060475	0.5563214766605867	-1.1987210172310965	-2.007250151809926	-0.8721014488231169
-3.1136575891421154	-0.8260668119987156	0.5711877798687323	-1.7646141437119898	-2.3787414767160153	-2.1231023460814447
-3.323477007310343	-1.149598329282807	0.024141562581397644	-2.4891296591728356	-2.3912056350931397	-1.5074772636591849
-3.1360187683912057	-0.8544387199255208	-0.01705046022234305	-1.9359031156123394	-2.5707416731970993	-0.4342010284145811
-3.111504680312768	-0.7096211326930939	0.20233590297283877	-1.6088491290646056	-2.340671313537411	-1.5798140197151453
-3.106373932618526	-0.7485087891949764	0.1922370049315251	-1.943517204579634	-2.672029439171616	-1.6959068562716069
-3.0937332176401844	-1.41918949520927	0.7024742625378306	-1.6944743057131708	-1.6110338688413608	-0.9500722770013751
-3.0264987963723557	-1.3197367490283702	0.7436584081936457	-1.442618153420701	-2.059640297709399	-0.8498275111279769
-3.129046189679876	-1.3115892398055302	0.8019078072170663	-1.8938424165707777	-2.2061138989942704	-1.4846736189842493
-2.956689784754531	-0.8728163951586541	0.667165185484123	-1.9524200069468636	-2.5955307154253604	-1.9143130051275603
-2.9452504618588824	-1.0201825238351991	0.46382718881366336	-2.083116725517227	-2.3638249186661406	-0.8825293720763372
-3.0655918270100178	-0.9957965713404338	0.4663925176717849	-1.9612615756467733	-2.703003273016676	-1.018484616952105
-3.1403852240953096	-1.034009365243361	0.588185654394857	-1.5175397338002758	-2.8773045427568062	-2.0440642033987566
-3.0478253056582836	-1.2632969831363507	0.4845946240928662	-1.8862720359293013	-2.4493048402867528	-1.3029482175701652
-2.7667977807087225	-0.5881371687701548	-3.1107842883503807	2.3396218602671546	-0.804990658241184	0.8602657340484121
-2.817836013149092	-1.0571849461257254	-3.0424153367553854	3.248817462573594	-0.15116908403333287	1.3091175082905182
-2.822588300402802	-1.0019172377428125	-2.799941744428006	2.526704376008242	-0.17845833235699055	1.1545905765681725
-2.8354729568977675	-1.0081448476666932	-2.548174368280234	2.6570206828894016	-0.46595091209274186	0.40065150152176987
-2.8485564830359373	-0.5418161842761943	-2.5721719218900505	2.359093505070216	-0.6275073241112448	0.2598454828378316
-2.857007476731944	-0.9236221126390163	-2.7762885471739396	2.6508456194818932	-0.6417220588208089	0.7562684799883519
-2.9270703463252317	-0.7984865284127115	-2.3928447528673753	2.5716010736239463	-0.08322463932291109	1.1028392685202697
-2.8298612213760173	-0.5636729470305943	-2.5924937595305018	3.232236002300163	-0.7587413460144798	1.1364026418904072
-2.9183206023099215	-0.7967896698629521	-3.2846271138144805	3.0442165625241775	-0.6991194627223902	0.8565625428201449
-2.987343590428178	-0.7387119616336327	-2.1618409990732563	2.9469770917089875	-1.4478537814675774	0.6840750224673984
-2.821175714045868	-0.8654768634146471	-2.6885605358863813	3.0256259900356346	-1.8436615642916907	1.1395875530824273
-2.94707652242923	-0.6950558549262655	-2.1240440544642265	2.740797277003461	-1.7353026523403503	-0.04066910688135717
-2.903453757014456	-0.6133094240629657	-2.753373201908537	2.6250471230918584	-1.2232508065588863	0.46911994228485226
-3.069260024909227	-0.8065930995629571	-2.374866776691147	2.511998790857379	-1.7921666758845483	0.4352403048153264
-2.9386576944912695	-0.9424132133927158	-1.8521268068431789	2.615100304143726	-1.5941663912980444	0.09882486867393692
-2.9930100512605415	-0.49558338897004023	-2.3869897354752356	2.7060901616593247	-1.1118876515127591	0.32065152198556773
-2.971729619689528	-0.5540703860743234	-2.1058962666670427	3.0625137478109803	-1.6544429812418502	0.09697117921240409
-2.9039581209281335	-0.8232450295798175	-1.9253876137644612	3.2819211978348046	-1.4729515515247757	0.3952803387320264
-2.906240109722195	-0.538667983345706	-2.266109067593855	2.7217397541334125	-1.7845718378994966	0.7235570454074021
-2.9562532564551387	-1.0701416897568081	-2.381978286377144	2.837859011951232	-2.082401073328846	0.8433813560957135
-2.8707433644852487	-0.9413721719297348	-2.0283090017934327	2.725921131477275	-2.2643241720089167	0.8950831513796155
-2.8515165897121912	-0.5534864318874657	-1.833023125449351	2.177901407075253	-1.0893609767968684	0.8097098391297246
-2.836450259565704	-0.9799405345280764	-1.8478194597905038	2.6415381491005587	-0.9599311470043446	0.9182121437754248
-2.82478827766982	-0.7907899937564824	-1.9891601566674586	2.558261120629667	-1.9036782398052094	0.8200532676092326
-2.948148303606143	-0.6656021333705116	-2.104676177117493	2.7802473335084716	-1.6366747799639372	1.0783036202115481
-2.9177034033076743	-0.7683018872099436	-1.9326273207869522	2.808720473393851	-1.2896987173381158	0.6596161549359033
-2.9624206491759435	-0.8005898092248045	-2.169947318365523	2.773576361729842	-1.564968721859476	1.056348940320533
-2.903464488643689	-0.759130462727543	-1.7842634929620074	2.3930277106278863	-1.1032166134603656	1.0071678767549341
-3.0610104954530613	-0.864731322994579	-1.9614564688093843	2.7638604296972042	-1.7515872215539876	0.7314557009571943
-2.809585709577634	-0.7706562073742265	-1.8026294919849508	2.706610519061185	-1.0892472902502683	0.9208751053636981
-2.8592921449972426	-0.5430056108547056	-2.17960261564473	2.3199596645769924	-1.484027049971864	0.6478762919422745
-2.90965259491946	-0.4839997632232392	-1.925337037572465	2.865037037257892	-1.734005231146908	0.7143646928075641
-2.9417750108854563	-0.8007734357024481	-1.7752380958018947	2.3113521340592813	-1.573287166128024	0.7032363293969215
-2.869679370993696	-0.6198594529572089	-1.6211724486459023	2.538704096461476	-1.014877152242092	0.756439589631873
-3.076423491010146	-1.4799445130070024	-1.8394815576052572	3.0406960066559607	-2.1001381561402557	1.1601972865873278
-2.8697481027710134	-0.7684860075383728	-1.781905427301575	2.728205015730098	-1.752131067943945	0.5209587597505378
-2.870799294990576	-0.8256555978309581	-1.519496449122174	3.0366575414106203	-1.6189438787770747	1.271445127595049
-2.871225845491514	-1.0182668274592224	-1.753962658543644	2.423970249970615	-1.9260919137809416	1.3074807162771003
-2.85779218255722	-1.0906411377964822	-1.7173858655216043	1.9065203646884155	-2.469633170679678	0.5172145956200741
-2.858763334210929	-1.1097982264143722	-1.3552212268873034	2.6260850332238594	-1.1513298151435036	0.9046775269605352
-3.0074092850450316	-1.0972491134013787	-0.9787149596426468	2.2412148341189293	-0.5572159899004223	0.26033195283045224
-3.1246002268209327	-1.0469632537854732	-1.5449981899059944	2.270943025994466	-1.5743965146676746	0.3781013614583436
-3.195517605964858	-1.321440098196924	-2.0250122997453355	3.0771690736670707	-1.8209816740083111	0.606917048854635
-3.027779768095594	-0.8292208422839744	-1.5660911507886235	2.234135072897546	-1.7430130218049324	0.8660926989810194
-2.907798783357825	-0.7034712369775465	-1.350147185962466	2.300383760650875	-1.899969456747511	0.4104534653340216
-2.939626758858453	-1.1348241117096933	-1.3915682830638285	2.587612619839728	-2.2443452662222114	0.48649094119512415
-2.709910940433052	-0.8499556612668457	-1.183541454757943	2.5846734423259945	-1.462791717839059	0.5932632028639994
-2.8861993737345775	-0.9559800643228142	-1.4262975524262402	2.4304051148240964	-0.9413346695136326	1.1267146883701415
-3.0462075065067107	-1.2634903357474045	-1.780190142950718	2.022579715814143	-2.6326800022846624	0.04059199399358071
-2.9113958129423816	-0.8654486016747442	-1.0787329890761916	1.893757931017545	-1.6837268369381841	0.13270979854001058
-2.978277937263078	-0.8824134270091416	-1.6288002673549227	2.0309688057445854	-1.6735351480174137	0.5347539069191186
-3.070382812912677	-0.8078997949884876	-1.3739190483049655	2.079106222177801	-1.417692947909471	0.4994570302258096
-3.1063581976902954	-0.9863636398965978	-1.8599909000792674	2.771760816300088	-2.5652846389316517	1.0351289305940345
-3.0156548413403668	-1.289945829182726	-2.0001331109575036	3.0100380500647	-2.5993271656988775	1.6124446303892335
-3.0423817202639416	-1.246478176474647	-2.1256482686932623	2.675529781545988	-2.8618895586283375	0.9491406572543215
-2.8661046660488303	-1.183317213529414	-1.5208517706258213	2.7942747387665623	-2.933130167754531	0.6087857426324695
-3.0876685059300835	-1.3470987594230912	-1.7367902771676076	3.108740112965178	-2.6684397142817353	0.6888722044941461
-3.041122229584269	-1.3159898929852243	-1.4433770277510276	2.3820892342697277	-2.223961682571827	0.14902848678490266
-2.981533624644602	-1.1706810702773198	-1.843111439085241	2.8733001419709145	-2.9454561207536414	0.636822925937017
-2.8833044868602173	-1.1822862916740038	-1.3311101582117701	2.509835233841031	-2.5624954265240563	-0.0719419780800747
-3.1757210720920837	-1.1475868197093466	-2.095967304392597	2.4861931390533245	-2.3802742520729083	0.13468244373301913
-2.9719432548153613	-1.1540717003071892	-1.388704823101801	2.7099431337240274	-2.4563134732462912	-0.08354914334113256
-2.999205207372034	-1.1504571045508758	-1.3400057356503852	2.465792711078993	-2.9764173843193125	-0.3190629588397289
-3.130063522970044	-1.1485794769233202	-1.7511673079013095	2.659927024439854	-3.0327028538333662	-0.5542087397231443
-3.0430444764279274	-1.2753621673800877	-1.313157816521685	2.1483867835350097	-2.7099786031213045	-0.1724453595040868
-3.2207733762443866	-1.4125220601310153	-1.2466866013016713	2.0139395433573473	-2.6086218577291858	-0.8848407220151184
-3.04795853000611	-1.291071619998866	-0.9316821517621627	2.321006422143154	-2.3131706814956488	-0.9836026858909418
-2.966076631662643	-0.9661313909392923	-1.10464985030344	2.2265183946358102	-3.0086405400637006	-0.698916756555191
-3.1819398919208384	-1.092974910399461	-1.3611942066486344	2.4039579409925715	-2.133916668118599	0.49620099760136516
-3.023535964485396	-1.4386610808820681	-0.9621600729128852	2.12684994401235	-2.5940644624758002	-0.051751906004002396
-3.0056941142915257	-1.0633851264050258	-1.1357575394715533	2.3195420187222098	-2.8185449163013736	0.06286227742355549
-3.1156364787915702	-1.2459797737435716	-1.443441518328462	2.222287499170764	-2.7558634373849924	0.21627849708734634
-3.1046119717351317	-1.201010030835696	-1.1454293415606316	1.934905667878395	-3.0983275084635444	0.00774533079073747
-3.082170927364441	-0.9539373464526927	-1.133026203514429	2.4373162739796563	-2.9909508298517165	-0.1227390316379947
-3.055067747974042	-0.7380170006321936	-0.9634818470039179	1.882878887829731	-2.466602467615974	0.060289819925981175
-3.1639345942775154	-0.921590571691549	-1.109488521956791	2.0356118905925107	-2.418972140256673	-0.511254666827051
-3.055887621779334	-0.7524111076164153	-0.9929696554943859	2.274927506761033	-2.3818956081618645	-0.24201772957815895
-3.1158573527450697	-0.9315444518677345	-1.1849269496631774	1.912440477246884	-2.410796158495392	-0.4291107427720384
-3.227129407410511	-0.8541070357216047	-1.0987101948849989	1.8472678614400153	-2.4694187207384553	-0.9143842832514608
-3.2330570314719105	-1.0801465723714403	-0.9362294472672872	1.8402171377825263	-2.190874637349043	-1.2880146158510601
-3.108055464195486	-0.6521033148530182	-1.0367944222730823	1.3883939047001839	-1.8720593084822765	-1.1433413434695296
-3.256496985875208	-1.0563146321629484	-1.1571394816540697	1.3711591421847802	-1.834982492083323	-1.3030111385113101
-3.199227729638013	-0.7097645259218779	-1.3486262801029556	1.2427064465766602	-2.181877706934765	-0.9306663127679622
-3.0515613771572685	-1.1415777056994854	-1.1733846848676297	1.2581785028966246	-2.391224129240861	-0.8305605877899958
-3.1898051460837884	-0.610637520744887	-1.301470083838418	1.1749456961199367	-2.7619995172111307	-0.26834742864090244
-2.9450696270713483	-0.7367408810804967	-0.5823815557311571	0.6867107453525589	-1.3971229942912176	-1.1570823114712847
-3.209192444454075	-0.35663781203156	-0.7549616501071403	0.6423094762354722	-1.4113572746304426	-1.4156427305968076
-3.145288981567658	-1.0205215422051763	-0.6715021075613219	0.6644918576775544	-1.2530781432948408	-1.6797444869498142
-3.07335261030743	-0.6444732622453385	-0.8605865244476303	0.8517502428606484	-0.782523067282644	-0.8534525273381073
-3.284413613088034	-1.1229834400559706	-1.3291129073022048	0.04182055777683791	-1.7659532982009867	-1.7751648388818944
-3.149412591515006	-1.0357817154969053	-0.8818348626292374	0.5926138958025032	-0.5416763663957809	-1.068414002084869
-3.3377945829449454	-0.9902717413941282	-1.6399200725142982	0.9978391994380704	-1.4424173412282089	-1.2175610970269406
-2.8672526430019762	-0.552280980749834	-0.8384138493222966	0.9928564692331194	-0.8170151830689737	-1.25276516051711
-3.1415168545983763	-0.7812356880546011	-0.7786635314132295	1.2049344439700336	-1.0451511197540215	-1.8826902434264663
-3.184847244713621	-0.8559710654207198	-1.086188719898451	1.6995298519597162	-2.1650423428299086	-1.7276912395036466
-3.300656211386974	-0.7384532364695962	-1.2013563060760197	0.6507565314984561	-1.3431866621990158	-1.6836713083916988
-3.2012553543735685	-1.1722777493669958	-0.8550092259673023	1.3235576535067264	-1.0978820897250925	-1.667254603991275
-3.244607063869214	-0.718551087299472	-1.215168635466846	0.846902844149679	-1.1817476113304144	-1.644547664778633
-2.9474625679678814	-0.38356572525630384	-0.5338288438782282	1.1940322205029128	-1.1991574712520947	-1.6741207217304317
-3.1079140736864534	-0.7366117021711128	-0.8842924083208958	1.5412979190726133	-1.3743284674683525	-1.1515750898678636
-3.1963092931651627	-0.8517905229429021	-1.0260460765728472	1.420309296542242	-1.4664331024965536	-1.2699466278983023
-2.881804000659799	-1.046731076161402	-0.5371103906440455	1.2327614293680964	-0.053231195199301695	-0.5146613682525475
-2.8860991201550656	-0.9150064706925962	-1.4179312087520473	0.5683448633961181	-0.28473898758285476	0.2054878199910921
-2.711044422537427	-0.9165140403028148	-1.2140717033212347	0.7974223215206315	-0.6471412382271724	0.34085437725045953
-2.840890244594241	-1.316507792962478	-0.9647373161489415	0.9197051652608785	-0.17376817257898022	-0.7192580868802964
-2.8237271509597783	-0.9194796317055595	-0.8282437020487761	0.5291724474939211	0.4827973486803505	-1.3611517685861458
-2.7221864834988274	-1.0686936543461116	-0.37070106231884004	0.513619460280671	0.028078716095473168	-1.0266849863256573
-2.9140944497253187	-0.9892227330684872	-0.6944017225318123	0.8408586390125015	-1.0670757056493207	-1.0682947011780226
-2.8708786667054733	-1.167205838795233	-1.141322521981317	0.20797221578658975	0.12812432976558064	-0.9308576099944088
-2.8064108299959334	-0.8938461331800623	-0.9697319538031086	0.5123494519149604	-0.3717929150572987	-1.3206902998544914
-2.8481453432251738	-1.001491883094995	-0.2885383338382322	0.7685344688038	0.44637402172057117	-1.05171259517394
-2.7584866297944535	-0.9736900490932014	-0.0744176740671201	0.22162302054213867	0.6172297208287008	-1.579966669651712
-3.0529029340734986	-0.9478877722511239	-0.5241615002152186	0.16763554697241778	-0.2498041606933624	-1.3984342365005025
-2.867115785693258	-1.3186902051716953	-0.1506188520118752	0.7665188101879938	-0.21710973455499355	-1.251542749656967
-3.061926035091881	-1.3834767897764497	-0.5810990906422671	0.8724669829293675	-0.1906205363012361	-1.5708254475061103
-2.8034620900392664	-1.2871177153517555	0.039813368678068076	1.2808123479651028	0.25645717899019466	-1.3275982267659274
-2.986267451974686	-1.1308134442863382	-0.40142782865532084	0.8762337740614993	-0.261110929948469	-1.346552170034092
-3.0224666845232475	-1.2397516065210077	-0.5642857560281003	1.217660307849547	-0.1550841448848168	-1.3171967264616944
-2.9166729741067576	-0.7955551384198362	-0.1926495924568235	0.6868651309889974	0.09498403945870523	-2.193005320753523
-2.824862158505017	-0.8693049005182915	-0.21721430294367733	1.121941825037312	-0.22452656340873928	-1.4273550908559531
-2.9213230999059356	-0.8198038051750018	-0.39202583593589224	1.0422626769595227	-0.35424099305739915	-1.2998912173809758
-2.9705376934769405	-1.0827142959721787	-0.17886096491174847	1.1173860933650315	-0.5602826444449074	-1.6336921790529817
-2.942150697622925	-0.5639585524613695	-0.4093510694656201	0.9429150402304005	-0.6021307659952773	-1.5395186745001816
-3.0438034297301417	-0.9383731743717718	-0.6114949571335365	1.0318363219935667	-0.4732990085093772	-1.5504084380128234
-2.883668908710238	-0.8510296069870698	-0.3342983673583446	0.3531656028639887	0.10131079577972715	-1.5033032841943907
-2.9070904051276827	-1.101406170147098	-0.04809544424081018	0.921635899165002	0.09188441485971593	-1.0627746039004706
-3.027387554926962	-1.2986067770148746	-0.5408835097803407	0.8923192489720755	-1.1491674193890318	-1.446583377845904
-2.9538100078523635	-0.8047581181345641	-0.587918078713058	0.7477164511558332	-0.7933406100405828	-1.91320454709235
-3.029404114235498	-1.240281804613616	-0.33564680696886173	0.4017858120164356	-0.32379988256063624	-2.233139642152231
-2.908284287950347	-0.7865059040825939	-0.2595022219690486	0.5457463752788114	-0.8189743511059508	-1.971706993467865
-2.837102744437731	-0.7088020001826374	0.5773537089541341	0.6083864353826698	-0.1124435779645852	-2.185977922475761
-3.015872280030358	-1.1664185933753068	-0.4425543284483042	-0.030097257100792585	0.23222652849774933	-1.6687509878894407
-2.9251522575835214	-1.2987674566914573	-0.15814843744032145	0.3549929852248047	-0.936329202425543	-1.958316244212707
-2.839305098900602	-1.0889605968335463	-0.07210581808715752	0.9041856643820181	-0.6115015351668138	-1.6317481305101582
-2.9242908799214957	-1.2426625890177125	0.5677212474292229	0.9109260798299623	-0.03222212159553439	-2.035021280209322
-2.9264937598753327	-1.0064752443859362	-0.00989089796969142	0.3882518957885797	-0.5673483528886373	-2.370685238056804
-2.9130282157844207	-0.9885982245269014	0.21486948298043088	0.6522880779845339	-0.627942268392722	-1.6957551493482603
-2.9564332277522354	-1.205512506651818	0.3049097959056911	0.3672638949376744	-0.6877677663603663	-2.2072818549731417
-2.897159248216626	-0.8159410785910288	0.744103725994986	0.7377525773059456	-0.3728237796366706	-2.0758564213541906
-3.094809250000668	-0.8426807954650395	0.23969940068841925	0.3992847404261478	-0.7817032578702386	-2.4656461875604605
-3.03412009208738	-0.8670437372418394	0.47302831374870125	0.48672700366020394	-0.7260720034759416	-2.112688892134204
-2.893847236366716	-0.9499007313791563	0.35170796019247746	0.7384238635488428	-1.0252217182547472	-2.137237439957115
-2.853347283512374	-1.060752604065514	0.8272108425417869	0.5585389821338516	0.03661126607220119	-2.3848667371825645
-2.8899237327976923	-0.6984914887326089	0.5023723728226577	0.2666567030646294	-0.40998260744948606	-1.3442672943038034
-2.996696070408594	-0.9155494172792615	0.16023017214356644	0.37958770386929064	-0.2473311202634708	-1.8511167574223715
-3.01337773002956	-0.7830685777470017	0.6338848153389578	0.1475644406428793	-0.3041935001779461	-1.6577195775783164
-2.9027196819781875	-0.9021680092096921	0.774702759613538	0.5717382385516496	-0.2327493335609238	-1.7654203818753258
-3.0502884282328138	-0.7489692818731711	0.5075895811044513	0.4732799388706217	-1.107280154750538	-2.118671068062935
-2.925678780541561	-1.1240157928806846	-0.0024732755992945	0.29104714428617595	-0.5465492096023084	-1.9434301960774465
-3.053458467245077	-1.1592919288244654	0.509551879881753	0.6972272529705577	-0.31141369479831627	-1.9888211378531027
-2.988973494384033	-0.7916806175191824	0.38300563784134467	0.6285319396351257	-0.4048726941841631	-1.844958028074881
-2.9477631875392136	-1.1662441603888025	0.396669065461655	0.6301587571714882	-1.1006248956057931	-1.7985061773947137
-2.9793711370513636	-1.0011766851357204	0.10223560711793017	0.6978143932662123	-1.1709900067894532	-1.4468661313716424
-2.9831205953238857	-0.9206172404361512	0.2691122433401572	0.5059421852784517	-0.6853749682784277	-1.4753152283441286
-2.9354880254259013	-1.12787909189678	0.44486116387988256	-0.025255422815279815	-1.0128376230946832	-1.896365285362074
-3.064029543746169	-0.8480214708772574	-0.16687978767472084	0.3290373867863871	-0.4914584083549246	-1.6246076626441353
-2.9218491311738712	-0.7328178260955089	0.40529929413518184	-0.07878830221978739	-0.09612738836932644	-1.8527488064377138
-3.0830895281763464	-1.2111994021032868	0.17678775646835884	0.03911502250560184	-0.5324233397671347	-2.807522123727882
-3.0142069467164267	-1.2236491180015054	0.38416250294310966	0.47284531140908603	-0.6564437583256547	-1.9552132237631294
-3.0781330601951655	-1.002248736899378	-0.21901617171464205	-0.2544055844905807	-0.5953305225102581	-2.2529095327070667
-3.01802122580484	-0.6531429814764111	0.19773636837755892	0.0946752761981916	-0.61188003496921	-1.3134372854763856
-3.0373513114053923	-0.8791965708539411	0.20187748271510841	0.26704883220985676	-0.9458882935680645	-2.0093240684207756
-2.8650791454407765	-0.7904489021614591	0.5664661634905949	0.09116833172613381	0.042300342856129956	-2.453798770493991
-3.016964086090698	-0.7065006551344128	0.15989630513601372	0.29871472125865983	-0.7675494422387255	-1.8954886892091471
-2.9680606275729726	-0.6985630862638474	0.20981936775484306	0.2146862124566411	-0.4712247749592934	-2.7978081477877828
-3.114464546937179	-0.5567572073802962	-0.002536555799111501	-0.2509298780091267	-0.43694325326258654	-2.1395618406247534
-3.044704408097286	-0.7174662044145279	0.2305970746066937	0.4766962225406833	-0.8305156796210413	-2.6398800071514352
-2.9332038961942324	-0.8000682806857551	0.11998120462106832	0.4596984697917032	-0.9450264453422774	-2.2971972860790633
-3.0731811240482143	-0.8938354345386249	0.09655382251156178	0.11238360928760027	-1.0008116592043148	-1.72698272825408
-3.0463159841383773	-0.7008318637365611	0.5015177888657503	0.07764577863402056	-0.9119076375965828	-2.5456599853961137
-3.0793539300263606	-0.9281942493473965	0.4822567144438887	-0.1305409698908349	-0.46647542922840207	-2.502393637813624
-2.9303485970848	-0.9543691133670447	0.39632548200991896	0.1097681683572137	-0.30705155957445984	-3.0283012132415985
-2.7645077023800377	-0.44110660524778533	0.4114034792442193	-0.07579602901570515	-0.47869997335940906	-2.480149864307468
-2.9420457782486418	-0.7036432263215322	0.5639164504214668	0.18203130349651353	0.03552679415242918	-2.347506048745555
-2.9951025702653946	-0.9685517800518335	-0.021842509431534318	-0.3316255610894746	-1.0515132816814348	-2.7979514559782075
-2.9838591307463904	-0.9968168312594001	0.7841183132091676	-0.035254365443264435	-0.25474787490260176	-2.640527374456002
-2.8301920366016677	-0.8283556353789177	0.21477345621451358	-0.5102879974571597	-0.537450252173461	-1.9132455851235708
-2.9722736933352234	-0.8294776666625274	0.40817706882008864	-0.14264163780143768	-0.9471063772174741	-2.132688135221205
-2.9686583625039833	-0.93245393197928	0.132462697906791	0.05684738310082843	-1.1140103066136111	-1.8385751753630628
-3.1111571780493152	-1.1064278811023383	0.1814291000202134	0.02656300053078675	-0.5876566062447787	-2.2073337058332294
-2.8187714505601384	-0.589881627401218	0.16602700766027512	0.18130352023353763	-0.6874096640441878	-2.1005559878903837
-2.9144209800272627	-0.26940902662290156	0.20977156533571456	-0.06555724003717753	-0.17701497700583224	-1.6659078701686212
-2.78605800736191	-0.6769186923965343	0.5119376694904637	-0.23873779221002522	-0.043942860898008695	-1.8797124131556369
-2.964505779644575	-0.6722593633621099	0.1424823103182472	0.023863413745446205	-0.3941848002915077	-1.654787074189398
-2.975370278405983	-1.0340553069418528	0.4777790808860882	0.3551279517317884	-0.5206980711563942	-1.5526125590395838
-2.794379628012873	-0.5897152248715742	0.26018826365864606	-0.3766643254929844	-0.5343656689766684	-1.4050867495679615
-2.7677871830746135	-0.9297032491013514	-0.3493367662857068	0.7602334773348656	-1.6224959221528117	-0.8065828335976852
-2.8433846755912655	-0.7834306701958073	-0.6393851247751834	0.31016021104950847	-1.067429875651519	-1.6568965828856714
-2.9766388086343123	-0.9293710049436311	-0.5410661553947471	-0.1568371352042529	-0.6418253290460646	-1.0437678188323738
-2.827893763022509	-1.0216495521181104	-0.5081494949076982	-0.3479237443375377	-1.1079171538456167	-1.431443922314941
-2.9198049917199302	-0.5095456647996192	-0.46519902816853986	-0.5771653962273512	-0.8212078437120248	-1.5975678915181757
-2.9308726300538965	-0.6474731055379459	-0.053385413199340925	-0.15619919508242636	-0.5825412366608463	-1.7397004033371273
-3.1237019837908013	-0.618533161294389	-0.6311998705380115	0.3055104131772374	-1.430225181947343	-1.5224572578498703
-2.8198778183211477	-0.7812784005848424	-0.24401314205319585	0.24525954496969038	-0.8888343606627084	-1.8536148569831352
-2.7938671624772335	-0.3795819402488563	-0.030934234258677584	0.08351868533603929	-0.650982654577114	-1.568529682271277
-2.989249345140484	-0.4719725925015522	-0.19812448301546917	-0.05729976738150411	-0.9191669337478453	-1.7457534767226424
-2.757956401447278	-0.3997858878824317	-0.6113354300346125	0.537423478324834	-1.1164593625917727	-1.1651122444574598
-2.880265098919975	-0.7242951372023885	-0.08894689337234932	0.36437477230488413	-1.1320820909675344	-1.3595478359992905
-3.0011945133257414	0.05566456443181271	-2.548747741654359	-0.15969869037856466	0.17856806121080293	0.15064446326516806
-2.8103898186460743	-0.0448984466449279	-2.801982643781435	0.16973339827716838	0.12388020522731208	0.7833648885248967
-2.978765199101397	-0.2729541661340946	-2.9461480708584884	-0.4964941461240734	0.6787471595754646	0.2630461414909209
-2.927535320817286	-0.4010824314395041	-2.9441489919122734	0.13216519520948822	-0.8892561625584533	0.593015428448907
-2.99299946565575	0.005848674299935776	-3.05126246581397	-0.2651380747312744	-0.872741754163706	0.576219121421906
-2.97729158253186	-0.35797106407499046	-2.4685863915676647	-0.20313644306290546	-0.3052506114900302	0.7469106631953996
-3.06437929530704	-0.4651053017053261	-2.602943312689411	-0.32172427706454804	-0.008117925663649106	0.14634653995024333
-3.002950790235887	-0.4378552600214247	-2.462779316330131	-0.22428436958757098	-0.10526016769576962	-0.04566073396523454
-3.0047072548815397	-0.7081447651000394	-2.7954109096867925	0.2293385615420397	-0.9437073471684748	0.5238108409490063
-2.914849299430923	-0.5248687045964088	-2.760015765434604	0.16579931469867704	-0.3450871964328278	0.5369568597321286
-2.986147626542762	-0.885795985888003	-2.3480209053312726	0.24918307893713199	-1.3348328416753086	0.26517178088906623
-3.0617100774982515	-0.8207655584298874	-2.7640024822376175	-0.5091263841372546	-0.1613285816419581	0.4749418633271526
-2.9492354272051338	-0.5653434346191359	-2.5981460128662905	0.0667606033943044	-0.37913047141367956	0.3133768735568697
-2.7688903531600975	-0.4330608547757516	-2.1200889242944343	-0.08534446006804874	-0.4364032628423062	0.44992012444985885
-3.000571189698728	-0.15921178639854577	-2.1167725863252773	-0.8167613661270496	0.7156270306268766	0.6863545869277399
-2.8944066114394422	-0.4548102669778603	-1.6212577196844955	-0.7684953545629102	0.06590006286685152	0.6809762138795555
-2.9383349491483752	-0.5504483983583562	-2.339537298524095	-0.03309819401849545	-0.691932293770253	1.0980935344028948
-2.82034050306235	-0.5134076257965487	-2.475892338440208	0.5104484341281426	-0.6336128970759597	1.0978332882446056
-2.9507610567706752	-0.6836149241507001	-2.1037001285327213	-0.17091533786114232	-0.7746860044627357	0.25236124418745504
-2.920081800268965	-0.381752928598858	-1.823250296530829	-0.46095684272542276	-0.7333409122265445	0.505788519048464
-2.8803360697171416	-0.46319416880945274	-1.4332644629101268	0.07642020519858372	-0.9901105232322944	-0.05658609941732562
-2.888636424565853	-0.803641259209884	-1.6668063313171682	-0.38334354621298694	-0.9299102143962481	0.30247645593326655
-2.9808716609544303	-1.1440078264699514	-1.4481945713647022	0.15170006171157513	-0.5452000549282043	0.6244564448902543
-2.7813990518240383	0.061064769394057805	-0.9026885715517956	-0.04033538053257324	-0.9700562632399616	-0.06472685761011449
-2.93743030220687	-0.5096673439535407	-2.177974978222239	-0.7633633455523408	-0.25597263110278845	0.5926906123795079
-2.7973693862335876	-0.4807994703893993	-1.643851208501701	0.061379716290734354	-0.34971122422982337	0.09482764643107394
-3.0728737191900235	-0.812448147621718	-1.6493249252124298	-0.7912316187322784	-0.6153196107509407	-0.659163612151929
-3.003800948909125	-0.33773316575289	-1.6406678660863714	-0.021219876134197846	-0.8402284088246755	-0.662328898749663
-2.917197434916472	-0.2841465367900231	-1.3713017932196194	-0.15845903667258354	-0.4501853075375998	-0.45916313746555626
-3.1256063115765134	-1.0758202516145803	-1.5650064617737947	-0.8783992408178967	-0.7968057732938897	-0.4508139662125353
-2.9010080473932724	-0.4196005013431323	-1.3044004948872545	0.05719237467441973	-0.6338768412434079	-0.5277602543437081
-3.1069491836517065	-0.8814592266001371	-1.8807899204587821	0.05445583064963877	-0.7958869918095174	-0.3431449624382486
-2.9730818543472606	-0.5271116073477808	-1.1046853861866337	-0.2947099093206156	-0.6532754871160147	-0.8690990742988346
-2.835184170348456	-0.5851681218537462	-1.5132836151314717	-1.4935600332430283	-0.6785796409505785	-0.6635668202756749
-3.022382847205837	-0.6183653187414022	-1.1840049422120738	-1.305298641530475	-0.4643071761958045	-0.6547046815398176
-2.907116912687846	-1.1421169319759343	-1.2765630197055875	-0.82384990809197	-0.3843780614874849	-0.9173085993181658
-2.883101836412652	-1.152804030405663	-1.3093326777748902	-1.3224381015991535	-0.8601201288797709	-0.7888596150015211
-2.8986762827234887	-0.8864009833027564	-1.0415204038386026	-1.8945111492821283	-0.986685997155474	-0.4657478493461478
-2.945429041660472	-1.0700816367220445	-0.8246183864099067	-1.6230370822285904	-0.23549703727381177	-0.06264787989596715
-2.8777146169670598	-0.7956734012921455	-1.26208531014579	-1.5053346236445329	-0.3397247540745113	-0.37465653966425855
-2.9727532158928023	-0.9586006856129938	-1.1781235944652269	-0.9434094877117489	-0.7266529659863279	-0.18328105445047654
-2.920963514923821	-0.9391506355013788	-1.3040191232282328	-1.016230402926234	-0.36414261963885614	-0.35454281349705363
-2.837285092473108	-0.9799345171641788	-1.035957922323923	-1.3631969281549912	-1.223225550599625	-0.7664166397477589
-3.077170207292233	-1.3405988909368682	-0.7966802944240405	-1.362267336237299	-1.300519949156445	-0.7672763065499133
-3.1612994291408287	-1.1484922691201107	-1.2174208884557023	-1.3736301539364375	-1.3848010180276802	-0.16041832457465371
-2.939409268438837	-0.8307489772280869	-1.1761818588165822	-1.664298271252945	-0.6426075665517448	-0.36767926837406156
-3.1327032600585847	-1.4225493681460044	-1.0237112326671758	-1.4912527719806654	-0.8017507431502731	-1.0885730507738998
-2.9599848782008205	-1.2313200923872345	-0.7496310793069442	-1.4649587867692853	-0.6134611327949071	-0.4178029096404746
-2.9088251580400817	-1.2914230385231646	-1.0236322953089092	-0.7056504010165393	-1.1333761491223802	-0.33582881119207364
-3.033317925718201	-0.7413882611263862	-1.0827809383893607	-2.0491640415093832	-0.5868489998969452	-1.0518127093563705
-2.951844338223638	-0.9536289481790552	-1.16551509350267	-1.5961490521473325	-0.962025185491644	-0.49227385585809746
-3.1230966348300955	-1.34618557533177	-1.869167783221199	-1.5407299446271914	-1.2570578156712855	-0.14434711888504181
-2.800823199647279	-0.7316144371328871	-1.0082872816115018	-1.7149798134463103	-1.137242772112012	-0.05701033710411346
-2.9609066744561185	-1.1211365843614842	-1.8034989902854885	-0.8715498816454957	-1.10655120190851	-0.051946429040713366
-2.932022661684374	-1.1291518751264997	-0.844602520452912	-1.5754374637078778	-0.7716166054360641	-0.2748738390852108
-2.8133323072106116	-1.008241948710501	-0.9216175120852456	-1.6636293124269135	-0.6916750710948499	-0.8056459573950571
-2.8617045272348283	-1.1083205461733008	-0.7245330040349921	-1.4259874465667182	-0.4596865385692632	-0.610843311728377
-2.999707212310005	-1.2908017559755183	-0.9098004687447337	-1.4303413284533983	-0.24289282677176413	-0.4051031730813756
-2.9906456880067704	-1.1257268592826508	-0.773037639969756	-2.680404149364853	-0.41600579085446254	-0.10337542492261084
-3.140056942344841	-1.0017635770112534	-1.0017143303488834	-1.7786283110048298	-1.579485762855544	-0.3792173796608109
-3.0006665124117267	-0.5838697850304204	-1.0713790583948746	-1.5414730255108813	-0.7827502382511358	-0.2077083454457335
-3.008144999794702	-0.6208684206305024	-0.9784700969926854	-1.5469993945120157	-1.2104019074536991	-0.2870825162869397
-2.9043603304519054	-0.7315115229049907	-0.7679556416402581	-2.1161161489330182	-0.7603059221449542	-0.3342463862908456
-3.1006168189247325	-0.7628631119504904	-0.9216507733786704	-1.7054770771163836	-0.6907787408826269	-0.7401300532855283
-3.0039912196571725	-1.0270846248654115	-0.3188880675632195	-1.4278694777818925	-0.7854764307347504	-1.1309168388646462
-3.073578866006542	-1.005207732729622	-0.2977442860431419	-1.9090720024983932	-0.44489648572904195	-0.9712729496933887
-3.0849818305309027	-0.6336418862103627	-0.8740094947897259	-1.5449197082259807	-1.210380343803747	-0.8120856393207899
-3.1817448025146966	-0.8493161534614285	-0.6441230472942923	-1.3909093843987534	-1.3946868917323878	-1.2368183578942233
-3.2086141717342223	-1.3152617115039118	-0.2968727974354672	-0.9964673316199992	-1.5949246713569485	-1.5922648746895445
-3.140114562205635	-1.1559781931286364	-0.16188056346278096	-1.475543669366284	-0.7850794863516493	-1.3728541933511578
-3.128973966754569	-1.2757657318598368	-0.610829988192819	-1.1376005231626023	-1.501328363955471	-1.3222845025573893
-3.2641855473784807	-1.012503683035281	-0.7982947062681875	-1.0598126650423791	-1.6227341968110889	-1.3091077646952245
-3.0822723384435777	-1.1532205448701642	-0.5997331138222461	-1.6884257622110561	-0.9643559456028837	-0.8965991905965871
-3.0561767538200266	-1.000577103758789	-0.00016496990101161346	-1.3548431881898397	-0.5692666981371923	-1.2622530407087995
-3.3449023902838855	-1.0495254357378114	-0.38806796418356304	-1.5910812578316926	-1.230075104401031	-1.3027448876808134
-3.193735524153902	-1.2034474346431188	-0.02973233919729286	-1.3031787171723948	-1.2374198696055685	-1.8476762500798185
-3.253651816471903	-1.06147496240566	-0.32013337115757856	-1.325990478444734	-0.8010875019173936	-1.3345687083245168
-3.213611932904067	-0.7842171332127792	-0.44400283624483905	-1.4559753151741257	-1.039732953966761	-1.197281788651652
-3.290520330392419	-0.8798220518564428	-0.6564864393716511	-1.4054207359135154	-1.5313956875706356	-0.710695973806778
-3.064218416698351	-0.9605572700375763	-0.5278498151206925	-1.444962800881038	-1.3735557580846005	-1.666366654960399
-3.205440238028088	-0.7168448509057849	-0.49354709038588634	-2.105234606525432	-1.005060549487923	-1.165512667627293
-3.133816435682255	-0.9525455044048833	-0.12835631583180385	-1.8475681010307206	-0.8639774485712555	-1.4807966665879875
-3.190685532984551	-1.023673002137142	-0.16608451927982265	-1.7286299012157729	-1.212037488879909	-1.7807637601140252
-3.140286781781148	-1.1452034848415802	-0.30352049294488326	-1.8238784317291337	-0.7253488073229039	-1.468144549328506
-3.1149566783500164	-1.2489871235493544	-0.12731625461613577	-1.8833638880439811	-0.6380681618538468	-1.0935124563465082
-3.1244906274369053	-1.0195842517077887	-0.40436215995295244	-2.438768670773412	-0.8470233362984307	-1.6482590735720049
-3.127083013775514	-1.038991133110331	0.15912253017994024	-1.6687868645240662	-0.2740150857496746	-1.737959744770311
-3.1911418756667524	-1.0148609279467702	-0.12688324952248517	-1.6992744681606435	-0.8336488472162716	-0.9217887254439148
-3.121972431752635	-0.9836623900163093	-0.289542848586571	-2.2903935639277107	-0.1407328588990231	-1.104961135336042
-3.1679801345443286	-1.1498351578555632	-0.15482297355982855	-1.5374015288950824	-0.2806264470867051	-0.8679612825389518
-3.0695951326910187	-1.130724538745211	-0.2128343472841367	-1.9086771177339368	-0.011275451095507122	-0.6171000340418539
-3.301558694814358	-0.8223221843890131	-0.3298136683915549	-2.0692651550234213	-1.7363824869376445	-1.791722506683543
-3.216352752959119	-1.2163613794685493	-0.38025634148240245	-1.5249493712515396	-1.587178057314334	-1.0251968972007854
-3.2324472082184377	-0.9592541254988431	0.02776034261356157	-2.4426192355015663	-1.093401506410924	-1.7775289570464614
-2.975236785208057	-0.9490864399163831	-0.29906862103251836	-1.8005637813048958	-0.8405452487493346	-0.6847034841873593
-3.1495103749745565	-1.103385988237216	-0.4200458445757594	-1.898319370664876	-1.1980518728183294	-1.5755435194312857
-3.228512224243697	-1.010513003117975	-0.44871245200799736	-2.022262690791523	-1.7820321119759144	-1.8791063465750832
-3.086034153146569	-1.038242997663475	-0.2724966765892831	-1.8391212730132458	-1.2542786958132863	-0.2944920918194699
-3.262160353294979	-0.8807159439751996	-0.527227982359294	-2.2903421360206213	-1.482069529750107	-0.5554600028033541
-2.988929499567365	-0.9051548579541819	-0.5162602888177514	-1.3790646528518635	-1.3272208594910315	0.4008575777553049
-2.9989935229014058	-0.6834396419334438	-0.24546530789185267	-1.6873471944882645	-1.0270687174609145	0.5022578918886087
-3.1013140887415105	-1.0162680973748874	-0.33262957557558714	-1.6694084974933525	-0.5490337245778789	0.2002221023662891
-3.0976419937281396	-0.7141119590368852	-0.5899549706175009	-2.019917222391003	-0.8586173523704389	-0.27751937806558535
-3.0304649401234958	-0.9507204321812619	-0.6172948045803746	-2.1888226430016604	-0.9706843785131184	-0.2922161667682256
-3.1563617481181616	-0.8665438749660693	-0.5517468588890159	-2.1780558514653916	-1.5178334374226745	-0.2597694356350012
-2.6173056011851563	-0.5739320825397392	-2.921526258493551	2.4625358975580722	0.047007532511209066	0.09696683077808343
-2.6118774497190773	-0.753775710051495	-2.885699505024183	2.0195466416665524	1.2854923333174462	1.006752869338678
-2.4595386449395797	-0.7081634783027964	-2.066624627608214	2.8396115252122427	0.24643260745470974	0.873435407848028
-2.8316694449177526	-0.8422094966799667	-2.363261950436264	2.3420348086891756	-0.13762218452834887	0.3199171066321713
-2.60057874935331	-0.9087572232504919	-2.2989439843783073	3.0356840801693075	0.7527786788466748	1.3140785935701433
-2.5797786172316717	-0.6447732838817475	-2.207628461515796	2.739617682229163	1.590739667468305	1.1845063946469003
-2.7313260486542132	-0.975073196895	-2.932487020351454	2.5403956822510008	0.541121683968056	1.3935672319462378
-2.57421050456243	-0.9643075136771189	-2.4169345780761784	2.386608904526862	0.5735489643295304	1.1830136714374682
-2.716100263409584	-1.3666377667948235	-2.5459059968843096	2.274938003576513	0.395473152499355	1.1567197707053645
-2.70275801777937	-1.2538601751533112	-2.8749925386273802	2.7128025133399345	-0.10864639746992533	1.7167613642263648
-2.3499523453686955	-0.8574901462137037	-1.7435922664091201	2.035990807054766	0.29226634483881825	1.1006514363322384
-2.6151269922939755	-0.7983354835567654	-2.7830423229975247	1.865577856030332	0.12589358601066675	1.409167908253583
-2.6425810646364836	-0.8408101285097057	-2.5676485627596906	1.8495280819378195	0.1143067833341058	0.4102221944492489
-2.604010045635574	-0.8442356352209281	-2.2799020061818953	2.3389383030215103	0.3950625235976142	0.7634350297850147
-2.662883069489452	-0.7531353437150656	-2.24219883804977	1.6928945040815728	-0.44035107730005985	0.4434870716765733
-2.7081336767602333	-0.7692695269974252	-2.357156025403657	1.9387481282738583	-0.2549210190343927	0.9147840177681184
-2.773202217995185	-0.7827878657784346	-2.0943523874321133	0.7302025174737886	-1.007987847095221	0.28100573992933897
-2.790177154726953	-0.5932081841227892	-2.1952511478243766	0.368920828567438	0.13062850051120004	0.41421404365826264
-2.8369042279005257	-0.6628272277281476	-2.1150556736076274	0.701932035748549	-0.3540146822777352	0.3956868035206167
-2.4893998945833076	-0.3920809583029159	-2.467004742820065	0.8103015873872452	-0.6144700415672821	1.0082838427406173
-2.6577078918657895	-0.5486384933860328	-2.3198052953867476	0.34755743953271023	-0.48673860916755934	0.6555181306791333
-2.6308214397074052	-0.6541426239326411	-2.1378738527929664	0.6863133286940848	0.172321833114325	1.4537403557907331
-2.616382796335757	-0.5133317046367695	-2.2288610938856435	0.5031699408800012	-0.5252185461556683	0.7930197737633549
-2.8910826709103565	-1.0344342195583205	-1.9976294349032835	0.6283405360944929	-0.9413845313458906	1.2914734687869414
-2.6361321369740045	-0.7405753967510457	-1.7495972469606447	0.876535115274379	-1.093478750155715	1.2288530216895988
-2.593741898125044	-0.5864435802146097	-1.6343610419173886	0.6051575848111416	-0.7466639390628624	1.0681213713818036
-2.6571013910111314	-0.4802100091511752	-1.7559141400133098	0.7380836956031032	0.3456089352894726	0.6591379187526366
-2.6328687130973196	-0.6592590750956565	-2.0586268387542193	1.0834662992698174	0.01197785838769272	1.388493630990277
-2.796796433119561	-0.8789117583716053	-2.013453532908856	0.914475735633759	-0.3337294281880428	1.1219774321281126
-2.5509743445977655	-0.41378072177778424	-2.028168778159162	0.33085846931411933	-0.7423585773018819	1.1335474714469256
-2.7638031026314254	-0.8051032916082992	-2.0482273678414713	0.800531518529789	-1.0905153723865755	0.6778005175021219
-2.6668831944453415	-0.9199472805778145	-1.5755432152904858	1.1379633625969305	-0.7169406564834501	1.1029485204431773
-2.7269400353606734	-0.6690887358618607	-1.752261659461609	0.6280942690812079	-0.4523525810145119	0.5913589483115644
-2.615031812489221	-0.7531606850010732	-2.4971686531609736	0.43630273491159544	-1.372414339444377	0.9946700185411287
-2.7709369293172488	-1.0838697835216928	-2.6061882804581904	0.828175447226568	-0.694416497369504	1.6796937912451773
-2.3399901080266168	-0.5765997968195353	-2.115416369076111	1.153531999232216	-1.260674012539514	1.8320986884057575
-2.6545566249515944	-0.8036298694273706	-2.889131412369946	0.6819799292631672	-1.3370587689844748	2.2195966369393125
-2.778417045471134	-0.8906696611848531	-2.8057870897527843	0.4078579183781531	-1.6988385306486993	2.3598838443228427
-2.7249154194737493	-0.9834430627338033	-2.4159201181019228	-0.07212723935656917	-1.3235931108212344	1.2088681247899025
-2.6220526843029024	-0.7409309225335139	-2.440190458878099	-0.2158037581954565	-1.1967006148896473	1.4321546491668031
-2.7401923955670577	-0.6920160460302689	-2.7059603501963236	0.01575336320648585	-0.9827056959775722	1.9291466579928793
-2.6068064034006273	-0.8161773010393055	-1.928551003320077	0.9442982125521462	-1.7258281261674737	1.998754119341783
-2.64439687741395	-0.7254994877674443	-2.3802227142439523	0.5808074789080382	-1.3698325678273517	2.158081628415598
-2.654900131197412	-1.0139879082506407	-2.142360946979123	0.6080311352269611	-0.4717491841219904	0.9910787216624045
-2.7819445255732567	-0.6635084352251386	-1.9765128513700516	0.9712409433367937	-1.100149751936309	1.3666334251279446
-2.893875887030089	-0.9564855469497802	-2.0026071481822436	0.7173104132880336	-1.5173561624527052	0.8604705738654324
-2.633511152925294	-0.535616031280097	-2.134153510926311	0.966645889534413	-1.2215072212787161	0.9353923307707788
-2.686950513346117	-0.6843344498262258	-2.3804643717200755	0.5882138400376635	-1.348433222392961	2.4192305529296707
-2.7301705506711356	-0.6585207052038801	-2.3606216069034156	0.7360816269834619	-0.8184266755793653	2.0138416684250853
-2.4981545784262478	-0.7722198837207701	-2.3155547895754363	0.7006987893217045	-1.1751544878115923	2.212663726295976
-2.696573451442339	-0.6104189493207381	-2.122303189243528	0.22459402714669482	-0.8409272728475481	2.318260018547416
-2.6570145691157347	-0.9335448527505512	-2.0455458181078536	0.9588465530942252	-1.3054427746629689	2.491620567615871
-2.5169711530366397	-0.4143550596725624	-2.0182284432436033	0.5242392822532136	-1.2492098871479707	2.2602775270224447
-2.6780373844204757	-0.5616686531807875	-2.37252626256767	0.0002136149453616648	-1.7685473944280188	1.6705702676864784
-2.6442874221825345	-0.4230825164115758	-2.2796793205783565	0.48805882769341496	-0.8945374962897696	2.162430393072605
-2.8154244634743426	-0.6928292189186644	-1.9768736372385658	0.8107918368538563	-1.1203332904714234	1.9398901514190674
-2.6403113217088876	-0.5402552348231326	-2.2669460352384703	1.1753972008201345	-1.5916773363861592	2.0509506412717498
-2.7707602624326366	-0.39057055442756783	-1.9434538981997243	0.3172985110609829	-0.959890332267913	1.8115960358656453
-2.684513061022996	-0.7175084786394137	-2.2452980916070873	0.9988683847733003	-1.372333510428666	1.8406446681304658
-2.8353508925736532	-0.831800033474255	-2.5930340486804258	0.8631616799706997	-1.4054273520634386	2.300889811391796
-2.675422261929676	-0.6159781007680553	-2.0153953599056234	0.7754207741989109	-1.2407819868914023	1.298889563879188
-2.7826341849814025	-0.6560872564644422	-1.7575621295563266	0.1847009522904969	-1.5047552851941326	1.6930857225430875
-2.8345199994166252	-0.5810415047284939	-2.3085589604399956	0.653942964401537	-1.7602877618902908	1.4993440426574345
-2.808556768754451	-1.0874947406506323	-2.230484752371661	0.8139415770528673	-1.339363857926492	1.5981713565023796
-2.8528397968496337	-0.36703821418975724	-2.2961350639792424	0.6543093709375201	-1.4424576862104161	1.5120434334378183
-2.7308319380477215	-0.6846687318324796	-1.8501898643369148	1.0000764872086574	-1.7445197566787842	0.8977383047397391
-2.9261305144993637	-0.3799855313034399	-2.414292104453455	0.7607087240052184	-1.4993394688698591	0.7493448412589848
-2.964853217136711	-0.6433008918528034	-2.0286257870267588	0.31894578350465386	-2.1521172803712707	1.3300933770829868
-2.805808437330904	-0.6230246142722969	-2.8460595397155317	0.3578870943819087	-1.8427619267183286	1.9230707217563974
-2.63131772728718	-0.3780739962476078	-2.352129251611098	0.6274870776044674	-2.131062593828977	1.3633516393624974
-2.9343949675294843	-0.6730562767675243	-1.991343232954337	0.3527770116854088	-2.195079738244977	0.6177867978511862
-2.8226982667072185	-0.4786268307280664	-1.9524728590090674	-0.2665962594093748	-1.2652398218401006	2.2821370385928876
-2.8747279579725613	-0.9206515841653374	-2.9095476085314282	0.21507700041870426	-1.6882818129667494	1.869443924402523
-2.9018561238268004	-0.6754644287507817	-2.2624510943820964	0.11017640805442053	-1.9050540680621104	1.6594447352002721
-2.8170549824361606	-0.995827559821253	-2.0038834192184787	0.14415183142667662	-1.4936782330622373	1.9301054903990928
-2.7031399416904223	-1.1826194835712756	-2.154442124989068	0.6918707582459547	-1.987259675847444	1.9841755584085121
-2.7396380871215364	-1.057214139150054	-1.8115223250704362	0.08058068329817497	-1.923401051734561	1.227889725471667
-2.783328628854987	-1.3102808148782565	-1.5915606750265308	-0.020918790643843124	-1.6015775943770523	1.5163082048438703
-2.677870704057687	-0.9044438913015753	-2.0366157875419577	0.21395372880351787	-1.8618413683764503	1.4635248105577772
-2.677713155212194	-1.1360824070467341	-1.7027746956597096	0.6954950422901647	-2.6891453772467884	0.9946337135029824
-2.72758118232454	-0.9926653751118926	-2.2132842442386447	0.07415796851587293	-2.534790984379974	1.374655252537893
-2.925058997241414	-0.8596628956598552	-1.739100736217707	0.09214826816257193	-1.906782763121904	0.4662812938627806
-2.769951595891642	-0.979495554671206	-1.7837367300296931	0.1670726020248622	-1.879315886939905	0.6618655909456047
-2.927747979906015	-0.8857131067624993	-1.6175399049978698	-0.3156427529976185	-1.5171969055872534	1.1627860176707565
-2.737159206275613	-0.3053342848164129	-1.3547564138688566	-0.21260232176440216	-1.300338925301911	1.1241549078630593
-2.779700969285408	-0.8400098692304557	-0.9747540540367461	-0.7630196782804246	-1.7452666396386145	1.1288767918533844
-2.7797293674076324	-0.4478643370444637	-1.3151009150890633	-0.5721162861264524	-1.9304714351975705	1.2540693839880714
-2.6779394565239043	-0.460425497379148	-1.5433023789795033	-0.5269341479595749	-2.100363111551964	1.5358419482957717
-2.741707105024009	-0.7262715231364916	-1.98762279683826	-0.5930109300380622	-1.7248562176887186	1.7367852751627382
-2.6903798990457646	-0.5876039304534222	-1.5385757654189416	-1.0248171363079654	-2.1036345408247854	2.121156571240288
-2.9794177651086695	-0.6682118496555846	-1.950905514802715	-0.5038608040407598	-2.3110469636734754	0.9023971759254906
-2.7658834159238674	-0.9727902341238981	-1.6016308594834046	-0.3590594638117922	-1.8877433235219971	1.2598119599862103
-2.7508092140391707	-0.9903049234929252	-2.0494706756212784	-0.7995195033319588	-2.039238097795711	1.2668591360764643
-2.8105596601913483	-1.1690248388092204	-1.5089869515051595	-0.2907933207236316	-2.1916686082773587	1.0747753136390767
-2.7880873755681566	-0.8102040996381504	-1.1145448640185203	-0.47894299010659935	-1.542795350532296	1.2878601991861047
-2.9678984785324647	-0.9601535466752995	-1.1283735744617642	-0.5941074923879597	-2.8473021313224294	1.046932282674273
-2.9283379153119764	-1.0473273071867095	-1.1035267636873431	-0.7587671840571527	-2.840247998614352	1.3299384653258286
-2.880832118726817	-0.9523880336920343	-0.9996381645883432	-1.1945066576222427	-1.784195478746632	2.002420078657793
-2.7282115631833843	-0.728990242642146	-0.72352089863095	-0.4908939008895574	-2.226814679348406	1.806725423669805
-2.732437504197628	-0.4370366578638538	-2.0470738630896874	2.9277191350941028	-0.28463058274088504	0.6549934875778323
-2.750765601083133	-0.646319990180088	-1.5140672588087363	2.9218890563968785	-0.49277718099792833	-1.4089891355877573
-2.729239968487712	-0.9238687913680849	-0.9665678340246995	3.258871133385862	-0.4664588207347466	-0.4753346974967201
-2.9261377765528707	-0.6900613653876988	-1.1072925233916098	2.221964078441675	-0.1847606952629874	-1.4303056896427262
-2.8399559278732216	-1.1018331562957124	-1.4906233040828423	2.5573506733459817	-0.5574070939685923	-1.0495854173651593
-2.797713080888366	-0.6849706892479934	-1.0425015279116576	3.0974101399319007	-0.604724293114002	-1.3676031108768827
-2.791649140486287	-0.40929327225932366	-1.2460712453056326	2.4199366547935974	-0.8555345335249589	-1.7194478195098513
-2.8455616061743116	-0.3199397837211821	-0.7560521693794343	2.5370410851838843	-0.2486984100861245	-2.077854309250908
-2.806417365632156	-0.24726432098105255	-0.9197044151875626	3.083219707869556	-0.5705963781335104	-1.5131991232971242
-3.087968081882858	-0.4584066189628848	-1.3204574851584292	2.9872614874007746	-1.1100783775350767	-2.132872084073941
-2.7966580559873075	-0.534480016102765	-1.1665614920733038	3.225326790886178	-0.8133014760684758	-1.8055384865949824
-3.084029821694225	-0.7158688595460407	-0.665811533381622	2.8871544442550907	-0.19045366628704258	-1.5933340972335728
-2.9751868385597082	-0.16236632664849537	-0.9609089913009435	2.6222271146000846	-0.7979785091301211	-2.3087908156156356
-3.0049667216812868	-0.6592406513901953	-0.761886994895772	2.993443997897166	-0.12870639487547342	-2.402629194915463
-2.810688869482893	-0.36842827478165047	-0.4769972854495818	2.7591046577091927	0.12190108756122298	-2.259098403059422
-2.9962649350351236	-0.7686249991072394	-0.958630581592522	2.4409519090054266	-0.5251146704506459	-2.163747058575091
-2.945504769851354	-0.5590989519938228	-0.7592076705740394	2.7220581254375023	0.05155931575366607	-2.2133746964296996
-2.805402496174929	-0.8809200245206501	-0.9364778304235185	2.463193632018774	-0.6797727168073648	-2.239699947104759
-2.9714705980468894	-0.3843588537318741	-0.6872866884688456	2.629075721248383	0.26466373902649115	-2.989018832955251
-2.9323709467581116	-0.4332152745664937	-0.5234840658318535	2.6095395115961284	-0.2259884667086433	-2.8211163847116514
-2.834232362323821	-0.8692574838169065	-0.758041427601248	2.6425856291145355	-0.42109676342112234	-2.215987312464909
-2.7825816395944165	-0.8825461742911058	-0.5940852546039063	2.3363449654254724	0.027781299580834307	-2.299019793557936
-2.7409641809373184	-0.4790184981359286	-0.22891010555472152	2.3330169703051657	-0.09503708154040666	-2.3389986312781863
-2.790099151484174	-0.53386931614248	-0.43513995318534254	2.618838242959152	-0.2487948703425948	-2.125595171783034
-3.036215098673672	-0.7119663976792208	-0.7326173680305306	2.1107948675722	-0.611308563926517	-2.505571504224176
-2.817386043678847	-0.7841122403599954	-0.6009147977734772	2.8154811250268326	-1.6688099211858929	-1.9424948429605915
-2.85191893125629	-0.9132625140980984	-1.1103713431445639	3.1568239087367824	0.012307803448642907	-1.9552735360185656
-2.957887149690017	-0.35924022432070124	-0.32150358339624546	1.605796533060964	-0.14442970299146027	-2.7912783802946035
-3.00511432210771	-0.4826048482316071	-0.09566174102899833	0.9944137220451155	-0.5336121109173164	-3.75135412221693
-3.0270142282002066	-0.502625110140925	-0.3884020023598185	1.5503013050347039	-0.8319666203139882	-3.440678047426001
-3.014349712290837	-0.3890935231859653	-0.3589008928106688	1.7394617871015032	-0.6603120993123447	-3.1248719728236276
-2.975352047253916	-0.5295678592995486	-0.11124531193085724	1.8039956630259308	-0.24323656997058518	-3.629280749334555
-2.960735339689106	-0.8270061559685408	-0.34490350526195374	1.5531246515687973	-0.1981479182588182	-3.118308210559509
-2.892743220035057	-0.5128078693640258	-0.4482788395213981	1.4628084403649937	0.0031376994344490122	-3.0890104390700848
-2.7093999750993367	-0.38230938391729385	-0.346450158253071	1.912280313013821	-0.737687673283353	-2.7915274901628826
-3.033224770754058	-0.840672009986807	-0.4377749295944048	1.3122803113954826	-0.29631819175714197	-3.230754206088652
-2.9289709166735443	-0.5278442382898137	-0.14992287994577383	1.7472515161190785	0.013061214302199711	-3.719419354862499
-2.7755791604185314	-0.6418261655020192	-0.39292414862432085	1.6082846392646717	-0.03116242456205759	-2.4232333517887987
-2.831486121307602	-0.5729635217352014	0.11737674178405896	1.7210077752690827	-0.13710183463892878	-3.1187182225464314
-2.9391184041825014	-0.49588117344104105	-0.15956973761280369	2.0535052659270656	-0.023492617681819955	-3.9274634443135876
-3.026878211102435	-0.8074618315981927	-0.3122442715895745	0.8370423462873331	-0.24764513743796898	-3.4592609269052588
-3.0901978122550187	-0.8748342398506105	-0.13223808463702547	0.831343767069836	-0.4320218013397255	-3.9081461914526017
-2.9239692569766103	-0.8140240093488642	-0.14695241455275174	0.9030048573867502	0.5321539581403929	-2.94997548814529
-3.120332575797418	-0.6374180755879819	0.2828929011685415	0.03231522413201571	0.5094466838326958	-4.030498470138018
-2.925504171155511	-0.9554898362580557	-0.06827929174355798	0.9486043581228913	0.23757225049681183	-3.3244201383435525
-2.9502952252484373	-0.6561891589805792	-0.14413260286084958	1.1075166267857668	-0.00860835284819042	-2.070749339965827
-2.9731337307629886	-0.42162553106765116	-0.17623785285071536	1.2691038554859002	0.1972738615780198	-2.285692418654071
-3.0675893555491376	-1.1950633468757155	0.08077124206881198	0.6658065861770877	-0.6118409860707866	-2.878504092585522
-2.8910379656746965	-0.5693176699437275	0.11324888964016162	1.9083294829038313	-0.5904376736539878	-2.5194973534866296
-2.9609266861718444	-0.6078337080649074	-0.26667607062938664	1.569447725797661	-0.5860068353802865	-2.9305089286780692
-2.9498367785375663	-0.7664206889365691	-0.033495639361885765	1.5215115566520367	0.2868649116841737	-2.73603953174735
-3.022130510159492	-0.749520907910402	0.046911606748752555	1.9199070593989962	-0.5221484143777539	-2.5960554791472767
-3.066967496051065	-0.43349655143819155	0.10288575536566727	1.0125107174264387	-0.07713839429449537	-2.9385164900522773
-3.0123353695043984	-0.6744611895486248	0.06482333959091094	1.230114354887458	-0.22813870671537567	-3.0807761699860317
-2.819116901694109	-0.1538851123653908	-0.020192880624778607	1.4230779411948435	-1.017114455492008	-2.5477711126863767
-3.065528248799419	-0.7631458689848746	-0.2807102182062641	0.8836705762867616	-0.8278688215595353	-2.5003783087646236
-3.0534919950961807	-0.9644410772636107	-0.11496980369355636	1.4520145076696376	-0.11140301584177703	-1.9731470489116978
-2.8125497248881546	-0.29606842359344704	-0.45605360528230193	1.4840900956831395	-0.43927120017241283	-1.9011697002253891
-2.9895603039651117	-0.7560181154071888	-0.5177623685574598	1.1206748991963207	-0.7310093877401885	-2.0865998661880725
-3.0461478459485773	-1.0417022845004613	-0.5862607137818958	1.011886008147919	-1.1417384725202804	-2.57148372672037
-2.922568490893148	-0.6894652220401475	-0.4389793616490283	0.8458016066487882	-0.17669043068887844	-1.727364509724369
-3.0240238124394025	-1.1530432895235325	-1.1382457378397532	0.5055317839855507	-0.7524392652203986	-1.9529670841858366
-2.848992241412399	-0.8167837243945819	-0.5553881432023428	0.6975792566997456	0.15312243885394294	-1.1977725672669677
-2.8793910411093946	-1.0215677249549033	0.2789432674854309	0.46812164594864175	-0.36269460412089555	-2.678527030238328
-3.080463863557421	-0.7952376324034988	-0.24433029526027006	1.3555634239239367	-0.6523170725513093	-2.2990095446839973
-2.8481196252138123	-0.7071052980070736	0.007822053001422108	1.3227047616950534	-0.9567144497884106	-2.0653463523767277
-3.197515173966548	-0.7104339659049053	-0.07711611787154496	0.7236970520870578	-1.079532230517287	-2.912775077619015
-2.8566008114431596	-0.7670046845448052	-0.29628180293741185	1.241101621661985	-1.1409549135913533	-2.583662764173079
-2.9846759860175025	-0.6331494067700949	-0.11433322169673098	1.1791374308064717	-0.9620467785119446	-2.280532635092971
-3.026799002448754	-1.2530147856289373	-0.49265122926949545	1.8629428393715495	-1.1222933892883207	-1.616044691610802
-2.817265407738116	-0.6088439462818307	-0.20767451188164227	1.239810290079613	-0.8822477653486717	-1.94041245751966
-2.953261864859219	-0.8408681253978914	-0.21775351940291068	1.4831462197495524	-1.107289258069395	-1.9963677669597346
-2.909918674041411	-0.6563344169610035	0.17039518639618512	1.3758025476391007	-1.1394644727998577	-1.5972315812924656
-3.08567022187868	-0.9460462252214328	-0.21307920622677726	1.7745598031458658	-0.9018283643216926	-2.3847519187215367
-2.968769651199011	-0.7908284290315681	0.03528153688079613	1.7221721315566823	-1.2752421267249059	-2.199468046966021
-2.9979049983049086	-0.6331545478290703	0.013390494599183927	1.3181848365478652	-1.249536566260427	-2.312854240490085
-3.0531968006658654	-0.7663444101187128	-0.1520558563251894	1.3541789134502533	-1.0022203165904655	-2.3390284446737515
-2.9895117602066237	-0.7877792993925197	-0.18865671764868086	1.3268072783740188	-0.5648108990142087	-2.4000711090527345
-3.0386958762222633	-0.3780025001029932	0.1972740281221798	1.946238166336995	-1.241085603193887	-2.3620120387392207
-3.0211201844886917	-0.9960966252235635	-0.23360482238174302	1.9004828175133421	-1.4525675444161674	-1.939316111845323
-2.9849400742146575	-0.5861803746740795	0.7289962556202031	1.3624881748256343	-1.253563451093416	-2.396433422123185
-3.0888004311628467	-0.6600176891024527	-0.08334300927245952	1.1507234023393105	-1.5293985587076229	-3.1784084031351547
-3.2231031082429733	-1.1120449194933046	-0.2859164124726187	1.4519236909998254	-1.895973131168887	-2.708149817014796
-3.050347140923747	-0.634211941932137	0.473343045187512	0.5557066645170979	-0.9810258073214506	-2.4952161712988046
-3.078946472516277	-0.6453001660662679	0.16483436561581968	0.5244939737486659	-0.9627009843151373	-3.0213047724242617
-3.0845598832635703	-0.6491353148713667	0.10034665407644455	0.31804591267865745	-0.9939758328566632	-3.3061428915114894
-2.9429119624801583	-0.6804499547885443	0.44462399398429364	0.31171312154060565	-1.0948490347153645	-3.0125192184894307
-3.2910191150099792	-1.1715706938182406	0.3526962981391224	0.30961136355325	-1.058875955224618	-3.406463156766823
-3.166189603370367	-0.922189077448484	0.15452147521588533	0.7228394374074262	-0.8506137385607688	-3.239134520108168
-3.219115887474464	-1.205102705893601	-0.03231657114620212	0.6931889946542416	-0.9385182830218827	-2.4587384070228167
-3.1276541347350078	-0.7714123777027455	0.5794030185101255	0.6042823137560389	-0.37076443375614043	-2.93288273515153
-3.0790734850657486	-0.8276228245345874	0.8160840154630111	1.064115324151851	-0.35627279819537455	-3.3897942820896967
-3.087844690376835	-0.8873610179494498	0.877635821141684	0.8308395869141255	-0.2318538826506139	-3.0196624852652323
-3.0861305094627807	-0.9332325537178423	0.6576606747262462	0.9654390473840281	-0.7014137071473604	-2.4418649873422247
-3.2212189394386215	-0.9608673959285509	0.8518001204089096	1.071378984638657	-0.7139262533613422	-3.3939183600094536
-2.5711081196093044	-0.25103860185897653	-2.3454677314126906	1.0749207464986688	0.25228463893007125	-0.03425074285072521
-2.594260194512304	-0.39851614055984497	-2.281761184236807	0.7405935911422588	0.4573418216969936	0.46889025908351734
-2.6927051729602414	-0.7520001193594911	-2.2063920941752406	0.8431438142386887	0.5970670270098145	0.28346155513911026
-2.5880282281297395	-0.5026090140360816	-2.1730603142360736	0.9836234953391052	-0.3089701777606114	-0.10716435564099142
-2.5667065260153907	-0.43026945269657163	-2.168917780029623	0.0654903188132363	0.5318428476073062	-0.3510508792074576
-2.476277809630088	-0.9044456954853877	-2.004650527479831	1.1757492005924148	-0.04827923311783955	0.8376180066797883
-2.41528321177939	-0.6099392016235674	-1.0190689475308004	0.9052475970893861	-0.14194878885807158	0.6916973610094915
-2.5114556315945884	-0.8564093993576456	-1.988773936041555	0.9990960118160807	-0.18196639919837476	0.5120087396738104
-2.4976387421109143	-0.5163834998312019	-2.5151302348203424	1.209813437872196	0.041389107511635825	1.3078102128691065
-2.3845574001526955	-0.5781780542160782	-2.8082825365662876	1.2522076848422126	-0.36399502057280053	0.8829324562237179
-2.5512673457988075	-0.6448343260899264	-2.429110378392612	1.027181943802362	0.5122699875899235	1.2655148789541215
-2.687723997742803	-1.116315918609683	-2.0652883279279193	0.5442783355661711	-0.18985646809447143	0.44791970071408016
-2.7654608496496773	-0.9714854451961302	-1.3798229607503405	0.3646219391353196	-0.7860074894692493	0.34484285747367727
-2.6234991736850075	-0.928954735539723	-2.253553989739273	0.15272465082242243	-1.0644347001050736	1.2330866401329967
-2.5901537713405225	-1.2581360642171735	-1.4372019985492406	-0.007683755314250806	-0.005354380411445259	0.6333629547950839
-2.5065958394833547	-0.8458041069077082	-2.1772625019694685	0.11146921052121106	-1.4845503804460656	1.495664099251608
-2.6193566053115456	-0.7674666347258527	-2.076169006579639	-0.838706255354335	-1.0621665785260184	0.9057746070657087
-2.483790639367527	-0.6173663719962599	-2.5752065418708563	-0.14205205300868795	-1.1694912827106774	1.5952005059255818
-2.665403778028785	-0.9748505883897152	-2.6091327023124045	0.4364611891252815	-1.372699281080662	1.3638934202065283
-2.58761518079511	-0.5097402253811633	-2.1699387682677815	0.7016856190883988	-0.6549434405298314	1.854958673172602
-2.7562943815640546	-0.6306201914005709	-2.4168128877241726	0.1154418040262325	-0.138255009978914	0.8571657425573329
-2.94376487307965	-0.9159080380277502	-1.7413499030667432	0.4540414961419436	-0.8624824514015261	1.0012967216035147
-2.5432180301291085	-0.9874805581606696	-1.2263479854896668	0.2747679129414435	-1.0219837847157953	0.6616522583510123
-2.664825489781771	-1.158990021458719	-1.614462190306342	0.6610401328339022	-0.7299265200653808	0.7785284261769387
-2.8485378285935137	-1.1353150397284177	-1.795588099694406	0.4495341247028459	-1.5057000955524624	1.563755776908364
-2.8043969892724503	-0.8830575635475914	-1.1233945447363474	-0.04706849486201903	-0.7595760350849912	0.9293318620810499
-2.7138451126888197	-0.9293396038935204	-1.6719219127180391	0.31920680863849604	-0.9440554603721253	0.7114030310599943
-2.5846293756139156	-1.026462597496333	-1.252031849013434	0.30857337520834105	-0.1727748701713258	0.11655695407123384
-2.8256365692434793	-1.1453128159253414	-1.3165054641407639	-0.13355277481507555	-1.0843956300882343	-0.21571519570602699
-2.6558339012637164	-1.1703851426163618	-1.3694603445034867	0.24418863790948347	-1.0747618897843558	0.294387667697051
-2.6614777822101	-0.7989041149143912	-1.5163927833200503	-0.06631187562401819	-1.0021534730866823	0.5363378696824119
-2.761543144560419	-0.6752482338304244	-2.0096161621925814	-0.7236494489853509	-1.0505655509371754	0.5723575210964683
-2.7795123333311205	-0.7328678360136096	-1.1025886302935408	-0.5670631026729134	-1.1815616821025177	0.5370973871712023
-2.9550395536899363	-0.9339432614804124	-1.5517456943730563	-0.7781948437871355	-2.0606988245524267	0.39011363742962823
-2.7773374093814853	-0.7368786607128357	-1.2506055130030083	-0.7872730758378446	-1.3185977131090385	0.6201870622024851
-2.914255768712501	-1.1194187893170753	-1.0534518693376302	-1.137056712044247	-1.071951704921059	-0.25861806864845444
-2.9169211786431832	-1.0374032651946765	-1.6823113394833535	-0.834376879590533	-1.3642410879026274	0.6997168675982915
-2.8556445421010235	-1.0697993600338087	-1.2254492960617382	-0.5804689185393841	-1.4684975225530856	0.5211092201362824
-2.717705200208276	-0.757370533321918	-1.3058812595954243	-1.0825488627053506	-0.8688501028850903	0.8221258600140082
-2.8974882517152865	-0.911395701162054	-1.809545848409566	-1.2450792656822218	-1.207817292409198	1.095677892640774
-2.902358767882301	-0.9577604714665967	-1.64733927851686	-1.1099562896580326	-1.1293017137962542	0.38570139186902097
-2.7711545428853164	-0.9767245896750305	-1.0596876777849173	-0.9074307453832628	-1.0058361892967695	-0.07720157279167883
-2.9158753830608446	-1.04268811915868	-0.7248493693300553	-0.752663822399734	-1.0641051318737318	-0.28549286079442954
-2.631278618556327	-0.6756754088724506	-1.1185381331144924	-0.1576456977150223	-1.463740641361401	0.30751379314015176
-2.808743887297899	-0.5708672103568984	-0.9786558863578843	-0.4718123928543044	-1.8112777737669692	0.04957320424810174
-2.8700954989986296	-1.25225169234733	-0.37139002321513803	-0.33944593030501774	-2.021837745925285	-0.4289254460673673
-3.041733522904279	-1.3851523085673312	-0.9201571129563646	-0.5853589275778232	-2.1126825833368437	0.02510673237425498
-3.1124080038504434	-1.0826004210632298	-0.7479685697738503	-0.6241356762672501	-1.5318990922256133	-0.8665549830014212
-3.0877040718946605	-1.2294565620274256	-0.39894560084045344	-0.9915021010677999	-1.375026140706055	-0.9952862968369347
-3.0687931385968765	-1.2990201599584215	-0.6422981492098873	-0.22298641945045888	-2.063108299950258	-1.1909144347782072
-3.0644046160275096	-1.0155384946542243	-0.1773476769870284	-1.1658963327152367	-1.5969934944980948	-0.8230819239241782
-2.9460143938571712	-0.9498200202506363	-0.8715571804644926	-0.8942402301729144	-1.6770587284295186	-0.22765200478598618
-3.018463192266605	-0.8758932719328307	-0.38754689533829967	-1.1709931758510377	-1.8172869540689285	-0.6048954902085872
-2.8607032603973765	-1.1477503592601255	-0.87172809119651	-0.6620747435545319	-1.8367459535648007	-0.0698561225545496
-2.975410550730901	-0.9371714848105345	-0.2887367237885994	-0.9688629485743723	-1.17835954651269	-0.9984173874715458
-2.851346666805863	-0.6222924102434959	-0.7093397657264301	-0.7441768595954279	-2.1986064803998553	-0.4087666845471251
-2.8735423097408495	-1.0365512759836442	-0.6556192084147816	-0.7975189640095885	-1.3496990535858935	-0.08624191418045016
-2.919658953082702	-0.7806690083764138	-0.8008424850971282	-1.4900215302539666	-1.5113477495474648	-0.17637586473080008
-2.9721198192693237	-0.9425326135209533	-0.7066042864641899	-0.6773718513368914	-1.7596173108695314	-0.45029754612191786
-2.8557807320357758	-0.9132303102519291	-0.44013192144836133	-0.6159900232168297	-0.9058769413324035	-0.03572266345150327
-3.023819010451984	-0.8248080124792715	-0.42350428282667474	-1.2226461683910066	-1.4530127482617565	-1.1108100801198768
-2.8726238180478205	-0.9353553785495509	-0.3512002014269006	-1.5556934292569848	-1.8905038231757074	-1.334378090312395
-2.933934951503485	-0.9965104426892735	-0.5862209679646352	-1.30805667625124	-2.2109985856304877	-0.43899896955097817
-2.927776216147775	-1.1556171285070382	-0.3184698139220216	-1.059826647530558	-2.12960323872493	-0.6255694207204653
-3.0049552742864423	-0.8925639570215236	-0.6795966483784536	-1.1685709822967592	-2.2245955221036477	-0.5858890899469735
-3.0075810222701977	-1.1177349865604223	0.17519227513195196	-0.6512015957233375	-1.8993555022959279	-0.6303516672428133
-2.962578491561886	-1.2372017653918086	-0.42606482133869705	-0.5783236214485135	-1.8397297813307874	-0.37583216886767445
-2.8779223828812994	-0.7522313571540539	0.16664522321184733	-1.1231910975420343	-1.9686882818099207	-0.7441861368142937
-3.0579477775567256	-0.774783094615335	0.4150115928149189	-1.0865625984195386	-1.9120635265283832	-0.8903507643088263
-3.029680250500574	-0.9886193240485059	0.404761412623268	-1.43742518552159	-1.2919209124012587	-0.6074525515856359
-2.8457192497936434	-1.3234763564351042	0.08616465744227472	-1.3500648054453506	-2.082164198290838	-0.8697617868347792
-3.1443125993408585	-1.2550863409944697	-0.24402956386845448	-1.2524678397995588	-1.5027794010102977	-0.8892423448088566
-2.988773446947035	-0.7291229248618732	0.08951105479288293	-1.7660459340029069	-1.8635701047615276	-1.3031340391154222
-2.9502738974301352	-1.2538500136752588	0.4889952457753718	-1.6417549858252185	-1.8113261791966955	-0.9389064473461715
-2.999839932526512	-1.123965793814297	0.16043941891071034	-1.4280605487469569	-2.3061548845229094	-1.153310629247639
-2.9581028831917333	-0.8449626583684805	0.05032498481084896	-1.2009596933033895	-2.5513367923762087	-1.1767849628571105
-2.980180394728689	-0.646487605036442	0.3065901976169122	-1.7680448687105237	-1.6143239149356958	-1.5469408814468282
-3.093366968186726	-0.694485516046176	-0.022137155232483535	-1.0343527700004351	-1.8843034306190427	-1.1955449691729667
-3.2498193823357324	-1.07194613059821	0.009897742232577077	-1.117830878463438	-1.5898027642236052	-1.3652628191649803
-2.922543363012722	-1.0213165103454627	0.13382751986483676	-1.0180338641962596	-1.8301054734703124	-0.9359975019700437
-2.902090046392457	-0.9122410588886192	0.3318349783632327	-1.2792740272408887	-1.5685591465767101	-1.0468852895832512
-3.012073079038209	-1.1645500754052927	-0.11278741281332258	-1.4582460636694667	-1.8681208042161588	-1.0297646948086447
-3.028808965287416	-1.1769487480281913	0.07244430588681827	-1.6898763153714331	-2.278890822584508	-0.6356646265150139
-2.9105339781129524	-1.2137220292063156	0.09317338626030983	-1.508319296954064	-1.4884016781274858	-0.6114195732212191
-3.0080314999726623	-1.0939943987549907	0.4690887745982726	-1.7987950867741982	-1.8125143978553133	-0.9419060015334724
-2.8140482399973203	-1.189103576229952	-0.04947471270491241	-1.5610149521528334	-2.071753924051016	-0.43207684560899484
-3.134714426778945	-1.2131843436191063	-0.2877839842371559	-2.001019839535735	-2.5964032581424914	-1.208262026799283
-3.1174592067628257	-1.221129798169566	-0.09398508071429167	-2.531841117636991	-1.8431936938294706	-0.558658434244042
-2.9249726590151814	-0.902056171902308	0.3105740061475995	-2.316589052976459	-1.9633507570345836	-1.3871820669603987
-3.010833339601972	-1.055154218313936	-0.1391054970892942	-1.9693607595609528	-2.0566331974549374	-1.052023660558183
-2.9780602445715623	-0.9865197568149633	0.15943111140315902	-2.2922344817164935	-1.8777334684062594	-0.7134160270252304
-2.925099531034128	-0.9831128190725685	0.15147550588128839	-2.413525840971272	-2.0318542584560397	-0.6785368482879541
-3.0559668802992657	-1.0676126341265963	0.24381144465596905	-2.6782778621762615	-2.644692535322047	-1.294070402033063
-3.0090587280493417	-1.0912841183285913	0.3526486026913083	-2.5227290778117837	-1.729058081412854	-1.118857574970246
-3.1278178307293403	-1.1726560998987767	0.31171521316107864	-2.7157924671710036	-1.9021122594535922	-0.9434423318064862
-3.180852331570902	-1.421332575247058	0.1313297881228965	-2.8807601645832497	-2.130000883370799	-0.49209113164436674
-2.900927866674925	-0.8749179092804442	0.39006667373479675	-2.0966030424918407	-1.5576375960073585	-0.44984884795384783
-3.1478152244397433	-1.2011433892320331	0.5334218674571953	-2.65923833366294	-2.257874421634755	-0.8113229903409638
-2.9931853915831743	-0.7300085039310082	0.9341489321197549	-2.4382415027818998	-1.9089044166392475	-1.021931766161744
-3.01881259535584	-1.125751836352408	0.27474646835198546	-2.0260826215650263	-1.9337235889199198	-0.32496583496427367
-2.946947316726146	-0.9255665385026429	0.7329279463709174	-2.6209929077825453	-1.5629517801056878	-0.8839701754052645
-3.1038055630009485	-1.0562768733957828	0.8806422240073108	-2.606017761855767	-2.0718001269763127	-0.9640037799926451
-3.113282628339036	-1.2631856197311961	0.5036463915044072	-2.715187993528173	-2.2202151333822364	-0.7756151969367506
-2.973867011979079	-1.200534197548626	0.58632490739244	-2.995056203347323	-2.475721933322484	-1.177144580907982
-2.9620698241518606	-1.0851055796336124	0.5670942768724636	-2.661087417140341	-2.146186084199968	-1.1534164576632222
-2.972338328243236	-1.0043640233454174	0.6498874512333032	-2.6045108468937483	-2.0284878854149273	-1.198061740713145
-2.6435555278734535	-0.2159460912039655	-3.1515041988536403	1.4354906601703	-0.36957178383243494	1.329182428337879
-2.5585342324440115	0.0033376542536552797	-3.0968845928906807	1.5779629390496301	0.42850660519226974	0.32270314040325937
-2.6440318361584216	-0.5675489535116424	-2.995767498492747	1.8684915031375124	-0.06213202454672177	1.7567071543167248
-2.5387475084038296	-0.2431731013281846	-3.041081081034339	2.3799259535142867	-0.07863668271550561	1.8171917760133005
-2.5708967342908604	-0.38175304444799524	-2.920063043199581	2.507811090477449	0.3306324878468567	2.038398254138625
-2.507517576617012	-0.6876352986704515	-3.297723036462367	3.070583437076897	-0.30847414991846767	1.2216298154608511
-2.6482455551230606	-0.6129974763908623	-3.244172422928813	2.9176997815585235	-0.4463672046979893	1.1682108655386771
-2.587590148657065	-0.5133783077799384	-3.416015298206398	2.806612444506512	-0.22193937337077263	0.5715278196354147
-2.2438034812104726	-0.14063179914800344	-2.9942320022593423	2.203516707644268	-0.3829112805528233	0.5270091371157064
-2.4740434926214574	-0.46994207181657544	-3.350274040144269	2.2267983990329427	-0.37206761696034296	1.3267388845298462
-2.2761414931485047	-0.5930268950151976	-2.856646115832243	1.660953829565964	-0.2795868996211126	0.38188063790055554
-2.593560845799712	-0.7230541389923001	-2.696257273290338	1.8993709232150406	-0.8439166977068568	0.020771964095257667
-2.5856213163562463	-0.4207265795227852	-2.7952221438577407	1.6606907585484891	-0.9066339488257338	0.1859867529394037
-2.3956851694043517	-0.5479833858822644	-2.249145408894118	2.002454547019778	0.04722147543785815	0.8096137475003184
-2.668381042228278	-0.719803271625078	-2.424959712495481	1.660506295837585	-0.24850128726361198	0.2634753094286751
-2.658004838077761	-0.33083799193041885	-2.700892468435729	1.5663847707517422	-0.5878717862712572	-0.2994403316620873
-2.584667622931612	-0.8251161896891566	-1.8968246399327602	1.8948252228801272	-0.37267724910599576	-0.1410041294821594
-2.5213872722936537	-0.0698492366014864	-2.2736728584687853	1.311216932803173	-0.12215323324517885	-0.2323973124030389
-2.6110696923267875	-0.40991139784955033	-2.150252216993848	1.2748486679919742	-0.48769169654465416	-0.6262708237957517
-2.6281526662628574	-0.4898060247611804	-2.5332165406105784	1.7431203996419309	-0.5840415635209102	0.10880319445652167
-2.7198720502920044	-0.29970999874610893	-1.4337797530130285	1.1859647937765252	0.006106991237672388	-0.9350499629058987
-2.5809429733621108	-0.20172019846650885	-2.331616660813479	0.9053663730154828	-0.25407897078117214	0.37614544334507916
-2.7011598795653367	-0.5675460825311822	-1.9957272167967615	1.2465835364963707	-0.39156925014846056	-0.9409656154584789
-2.6110705325942787	-0.8149414908759604	-1.3734000895864589	1.5612055682511095	-0.24349615687026438	0.3526167552467225
-2.7894824175980117	-0.9561464731867925	-1.4866222504519215	0.6516705498798765	-0.1111179392271413	-0.6400406552716115
-2.8290827420088123	-0.7691246812953929	-1.8608929667400211	1.1360745459027612	-0.3040312116507711	-0.651654490772483
-2.5903751988388124	-0.27687556313566775	-1.7907547659772596	1.3389411041427635	-0.5754978273444727	-0.29592267840518477
-2.6583921263179437	-0.49286357839782724	-1.7186165807711828	1.1786372775042082	-0.7274763793977034	-0.012098777500154582
-2.5061446308660797	-0.40397247846033907	-2.08744656183243	1.439876216616632	-0.47170904740155184	-0.2400628883391744
-2.7566419544449654	-0.46887625112306497	-1.428320505452373	0.9126796297673815	-0.19196193854592442	-0.45600454928478024
-2.4896438884049035	0.04315750040494282	-1.445476814201316	2.1006405414629024	-0.18456150440855298	-0.443684665854761
-2.6066046680197523	-0.0055186682843855785	-1.7841435498959672	1.5665872648097277	-0.889248675064314	-0.21803493323548837
-2.7375405228020253	-0.39200590866578167	-2.5925777826577705	1.295216954738892	-0.0568001431197287	0.5567707261079802
-2.537961630519171	-0.19598217937359644	-1.7925979144301079	1.5722925552806162	-0.6812167746470746	0.042660416934306236
-2.503821360464049	-0.4933998488266774	-1.517996328134796	1.226418954485092	-0.18068410642232624	0.29643755187888265
-2.539536796765892	-0.5837199163820324	-1.4798625783157742	1.8231404813315268	-0.8905311299860882	-0.499527390979132
-2.5312549065380088	-0.48046355149420406	-1.445453452259254	0.9676020181795978	-0.6592015738746875	-0.0052132210119292255
-2.853049847398286	-0.7614299756492703	-1.6877312435549945	0.8272770205506255	-1.18540405507702	-0.6225974733632548
-2.682322627961902	-0.5572209300272872	-0.6411429353823072	0.9289994264974436	-0.9086573790719396	-0.6460204127442446
-2.688341555642501	-0.504502414169002	-1.4378704311537929	0.5385646384913155	-0.3396055088996105	-0.8949374007286367
-2.811340225864034	-0.6082622056860256	-1.3901703915374606	0.5628932480800408	-0.6635659896195228	-0.5578653209685553
-3.0992034756445728	-0.7760179252839077	-1.5760039423397223	0.4006360788104317	-0.9705386161349039	-1.006011810386783
-2.783809417170781	-0.3828701675759013	-1.477968573971185	0.8129781119987521	-0.934306548361403	-0.40473168744395044
-2.9136009756923302	-0.2900240709871815	-1.2338115962819498	0.9343155929792903	-0.1553310982716861	-1.328037578325194
-2.8434701054941494	-0.419406064331334	-1.6113014184459613	0.8172821453078374	-0.8565477284516629	-0.9830689836119142
-2.7719061426726914	-0.6246989057466256	-0.8321673156093311	-0.016186125993243317	-0.21039827131928862	-0.86786296650338
-2.90149516329482	-0.48890345996921236	-0.17412830170248939	0.4934308524735036	0.16725086780754717	-1.1000273644079197
-2.762720177966795	-0.3682464469553984	-0.8730743417104884	0.08265980407232404	-0.9152784337858334	-0.8613523922385071
-2.968630821058218	-0.5781627677918961	-1.1735378835518224	0.1924160738992814	-1.330836608270491	-0.866336219625535
-2.7940748081560702	-0.5151031101723037	-1.584669959094441	0.14798792596394134	-0.9753981453039638	-1.0810893105237924
-2.5333696748284678	-0.034749069111264574	-0.8309881000391743	0.5983135629720647	-0.9251215468197737	-0.61406344062181
-2.820680509227824	-0.63314931165507	-2.079517182611018	-0.17894308935461617	-0.8385664735894999	-1.314867093459061
-2.6279323504136816	-0.11681508612560078	-1.3809672645083768	-0.07762598972341522	-0.5930166807057802	-0.7991663237243315
-2.680462006561512	-0.19386852373232505	-1.9715421696964213	0.1115009495882806	-1.1314911973137485	-0.29764142975450847
-2.496622085713285	0.06181297603064517	-1.7016610079200238	0.09451205447031186	-0.9368962195120598	-0.7402214013127928
-2.7806120627311603	-0.4102378323109705	-1.7252420330618112	-0.1237636237510999	-1.6318993468113576	-0.8632879278788365
-2.587026215330143	-0.4034502893151591	-1.3169159499119378	-0.04920133184597403	-0.7804020272298436	-1.0063918114481538
-2.7231955284311637	-0.27021033034391106	-1.2865528570900384	0.4514804369990621	-1.0251557186817235	-1.1671105532184063
-2.8789485252741005	-0.18163918498981702	-1.4114233582009745	0.1255068434102649	-1.395041233279058	-0.9290095138056971
-2.9690071015269623	-0.5969944464869599	-1.2927733222537088	0.39659856739518445	-1.1626598516682787	-1.3568762605881115
-2.753054419247354	-0.6005820846233242	-1.1915334032476121	0.26915347627198133	-0.9199781588141602	-0.507833741950616
-2.8319794137999144	-0.514109638711366	-1.2490949727590315	0.2653681209307225	-0.19984521934430935	-1.1957330851294354
-2.8151857762997565	-0.8120567593965027	-0.6002857644099111	0.7079088726259175	-0.7119915757374282	-0.6643625664288126
-2.629921974835235	-0.07793383317814867	-0.7305171175651415	0.5042866779151777	-0.24809194033065557	-0.9756409572033977
-2.6788290253397675	0.008602873776637592	-0.7711133505501666	0.7398769130335875	-0.2798673286939287	-0.888113243761735
-2.6687695807325786	-0.322926168041548	-0.9192698181902347	0.0505651630254591	-0.4668885191905633	0.09840392400115236
-2.8026720610185105	-0.5710325884416562	-0.9867829557387775	0.19929602710691727	-1.264169183179379	-0.2569349765823156
-2.7530566927884053	-0.5938654286760354	-1.0987344989641104	0.026446199698720307	-0.5928062336434673	0.05301087360969914
-2.8515868818564405	-0.2076297328572866	-0.8953809313565818	-0.6564692152680731	-1.0066462529623315	-1.6012790083138637
-2.676456482612333	-0.18311160646106794	-0.5485194920982751	0.3003273190149317	-0.4820747954952388	-1.382278549099734
-2.703894133582706	-0.2655012832356778	-1.0169313542519602	0.4508870988086366	-0.7876543523615148	-1.074818383908285
-2.7813158575209425	-0.5405779920643963	-0.8784139713756987	0.3777144570304417	-0.24457569149163472	-1.0034814842433322
-2.8530175715423756	-0.4684503245391221	-1.3608724899997418	0.0032563566245266684	-1.2911579904183448	-1.2532499313189567
-2.778380083773782	-0.5305499210740995	-0.8917631717956778	0.7078986117585567	-0.26450327609499424	-1.2315881705181908
-2.666029760456375	-0.29728547871871086	-1.2466929907858386	0.19105097333766008	-1.1457909824962227	-1.4228575622661601
-2.6313544629371277	-0.6189499554031832	-0.5760550245265658	0.020968165148195883	-0.7840165351829169	-0.9733305709986543
-2.6385254602153765	-0.9459227338592475	-0.5579856107373051	-0.2343681358409327	-0.588847802046618	-1.6679916123973255
-2.599892110513653	-0.802597263011224	-0.8167814507717194	-0.046873717571791845	-0.42165630085711414	-1.088825168160961
-2.782154740282735	-0.5074427110812259	-0.7800145765574074	-0.0059429738810209964	-1.015427856293068	-1.7297644404528378
-2.83308232986436	-0.3119111165664666	-0.7341420478697794	0.29391708127772964	-1.016990773415832	-1.6077577720328455
-2.6507456976963715	-0.5089979472934927	-1.462122911687868	0.21707894228487626	-0.9799654994848354	-1.002189320326577
-2.924159718286665	-0.5474535981514349	-1.3939164979692518	-0.1265782173718542	-0.7795243925159532	-1.1882031815771386
-2.945726308213442	-1.016024594039137	-1.1040018819811988	0.09551555646345433	-1.093327892880179	-1.4883050046964905
-2.9225549612522426	-0.3542768153979421	-0.7261940408148754	-0.169175010024198	-1.2496830719265681	-1.3345607911353776
-2.801468292458526	-0.6729163801235831	-1.1208138823902212	0.25455946005906177	-1.4818349597462817	-1.1075639882133115
-2.7738902667001417	-0.5809557183841733	-0.867435045037045	0.2611817102378503	-1.249823770979042	-1.7404992929512793
-2.975236535880251	-0.6759180924093214	-0.42030195301552076	0.022336346630727644	-0.4052774531173664	-0.9039565881517102
-2.8048904043675833	-0.6282496631241294	-0.7579256537125894	0.28986582357230156	-1.562403549549625	-1.2390317165423343
-2.7924871244346443	-0.7781060941635287	-0.6966065586596275	0.10407932973137062	-0.9461317154544339	-0.6778935690205314
-2.5811850139893133	-0.19799076597761883	-0.4586158780447943	0.42875043402472	-1.1505211050500048	-1.4237634201679028
-2.655928028398243	-0.25685341814439927	-1.0471261710426518	0.3138840424245207	-1.1399991721314562	-0.7626906048200646
-2.8654165725004814	-0.8883924509315575	-1.0786469271686483	0.029981987226607665	-0.8676370513886167	-1.3874238429685943
-2.6712692632316406	-0.7110235452529712	-1.0548538749999221	-0.266934465250415	-0.7558559787289806	-0.6934572815721415
-2.8314821556353533	-0.6132351669293515	-1.1250057960864261	0.0030839452105713983	-1.348268735499072	-1.7837898586872578
-2.8264196087394553	-0.6414693777298783	-0.8253013137591693	0.30468090482359844	-1.420819591169811	-0.79013946182491
-2.91921674677828	-1.1394685370335333	-0.5839842907263435	0.39475649893593984	-0.7995683537669775	-0.6640152941811513
-2.80233098733232	-0.805612239518545	-0.754713378042575	0.08125912811053823	-1.1538719952421554	-1.3605229466465616
-2.648187935616998	-1.1773737619956965	-2.4738904704253355	2.973035860886676	0.0017372440970661318	1.4728956718719144
-2.8036753861035266	-1.3762598623701694	-2.598641255455698	3.520066648780569	-0.284150887829651	1.4422225851978858
-2.6960858084694963	-1.2047515956944674	-1.894103400713681	2.9728655790232295	-0.5953925755903272	1.374399356208858
-2.628062600280844	-0.36249223888430804	-2.174433034333666	2.2912483569134827	-0.20895302250675604	0.818020746965933
-2.819155595252225	-1.0034384913361687	-2.3074912045221603	3.0192012394294743	-0.6424427819182387	1.0623874882056175
-2.663827060795547	-0.9557132633847385	-1.6818315235282841	3.9553765385275454	-0.3034565501661434	0.6469531900731559
-2.7920230480988595	-0.7066598814168888	-1.629782384273311	3.1533720345231817	-0.35341848265536424	-0.5737587832736736
-2.740195946595249	-0.894728013000717	-2.098833659294445	3.412764616093395	-0.9125239903414926	0.8363050235417578
-2.725300150104854	-1.1839017950697024	-1.4226347419043655	2.879637140876354	-1.0201832764523313	0.5036802457887122
-2.8298625706159544	-0.9561219531253139	-1.8177941468261924	2.8140401379406854	-0.8119477193015081	0.504065703540044
-2.8309747413420268	-1.0495676166322383	-1.5902497439687746	3.172292089593712	-0.6495538944764695	0.6345980156683989
-2.844924826716438	-1.2232023949814674	-1.204451751574033	2.667389120900758	-0.26446974287808966	0.1791189742958434
-2.711218678791075	-1.3658611868545094	-0.8749719871784827	3.549353058497573	-0.14853022306335187	0.9022097260568722
-2.756964402453665	-1.0447855192092341	-1.3428956361485442	3.341812650212011	-2.001759777826004	0.6221518300124491
-2.7203837354647256	-1.4015838124469435	-1.5145971545095045	3.2793443081854865	-0.8718851529647951	1.2005299336898694
-2.6975827922401625	-1.0538316788502053	-1.5420444387005703	2.8898545977795234	-1.161156829818795	1.344397114166681
-2.7477487828380065	-1.0428333032295303	-1.3985372188828982	2.9466001963194763	-1.519692305943128	0.15923038556406538
-2.824954115376105	-1.350140068681466	-1.1644489927782296	3.1153618496208524	-0.7615067864696081	0.8193225556491328
-2.8705540333337916	-1.3475603225844266	-1.0453825831635652	2.0080663373446135	-1.3468204396766037	0.40559041448308963
-2.846367795289879	-1.5129326282564546	-1.194274764266809	2.666745761084932	-1.1092526652858365	-0.1531223726141045
-2.890478385605558	-1.5402973339402222	-0.9249637306629299	3.1565355837981235	-0.46737847944166855	0.5976828552835104
-2.739667612485083	-1.1879672648391053	-1.2819843320654454	2.9081411508378614	-0.9271900264581168	1.0505958609639712
-2.821613523761828	-1.5345423200555837	-1.1248706754653124	2.0875509866611357	-1.14716522165901	1.0746261677998696
-2.6616629838394856	-1.4044527432625913	-0.8778209508936008	2.6183119282047196	-0.7344068660958634	1.1911096421627292
-2.733703083969956	-1.245331784710301	-0.9953768362638225	2.7440542115885593	-0.5288600230199825	0.9093967984197103
-2.8323536624960406	-1.1424689635704535	-1.191115732262825	2.1116389412366328	-0.8514464401609582	0.894097857582304
-2.744335125216444	-1.5025038962767485	-1.2047205849834732	2.332704441770512	-1.3528308705760141	0.7627782669823271
-2.5171797104659985	-1.358184280087132	-0.9331761495720788	2.4271849921325837	-1.554716167684171	0.8552856851441902
-2.590240702523271	-1.0885084042684436	-0.6516772351970466	2.49757481713835	-1.001607631858714	0.9187127619560085
-2.690715471846053	-1.0079813353375717	-1.0932485171756714	2.4795360064685417	-1.25772590434337	0.9921517380257856
-2.7620022455154736	-1.0125928572886833	-0.819010265321722	1.5042953123050138	-0.828600085821011	0.2769752052327839
-2.6456542843174438	-0.8595072892711919	-0.8180009937773898	1.0082041253092566	-0.975932582221176	1.0075089442112963
-2.617633567576017	-1.3597052529565008	-0.5665487462430002	1.166478465202921	-0.6588949622593704	1.1069546407205573
-2.610426190231734	-1.4967905119970462	-1.0283568517475148	2.2036511692552185	-1.22736190057884	1.4697521894703662
-2.659757587244968	-1.5238239678237093	-0.9535896207205345	1.6391295857984585	-0.8450691692723069	0.8962226752616971
-2.517636075208895	-1.3717226604163528	-0.30016379455486497	1.5896582861665163	-1.434926154458621	0.4507080670425707
-2.706003430234908	-1.3100672752549898	-1.0869293546076921	1.4523907031744678	-1.2465433641967625	0.7182646271644301
-2.6476112160616196	-1.400135170343416	-1.2725721461854538	1.6374717631311306	-1.1247611501383228	0.7080072037287796
-2.4798974209605635	-1.069834682656115	-0.8045467600717464	2.144368773602406	-0.6022986489130802	0.9977665512447899
-2.768068884086679	-1.4479197160345256	-0.6493818964627605	1.8834357018751113	-1.4312205646987195	0.9099773129500265
-2.532773463804293	-0.8135556850040923	-0.8812288919855145	1.704863290262975	-1.2922661300213638	0.7786698499484083
-2.788948131411578	-1.3027340163613144	-0.285123585880546	1.5896752255823303	-0.7762864737537993	0.5683385997331342
-2.7052862691806654	-1.3186019523068309	-0.24015220504774465	1.5084124390653595	-0.7373605842089457	0.7847042344522547
-2.619771053808425	-1.1493781731217079	0.09346065967813941	1.7627123047818207	-0.8554732198209167	0.11848657395882273
-2.8614554471150986	-1.053745903463746	-0.6817479348853739	1.53993731784096	-1.059709214661414	0.4273582137570713
-2.825537590951563	-1.3079122837860744	-0.42092800961675525	1.3720985356742201	-1.2117967739080675	-0.5653074465782516
-2.6755865812163964	-0.7922049633824513	-0.19487436465220787	2.1170981806886635	-0.7636480406415243	0.5218351930056888
-2.783523022347626	-1.1683683802994445	0.48509885600240205	1.5156819581477468	-0.5790126772804715	-0.06309385652524793
-2.8493187378312053	-1.1215635851572396	-0.277588730588078	1.4708392177594103	-1.3033133063093374	0.04411399947692482
-2.8261328164979345	-0.9849067075956133	-0.003619606262415781	1.1277593474176029	-1.3693292424198134	0.2368626386982202
-2.743506539059144	-1.0627416538033034	0.2397253620016558	1.2888812484608296	-1.4677176443861648	-0.2688728737077577
-2.6328790113047384	-0.9748807552803711	0.06982590790207455	1.4726275439680125	-1.4842794716541372	0.24343594252439932
-2.662667133220686	-1.1577089552185682	-0.01908002150748661	1.312137712865252	-1.1320873024110634	0.501278088595436
-2.757852286064825	-1.2149951279254	-0.5117600777388168	1.4757343481366858	-1.9693287010493687	1.3621058073020884
-2.9283901978241964	-1.0585870101366202	0.04976129809446969	1.3844906472443754	-1.5223375226660354	0.4128621049747867
-2.776656608016623	-1.1814425031749518	-0.11254255821522016	1.755907022601468	-1.3632724638419984	0.5701214711160462
-2.7005429886934382	-1.1018108085326732	-0.08100990141500956	1.6720536954261909	-1.0209931428056638	0.10820027987412595
-2.72175197326105	-1.3142680253099162	-0.20272712290067366	1.7620607818294374	-1.6208238162869577	-0.6482263130754944
-2.8199687148706802	-1.2713987758584888	0.2896009220560216	1.4467378747429671	-0.9483431940557203	0.4962146964359018
-2.798778470413778	-1.581371362747343	-0.18030264104902954	1.7662913613596385	-0.8571095143281668	0.7924285219291094
-2.670888776009453	-1.6841534931809363	0.18915593471165107	2.335626935976689	-1.5048163374417087	0.07911969253036023
-2.943383495437655	-1.5273141811335487	-0.03576921253361438	2.057656986767535	-1.4243588955158342	-0.4499862675698747
-2.6651923838313105	-1.5842706161664293	-0.33016236581997693	2.3116774876003596	-0.8255079122185244	0.8729785838560036
-2.727736563197486	-1.3482590646100796	-0.2738324134886574	2.033517873387236	-1.4087736744904817	0.5550420036735155
-2.8726561472422056	-1.536137312735024	-0.6857667946510004	1.9171564580413918	-1.7751195023454185	0.297390188447608
-2.7289296638989597	-1.2871567809632125	-0.5382146564486758	2.690781883677637	-1.8202563981742146	0.1798340651626467
-2.6978130388328423	-1.5247280169422484	-0.22421943537819702	2.100741439154578	-1.3001458796131147	0.600299005932026
-2.693658141441421	-1.2554674189503574	-0.7519862521261557	2.0845131895615845	-1.583658461371254	0.3762400735213818
-2.63362848415493	-1.233489347377405	-0.443157382899786	1.9627542321631017	-1.649940527967932	0.6354352664890762
-2.765887965261868	-1.6697267497596116	-0.6993607710540534	2.3792105634258927	-2.271973827201846	0.5323348290443944
-2.7199981212260558	-1.2990521977209184	-0.277164946784199	2.2525476341900417	-1.7831715440848885	0.4110454439316917
-2.6487636038780757	-1.0879501816869592	0.22864355952830212	2.3382833840786232	-1.901043803492966	0.35932052602759545
-2.8132563037750966	-1.4342749705893807	0.09979378919658541	2.083663150345492	-1.6011566590023922	-0.23937637443651283
-2.703325418269004	-1.4758491371272262	0.0011797610484375887	2.3580321528955657	-1.0569513515354294	0.48816000490189826
-2.8391957399522445	-1.5167536887239939	-0.4480100189526847	1.4791944770087966	-0.9273175331272097	0.23462917465354444
-2.622749983139734	-1.4496050719428935	-0.07933081942037852	2.053487821741447	-0.7890373979494275	0.07324444456275792
-2.9019946331091426	-1.3943435169297904	-0.5155629548304741	1.8778027730051674	-1.4008259273111041	-0.4885729694901144
-2.7282514574638013	-1.1089695386120435	-0.27841423679841776	1.939899659833761	-1.191020217532932	0.11766427600689522
-2.6943518915361193	-1.4250434565058367	-0.4941604579631117	2.2058989048340187	-1.8482432377981983	0.0690293355718421
-2.671054591365823	-0.9183556300319369	-0.4608074217667295	1.9935802861729903	-1.5030059594514573	0.022227803786234845
-2.498085265268813	-0.9533100340346305	-0.5683910894219647	1.9645244400520654	-1.5097686953698157	0.3038325750627644
-2.6565185636717255	-1.5156617867866606	-0.7363942026249417	1.4322255912083675	-1.7956843190020981	0.4649797658387351
-2.6919898133815003	-1.644266365421962	-0.024074022911612217	1.8732386202254647	-1.449823429510315	-0.11831179128843727
-2.673276498644198	-1.4627760551434845	-0.15280754150229992	1.6042198753472396	-0.7914015161820352	-0.18570925061859878
-2.6521820311348208	-1.6645889195380126	-0.532250623889214	1.8668432060895794	-1.869855702442037	0.043460638237514226
-2.9161447283936797	-1.49064229422414	-0.28649695618005155	1.9277973666721175	-1.3850682308484519	-0.842688211049255
-2.6973721861841073	-1.2989449437837828	-0.8146145483252021	2.0419310203512477	-1.676744860812175	-0.6386148472239351
-2.8591127190454113	-1.8994872884388696	-0.3851718507103703	1.7525423935572109	-1.298330676665405	-0.22643054445305688
-2.772716161300155	-1.1918342506470967	-0.5306267358998149	1.3580142692682569	-1.289967541013819	0.417638873782478
-2.7758447503776673	-1.1835969130272788	-0.37342343161810587	1.7446031475563317	-1.6677725429055725	-0.627071978193396
-2.6835167166114866	-1.4074707503273136	-0.5273897249428006	1.7960969927306514	-1.3891708887029464	-0.7328007362323098
-2.708314632851662	-1.4760928331023608	-0.10729969365400949	1.2615492808696045	-0.7445163059909746	-0.7811714708078189
-2.775533660532595	-1.719048090650949	-0.4214225932210509	1.6789707041631203	-0.9253110568206588	-0.32441985044433863
-2.8075422489574064	-1.0754924412295124	-0.3581457642193178	1.135640310290615	-1.55997113877646	-0.8562127224046727
-2.813595658268114	-1.2430086577003143	0.04229477522620792	1.6275379974170938	-1.1439614784172385	-1.289452282774161
-2.7920942903192523	-1.0650240209552984	-0.41234858560693044	2.0755299809851406	-1.1502348412390675	-0.7360200140084483
-2.8659894005873796	-1.1361893771049618	-0.44193896341653394	1.6496305514290195	-1.6817430198807712	-1.4281339032997642
-2.8396719030442616	-0.6848380358876207	-0.13497015772894477	1.3116003619735535	-1.6401508361787194	-1.1490658963892735
-2.8175558716640365	-0.8999223758158379	0.12131448193516212	1.6115034995866433	-0.4656957736936519	-1.4652352045337644
-2.8413901920199645	-1.1059264937231417	0.07597609349299568	1.971097708409547	-0.7885567369696671	-1.3342705551680192
-2.3289252912723177	-1.0900853653443514	-2.2083367149044344	1.8058736791542613	1.077289884369547	1.7833647023631634
-2.390778219215355	-1.275676732686231	-2.017074279798283	2.1973313332786377	0.8574230667859175	1.7642626110581354
-2.495071184615466	-1.0579422321241945	-2.8213747822525335	1.5696563974339326	1.1173162360567679	2.59648283915231
-2.250446858890231	-1.2040521404187154	-2.207777155420804	2.317873768251424	0.8494565280428504	2.7301037731201463
-2.4535602934774854	-1.265764781271536	-2.0628471618735595	2.0259823773696906	1.6473733953160143	2.313134945984173
-2.4163755452032745	-0.9796871027539793	-2.2771701300445786	1.519200359698994	0.7834484902702896	2.19137602525322
-2.173618859154172	-1.0348249954864277	-2.537242224686161	1.6520284641240117	1.650467732749884	2.790316761934865
-2.348168603336628	-1.4021317523639905	-2.819495001648046	2.3683061405472623	0.6627014247658378	2.238472369928665
-2.0301159987118194	-0.7950913093521729	-2.3747047967863324	2.176992041860504	0.41616495155429667	3.3878398094318376
-2.198766193284228	-1.269653194394995	-2.2076453285549964	2.1663206550377754	0.0824461202113782	2.4412332494449798
-2.3387446189765075	-1.4316551932822852	-2.2478016453458896	2.4898721272832653	-0.2983654139699204	3.001920662093288
-2.29926416221472	-1.1831820717034576	-2.504925573751081	2.504944383978168	-0.3439460545185921	3.359136163748093
-2.0949641080958665	-1.0873337531883989	-1.7638176753358317	1.922095043579845	0.7095115195826012	3.1758516292423677
-2.3191619293832155	-1.3394092650896026	-2.1700541505925743	1.7422603359349864	-0.22751589995643542	3.3592953541757
-2.4389782587593425	-1.6703325548723815	-2.4099858427678518	2.798109955957798	-0.4612823134171655	2.8973191732168613
-2.289417646001332	-1.3096090749628924	-2.5229227146786153	1.7038421827220067	-0.49920966147934676	2.76303425360232
-2.11076839160861	-1.4287032497282426	-1.8100948811489377	1.9092406290489274	-0.22828908628129368	3.3248397132067202
-2.191706984370554	-1.7004045704146142	-1.6974562901268628	1.5626836078753885	-0.062371556763094416	2.9183387611328664
-2.2143039485125042	-1.6736564703462107	-1.1968468435543995	2.0036133427081726	-0.517439453001378	2.9242734298727466
-2.34119857374072	-1.2331360570202445	-2.0747595276757	2.162346101419101	-0.36345369017378565	3.433013072672853
-2.1879424871844657	-1.235447411870288	-1.9109788341194662	1.6449175334204373	0.007823318926917011	3.4193816886163955
-2.3896211811523727	-1.3473154826702955	-2.3126472477103936	1.6440408831396607	-0.8513000885962976	3.3587679129586925
-2.4327749067160815	-1.681372298329324	-1.9717189744054997	1.365828296093657	-0.11541587198068937	2.8844983113883265
-2.436172576425718	-1.2373036398989237	-1.8632738246263045	1.7223660589023113	-0.4318969238666781	2.7323015518214424
-2.3123744246546223	-1.2574359463982552	-1.7669300469607636	1.5046749119351739	-0.8354031192954117	2.3031024668643054
-2.4118799453146424	-1.2579580796218042	-2.111734306248777	1.5877609275133118	0.07306790141607433	2.4823140725744546
-2.0906491614950364	-1.0993816858212035	-1.818262833076252	1.7156752854906583	-0.09218301670772161	3.0662861677488564
-2.4783888624248736	-1.4286114687756495	-2.1711594543578063	1.548591680749479	-0.4565998727294333	2.7125290685163046
-2.3532713621157013	-1.2168923264180105	-1.9676792411891018	1.4015805603714364	-0.5567598982828412	2.689714109799771
-2.2716030191684635	-1.1395473394968314	-1.912842810468188	1.6161037356965684	-0.27316105015196546	3.333289215268591
-2.1916634580977643	-0.9798848180184381	-1.368772879419211	1.921110289148618	0.06712660943057847	3.649521738044347
-2.444241045794655	-0.8994786276433602	-2.481090011201375	1.8976095735161205	-1.1893162417019774	3.2149375653021544
-2.3274478269909333	-1.1540308804854162	-2.236124601245394	1.7172253973576084	-0.5129658256862041	2.895655366829153
-2.3916599559763307	-0.5795816233486446	-1.5344703866762421	1.7719760166964638	-0.550420159878302	2.5996758031392906
-2.1956611258454855	-0.9619730876172181	-1.3771933551336555	2.1766743600140708	-0.16448450878947657	3.287830579488839
-2.3008511690115427	-1.0315307594611518	-1.6704126271266093	1.9063905047034504	-0.35785473554539377	3.1927661265777623
-2.4193418502216875	-0.79818186784802	-2.08337481446107	1.9909952252269916	-0.5906317077481547	3.1681978758802236
-2.3618476008488365	-0.9365334479382954	-2.2908116451972607	2.592074597819742	-0.3317141360031702	3.1409112898959606
-2.434801007677042	-1.3973845288779785	-1.8084268309962659	2.265525043173388	-1.2625312569240412	2.812425949554263
-2.243637519037085	-1.2245087730843447	-1.470345557443741	1.9294462543471802	-0.3218057174396448	3.311789009971015
-2.3826272119830407	-1.1423393960808064	-1.959835906977923	1.6012321273127996	0.027471454270636853	2.9083330497242614
-2.37360392091102	-1.0946111692893177	-1.6984259694321813	1.6571388781831344	-0.8112084848508547	3.1081834725624766
-2.3784501121885055	-1.090437983877198	-1.6304608470063768	1.7924833108216451	-0.2837218556277795	3.4032807602763384
-2.2664870654480125	-1.1504114051513494	-1.2771843301962116	1.5812387933225507	-0.25021049731730827	2.943865985829502
-2.290163404950823	-1.4181822762986411	-1.3490634552179555	1.2092822506338752	0.2139181693770858	3.05622621817606
-2.421238831783853	-1.368456930702853	-1.6207822593058723	1.063577746959262	-0.25824933651384546	2.8473284973751687
-2.330968064485987	-1.1795840905458808	-1.9660161645868652	1.5660040629169765	-0.7039487476793513	3.300903849369869
-2.414574015495778	-1.1994764370910709	-1.5070624882229564	1.40798894261191	-0.4235294266941337	3.032026575266845
-2.264885024199228	-1.6504753929955789	-1.4914316294349286	1.346955934613432	0.047332084838786787	3.3576576784807153
-2.1193547637908754	-1.4332764128808961	-0.9844627392462468	1.6823984547711797	0.1251202424015137	2.7774717566136635
-2.3416707808688995	-1.7748594573145902	-1.6829317997361675	1.7220008739393986	-0.3911118385920222	3.0847185108424333
-2.187147814130975	-1.4720823523024857	-1.4348519572379068	1.8146191654657933	-0.2995879074835348	3.294941115949675
-2.382662862279909	-1.5851709450085565	-1.5244228445918868	1.1835142083111527	-0.163257274218698	2.9859377043048614
-2.241329478926862	-1.8491145617794973	-2.0158835664399617	2.110114581579974	-1.0268061275332032	3.504859998323014
-2.2725803632479584	-1.3418424386519536	-1.6807408672316673	2.041118147196868	-0.5687094062316931	3.6701985236447774
-2.162391697071019	-1.6525071290657989	-1.3808733863350813	2.7097642040770795	-0.6327142869054913	3.731652084343361
-2.366160326658834	-1.8134634794542581	-1.2363277163938453	2.489731512342581	-0.7448545817037437	2.9638231352328686
-2.379936524995423	-1.588113853087538	-1.6017681285493548	2.526012158880309	-0.5598071856540727	2.9597266834317257
-2.2445999012790248	-1.4144718439999728	-1.2555810574912278	2.729964677203814	-0.3374292084195231	2.3462480782886512
-2.2894846103858164	-1.3723245382516371	-1.4327813677422214	2.316858338608769	-0.9753428348537574	2.5655502003929893
-2.422640902520862	-1.5288192156323124	-1.2970045279242126	2.3680696139533137	-0.8277318318094941	2.2084387991329306
-2.2412877383417724	-1.225283112557638	-1.5015601463939114	2.014162259716529	-0.6232079008317167	2.5033603889400906
-2.3915829796695176	-1.4385192553010484	-1.2646333741099667	1.4261545734747794	-0.5014453989545544	2.395355538396184
-2.131270848952605	-1.4103753735848765	-1.2012961349277471	2.2952063525800663	-0.7404516084781634	2.4709367969474094
-2.3397666106332116	-1.465647842093414	-1.1309851922821377	2.425184516283014	-0.557468455835449	2.532959337722678
-2.1985527633408077	-1.545990148896833	-0.7127775198933434	2.448414444281859	-0.3665843835902606	2.202130251950285
-2.164400998731301	-1.1565938974231942	-1.0035494454332619	2.418650673909363	-0.4238294851813078	2.133905104185898
-2.245937511317053	-1.408715667985519	-0.34235900626959026	2.2349061591205275	-0.49833499459577574	1.4184354556724852
-2.3140545973993194	-1.5758786825493802	-0.12127653299425305	1.860573729657792	-0.13275982494921662	1.5644290744562455
-2.454058527707581	-1.3965128750462537	-0.29425893988668583	2.181076209080226	0.17212977993400835	1.2415916842634307
-2.3307178733656224	-0.8050485549613684	-0.7694962189008208	1.4904507139784104	-0.6111187782541945	1.20395499132144
-2.3481832076806137	-1.2901037153353814	-1.4966910625682197	1.461712706959112	-0.24336848908403852	2.0312455143145636
-2.261514755084969	-1.0420986476225025	-1.0237241273767954	1.6300576130480118	0.15292093792779726	2.5890264357029
-2.3250251677397706	-1.2338400955227222	-0.7961268253144793	1.3054403638475707	-0.8905861791072122	1.6283427947989046
-2.33636320129005	-1.2399358587207776	-1.04430940852708	1.478627887681063	-0.307617016966641	2.288895375131652
-2.1692797753825364	-1.0507435026967888	-1.5775792211695887	1.536352435263193	-0.5248347674278864	2.826411473220916
-2.3182652745377075	-1.5159177462848161	-1.3642523911375164	1.543830733004782	-0.4050236487972223	2.78775650007553
-2.1342451987914597	-1.2318603373866825	-0.47566671441722636	1.5248500376955314	-1.0022171387319716	1.9863919544749975
-2.221196384007123	-1.184249251135524	-0.5038793637742734	1.329250943723233	-0.3044601573832822	1.1956240317620956
-2.381254224657721	-1.7470367343063298	-0.3142540277233115	1.2206913587792572	0.25458599911974567	1.3029473095257127
-2.3926835765499384	-1.5560453828736354	-0.07620809698612518	1.4701572129416312	0.21329981018284655	1.1813021830955859
-2.4049122683676987	-1.319061787509917	0.08445360908887142	1.4271462906421333	0.11927642948163492	2.3321266498791644
-2.34433139535593	-1.2185093359617458	-0.7012453841085801	1.049490016282566	-1.0557762576431582	1.762674089742413
-2.5527292956867873	-0.9445087931193886	-1.2251106656263488	0.5704542486914422	-0.9485427734867401	2.004951058247544
-2.3345939732844023	-1.4675439302943487	-0.9966042736436287	0.9176946394315848	-0.5752204525018147	2.748952432633048
-2.292934242197579	-1.0360153800883933	-0.3779325689784337	0.8690787530289469	-0.8681175753424367	2.326708501246988
-2.1700686570397325	-1.0019657820749472	-0.8956259525209185	1.159250531074713	-1.0176254089083987	2.8823279437665894
-2.3060247279323525	-1.1152144759912754	-0.22637282785581675	1.3517510183023704	-0.08511743290073498	2.004345960370016
-2.229369688168018	-1.2406745996145387	-0.4949987461101514	1.1468289425193299	-0.38893460970468435	2.63593518124195
-2.259389829687038	-1.1120022707042367	-0.8204847389424736	1.677232320823655	-0.9020613532423792	2.299969562691793
-2.1971294903051892	-0.8770914474012144	-0.6892685421321111	1.3602554135052174	-0.29332958739206677	2.407672564781257
-2.1371121391918333	-0.9804693291237885	-0.5917898916658946	1.777863698647078	-0.27811155963439976	2.6054270014765173
-2.08406495722445	-1.2573178112411896	-0.7175096899889514	2.3653840119117806	-0.7203795225345009	2.630108796908527
-2.278665976990186	-1.6121501998818657	-0.14428786706434937	2.0351518872783103	-0.12413182938469464	1.9280356822537965
-2.4458451369810805	-1.4815899313227363	-1.2239263386360146	1.646482581045489	-0.41828296224354156	2.482421828542771
-2.202196635162367	-1.2625016781893517	-0.1034170106023867	2.435486878547543	-0.21975040304756008	2.1300613709893375
-2.160871534981421	-0.8823801327014248	-0.15374424921849564	2.269304756197616	-0.38602214378861704	2.864210375976285
-2.3442208647723857	-1.3488936819155923	-0.4120317038870553	1.8396803963092077	-0.22449274534858	1.883140687683365
-2.2602891617639913	-1.4606188517341234	-0.39853612779208475	1.8306588721352515	-0.5226246309748639	2.699104228740008
-2.531777194672138	-1.4371337868210277	-0.19435259973579902	1.636980834445418	-0.5147832133346775	1.8019257668951014
-2.3045698498040763	-1.381633057167648	0.014720118378315926	1.9046321309246674	-0.8394016593231699	1.7375764140007441
-2.2584554903973233	-1.0761593823226017	0.05427182039543149	1.843791719042923	-0.5044441950141629	2.3606053730368255
-2.2996421484851846	-1.4137307077431418	0.6210998383599122	1.5233740802304365	0.4678908197438547	1.955469372453174
-2.253191942966889	-0.8088331575703782	0.2812537220622784	1.754691398439638	-0.09569462101001946	1.58124800048097
-2.3676874641137995	-1.4335133945609333	-1.5613298922804792	2.9530950212120084	0.5323481450840704	1.2976972290077624
-2.338822839944974	-1.3807428480271475	-1.3714421466350397	2.676952742578265	0.9621778431604175	1.2842660186322947
-2.584013933346194	-1.6601433037680149	-1.7272478817761665	2.482984260867649	0.34839637197960416	1.2702734427909348
-2.6011310585631344	-1.708934695038669	-1.4080018085304273	3.0033891363579586	1.200567057981787	1.0337711359248836
-2.6171689674897447	-1.5762479751375236	-1.37129896386411	2.7902418026959985	0.6479152810580918	0.031627215484023585
-2.44471294844971	-1.6541341250904142	-1.533360417717092	3.256760983107142	0.5038715542055122	0.9001695674792188
-2.3877079513731996	-1.5427203340106899	-1.4493839295016904	3.137240250591239	1.0213336644199311	1.3093196193935752
-2.5409280041034967	-2.0969586231776223	-1.9097082969144026	2.7567103184518005	0.03299019948870596	0.4091895468082294
-2.4682772164942257	-1.84400496351354	-2.171800899475693	3.145200274568926	0.5631522301653593	1.2781455322872577
-2.332809316702232	-1.3373658667568395	-2.060558427536665	2.6766112092847054	0.5704456457478175	1.5397654754367154
-2.1416111153892223	-1.6793883481937462	-1.3173731615757378	3.2347130570020486	1.0375893764344406	1.028777423638388
-2.362642665842716	-1.7056153609840135	-1.5859821999079022	2.9710523185002646	0.24704435239506317	1.3796092201799732
-2.218110404135969	-1.4982412757175552	-1.5344696797493056	3.5209819422461095	0.8791842033648999	1.7995517201768165
-2.1946277896407316	-1.780228109778133	-1.5954200524573041	3.534516862987803	0.6089994566521384	1.671347774971439
-2.0221558025396766	-1.8601462114929677	-1.6001968749007742	3.334635497165962	0.3273401105271829	2.209970769051022
-2.0697103059515634	-1.776861997804741	-1.39953598930673	3.1093943915690385	0.8713144411686111	1.8213083250142723
-2.1287971815726263	-1.5538797346750943	-1.54228111902532	3.087238605287812	1.7021453138175304	1.479210046916862
-2.437072628192725	-1.9910656307236585	-1.4598561672399522	2.1383531455537517	0.2343047102373509	1.5142145190194776
-2.3956031436334175	-2.0478651905838503	-0.962282190675873	2.1964757237075596	0.19072549295914587	2.0785585274267775
-2.434807293676145	-1.686754120676665	-1.3146525064344283	1.737359755762518	0.647303907695298	0.6753681304000813
-2.3774941502658873	-1.733931808438887	-1.279905941184374	1.2116986564372125	0.7352475667228092	0.9984179194217191
-2.5050032697140523	-1.6948130652132238	-1.01622468785517	1.484931448472509	0.7347128507423806	0.6224687756306103
-2.4166560163177175	-1.901910143774947	-1.146486321003308	1.0465594076668958	0.36546120039606866	0.6355987673178007
-2.552421446621604	-2.069597977548309	-0.75266202902242	1.3589420073106555	-0.02991942280252602	0.4449517121265618
-2.4586420320926368	-1.6905158078612823	-0.9363500142029445	2.012935851604967	0.7840244982897786	0.9318815013338273
-2.594781187161108	-2.0619319750440144	-0.3409778311814907	2.090464904390698	0.6359675513645493	0.4655061525221734
-2.6000648615392254	-1.7390121893505643	-0.48955230385798676	1.6900599998777157	1.7368745001600574	0.3293209154632263
-2.5613988269947314	-1.7110547376199245	-0.7933204453757494	1.8297934085288308	0.8939261911716136	1.3856929468227477
-2.7763233729044074	-1.9934216188412845	-1.2306747514675902	1.7232386689357335	0.48806388745971113	0.3607310762662013
-2.5030052999549004	-1.5074382542563982	-1.1886145654171487	2.1702968115840586	-0.23702320497810983	1.1852759995879047
-2.5395558683038724	-1.5420292965788378	-1.5581899183777281	2.048612779501423	0.4562564422631068	0.9610734053246988
-2.3158490869500477	-1.6543758915049398	-1.844869675027212	2.0605013347448837	0.2707230153624389	0.9004584206165516
-2.6884733321908794	-2.0124858682291826	-1.471125982771281	2.183081430610213	-0.5660058069398514	0.350002432566049
-2.4630614445014314	-1.8328863121274508	-1.30979992759976	1.9837788180951499	0.4180225283610378	1.2167888398193418
-2.4029861837290305	-1.6595837306623615	-1.6372824936365458	2.343289464419397	0.636020096124672	0.6057385245538333
-2.372064901338989	-1.4351363466173104	-1.7613222282105487	0.985993739445221	0.702036221635588	1.6442731562597142
-2.3932081229886033	-1.4237446299245127	-2.0093940467181683	0.9710541846731022	0.34089353496054375	0.875083657250059
-2.5129682090772563	-1.88492544559266	-1.36750739782461	1.4294310537839512	0.4060154200756245	0.8667762320653112
-2.5701411132274345	-1.6954973327518774	-1.0744735455238907	1.5028560080035236	0.1509927720625236	0.6594939988421757
-2.429038301376143	-1.8441051282346181	-0.971994851018787	0.9410785819883967	0.2937271473892551	1.521927438936107
-2.453715177244729	-2.0126856677783254	-0.9116972227795683	1.1312288351216027	0.7022944174166444	1.2609999223283654
-2.344115579935351	-1.6518846028843044	-0.8748889206942111	0.6264540480723049	0.1960275164990789	0.6315901995592524
-2.4603814074586077	-1.8161170655279468	-0.5393639751443506	1.5664521969742013	0.24829268816190558	1.2983744305605116
-2.5943546443395786	-1.9997279205750997	-1.2523488788938884	0.7814350993698875	-0.19252691766436875	1.8365024132146246
-2.5993496453104563	-1.738193648321247	-0.9951806218691396	0.9429781653611966	-0.2506370207121452	1.0001755296309935
-2.6332634842605533	-1.7006038316753838	-1.211666449406056	0.713675059973342	0.1513469273266993	1.4617558257685905
-2.754803740457239	-1.434626000685712	-0.835901795778634	0.19043725915171994	-0.5319935897756154	0.9248280993141942
-2.636772452805923	-1.5108205720939347	-0.7670287892930644	0.8431632631895477	0.13448395745963126	0.8537201578716693
-2.640845184143065	-1.4422216662255016	-1.0256909573827133	0.2004643072371302	-0.6368141861323814	0.7293465556176534
-2.5626182227818797	-1.124217453154634	-1.6363968675836023	-0.0017148142874389982	-0.26667532985661957	0.8174735148716692
-2.615486866073665	-1.7654564408557354	-1.2906095258424781	0.5322157620814059	-0.7589266903170377	1.0204954037094836
-2.52081573415792	-1.7808192298793983	-0.8244357924375952	0.6292367264276866	0.12092913912671222	1.1078230553621744
-2.7228224951642837	-1.912726958137076	-1.5114232384671165	0.886452421934504	-0.41663302639325017	1.5817799390296003
-2.5398373653631148	-1.9390244888396229	-0.8474055369909093	0.5498931230205456	-0.17790810394885903	1.0444081042585176
-2.661768226514538	-1.826379536235512	-1.0625206282317274	1.0766712314646065	0.006307740741535617	0.6112816314420293
-2.6875148491843133	-1.4551999949371601	-1.3007942648034458	0.4882245838427357	-0.11701586249685414	0.0790167810903375
-2.6924018803444922	-2.017951671983404	-0.7709302955745998	1.0330345343078304	-0.2987070940095363	0.06575132477359136
-2.5928594672000047	-1.6327400198555782	-0.621018405399473	0.769972293098901	-0.04532284843757842	0.3498163431241056
-2.572545555691577	-1.5819456191045937	-0.6708730011761176	1.2907345912001913	-0.06506384340497062	0.1263700217595487
-2.62607287264162	-1.9483227938894312	-0.1821434023667024	1.6889256977235494	-0.6114151066002571	-0.06045150977116265
-2.93508918040783	-2.086658973207416	-0.5456793208367259	1.2552438673959954	-0.486755385668984	-0.5645517625473189
-2.812125098212645	-2.128845806744687	-0.5326142828463385	0.5379727597668807	-0.1986604224480295	-0.5912362594089958
-2.549680717319518	-2.217213828334649	0.21113760978767182	1.5782886051963434	0.4249359337412086	-0.34271558598922
-2.5923050123928375	-1.6971340801021237	-0.3940793033803933	0.6694498068769534	-0.4168386644827541	-0.14151289855956672
-2.9182221534482036	-1.8916925527242912	-0.26978126076441894	0.41857924684191594	-0.5829300257349743	-0.343527946788449
-2.5970075050305534	-1.9331994824725869	0.10503578784155904	0.6528979118841158	-0.43042742803148903	-0.1756355870648434
-2.8191933913629916	-2.0048152535938284	0.051232811155451474	0.9822824301009232	-0.09909207820546378	-0.30434303510616423
-2.4108680892567733	-1.876573766562877	0.09193691291485323	1.2629014921780812	-0.4284224502741255	-0.05809389569247114
-2.676641607041099	-1.5530192371376308	-0.09458352132830922	0.44685637814648094	-0.19025066601768148	-0.8587563402712959
-2.5927430314404503	-1.7575502044848126	-0.07185083760934476	1.3561955603278224	-0.04030931234861157	-0.11706810322008188
-2.6234853168144596	-2.0953270528145747	0.1855223889354653	0.14984572788296835	-0.44588055182053	0.023979801942051626
-2.5806559317309565	-1.8842381695838082	-0.14895851808091554	0.7159818798564219	-0.25010871407468094	-0.32969459062379314
-2.569497539893348	-1.4315094001416298	-0.8077461890698163	0.31118306270014556	-0.5039135114148714	0.423948066516749
-2.6778288707876072	-1.5888059710711189	-0.14095884915163484	0.45492468386605256	-0.5091279436752969	-0.6248586818061794
-2.6402206110009496	-1.3308010182890042	-0.6000653903251074	0.5303220538206431	-0.8671391244678395	-0.5441100102724468
-2.5695837160630584	-1.3211163467259162	-0.5451393807461146	0.3618375248098089	0.316455555983426	-0.0020547288088712534
-2.632490633345574	-0.9927177102656434	-1.012132649502142	0.9304483117820985	-0.8410762356769091	-0.2923189957146377
-2.49298556319684	-1.345950842093333	-0.015806564343933516	0.21791505931014535	-0.07595940298686121	-0.6515743136697926
-2.56781558335382	-1.4357349791219671	-0.3324667504925058	0.1862555325690887	-0.5482069004415322	-0.08270767294607928
-2.646802703287997	-1.4209530135155162	0.004479036563877159	0.05685185174901142	-0.15252762255370134	-0.12148804141003272
-2.8815858368189593	-1.498012687281692	-0.16443492069670762	-0.3397162016615216	-0.2253804507993954	-1.2280372779029833
-2.729631575075209	-1.6927161542619973	0.3979728018435726	0.6593919251845527	-0.7622550153863408	-0.5876125228851146
-2.712759433931315	-1.118879959787773	0.4997995343914066	0.7947000747810993	-0.45825391619779676	-0.60231583061763
-2.946033825896789	-1.287468516522931	0.10764263573385931	0.614948167508488	-0.08812405432467485	-1.4913571813500526
-2.7362419107676352	-0.9169741682862036	0.3050193299242533	0.43806467699129975	-0.07518982721386058	-1.2376449721433769
-2.944648684415106	-1.1621417186644916	-0.15520429775774874	-0.1223408980583246	-0.0279706529862227	-0.6219936602315899
-2.7259126412522923	-1.0863760929770314	-0.23745436176592472	-0.692941586363569	-0.5456024711728972	-1.5518329065180556
-2.9251790803736024	-1.3662585018366245	-0.4672147515164091	-0.7592599560869959	-0.24714148442682493	-0.8160758969469419
-3.0455207156372666	-1.4908674427378235	-0.4466049573462276	-0.09330892743246622	-0.8496334307284367	-1.4119625808485041
-2.9446582378306996	-1.4919150415424394	-0.03800345538050978	0.37171938227872536	-0.31623381822654995	-0.8133367792838764
-2.7014275616525705	-1.3307893092198415	0.44867109876832995	0.0918697390477082	-0.5060996619936731	-1.0343487293381757
-2.855103516102978	-2.020969549357951	0.21875848095359474	-0.24865229291153101	-0.5133973616692076	-1.0993614880443037
-2.8738863372175953	-1.596918657074113	0.12848663266242402	-0.5537225285043533	0.012112502689965443	-0.9146139915834794
-3.0254038913512558	-1.479456792042447	0.24078282647821325	-0.246608636223371	-0.3858397295623589	-2.0031020756636435
-2.8306782474862637	-1.254613564911422	0.11032371067918617	-0.26145393977459075	-1.4199833100801422	-1.2233515844794167
-2.751995835226034	-1.513795705277032	0.305557096836416	0.48579427765819244	-0.26913681432718783	-0.9653180658885099
-3.051986117935887	-1.4647576006512477	0.0546098438815012	0.16856894519215504	-1.2337394079343824	-1.2320906847580608
-2.9044790135146354	-1.3230694377458032	0.2706500509409518	-0.20620707183995085	-0.7901514124153679	-1.8392064701122135
-2.8880911226981048	-1.3564595516336144	0.7514253901058185	-0.6195859766787968	-0.3880097158793363	-1.8647674536572911
-0.836509434751776	0.34477420874097436	-0.9676844367821658	3.1562170067202917	2.6608720135049553	2.4991193009153045
-0.8304140974016927	0.7092447598923042	-0.5455600450662944	3.7861805013768044	2.55638311041447	2.301466657646442
-0.9099281536259227	0.6303883564261306	-1.5923354064382478	3.734905206888068	3.3125877856763086	1.4385990322112714
-0.9823745645874101	0.03879993131139088	-1.70591564357648	3.6065959937960486	1.6803208631042619	1.7325940291606161
-0.8204157604345816	0.02152654127543263	-1.832577407735469	3.4510016446157383	1.4809740922923713	1.5405118609706276
-0.6725491737855585	-0.21844713734260343	-1.5473786544632917	3.1956511514576507	2.3467886388245587	1.773725997188884
-0.6373449862803044	0.2899650384010544	-1.4018581354976196	3.170421265754004	2.2031595349406095	1.5767603856810588
-0.8141316335265363	0.11114490404579846	-1.9671272630494232	2.8656989930910055	2.251476163505014	1.7686582744923407
-0.9224609781836299	0.43487973354020704	-1.3039987341762433	2.922713041996294	3.0430583000616194	1.974333863246768
-1.0817623594329384	0.147157859285024	-1.5070517893328264	2.788860314039361	2.6682353957005676	2.1663051448020965
-0.9066242785988221	0.0892361156327044	-1.3679517573023934	2.352953078391087	1.827910153246872	2.3757806142963913
-0.999108097997378	-0.63025570132498	-1.456793085265769	3.3317156727824426	1.3463812786219609	1.5203578494048258
-0.878816198757772	0.26692370774325674	-1.0345338060186848	2.62984021187029	2.90371178179355	1.5921630954436035
-1.310531618909235	-0.22733070580256415	-1.241559565518612	2.5811825960424573	2.4714494693439923	1.812738873791762
-1.8135867685325149	-0.5542550214341208	-0.8928281097114996	2.685022033228232	2.3602427011752587	2.630797906730037
-1.6250855229166876	-0.6177859375506591	-0.9964923532260392	2.622425626215986	1.3294008009026603	2.13700499986169
-1.556853436289991	-0.11084186975340998	-0.9175929736933957	2.4024226224000875	1.8270925433676084	2.369352129725448
-1.6162990859769444	-0.2952781967343587	-0.681188503588089	2.020479775178342	2.1266521941637846	2.0983535673474276
-1.747168477008651	-0.7332284609517334	-0.9820981599333238	2.684528435727233	1.168338017354702	2.2404831582240976
-1.671308044434476	-0.12554672418331975	-0.7450636519443017	2.6142549621954787	1.9168573525939547	2.757726998643046
-1.7609965080614878	-0.310389114910988	-0.5127286464641033	2.5241257546532534	2.0087698900455475	2.13827015076286
-1.6360516149631437	-0.397517422896544	-1.2013229718772644	1.7382535992146284	0.6953060150590061	1.5460115573210278
-1.4042499514865852	0.3011366127973729	-0.7728912882547325	2.7751305420209467	1.272990346142021	2.386430816676615
-1.6343433186613594	-0.0012406297921011	-0.525244936841675	2.8505510781038694	2.268921352824059	2.873719000326666
-1.4852391705506216	-0.23369953254314496	-0.5209261573201599	2.6772158716594916	1.7618444638127264	1.7067023520778797
-1.617838936385104	-0.45284490680497563	-1.230599275610099	2.558147742372511	1.0878336656538983	2.464368635401957
-1.6608238472077703	-0.6280136229651002	-0.4318232154773925	2.0590568995198253	1.5411727450252302	1.717050438832277
-1.654293064454133	-0.5988441403948245	-0.9941257598497928	2.358198470061581	1.2721602847602114	2.538178116470439
-1.8126964931192346	-0.510659602867928	-1.1401057643226093	2.400566496380489	2.3314734107744584	2.400900814248799
-1.5105931835806465	0.059802021372559855	-0.551335302356417	1.9884656524853905	1.4851735468182488	1.8401347410251778
-1.61313514380969	-0.5692963297768897	-0.6949558394298141	2.317759158592306	1.7164830819831158	2.3717207071956223
-1.587975966006606	-0.7124126374690322	-0.9267482863327314	2.434233785521931	1.3471817795956107	1.7595633794149173
-1.687880518774148	-0.6371003094243474	-1.2556569734189496	2.846186723351475	1.3711417209938186	3.0248167292281565
-1.5778677833621388	-0.7804898331817133	-1.4477038369966413	2.453877663267651	1.0140431275519899	3.251488932332329
-1.5915085141078718	-0.36505121726735545	-2.0216657207969955	2.3870943815052232	0.8118885519866622	2.4068834632451077
-1.5607862294422021	-0.33214622001717525	-1.7836907948869616	1.9029313072236547	1.1379376962900505	2.686937171962548
-1.4341194390342014	-0.20870876530611113	-1.5298585656870933	2.892949903032699	0.34832776155450407	2.9732024241264567
-1.6099059628127603	-0.20311149009943666	-1.685763679407918	2.383419642952544	1.1731370823364258	3.1521478776513483
-1.6257545414568155	-0.44426790668126803	-1.9701778014368034	1.9054536748313637	0.8823686735435539	2.5455685234664434
-1.4807933072194277	-0.4913628062875398	-1.6459243363213045	2.301788755085506	0.9653106409137673	3.1118708550798004
-1.5022554409537126	-0.6177762741217107	-1.1881825872453207	2.4034991963891095	1.207452694578482	3.2175819240717782
-1.581795618668465	-0.24222791342978128	-1.8665139704598688	1.782725180659374	1.6561840439769093	2.912337107191743
-1.6055352282056883	-0.4769870308536463	-2.1407493652295475	2.436544868992529	1.2432983835946987	3.833607118950631
-1.6190249894985425	-0.4681289180435076	-1.6254780992424684	2.1918383536815242	1.280850502308606	3.7786712687937802
-1.4666776489681974	-0.8411855980227307	-1.8468206466283448	3.2624340539912846	1.481071577044881	3.9519625229776385
-1.526069325406938	-0.7934844759360571	-1.5174774773804285	2.5955265554187763	1.1531099107730909	3.2700280732809097
-1.7267937458199398	-0.7764649109351257	-1.6346800327596127	2.8012099449622307	1.0176716151408893	3.2445672208289262
-1.5307235372328085	-0.48388327824534016	-1.332272307436481	1.976242098939741	1.5266337514519253	3.316528444866729
-1.5434983220525713	-0.8413660287529261	-2.065018859581726	1.565491140903351	0.8957005502684006	3.3966258482927203
-1.6888851144280768	-0.6182394988343417	-1.7074030971847156	1.6975072263464772	1.9615794006248521	3.3854545484588807
-1.5479612344333227	-0.5182438966671735	-1.1035756924075302	1.3755156037808154	1.0179437023590672	3.1123501318476703
-1.5782981003181327	-0.18598125256953082	-1.5633813049883252	1.7737696610337954	0.24993504625872875	3.531485157930133
-1.7049676796859747	-0.5607074758736585	-1.1245259983199491	1.6773945049755854	1.5220187151832065	3.7351801633085255
-1.566429367992761	-0.4881379473783424	-1.285054549211696	2.203544068336208	1.3092735441873644	3.7654230823551984
-1.5629595180920623	-0.18955064628732177	-0.6682125147488772	1.333653963134237	1.0784025569793427	2.890250958534918
-1.7753862863540615	-0.26190747160583755	-0.916896274001697	1.4803833761931462	0.6874194777256594	2.67166779239159
-1.6726140170601307	-0.34000310228911734	-0.6733953848518047	1.9049338902541928	1.5209377119461078	3.10908930413581
-1.6465330463192582	-0.6258438990134653	-0.9426472857201051	1.5670488692273006	1.4954909734280433	2.9917230624596995
-1.6413290691546985	-0.5452919134298537	-0.7416776237275011	1.9408012997465243	1.2073871073787938	2.6538104055222704
-1.9144251820692892	-0.724914766866544	-1.395018705737586	1.7429787473679945	1.5900707334466013	3.0260813826315265
-1.7803964586232675	-0.7842287905639196	-0.6754565368587266	1.7023094612194467	2.1800330104441215	2.2195048451605754
-1.8491866492233195	-0.3804122267066073	0.15655815076251792	1.5085846763575637	3.0526149371177667	1.3690168744549442
-1.458273414605264	-0.142404907039935	0.9547126505269363	1.7052921088420914	2.7771800102326782	1.7293309427872754
-1.6668621749234074	-0.1320556448303023	0.37736112034943387	1.4615563860959209	2.2363713022729583	0.9096978815246377
-1.6900316883954993	-0.44870179209370187	-0.03628323148877974	1.841518298791033	2.7611404620855593	1.085031643023122
-1.9159152666392618	-0.24960808421054942	0.2056390422662623	1.4825825309451521	2.8472210381077616	0.9228206179743272
-1.711061346615454	-0.5146119474878775	0.3897262331404595	1.314289877220549	1.9359209693173953	1.395427220797064
-1.88973964047788	-0.7723565763271321	-0.40730908200849225	0.7553019082033102	2.040766825994452	0.8113717780050868
-1.757332892414508	-0.7442634201421608	0.04432553105787268	1.4920382190537371	2.2659530038001074	0.8185516781532769
-1.5953646786738171	-1.021649878576994	-0.2999239816014488	1.353604655581207	2.8030511952173773	2.2206538926431705
-1.5987838260790377	-0.767637568432363	0.2341962549402996	1.2497478963074882	2.284782548450742	0.5536074444393516
-1.7496279382234607	-1.1522552083658433	0.48726124180328656	1.2919113560485393	2.7318201693857795	1.439659466694357
-1.84779960518983	-1.2408157605195402	0.4048719451824858	0.742821933064659	2.066694226000068	0.9828594494470713
-1.6760764704873838	-0.9562189994542338	0.32058661428785695	1.126656123691994	1.4937471043263888	1.3697505424786673
-1.6486610734535745	-1.18542644672228	0.33141712253062316	1.3016184645329414	2.2368306105903777	1.6609571136645722
-1.563815800883431	-1.028477522712079	0.34092834120972376	0.7202693351092142	1.6226071235754653	1.5637451180344852
-1.5313061542573987	-0.8138623830788698	0.42027114822539713	0.38072901673449155	1.6098336719183965	0.9865597527491555
-1.702444219368694	-1.0436898270863495	-0.10461640383102194	0.9370156728632896	1.1770799519397783	1.4400561678130563
-1.7229493513387855	-0.7258128722733728	0.5393956424559139	1.0334503978839988	1.7843564122360085	1.3259687838055554
-1.833208910585741	-0.9095184879190972	0.4215427667577663	0.4556421505056813	1.6556920160110051	2.0271791645714408
-1.9328942082298746	-0.951548686873049	0.5429786034617994	0.5568273349532864	1.209529205456253	1.697191040834117
-1.7141460467505985	-0.8580159526381869	0.7288152482036969	0.8202391468301815	1.1777005860085872	1.4666943137163946
-1.8017137650121926	-1.0837663261031198	0.6330552153006744	0.3983605598853097	1.2173827202238872	2.267509386923762
-1.599003051378551	-1.131868615989061	0.7438579875446896	0.9135378659119507	0.47389784827862447	2.4113105016328746
-1.5567030126580343	-0.9191381029159591	0.5650201767541925	1.0434026696036727	0.9033345497319174	2.469899530363954
-1.758620785896577	-0.8592904638931418	0.4214200675138707	0.8585019407167798	1.0582331813052668	1.1395556744907671
-1.6429125651543117	-0.9246128492232625	0.4948081582454576	1.2150844181908482	1.003491483964604	1.0961892634771297
-1.67724026081261	-0.7595862488186051	1.1081338640948244	0.30247527391366746	1.1890216916300556	1.7061949455170191
-1.4610506127842515	-0.8241766517056516	1.2074003703731548	0.9193804916565921	0.7723160457197183	1.5874443591147152
-1.738162390410168	-0.9877356715119971	0.47658269314972534	0.8939320830906274	0.9874031007638759	1.9326215195411098
-1.5224904099785221	-0.7028735550550378	0.7518774536846033	1.12901930417973	0.5398231840475591	2.0060554748017303
-1.5997876218843494	-0.889664073756945	1.189850911712644	0.6960902114206994	1.441600017910911	1.4902428139103818
-1.5402829209932847	-0.9993082192734335	0.4720879249720321	1.1675637980647176	1.3047458042642128	1.9318094897716889
-1.5244349452243804	-1.061199109809521	0.40957038889176006	0.8247048281426559	0.5293335908509961	2.015950756684583
-1.5467077561025762	-1.1547414097553275	0.7226166800468603	1.2276878245686809	0.8607671063863198	1.4604640355618554
-1.666049523932501	-0.9904770767932726	0.4517157640614947	1.1958146775958536	2.164756153282788	1.7203797526760454
-1.5192669193174233	-0.7677649948438936	0.7678559847943807	0.9766396911066423	1.0756497327627481	2.075888442142777
-1.7272988448828372	-0.2512405780800935	0.282243214576288	1.2316892883854251	0.9392236398467865	2.2195405685230147
-1.6499431537110367	-0.5756096111609064	0.6925414201137854	1.3078166942191627	1.0589912221229871	1.4544209557820358
-1.5438294237139694	-1.1277020559839916	0.6492941529369125	0.24859359166142272	0.8927096491306669	1.665538307178227
-1.4803920765149958	-0.7014461897999573	0.5525737120722415	0.7621183190848749	1.1419074333677952	2.0177597168300423
-1.487281743151153	-0.5745941671190741	-0.22262717114086938	0.4652133322666942	1.5553852708495386	1.975060881396789
-1.5549505078087067	-0.7162144575855743	-0.2326926053145687	0.4015045664529757	1.205921882471624	2.4154816194502544
-1.3011235870866664	-0.2898028310122164	-0.358909196580404	0.23393275813863199	1.5553515757121295	2.4361962374924286
-1.2594828382842178	-0.4453737346886655	-1.0308847330429793	-0.1284739939609692	1.3216322050774143	3.7775519373753745
-1.25565141737124	-0.3178698040978516	0.010790159494703633	0.7731326202854184	2.0434094349605783	2.797597468228161
-1.582846871168091	0.22610471999910803	-2.7352380687769626	0.5025657465918634	3.11682493823694	3.7584079681367077
-1.6729410751635423	0.20114136206031497	-2.377757968256607	0.8040265557514382	2.3488543845716445	4.153781173206165
-1.556593760591473	0.31920787053404104	-1.7393471403720622	0.9719736159067962	3.4108228210589866	3.9506636399841453
-1.6680898133690065	0.4379985996140977	-2.217514890614075	0.5157459598833847	3.062130256781124	3.6749379575237806
-1.3733494502306551	0.15428797616036552	-2.1093581597495756	1.2308578071435397	1.8394317012531296	3.569046759797451
-1.4908785186269045	0.36345815347812915	-1.7668185562202288	1.416147147219344	2.4225259364845897	3.8435052083212824
-1.8007080250541208	-0.1297552254928076	-2.308564304306059	1.4725236696467465	2.151265140725901	3.963190938920767
-1.5306940997200262	-0.2380207005483437	-1.8740112004537	1.1097205604502154	2.078249127977191	3.760826052830135
-1.755334000601093	0.005217564810368891	-1.6136002292086289	0.9618610835271815	2.137540389668661	3.0330399704186832
-1.799858677581037	-0.23429068307560869	-1.2471752269016239	1.1057076188636654	2.192620934943433	4.063892231901909
-1.267294502159595	-0.13418614062079176	-1.0509590664623905	1.5472180000967357	1.9677080255544053	3.8768158231996406
-1.5702414685322115	-0.2113761043291801	-2.1340396527036196	0.5316356989087576	1.5956320899039755	3.141516911496898
-1.7369822364161567	-0.4522174473166244	-2.066847464581342	0.909508635186525	1.7911552909586312	3.372753478970848
-1.7091456363851867	-0.3989488099269978	-1.5153719617276866	0.7124335266680635	1.6442047801131	3.9559212046616827
-1.7566335683278913	-0.4869327656507171	-1.9050686272937472	1.1625469749361543	1.9660560478172417	3.598365493911017
-1.5577719144515234	-0.2134654033990936	-1.4048028535792916	0.6780663305203242	2.626893625307062	3.7919764261638864
-1.7715294634713596	0.21389986203136196	-0.9501860645963199	1.0896610012877925	2.5689175868030336	3.1421731274185403
-1.4563295465873791	-0.08784286973025235	-0.7874274488655393	1.0063399232885735	2.774285210904586	3.275112917587177
-1.6551158183314065	0.07133348125764949	-1.2313764825926445	1.0853563901735144	2.5905789291485286	3.453926451626363
-1.6725993363335694	-0.4626483064426293	-1.0771937732739894	1.631972535346062	1.8798252632193027	2.772668574443249
-1.7982917535553697	-0.06554431879695669	-1.3314736968189818	0.9009070808947468	1.7197969866990832	3.2524238718873923
-1.77289781116954	-0.50143653620016	-1.1754502982275044	1.5449819693859395	1.1803097493733432	3.3584719883474285
-1.8871369778115115	-0.23454813689530063	-0.8195492167149924	1.2852220062340125	1.5064939322051583	3.1674923998331037
-1.804685371039871	0.05682038838295703	-0.9084303030307719	1.5240950475316168	1.6446552488378612	3.240518748516349
-1.8704394451850568	-0.02937043929963673	-0.7738974095895809	1.1365641068760133	1.263934557758077	2.6763228284044454
-1.9971108012581156	0.0070559850535670265	-0.8165227522997367	0.7541022275044383	1.591477785814229	2.6501493301290964
-1.7739574373310554	-0.010397554564678335	-1.134524246116346	0.818721773581769	1.724448305028563	3.0622481229787657
-1.806938351279203	-0.19781680880198185	-1.4817506790323183	1.3597216906980394	1.048726099097373	3.334894929686018
-1.7245887588530502	-0.04481544001936133	-1.3223488828311813	1.2320676198502856	1.3645801806208906	3.748234858965267
-1.7993174120031257	-0.5541906319959878	-0.9959640761082192	1.151941866141097	1.5234086752248976	3.7738506682048367
-1.7919631379653067	-0.11457990623604518	-1.4386072349825068	0.7670055119093744	1.5436322587125457	3.6959648571420622
-2.01174246853177	-0.2288866576894926	-1.3419022584592282	1.508646418348003	0.6255880788830327	2.504832648635738
-1.7924703047295891	-0.4061798166210871	-0.9202674676030742	1.3917094447291214	1.467217589820855	3.6661528070373315
-1.7463724664316596	-0.27119540830776356	-1.2557195626956688	1.1451642820857475	1.1493661431306061	2.7572495264468073
-1.7795343838621736	-0.3507142921512004	-0.9083016304572908	1.0224201774126378	1.1648823830700246	3.2021784610682964
-1.7099862300262825	-0.2257909733392594	-1.3156630657148796	0.8379072527445643	1.6718667974912582	2.7786481462100414
-1.794529477710382	-0.4513679326147875	-1.261510575129023	1.1342231789920652	1.226836273236703	2.4588153156970387
-2.0221948400303624	-0.27891936866569833	-1.2209716339459418	0.9583877493756914	1.1976961485394422	0.9835435058253549
-1.8598300748806518	-0.22861541909158667	-0.8137717052063445	1.0308231187309844	1.5115098618751035	2.1306262455541716
-1.863215750764915	-0.0876518217592246	-0.3450171897111554	0.6676498022534214	1.2937854407860605	1.6319639847392935
-1.7158975428136718	-0.5039809338173014	-0.631464723704332	0.8409334987617801	1.0792030799465562	1.3642762279148082
-1.7166014955412645	-0.266027192147678	-1.2106837789015437	0.8698858640807652	1.5571371532121825	2.253525518618728
-1.689004271627085	-0.5411912579857121	-1.2416782597401121	0.7467892170176359	0.8571373285359181	1.913613269371929
-1.6584828720647025	-0.09104596174280072	-1.4170090799578172	0.5556914026636894	1.2011943946629362	1.6736594260737545
-1.728088881285389	0.21596132156379239	-0.7051791136368548	0.5666561458967116	1.8534201287407601	2.605286738911805
-1.9868378908548296	0.05373192600274715	-1.215290267096492	1.2615090526928041	0.7052240238809704	1.8909931724773321
-1.7938948418310339	0.13361025546423233	-1.1456132802412298	0.7074743673504736	1.199233435384249	1.242745880189448
-1.7900400914361159	0.2557689354453261	-1.9430812898330418	0.4817825491018818	0.34457906833302787	2.5179014846503556
-1.616719449490064	0.09420026926196534	-1.6382700174109162	1.0433142423574884	1.2961163739852162	2.4096913531256967
-1.6404185282235293	0.244857661793485	-1.892118311615409	0.7786858245249433	1.3800473956803594	2.1304831678716827
-1.7560640388673159	-0.10107320942277179	-1.9487470840504062	0.6086966124072917	1.0224209869045668	2.4708226846803942
-1.6987714271497167	-0.11931222851393658	-1.8386774743354082	1.1645960305037557	0.5602502996644423	2.7250904204528767
-1.6242076802327017	-0.44017486646664794	-0.9228023649537395	1.3378501734869468	0.9764536825313668	2.104490344498121
-1.5420496035883444	-0.11415288117563432	-1.0641014748426034	0.6606707993657581	1.1037230203181336	2.041421348713068
-1.5258007716473854	0.008113155748071088	-1.1068255226473669	1.0127990589500027	1.2941543542619933	2.6910610661365917
-1.5695952143002327	-0.1680336110162648	-1.1045415263688987	0.7562538849551235	0.8820678858468864	2.2778568947119724
-1.6449104229834353	0.06168206034431861	-0.4473509814709687	1.6405137216743164	1.3315494645250276	3.0523053095122776
-1.6627565317048187	0.14500554467127225	-1.152257036713982	1.1688861751923327	0.6393951292320423	2.2468274772062737
-1.8688970655934716	-0.19546575517090486	-0.5025156784894764	0.710853280317022	0.44912299622652485	1.8933714090338265
-1.8385044425717447	-0.271052964243791	-1.3628885850541084	0.9841658572941676	0.12911873113774103	1.9987739688953785
-1.7609000127916241	0.006673931341931172	-1.7564477103120764	0.740110991720704	0.23680177618009682	2.218516720477526
-1.6023785140642364	-0.17478398743026438	-0.49344402889466293	1.0752261507169139	1.0352883202640264	2.4232980740959165
-1.7382584176321703	0.02803193918718508	-1.0328250979279197	1.0271164050598478	0.5179248612790366	2.414987547643773
-1.8379676221325343	-0.16165862510029574	-1.3904930356559664	-0.043118059357989624	1.004304292869312	2.51644571801134
-1.7305059472962565	-0.5175075764744632	-1.1961581929264218	0.9216984732670279	0.13572000817898544	3.3017053562225542
-1.5503539286789658	-0.009451710043462846	-1.1875844780765528	1.0630158327158117	0.14273940943260144	3.1111622408036776
-1.7414771747207758	-0.5698261765527866	-0.5648543072394199	1.287690281498817	-0.17178946199504885	1.7432208079119655
-1.7838151066655341	-0.2954662357663296	-0.7998847034268494	1.438963819371071	0.653137003841748	2.410447520120064
-1.4892368204771493	-0.28190744720674177	-0.6064725659348307	1.6144568111629327	1.2233431456964516	2.4220161660104513
-1.623824581637787	-0.2683920684237392	-0.6543486734446328	1.0587794084241555	0.9309020136567699	2.181554499974114
-1.7005085561818478	-0.35084174033709375	-0.7741483664117111	0.98416081475071	0.9629884565531579	2.0901541091000917
-1.5314978948611886	0.11115148172842654	-0.804080348904894	0.5237677497989506	-0.14301623535610286	2.3972055017113783
-1.6240511957212211	0.12641001279668662	-0.3665112067250351	1.4076310931181921	0.8693941589427292	2.337563479721183
-1.919342750839946	-0.5757123186119368	-1.0263343817504134	0.891135413441224	0.9451213868199897	1.9304342697685788
-1.6470949640759815	-0.30385387936538993	-0.3991460610876397	0.9837154779323276	1.1773575399435616	2.810532067097674
-1.5771232001011255	-0.010605089348018903	-0.4469775810596257	1.465594132949636	0.7558639535859273	2.9475732650268913
-1.5159052784685842	-0.09268956036153797	-0.4238037208953314	0.9617826667237483	1.6118811768944754	3.0832415652380405
-1.2723439631823736	0.19534181540847717	-1.1161705208988055	0.9843709794051702	1.383628326588497	3.4311243945320995
-1.6742280456087564	-0.23321050428856255	-1.0854376243180097	1.0280184178622493	0.45002695042987084	2.957192556664756
-1.6016861602962469	-0.19234909640414136	-1.124576169447246	1.6434680046613588	0.29170120152618895	2.9013787800205053
-1.4678890264299584	0.09325504170000226	-0.5899964259667756	1.268422800694779	0.4684955916567762	3.2233093373975996
-1.5490792279679897	-0.049972729241848035	-0.3426595127006993	1.791850557371295	1.6876063195067261	3.4248180538223343
-1.4334644938427916	-0.04631900185358362	0.11685468702760793	1.7405252109126939	1.4668876856503246	2.545520096405109
-1.5505792492319577	-0.16918546513847638	0.2445285298579188	1.285027937169039	2.1840831062693837	1.8492575418963546
-1.5277564543251392	0.20957011640320813	-0.0556774639919731	1.1317085012859642	1.9286721017083426	3.2950162741559907
-1.4518037369612824	0.2342487989840654	0.5053219309013977	1.7039053065987817	2.751814529339298	2.5377219644700895
-1.4484521278612477	0.1313231915611967	0.13148631088143437	1.728398500594071	1.994007191460585	3.40262928167272
-1.3690145599668235	0.14381369113313808	-0.33386473416130846	1.58192967715032	1.4246326917664045	3.1341770056800464
-1.2190171996574608	0.10278289528970613	0.2516355255221905	1.814779975470345	1.2076712684020052	3.5800862911598594
-1.3708932553148225	0.04829998363859622	-0.13418799295548278	1.4899425183732502	1.8146441268350144	3.679718829049073
-1.3332162501727811	0.3541392232844929	-0.4892749742335624	2.330756229127159	1.9243360292186273	3.838367760910679
-1.349092439198842	0.14621009796923295	-0.12342459082416316	1.6950171446812623	2.0065044298946315	3.485717626881847
-1.243428118932663	0.16634420522418936	-0.16587866363326134	1.1399458023448472	2.722952211625953	4.097611086105907
-1.441512356719325	0.07644911345004546	0.06217698263921201	1.5211845138318822	2.0749691929117637	2.9471137089113153
-1.3186027601858037	-0.1670934138329035	0.15634420759166345	1.2574683475434834	1.7917434951281406	3.1468147674355365
-1.0695677668669088	-0.1033996186827385	0.2584813269755698	1.8029006985697562	0.7125826736744258	4.2446269351520405
-1.4741450919866663	-0.011806437892094956	0.31188984092578986	1.5205203660807547	0.931679343700703	2.230539183170807
-1.424537650645032	0.03960299633481579	-0.27051520485244995	1.3951615340760868	1.7545931051906496	3.920165391250682
-1.4801125674799043	-0.048577819915186504	-0.38658926441092134	1.8006624161379952	1.6320515602791996	4.215600207459349
-1.2155219487415259	0.1810477370949744	-0.8827918333369053	0.9843010868680813	1.689048443365806	4.128930018371613
-1.3540671938257072	-0.14071241893812614	-0.5070187803016769	1.4642402796912743	1.4100590095704335	3.950248785589952
-1.365633462419284	0.03126722449045627	-0.020003891636510424	1.3515038884629198	2.116306811190424	3.4830529328198883
1.7834265091163823	1.0161479805001086	-1.6722995189252086	3.4350769581978184	-2.456244150383114	-0.42356793716280494
1.6033077164911225	1.09027950579779	-1.2350834941361326	3.5985990832188204	-1.8195572908353732	0.3732223662410412
1.8591636677445516	0.3634415052672983	-1.4954440465078136	2.4749587132773936	-2.3002132580907495	-0.20277616666629983
1.808262196918632	0.8206062652356041	-1.2672447660019934	2.391169246719092	-2.608298236134237	-0.012390264975221887
1.8353465373627258	0.6736549269250076	-1.0200295228932148	2.5503499836854675	-2.787087017166896	0.09840739589560932
1.8496665740479643	0.7062204466939381	-1.146085772163171	2.2760572159384944	-2.6776419384351433	0.08136331727681312
2.0375389523009932	0.36258793691659963	-1.7355269810288996	1.9597387822491381	-3.1213603147575126	-0.8608591143574561
1.877051394654062	0.5679098736268559	-1.6608346194101764	2.687884508325439	-3.476313847248784	-0.21840437040462568
1.8801144529741418	0.0677902050713649	-1.5755496108859472	2.5006086405543955	-2.6718561285114855	0.5375145070600773
1.8742680577169633	0.4342822466116014	-1.8245701822021578	2.1973819362830502	-2.841815725583381	-0.18655336418278923
1.9015421074638705	0.2359670294912082	-1.5186570580924368	2.578547687140589	-2.695574273304167	-0.04052893099808441
1.9278894915905456	0.86176336394194	-0.9481040743567538	2.517123308974264	-3.43612971915989	-1.2686614822616487
1.9528054751653117	0.027825166573203608	-1.1744671273342475	2.6588740875445347	-2.875923289874568	0.005810918419476341
1.8608405545696294	0.6586743088091523	-1.3551567663330453	2.635233202219222	-2.907398836184462	-0.2301126728773718
2.011740984175036	0.5135265389165133	-1.8546264985240493	2.7271376829624296	-2.048548554711059	-0.8942840046478121
1.966274337494487	0.39282757038900507	-1.5435147540278897	2.431835470984831	-2.232172998723137	-0.4316385192561494
2.112222693063104	0.8883612360910575	-2.1725557094770904	2.4285560707663256	-1.7460286543605426	-1.2646687038949571
2.1125849336081615	0.6032384954540914	-2.323427907488501	2.6901287132687424	-1.7082657579527334	-1.017403346042567
1.986626879108173	1.1793087922565721	-1.8820488746448922	2.499421482781859	-1.9669839790490304	-1.046451213895165
1.9955259049227598	1.059876580785709	-2.0414827382616645	2.1850087935391715	-2.14987921932038	-0.42783873183353005
2.1347190851175446	0.6888902267764643	-2.1415661770488867	2.0645677191311944	-2.5724058113635158	-0.9810721975696968
1.931124883355187	0.42919381332317563	-1.7860834414553777	1.844575141318833	-2.749044087738197	-0.5153074951712474
2.10189227772852	1.2315796240717836	-2.0435814817550355	1.6235687965230066	-3.6277805528043494	-1.2066356296611982
2.029819682677298	0.5265059180250824	-1.8633666488283496	1.7385349944159485	-2.8890665425032886	-0.5251546559122666
2.05606668921925	1.1363601301707378	-1.9110434542022774	1.9463682063929806	-2.6669896106141744	-0.9874195954052766
1.9679761025037896	1.292631934575466	-1.8833499422437774	1.6477455444656075	-2.753156732813493	-0.9330500994827369
2.04677809463777	1.0511749658094878	-2.188677958816559	1.8969189030439122	-2.9227521662586584	-1.0503746944555803
2.079180159042577	1.2360957182455505	-2.3362969135282294	1.1527584835812126	-1.927578884680262	-1.1512053084451586
1.9436478739443486	1.1843044514153562	-1.747826401645598	1.437858239516573	-2.4149065095791133	-0.924686642325119
2.005691061908372	1.161831163398566	-2.1449023114085257	2.039427394829026	-2.86501874932058	-1.4864352821043618
2.0164143199965734	1.1539381102423294	-1.6674190721178186	2.6238274227912606	-2.436260021844322	-1.619382150223736
1.941100570755749	1.3826668321070577	-1.826245854843315	2.1024005108967936	-2.8792194442751256	-1.2137908611324546
1.9959993268233802	1.6772910866329271	-2.040607643790758	1.2674090242059044	-2.908556636917101	-1.843785658389602
1.8480847698871594	1.504747827594984	-1.9512568421144594	1.7396617162866155	-2.5795852606523617	-1.8236170018779236
1.8386907011552862	1.3370859847535523	-2.0262855976312286	1.319847124100445	-1.9929581399380307	-0.6688730794295477
1.9436088214378842	1.541591756778303	-1.7411861482826647	1.5048473483155584	-2.7113320664804466	-1.1888230473273214
1.9643877450268155	1.6887913060861288	-2.152733703368443	2.2105393506555377	-2.7637333304324425	-1.7001382587534377
1.811791167448102	1.5933017561543212	-2.004801053868254	2.477130287588687	-3.099974844325984	-1.6918867470057406
1.9315339082565404	1.488616405990054	-2.094806363723264	2.2765016403896374	-2.4257877454537233	-1.8241826962957113
1.910200986694798	1.2672034548448154	-2.276571947367306	2.00748265816662	-2.752772947265067	-1.6813121815368643
1.9441072333569929	1.5710903908397815	-2.0959121547075883	2.166586975195891	-3.136554410177124	-1.6711982218090087
2.016922354137475	0.7293298801025814	-1.9696525911065097	1.8354351763290695	-3.1532954763313494	-1.692596344325942
1.8670650584582424	1.2183978525932	-2.4639140036178535	1.9525015395853422	-3.1192846641812206	-1.1337157355552705
1.8822693334579765	1.0191225918165014	-1.985035753611929	2.5073821676387227	-3.5614565381433256	-1.1558064424276697
1.9767304660837608	0.8520451785200208	-1.8303785933792875	2.7848542210380574	-2.429046524028963	-1.6567995776096813
1.7894688202130302	0.9308947881768403	-1.7970173298394165	2.4006038553305458	-2.2304280168142165	-0.8757849961547259
1.8334477794603088	0.5316668210620831	-1.395951494362707	3.157122445008736	-2.2067254459737393	-0.9165201831984781
1.9650685696376744	1.0657946685670097	-1.7750058883424322	2.830557869519467	-2.2898913327301127	-1.3553121631888008
1.9998984308771797	0.7560380320040689	-1.9384757396681618	2.543701086037507	-3.395677438106925	-2.3181008639888576
1.9605334469331364	0.6345546092678311	-2.1200069808715862	2.236730908694456	-2.665131756123579	-2.471308781201713
2.042835167447554	0.6911819833569087	-2.0048639190415636	3.200940906270235	-2.2682295727130146	-2.0051812250923997
1.9614857365828624	0.14649503606171388	-1.9722950626475688	1.7942694907563805	-1.2107504638377213	-2.1261579573040517
2.14312843661612	0.06034693052202318	-2.1857861775320604	2.0983453122014404	-1.9937066374823904	-1.8797049722870247
2.0353371733841144	0.5639517797550667	-2.473251492927167	2.2243512889024375	-2.4655023745958227	-1.5872810110735176
2.0440300677343153	1.093927338164422	-2.5994868065843164	2.1345958334384005	-2.770021552184577	-1.6420594375485045
2.153675495749175	0.7998924689006441	-2.382720437638649	2.8139447745669175	-2.538827357674392	-1.9611731175575757
2.0248290536818234	0.6847344024232641	-2.19907068583481	2.651513369874975	-3.2703084977714356	-1.672695987078196
2.1882612739374574	0.20154958377872562	-2.550764137509097	3.093603272136021	-2.7812946868401855	-1.5285324889741279
2.121255478963489	0.8980855562572839	-2.397161862368761	2.600126281105928	-3.3475657962538916	-1.8184063353255244
2.0934731966741906	0.23415344760163437	-2.3554420210283076	2.272472199202187	-3.043718359074105	-1.791361011466539
2.1929589012879873	0.5642303663652133	-2.260799183865976	2.7681564319009366	-3.1637495725329368	-1.8742447991701408
2.104466874917378	1.1336523655008557	-2.046435670245199	2.6274693312500492	-2.6421189342411724	-1.2735234515134546
2.023445336207949	0.540407320863216	-1.8590513018361299	2.435422801906756	-2.7471666939949384	-0.7550665270177086
2.081646602486604	0.6948665555622126	-2.2435789378112103	2.535847244578048	-3.208052844288394	-0.6577274934972803
1.968692047993302	1.3015221712106033	-1.7498734696382756	2.9869614041116246	-3.546210446702589	-0.33104549382598003
2.0891475112020803	1.039516919407903	-1.9199353828820531	2.4723911107808654	-2.9588367293528237	-0.6691085093606407
1.8365719270344385	1.4104601097791312	-2.1402187037822773	2.3701799059374946	-3.055494895144494	-0.7692179125754093
1.8796751212158855	1.0971976280313465	-2.1396276379409573	2.7758609030120684	-2.7866442885433105	0.1507871643305021
1.8878805582641711	2.475645069232073	-2.1186985624084134	2.5324591539171926	-3.663716936808797	-0.823704724782984
2.10456919952351	1.0179149809786474	-1.9909415150289007	1.6565715340906082	-3.507839744988684	-0.8454619511437257
2.1159036430773375	1.5940374443189675	-1.761764042631973	2.2277640473656386	-3.263574628775081	-0.8878131901900504
2.012783948946324	2.0992091342029338	-1.6773996138159992	2.3407630293090333	-2.9466555114692996	-0.6409371360921743
2.2198599634618374	2.1701632068711727	-1.589076784522709	2.31270564191922	-3.036342171579463	-0.9418023137007722
2.0287913801409627	1.195521826075776	-1.847559649559763	2.621680090639783	-3.330327062371342	-0.4733366243976499
2.199582845397284	1.6681380849021834	-2.0395829619139514	1.5245624594677367	-2.8685585529558013	-0.5103103761991685
2.1848711279351076	1.2538292084552907	-1.6765851664761313	2.032228830846799	-3.2933760848655633	-1.465980868236802
2.141682079457133	1.212393075587742	-1.9649892356787295	2.0086599581729345	-3.073479675481065	-0.7572023858675004
2.1474008631643655	1.362175214534236	-1.5923049427062694	1.878801834783751	-1.9504273685291176	0.08087230032363657
2.1653719553728314	1.7132934901863235	-2.221144216644227	1.769116267759712	-2.9466489038112607	-0.8557770275426363
1.856131440674941	2.0652365225803573	-1.8097728186193347	2.1551558454830424	-2.7003130629678465	0.3654753531592031
2.0135644651799036	1.9337701059972565	-1.7528272010865755	2.3523147695944946	-2.976353053323661	0.6760796275181803
2.117141423642863	1.156230999084089	-1.6948872400366237	2.463179162110423	-2.853511459749285	-0.1204856148822302
2.0654212240921925	1.3351099442824303	-2.0365637041367015	2.1775564331498702	-2.9296777659752604	-0.9663074860940302
1.9140495858035584	1.1951066390797227	-1.4831850413358973	2.4443362641141535	-3.273694825608408	0.6376162755168258
1.9017700437695386	1.3449515472354636	-1.9773016129999887	2.002209295775719	-2.358955169592231	0.8014219218675194
1.8460681024703067	1.6072056989187247	-1.690856790861731	1.7927700147621213	-2.6883885778201453	1.9908962677142092
2.120474500769449	2.011104716514407	-1.7512441588060885	1.8943914176951382	-2.8413252744905955	1.9382645070956763
2.0584721787201197	2.1656460536794038	-0.9670529839685633	1.1791443649348654	-3.079635190197729	2.591451373467431
1.9974817220455505	2.003755225132676	-1.2284830823885633	1.5925772440597692	-3.33100840873189	1.0232450246886642
2.0695411813759534	1.772813906921525	-1.5492547941944494	1.3935009582531377	-2.409009160483164	1.4463290189603628
2.0739312712813005	1.7796449147865103	-1.4649457211939585	1.718287381339361	-2.78162588874729	1.3765743400421084
2.034592477776643	2.8115991147930184	-1.3110251655100371	1.5456126389678289	-2.70555410759696	1.816214816203514
2.1868254789888746	1.8899791842189657	-1.7156238901786134	1.7424436136333865	-2.18614156238141	0.7394786942571128
2.230275501255893	1.7792583937531434	-1.9488179419697882	1.1675230191130934	-1.6689941530726395	2.499955284568525
2.091774182013615	1.6046983735880855	-1.7638978706136448	1.2143724092101664	-2.11617084540685	0.615461565357929
2.1372425608691037	1.8843352489640164	-1.7462181783144848	1.6541063411430228	-1.7657820796023924	1.3197797014625774
2.0913983049947733	1.5693125310068206	-1.5459122379178463	1.3975756459104791	-2.0727203918872945	1.2653627039350392
2.0970202269651774	1.4678078376743526	-1.7053631572352352	1.079103916482879	-2.3621609955314544	2.7347578171037856
1.8239010730519924	2.002759757059069	-0.9294949676547319	2.552742899121358	-2.8124688517247005	1.7222649833106374
2.0672374619581264	1.5805464806300038	-1.421517599384727	1.8172896522816773	-2.432119752628831	1.7464646577386307
1.9704097550908783	1.2109050582047423	-1.8762678098469139	1.312675243937412	-1.9824872935478743	1.5606070178384694
2.055685264953511	2.0877492773349324	-1.2553223536763132	1.0665870531829778	-3.2754420373268713	2.496940650639393
2.1183669218213224	1.9574435902722995	-1.2940010655449357	0.18540511086731265	-2.904065812249347	1.9238590260795714
2.2802564974253197	1.3876375877439817	-1.221531050410619	1.148335224140345	-2.3400658623272506	2.4882824937704595
2.093903109953149	1.909464682125937	-1.5100667458835453	1.1744040407425191	-2.3051023570917293	2.505490467856217
2.080330622246906	1.4514855620943292	-1.5341689186672691	1.025385774099298	-2.933552076653962	1.4997803791582869
2.2419906927371356	-0.4609396655426617	-1.7104193563906656	4.313582381968242	-0.01605480792991734	-2.0024723031153195
2.1652439829625916	-0.20309066963856187	-1.6284684264174656	3.8003406243811266	-1.0395133962681087	-2.256000735442658
2.1183949067639687	-0.2889333347479357	-2.144111538807496	4.355238899970848	0.1131288326998896	-2.499113418223973
2.277197725686098	0.0527071627215937	-2.404442204812111	3.803589549138608	-1.068786255000322	-3.530810463699206
2.304925523111782	-0.2287567382955386	-1.9955677831607035	2.7562220879662815	-0.5586392697837106	-2.943326039466865
2.2416886749466154	-0.38022100293981653	-1.8349901262568902	3.534955344183203	-0.4065841752280448	-2.8750499085140415
2.2609918959740085	-0.02769543173836876	-1.9443426205195156	3.401186438113692	-0.7683221454231809	-3.2970998453095683
2.3225721341370162	-0.5795105912409775	-2.2163231800657375	2.790969384545831	-0.878553673723067	-3.0219897328997343
2.1770290558257277	-0.5611936890973798	-1.4852235491581216	3.038111362925381	-0.5509710586100784	-2.353450962287837
2.2671346302407356	-0.11302101496257949	-1.7850050887442857	2.8149912083449276	-0.8195329074393971	-2.1312876098415474
2.1731404761853192	-0.23134953292722152	-1.4553854503778905	3.3278502485238928	-0.7332306532039874	-1.7814815635052998
2.088697920185267	0.06919130754381386	-0.7744746571142376	3.4195501366182657	-1.3222551495450199	-2.2624268168075776
2.071887975505247	0.25898941824759825	-1.0302445731447039	3.1019936464971347	-1.2402658696197846	-2.88907110267636
2.0816667347274525	0.32638920835360874	-1.0173164892432949	2.543538996563645	-1.464551847079423	-2.0800838130751145
2.0859975338027814	0.30522033754902866	-1.0378600160413554	3.4086462640983526	-1.1785487398503676	-2.3631404388741997
2.1859172503556374	0.5179083615826161	-0.8128894929035038	3.8190171935183588	-1.551380447385362	-2.2806233313059665
2.1237433159291697	0.3544427451193252	-0.982958888787863	3.6176886510553716	-1.3641103840078945	-2.440101251829838
2.141364042860547	0.29772529392137526	-0.8608831551781628	3.473300487008907	-1.6069733866598122	-1.9827059101717708
2.1593787609693837	0.26650228197699366	-0.9796195942668655	3.4160655301018346	-1.0258469738489424	-2.0304227899709586
2.14446218001088	-0.23624902082982446	-0.8879538131923017	3.719754565191956	-1.3560011709875432	-1.783083954590675
2.139987287010869	0.5698966833162629	-1.2869874018826992	3.0744421904216694	-0.7982169183487673	-1.8702407702388288
2.2161490201933294	0.48131732357139684	-1.3083047220623754	2.6909450179893817	-1.1417811434267282	-2.307555992513469
1.9876389394919638	0.6650992635648637	-0.6778612202289398	2.663189030928548	-1.1228763188258581	-1.3645026065979957
2.0259460612580664	0.040850066408200394	-0.9903155676487461	2.438426441528429	-1.516612124141904	-1.423036333808064
2.0993735675897893	0.45997273974597763	-1.7042095030832975	1.964835084208023	-1.127522420465931	-1.833129457701953
1.9502220240746322	0.6442806178230939	-1.016867262393834	2.872939536394464	-1.334888417375372	-2.0797437196688926
2.0469424478387888	0.4566992079798499	-0.74165776049177	3.6130426497004757	-1.2939507047824363	-1.8827438103443064
2.04637010589784	0.255644249987796	-0.6143413595588466	4.3893084050172675	-1.6090868185749643	-1.36367149472983
2.063189938536366	0.21483818598102306	-0.5792154653722901	3.4068419243966	-1.1018799417524077	-1.623890430466996
2.062077117345526	0.07695620246418713	-0.2547937323265655	3.7129733738519204	-1.5316555827675622	-2.2561916412934906
1.831074371472555	-0.005322874330895705	-0.33081233197923193	3.9868776341572034	-0.9327356435991112	-0.7937297579184095
2.0558797431515368	-0.27297423237543295	-0.4844810744607657	3.541575026974292	-1.4855876589325396	-1.9375804250311397
2.0272617243680706	-0.3079622837036199	-0.27188218280623844	2.7442687641666756	-1.7032489292615174	-1.343798581242269
1.9721844280706122	-0.2526686349424601	0.026958912489555398	2.7352117781282512	-1.6572963615082004	-0.700958936174147
2.0906034973819634	-0.4986640161045003	-0.31947797867262506	3.2969034890531845	-1.5121512947443327	-1.8728377838551167
2.035289007705776	0.02022456622157892	-0.9003188940642682	3.170861376862539	-1.261302959502079	-1.5109886959821945
1.9035341682992868	0.09593967138108922	-0.07157839520422013	3.7652192794463932	-1.7215023413824038	-1.7992274861278796
1.9903389136831076	-0.00011862482586616485	-0.506107542936342	3.2837508226257044	-2.0150351929990826	-1.056145763872971
1.8534454425080789	0.008328106988480702	-0.46488780517700057	3.0546834643053424	-0.944057844685478	-1.662073778732998
1.9518832851998917	-0.5235933004071096	-0.08736083460655164	1.9821206476068762	-1.2254079721965438	-1.5967428882528758
2.1064097670458284	-0.43614750810045877	-0.4837007301035886	2.992041357222731	-0.9786679920054168	-2.176808005829778
2.083267837248604	-0.33125092249945526	-0.11399948702833218	3.646937629143206	-1.4232589498880186	-2.169426040042076
1.9616727350646688	-0.851804986259452	-0.1656961130825011	3.2804932811038885	-1.2069181727016338	-1.001684501392107
1.8912877516655433	-0.34596536526317523	-0.4835040989586231	2.856389675711372	-1.6560886006040303	-1.2577556184592642
1.9826157891821605	-0.43076858655075706	0.26618624572408456	2.691613931292745	-2.2111462166536078	-1.0093448511909535
2.1160730386361797	-0.4085294720888639	-0.18744937205650214	2.545176613683211	-2.079203451122456	-1.8708800678418556
2.1614298329844726	-0.7218037807252196	-0.005450527962441942	2.5038815621161383	-1.6466736855681579	-1.8346137068787776
1.930502473340253	-0.1871941152956084	0.18077778176519815	2.693799765218432	-2.241750284003217	-1.2558954808901732
1.9362309617245408	-0.28480413475161814	0.7967973256332392	2.605452730122332	-2.40566228301707	-1.2001164078344946
1.8351744553456528	-0.22059014181738681	0.29272090838707987	2.449642145005652	-2.731961782611699	-1.3181902758008484
2.0108248336277534	-0.48534796542939024	0.3201809421147595	3.318833635818544	-2.987542095063654	-0.702312996649806
2.2292200789312	-0.9053182976526155	0.11644838179703437	2.813104183576095	-1.8615552502096269	-0.6909306809293214
1.8955512560037517	-0.7474468384604216	0.35705543926671024	3.377298752571642	-3.0155338299302303	-0.8552649529734928
1.801976609541352	-0.8180113741624548	0.46571419629723637	3.6603082618928178	-1.926805129390059	-1.072589054499034
2.07272137384698	-0.8862192397539591	0.19489537758773304	2.8536072348324155	-2.0185215420064737	-0.6461376645610456
2.0124645729210284	-0.614518447484451	0.08220763110647189	3.541960034790036	-2.0415951122024194	-0.12733405626827934
1.9098580895045365	-0.37109041193331715	0.2911288276513174	3.251490939782879	-2.1898580396803493	-0.7046050153031157
2.0062883258860293	-0.4198091013225868	0.10944701340424845	2.354164539805069	-1.5960647978318119	-0.8928533275366177
2.000925293928785	-0.05249420381869371	0.23722901481500608	3.119679956158828	-1.7482983135523993	-1.2859978292010281
1.928912577901811	-0.11871423779662504	0.44236899442698113	2.903150318020207	-2.434401576346111	-1.4686053757957998
1.7997030249528225	-0.28771115669306313	0.2809830249692264	3.147568761767922	-1.232522564446047	-0.7854576210652058
1.8838658639567831	-0.694227850661703	0.06687893898484526	3.676515541935993	-2.1699649187142396	-0.21335166457857174
2.1257985625123945	-0.9126419457654107	0.1080706080458505	4.061630070956278	-1.9366479234031293	-0.844961652009788
2.0074008863289166	-0.637262839796573	0.41297609455034934	3.248480053596043	-2.3827721549099623	-1.023265285255782
1.9936957243264661	-0.534723688308824	0.44983175589475854	2.8064110254657013	-1.6415082187574324	-0.2490839798707873
2.1217858323085066	-0.9289420956664325	0.07031894039140352	2.760745548607195	-1.6734592378464224	-0.4958773760339066
2.0607012276822583	-0.5328853879907893	-0.006362719374101822	2.0151861146884977	-2.1841659936207547	0.21305318333249446
2.014475374379256	-0.3569321031168816	0.19967606268332033	2.3935523898679927	-2.5929296802696906	0.10089382168497135
1.9475360636091477	-0.5961842869558095	0.6173695784115716	3.2539777729193284	-1.8649963502239917	-0.07941662929986859
2.0696703949360784	-0.23299648849832455	-0.1076536033925396	2.910313028902339	-1.6963571761687497	-0.15288113163393172
1.9430370600881341	-0.45164328103565743	0.5005692740330291	2.869138281669276	-1.7702348871464886	-0.16443335196303072
2.081424053466695	-0.7363623198354106	0.4301821549528106	2.773648427600415	-2.105161669917421	-1.0386965053078456
2.168320680866163	-0.6410492135655035	-0.0295092509478867	2.0295827123133336	-2.4091467523005035	0.15603347664337794
2.018236891632207	-0.14167342489515777	-0.04030891571556461	3.035149162142472	-2.5702109719225543	-0.5871977658692682
2.0058379061735625	-0.4033003050122864	0.13853986609259827	2.6538376686383613	-2.2273064305180417	-0.1552306088221186
1.986760245874505	-0.7768771944825833	0.49698299607312774	2.849171606149196	-2.5059136510064888	-0.12161795389194507
1.987963091664513	-0.30317435649086133	0.012329824560167624	2.826706877303994	-2.1678464127014934	-0.6806576162672338
2.045033452915723	-0.45322765614459526	-0.08247644075149443	2.1710516543161393	-2.8054267086917277	-0.004598499053601213
1.994450318613849	-0.2638493772647566	0.10084501507868071	2.115394692783444	-1.9360479863485704	-1.0559596437369814
1.9399977285720258	-0.49012173121545755	0.5956785208991384	2.2178854404337645	-2.2191403518747657	0.3412021242734825
1.8495696288897878	-0.383413416172561	0.34480963637645623	3.128728965555995	-2.052246736943159	-1.1819401757604437
1.8856613461163745	-0.43763548033996635	0.7019731763652476	2.3029144809875177	-2.3292763112872743	-0.024322970947362257
1.936083482187938	-0.21116647104083142	0.952330368315943	2.440946896963908	-2.828852329924533	-0.3380035886397332
1.998452259679828	-0.3015374951725851	0.7328389062402758	2.0089600509501397	-2.7280119360098327	-0.42539723771420324
2.0333960735939867	-0.655326327539011	0.9787134715819868	2.348483474184123	-2.6006232170654604	-1.1686591410895881
1.9288184700871163	-0.6561793185292877	1.6141315648746546	1.9730495808078667	-2.4432864251932975	-1.4002491068876175
1.859159208593831	-0.418086382805733	0.9845064796945466	1.8094386209568742	-2.7736238545638483	-1.6371129149122945
1.9084491962025574	-0.7788319127095861	1.9244878119661637	2.1620266969277293	-3.0474643692083268	-1.420197502122739
1.9287238016799533	-0.8380698362772401	1.3481540951704212	2.1016128082175425	-2.3326136173946423	-1.5182105252277376
1.934100529916424	-0.5629997592820837	0.8271092201938361	1.4816899907249559	-4.120416728714628	-0.817721897729535
1.9404406218909158	-1.025988214739247	1.3561698179723618	1.6421861330841285	-3.910660058773929	-0.26654332576674655
1.8681138641856088	-0.8104977580724886	1.5656684746045408	2.106456793539826	-4.194109777612633	-0.869200058985963
1.9937001093567823	-0.6478401147255384	1.642045538147537	1.529941957942494	-4.633881720359233	-1.2665033608214156
1.9697905909593632	-0.7725888423064683	1.4116590250637413	1.1740730300677669	-3.946259166643568	-0.7643674499881209
1.8986934875860295	-0.6400751592211588	2.134052499822552	1.4396863108357147	-3.5836368839696906	-0.9944357514083978
1.9366777300848876	-0.8169694242068908	1.321816783529554	2.066605475586111	-3.832610898870531	-0.4560939980317164
1.872674933699269	-0.29579146047756755	1.111360596950839	2.572196086420092	-3.9697283586816177	-1.1541836522398914
2.046234685423575	-0.12150779897654579	1.2763987826642913	1.217375611550536	-3.5752670992303592	-0.9256620479978714
1.857335833949125	-0.5019875523227376	1.732411882566864	1.581532923560092	-3.632495940994582	-1.1373474956952818
2.207715631913479	-0.9034720250112406	1.4608201056446852	1.2353814292210112	-3.371880873974047	-1.130363047536645
2.039345741980903	0.7708706434771653	-1.9700354485819465	3.706048960553789	-0.5352167505334315	-1.4734199227953195
1.852329031672559	1.3001408351834194	-1.2487547272003148	4.017757107305647	0.05271992695075994	-1.1622265612053873
1.88736972034786	1.4684855497982139	-1.1254169238741762	3.746544697562185	-0.6118580378409066	-1.1478439202121993
2.082883485361546	0.7522280324251776	-1.6198783329508377	3.922087145226752	-1.3418110384544706	-2.222850130749347
2.013170811820631	1.0499721650987224	-1.626955925812665	3.9897153086122796	-0.9912638335218287	-1.7417114731996506
1.9228399513300771	1.0521554111992901	-1.711007530909475	3.641236219200952	-1.1713029605622016	-1.5780617120449176
1.9776879792474251	0.9968696874963764	-1.7495779758659429	3.8226687132559367	-0.5251706926706452	-2.526320462033004
2.0069463182291436	0.9688108495201788	-1.8091121506302321	3.075817342409556	-0.4045461603936616	-1.367140941420515
2.1125171393587006	0.5618351155003227	-1.8560614932212065	3.1216493023247023	-0.1496268112384387	-1.6466658583205542
2.046469635122656	0.7198988705387	-1.4257668289338263	2.722596269056118	0.30343930770106575	-1.8369552033343957
2.0923448004853427	0.8258902652274118	-1.6804945245752432	2.011037885746393	0.06608562955826969	-1.8282324983521623
2.033319484269506	1.2514240995403911	-1.3605593007966348	2.9586490620327823	0.3928149176284687	-1.5013678382604603
1.9865877403869194	1.3488293490366925	-1.70872773930609	2.533223751959505	-0.7051592131935323	-1.6979849398872395
2.1227237922189053	1.0899835195126308	-1.4736560649439088	1.8323557571922402	0.1613825782716279	-0.9240595898141182
2.017670243169972	1.0057120919076115	-1.7594429802995037	2.3909567631359874	0.5898033654786573	-1.046065657955139
2.0125690379936803	0.9163425839949634	-1.560873311050193	1.53058497215669	0.3830637655133538	-1.7977851244962426
2.1455184237872498	0.6671060096164085	-1.5872022339231626	2.458191546215812	-0.13399419620287606	-1.0187662883147715
2.01545329828993	0.5528496022003389	-1.7608481643750291	1.5171131557550068	0.2804459508426092	-1.4621410863409199
1.97482894283716	0.6688591073240434	-1.6975236237085287	2.241215986046323	1.101714275742538	-0.7171877347884865
1.8869006395832817	1.0626938792277603	-1.5765457675988652	2.274191210803283	0.4702498700234387	-0.5124095868094195
1.9185411717859824	0.7951819883949642	-1.7780009470848461	1.6795211094209792	-0.6378691688710503	-1.5721328558293477
2.040552238159243	1.731117473934429	-2.3959202040714693	2.31373449484848	-0.626364825941707	-2.077309238849036
1.9051283454304668	1.545407052454715	-1.9129330983907562	2.0421689719316	-0.10625261070759123	-1.948715407799781
1.9783065976710574	1.273213810147275	-1.91996935612833	2.0982495006579507	-0.06667140083394713	-1.4251302800474488
2.077067804231901	1.4405100642742377	-2.0505753375672784	0.9655708115691609	0.7839030322196968	-1.317489624834165
2.2475174723647444	1.1104701696109838	-2.049887324076205	0.8934796295385252	-0.19410505969272474	-2.7514737209901163
2.115772111637209	1.279007744545931	-1.8010034484331072	1.5642108512963215	0.15550407194146584	-1.826050465708261
1.9923868164299328	1.3503639754027326	-1.5791430781184645	1.333938294494836	-0.06836834365773026	-2.0338004971616783
2.041725338688377	0.8639315689371447	-1.81635554976245	0.9287135815296411	0.42700459503407406	-1.9372277108487332
2.1051103650952285	0.5984791448308684	-1.9945752932335643	0.3918515103318972	0.1975825867125447	-1.6894388996318241
1.9789310475171278	0.9428453029738598	-2.1333889520362153	0.8038589764041246	-0.9217465231097143	-1.7987314588940635
2.1305997774983085	1.131505239028194	-1.6737331990790774	0.6611010635832079	-0.38899824002660505	-1.8564635195605068
2.065872906788158	0.761540409214587	-1.9744166630215605	1.2436774053072077	-0.3079806749162193	-1.133875924071238
2.216477566322563	0.17884696536633876	-1.941046949546965	0.5445414154415629	-0.9305851663178171	-1.5923726775390827
2.0962990773940486	0.596706268069761	-1.974212743812108	0.2871154466456002	-0.27991346620847474	-1.8461530593043234
1.9139833906509471	0.501523808580853	-1.4711121695861327	0.8975559677983935	-0.24176300344465843	-1.2255064361661578
2.0909345146223575	0.8126076991554692	-1.840772713391	0.32514964147170133	-0.9754601431241967	-1.6885652424459305
2.1240356045765756	0.6897277309000893	-1.7724435893288581	0.49802612353431075	0.16837248272928002	-1.691720497891433
2.1755162897369047	0.677357427357639	-1.6523459608813802	1.4093228947783656	-1.6511277420885537	-2.1859050827646103
2.0432984114628083	0.42975936798500214	-1.6103636563363082	0.8913405575136988	-0.9573514588002572	-1.1780206321885527
2.1430428431382995	0.5618544930470248	-2.2451744508731717	1.2550672005251835	-0.31495980644612237	-2.143086596967553
2.172503110505153	0.718984774091481	-1.8335833220281041	0.3152315518923201	-0.6974892592313034	-2.1163277040781643
2.2491488411185476	0.9186917175718119	-2.0195544161345227	0.3921688689470555	-0.17562076551902864	-2.2116996314724755
2.209976495686681	0.7522806854609461	-2.4051667218892847	0.7554131047174728	-0.23734278203700826	-1.6823118091260965
2.299091456257708	1.0294466056547926	-2.2770353323136954	0.24495462797192388	-0.3268742600906733	-2.7352443826353787
2.173295201300333	1.223697495640485	-2.3397609363355425	0.4400340839090896	-0.11100540671274692	-2.3356129635205014
2.0590004319521036	1.2046054621766111	-2.4134889560425044	0.4413746028400413	-0.7888058411862378	-2.1745813803455887
2.37308110296854	1.323425080171988	-2.3839859909382786	0.18338780040037805	-0.23394978239195208	-2.4950358817224148
2.27711941113184	0.807690335345884	-2.0279410589426465	0.9455187413515851	-0.40634812746160376	-3.330888797185649
2.121758727642938	0.8912188467592417	-2.1310048986973573	0.34494779644240736	-0.42216626238791305	-1.486934542448584
2.307291059270955	0.8220624136946685	-2.259871394897325	0.20657334238469216	-0.38277214455402353	-3.4155095747674054
2.2034050387769994	0.8345566111785265	-2.1896491559765465	0.5670675045183464	-0.0016986937063268592	-2.39881538014171
2.0894786966892753	1.4506574830712076	-2.6368947224576678	0.2567122620050068	-0.5669805052596745	-1.9489993139040276
2.1905177775616016	0.31979427276444256	-1.9791207232284012	0.9733407080147791	-0.7008752889472144	-1.7112960300531863
2.27238635198949	0.3305238454388101	-1.9197129253327745	1.1974535432575115	-0.4717145781691911	-3.3588191322925414
2.143586492259657	0.6354034532107689	-1.7934413830515143	1.1831827684515512	-0.7308115007089926	-2.1592134174371584
2.23588609784353	0.05327838606597507	-1.7733977080269445	1.4951169532244895	0.41964513374702617	-2.9715968076557746
2.210243750550684	0.06843216511622047	-1.7377301578670004	1.5993817601701208	0.1805293427872332	-2.8856376686217953
2.085286156666079	0.4464163835825996	-1.5555227477224496	1.2600611547520217	0.5452534893700988	-2.9677658206708686
2.2604401577503705	0.33094113409580056	-1.5072139234974231	1.4363195382345562	-0.03527391939527364	-3.1773543649097364
2.1042223503126527	0.6115311678124369	-1.6877955642441107	1.523146867069558	-0.2047140340702728	-2.313073499907972
2.219047142134129	-0.06956649943371288	-1.490274435978757	1.31563869773612	0.9369320505390717	-2.605661364156279
2.4427930456761473	-0.4036189995795971	-1.6448239127944069	2.0037151472047716	0.6461169807509293	-3.6011921765808657
2.3268051182225764	0.2985749844205752	-1.7283563437067953	0.9856651331172668	0.7310157171098628	-3.037815908722111
2.1743317452823296	0.01649954834307371	-1.3566681704245598	0.8189050505643964	0.6635965608832385	-2.6196929931668635
2.2468589966227457	0.29570970918171485	-1.7319270377047618	-0.2846938445087991	1.2990742648188809	-2.139813267673076
2.270675149443048	0.12060315827125959	-1.9523065512694204	0.8104644857231349	-0.05575238293991458	-2.9670399456911665
2.193105927165252	0.30528618964270304	-1.7236335954504	0.44335306888486536	-0.1615777451183571	-2.062117402197697
2.3101151313552393	-0.13357723432120855	-1.5830091653569442	0.8918995189062062	0.2387808105359773	-1.8619438261031978
2.2078667142609714	0.10815559645689876	-1.9817969988762436	0.5930723929813043	0.8208018273692406	-2.064030187952165
2.079216106191145	0.2920426833833153	-2.2894544333284386	-0.1257238319977131	0.7223828914003956	-2.0724190425534745
2.325414963038732	-0.43071024132818225	-1.9244007646737875	0.24504951775475056	0.5785266677682472	-2.1331389396483176
2.3292150827683495	0.2055004891420087	-1.9499186880790953	0.023371441076438806	0.001600632848150818	-2.113877790573603
2.2521794216711384	-0.04257283513778384	-1.4602494784878164	0.9828137804152355	-0.39013768564199375	-1.795582878774249
2.0867258275440825	0.26552572323737766	-2.0038689216081034	0.45730661409322404	0.5874275577183573	-2.8083186712859023
2.166151338445261	0.20322729205492052	-1.6329373497380266	0.14286577577999404	0.40026295322001854	-2.3361334842311994
2.3073363205093855	0.10643880269071945	-1.6849837741986058	-0.15287809687033782	0.30601927466898515	-1.737179292237859
2.125921400532198	0.08793635774397332	-1.7716113627946979	0.6640014259401629	0.49806536707262344	-1.8988752290735453
2.3773433012449745	0.015019463299778768	-2.3382425756512824	0.47348186915381507	1.074356887835218	-2.651501553895237
2.208692183845793	0.25695598494420957	-2.5534861058722758	0.4331842360104155	1.4742508131276513	-2.615445467292436
2.1414654875638788	0.2579108664196716	-2.258192621669314	0.3786305987126052	1.3764047864181204	-2.020205617904849
2.2354289873321274	0.2542626348475431	-2.2925547774807993	0.40849567534322906	0.8315252168703203	-2.0049382165877363
2.358833756879639	-0.04186087253284168	-2.1946784545772706	0.14792009043791643	1.6270453330625945	-2.1518416859555294
2.49176316529561	0.3646542146036326	-2.2613582421421974	-0.21977066629815833	0.6212422180967879	-3.1836912031828923
2.3160822663870837	-0.09963230109508375	-2.7555877772624684	0.12651997661407266	1.817603651216336	-2.529750943381504
2.25983572705783	0.3725119611702906	-2.504459092502891	0.21527222563051698	1.3617696740976843	-2.323912267262401
2.2191232549536135	0.5273528326055225	-2.2040702455417445	0.2297387262627525	1.4146052868999253	-2.471248676585842
2.5270167034390583	0.03292721330458008	-2.0821886807103875	-0.9143510401907162	1.9041586336102343	-4.17694663198932
2.4614405898511458	0.6175040370719133	-2.6018158202173414	0.08884007874665176	1.8434356448101197	-3.206330997177467
2.3747416504197534	0.20535955007483855	-2.087305104865356	-0.4466842174084422	1.5682008810434844	-2.430736605477778
2.2634816376913003	-0.04420850180971819	-2.487894021835001	0.6761448287525967	1.427714989450097	-2.879692720323666
2.1585351649357056	0.6355983023474325	-1.927110705948373	0.17087592880800864	1.5702959072803433	-1.9708331018938197
2.289354290278359	0.21744607239975	-2.4847632367378654	0.19810470427782642	1.1033752672309443	-2.6903252759590597
2.2335239591963343	0.5020732304709742	-2.528762553376792	0.08146774719467512	1.1429362292143226	-2.3536443823459723
2.370691593372147	0.03439610018184927	-1.962141230193747	0.4474302854780572	1.2220533789275365	-2.1447755710513032
2.2207025902299837	0.11861615242553347	-2.593545589395391	-0.5661953390204602	1.4895296746790516	-2.348148334977188
2.2569553271386145	0.312129816762993	-2.13617153721823	0.06568372078824453	1.1695931692399575	-2.6572088550028354
2.3944000817654443	0.26946809037223407	-1.9821768277307705	-0.056527940220790024	0.8383214669391154	-2.1766187786138533
2.550069809510218	-0.3690541551267182	-2.2327130578566337	-0.11030294230934395	0.85641953832048	-2.936339979071401
2.280166870078431	-0.2131127758125163	-2.1050003913424424	-0.06825818906159066	0.7171936828625547	-2.5867290351370587
2.5876585124688174	0.21611689381961866	-1.7171731181136773	-0.49117732117938395	1.631351731638405	-2.8686332972225728
2.4098885986806966	0.1097926506846586	-1.940780338597094	0.15958204734229836	0.8089899431841397	-2.266281293118332
2.4211109528934003	-0.2533526059036725	-1.8759002449797977	0.28755646397929935	0.6263374135024335	-2.386790464918719
2.4582062686932966	-0.35596368970804076	-1.9932848611017095	-0.12434497723417465	0.8652783888776803	-2.6681569810305334
2.333548228850425	-0.008198877210126215	-2.15144653300254	0.1594254133380322	1.095009819643595	-2.237401123125499
2.273694264832067	-0.36450403359943095	-1.989459054039905	0.27480524514109306	1.5578210427821582	-2.674873593032186
2.44381608933856	-0.4551342329738989	-1.8555931698632964	0.4941516739109141	0.8636113294308713	-3.0686272012491513
2.1327115568550985	-0.682780330049021	-0.5496642292806022	3.295903091146467	1.324442699765808	0.6502463117845345
2.0567341257417926	-0.7522377612976514	-0.41791888750362866	3.012906706419488	2.1558429031496287	1.7506291697577994
2.1010135045011227	-0.7673547112812336	-0.9010900720132244	2.843061889410238	2.067365227434718	1.5775558607081783
2.084182404165238	-1.0143853808173326	-0.6147064403951549	2.11941644448435	1.7096147750111417	1.3807089616033679
2.10390326408506	-0.984946233530052	-0.5432894227582421	2.7845619665144055	0.7339859666348489	1.5183430206788404
2.17360656724486	-0.28245765684289426	-0.4063594317586937	3.0028793742453326	0.9881238482615121	0.19874094058596947
2.203617313266812	-0.5423754344652609	-0.6454603189138246	3.232998359009726	0.6403988488373846	-0.5635741117083484
2.2489385401004065	-0.5012915471918094	-0.9647008408465976	2.2093707065197776	0.23044494406873126	0.4440191536148619
2.3139357920886745	-1.0874805675884938	-0.941127748009449	2.566572223930498	1.2508831440807768	-0.7643744037872626
2.3503898796630303	-0.44496607335494387	-0.79831360355381	1.997789572908672	1.1085205200799235	0.736706464008216
2.238445927080837	-0.3981809409428521	-1.03767095883196	1.714666248629591	0.9962820385559032	0.2845125782330228
2.304620130701247	-0.42650282411560314	-0.4610964202627241	2.14549079041395	0.812216714494747	0.0823863058198202
2.259427536966173	-0.8731304990911501	-0.7122669732733654	1.6302035736910314	1.0139695792734107	0.5724306379753729
2.417279314229271	-1.4173215800276584	-1.6229518819614637	1.1182816151753492	1.8598612414671536	0.4491223323861142
2.3740606330963767	-1.1209251250635084	-1.5357343616994539	1.564159145894524	1.9687644433529283	0.3572730534293369
2.3836878276571856	-0.9612408853633727	-1.2405304029320559	1.9214544514604157	0.7137395019234647	0.2284610632063988
2.3102985883892764	-0.3176838203057991	-1.3764066381144018	1.6422046453941719	0.4807420354491486	0.48176698804558227
2.3655159329120865	-0.1666880748229132	-1.2507874990619885	2.9014484105704295	1.1238429529068152	0.22430857146604644
2.2458857123709826	-0.07777002913407735	-1.137248083656002	1.6651023230723607	0.7770073677473471	0.8022185911721367
2.3175879884315034	-0.7294106003342781	-0.6677022303502443	1.4683979561370388	0.8224697577425943	0.20168595755129715
2.2579301181127454	-0.7876295370105616	-0.8883452465196778	1.7722853470560902	0.6458730019588689	0.004467645056732361
2.3479330334891353	-0.7177142033036039	-0.8881707753873739	1.5235778697493096	0.4059667669549782	0.19552797696781
2.4035332140228953	-0.7608861616749293	-1.0466303451356211	1.5727031334173491	0.5765338503195079	0.45774415790054146
2.2780382157196306	-0.28371455830193737	-1.3921447908815021	1.6993635183554874	1.214029701424809	0.6559726787827955
2.334067469670789	-0.9497617918516094	-1.0738548910789074	1.2705565482376195	0.6929521380372052	0.40336081961583725
2.5873416463261676	-0.6639511745879633	-1.654611273933063	1.2922272133737973	0.5026343316105517	0.02271018367052957
2.475787553065335	-0.17278181619873295	-1.4243554500246995	1.1089259851729865	0.6159866048261095	-0.061079254426648744
2.4135805441926097	-0.44074397043877506	-1.6361593250120163	0.8978560285145449	0.39240221829491706	-0.23066410191447684
2.3685507955284355	-0.10814805071025768	-1.3969949035873293	1.3666958957640756	-0.539579910167695	0.5317512218628796
2.386876612687097	-0.5202434863173541	-1.423673829697338	1.3320720431680928	0.7281496089654055	0.3411910894019019
2.4150539528087034	-0.6711022344423523	-1.339905742213178	1.688458809832021	0.9078727910594943	0.7324405572735913
2.3420708218562774	-0.3484550073559769	-1.405128322443876	1.4631930831538695	0.5776689353548274	0.7762030021038313
2.3249981772604076	-0.36827079115728767	-1.533424546604484	1.276083448087674	0.37784394847950664	-0.09210107530264144
2.2889767384409794	-0.18312128870160757	-1.4198313707392312	1.3748607458384765	0.04870563769901337	0.12625563211172675
2.292724388318724	-0.28062326433921625	-1.4032491958426632	1.2781794215321258	0.007222145409772729	0.6241877193871547
2.2356952347946573	-0.3040429098143473	-1.6671639239476468	1.0459896623091167	-0.06452350370428422	0.5101554287472303
2.095802679058173	0.11435837049794795	-1.8726334506095768	1.0752301134842788	0.2895758378818689	0.2810907722050364
2.1681818520125375	0.18175990056220753	-1.8829590725962704	0.767117928215991	-0.4788046779667544	0.5070855805137727
2.321372626406548	-0.13272914367331595	-1.9554901186037041	1.2022924785753868	-0.23679173484377497	-0.19203400966841
2.189540815066844	0.049013523777883206	-1.8705159489085896	1.1671316249044281	-0.5005997995634669	0.4952798810798351
2.33700230248668	0.06737731212928888	-1.9631654996389587	1.4279771127866339	-0.12312388572775967	-0.23846178112620264
2.3670397833067116	-0.493146208415313	-1.7985050270246181	0.6595928493689704	-0.1923107875839692	0.38314751841202344
2.3445102157854474	0.010059125882000503	-1.64854772450267	0.7974357567183631	-0.7179099803663304	0.14964745897728404
2.4002819091633745	-0.36092256121275346	-1.592848365521256	1.0695182067581084	-0.648112901183428	-0.02790353911267629
2.221046454460061	0.1541867158689718	-1.9961080485270177	1.3260185322912696	-0.3252221574586537	-0.5674353562589796
2.2168799074510352	0.06403166550428718	-1.461199394585718	1.1687424804062503	-0.22504870338851624	-0.3250913788417241
2.090243279072636	0.5399210257356224	-1.6483237620979494	1.1009437316575144	-0.7885476887494951	0.03779167852080367
2.213276564492429	-0.055375869642296405	-1.8558750018412327	0.8817800401669199	0.24849528240206697	0.060490025844686546
2.2139120539923867	0.3448995001337957	-1.729311094988657	0.5940190191484868	-0.2179457572070403	-0.07307437531397831
2.0711688552360084	0.5478293766345994	-1.9088350320136356	1.1565930541250722	0.12746331568388608	-0.01828719742782159
2.200000885996862	0.33694908478492014	-2.430802607349748	1.3164302750797048	-0.12362289997382353	-0.6376116211616227
2.334656632158996	0.4534804670349758	-2.0483806686623725	1.0042289309083525	0.5710055404829578	-0.6878810160251984
2.2280395034430645	1.1331868005798518	-1.5935189722606973	1.5400019186284097	-0.6349421454038854	-0.32621158870322153
2.284339097381703	1.1563235500762177	-1.645437659735014	1.6532784498960882	-0.7327991029147622	-0.8862631565254132
2.206878888785459	1.1183423042181948	-1.8145524888283555	0.9136045943706197	-0.7839199010214588	-0.25465632947201466
2.215775620222189	0.8479134363647896	-1.683632719298549	0.9911305908989687	-0.9443872861630993	-0.6023038949331047
2.24429351345141	0.981270692940531	-1.8576167730888906	0.8652130892073178	-0.9543790863631889	-1.1233181621046655
2.159816751030034	0.20349853175885324	-1.6873295804787802	1.2770556249244533	-0.18554944055818512	0.42683717130013776
2.0748253793678417	0.6528566516969022	-1.927427333938446	1.7871372433525394	-0.4842773575828876	-0.04983755813071711
2.0850194665887756	0.16089058326889377	-1.8287839370108552	1.7654668764452315	-0.9732694419355898	-0.1017104276416596
2.261504925901318	-0.23234873880408025	-2.0046759275627415	0.9139277070737195	-1.0050955685413292	-1.0817502509312533
2.1860710032958366	0.5266211062452738	-1.524358483184702	1.3009735381467604	-0.23934231872889733	0.04693755788479992
2.1902319751771167	0.1671675175656896	-1.3430486860853543	1.0900407770994047	-0.6502724248556558	-0.4795640590732675
2.3482183966448122	-0.05027613698424144	-1.7818759489556402	1.2415720496802019	-0.061873576179532486	-0.3076728173672014
2.391357595542718	0.3484998978914958	-1.633139667809784	1.030185945162303	-0.6466981228623375	-0.7374099805924785
2.1529851973769087	0.25468459301104746	-1.2679457987543963	1.0836196626967611	-0.5939026745713806	0.040549089400210736
2.098363531433211	-0.7229933478893149	-1.580267133592006	1.3512395117918992	-0.16287000014159447	0.27718508161633304
2.1189082411220888	-0.7427086185583506	-1.4269870373154245	1.6881311568966582	-1.142548579481214	0.32303023594121605
2.051057225996386	-0.26102085846562195	-1.5997957870266197	1.3289222575917425	-0.040134926498217816	0.07205918058285032
2.3243977471185064	-0.135698349110021	-1.7077336966685779	1.1467430769541092	-0.7273892467964873	-0.37850304128721146
2.1378039135368616	0.05172543829236559	-1.9928419864833478	1.3463300787158474	-0.47830413788759873	0.033762540511304895
2.257783208524309	-0.1507229337090802	-1.3495322620088395	0.7194900171464049	-0.07137645843980422	0.05345218047076061
2.2546038639388732	-0.012120434761652421	-1.940547189806803	0.9510886329920761	0.010666224282267156	-0.07296906567853267
2.2047122701859068	-0.013596242521058649	-1.8120981440206694	1.7536192956554615	0.2418493339243757	-0.7400198909293328
2.3050814363916396	-0.5153643017613627	-2.1787128208818705	1.2948979984178406	0.5294978265206381	-1.5311078902235569
2.2058185990421113	-0.4618774760182487	-1.694189339205964	2.1879234141389974	0.17312324620194486	-1.028172398984887
2.0722292274550345	-0.13895181432684794	-1.3410998612634089	1.5970591005917152	1.814578723078994	-0.045350307768152964
2.2298184488497648	-0.750532714451769	-1.3121793995680702	1.9060110715809593	0.7193679216276238	-0.7155404733052904
1.9579722361761926	-0.2844143141824707	-1.3034691932122984	1.721192649076556	0.2980438781199711	0.09341327599692062
2.2513951149258093	-0.9154112057297246	-1.491005818802201	1.5228763135153853	0.8381608566717207	-1.0222282776989913
2.1373933820708473	-0.5894399394526457	-0.7460268942312234	1.7591718369165306	0.09124903453219968	0.05404787495115948
[truncated: 17,978 more rows]
