# Supplementary material for: Symmetry-adapted Markov state models of closing, opening, and desensitizing in α 7 nicotinic acetylcholine receptors
Source: Nat Commun. 2024 Oct 18;15:9022. doi: 10.1038/s41467-024-53170-z (PMC11489734; doi:10.1038/s41467-024-53170-z)
Supplement: Supplementary file 6 — Source Data [file 41467_2024_53170_MOESM6_ESM.zip › raw_data/fig_6D.csv]

MFPT_O_F
0.16019261010662386	0.16085513356376385	0.18132619882395462	0.18302317810400404	0.173494940485975	0.16736865072728682	0.19497021213585972	0.21016111145606142	0.209354106896546	0.1697795400562501	0.19091754809169723	0.17744177544798395	0.17412629295454843	0.18325398834772852	0.1789734670578291	0.1638482740081186	0.17036969272731559	0.16011752115410477	0.16535314960815517	0.15231648675967469	0.16486267373604147	0.16021016789409953	0.15586624950531852	0.15144461676226512	0.15644303327478426	0.16523280874911508	0.17670552918529686	0.155037908904527	0.16464987638787923	0.16471678302911652	0.1764026090413428	0.17051280594867047	0.15583696804699063	0.16751344298280896	0.15910850266627763	0.16746210574424142	0.1765717004727438	0.18795692333055375	0.20579035275296784	0.1863516854691873	0.17805353151547978	0.19087007255084465	0.17322223253889824	0.17863490413562108	0.1703244853559669	0.1769355288210273	0.16546889511367022	0.18213080096014908	0.18357877001815368	0.17028240510298978
MFPT_O_D
0.044556888163747393	0.045975957832472616	0.04818510208871639	0.04599639231957245	0.04788071645925224	0.05041452677350245	0.05149827242678898	0.04666215255008879	0.04808670378867603	0.04627965897438314	0.0445209111971517	0.046083241026361445	0.0510575759124177	0.04409477106749627	0.04884573297731827	0.05074815850052107	0.05063859374608509	0.05588751796763156	0.04977605183395986	0.050337781466719425	0.04982197117060702	0.04893509798435867	0.043498399879556934	0.04730548876870387	0.044526856262932776	0.04499821520325543	0.038354710010547244	0.046673909740995397	0.04117814962823799	0.04025762967727137	0.0430239859364131	0.047373139870907854	0.044665485958453724	0.04196899394365249	0.041592610722916784	0.05177985188512242	0.050145538627431034	0.04436089023613117	0.046635943794221604	0.048429803605644736	0.0441604145134897	0.04090701941007104	0.053845779527730384	0.04943233356411819	0.04836860884644659	0.05126457201234325	0.04864716917399179	0.04605027602419652	0.0515071591212311	0.05208651774039301
[truncated: 50 more columns]
