# Supplementary material for: Symmetry-adapted Markov state models of closing, opening, and desensitizing in α 7 nicotinic acetylcholine receptors
Source: Nat Commun. 2024 Oct 18;15:9022. doi: 10.1038/s41467-024-53170-z (PMC11489734; doi:10.1038/s41467-024-53170-z)
Supplement: Supplementary file 6 — Source Data [file 41467_2024_53170_MOESM6_ESM.zip › raw_data/fig_s4B.csv]

lagtimes
1	56	111	167	222	278	333	389	444	500
#process: 0
its
1391.702655595812	1462.2587979316643	1400.4401263299603	1292.5809059492017	1184.4369605149923	1355.8472226996862	1367.1966185108797	1391.1883753958127	1440.7876264658344	1404.7574405558935	1389.5946133424764	1270.8998398804101	1265.868103876245	1238.902756035038	1300.3563593723063	1319.4769851250112	1293.9120224275803	1336.3978230798803	1312.0113709953605	1233.5178938408667	1193.2915697613932	1213.603962142019	1156.0316174807542	1153.1267242570975	1111.5373081624714	1169.579400314573	1195.9968373258826	1215.9860286336893	1281.3205280873528	1218.1448023210492	1228.340327379547	1290.461122868107	1383.3657886168148	1299.0017517130466	1267.1604960133084	1201.1577725884654	1216.6746658509146	1227.652770671006	1216.8508375057627	1148.2679233120705	1261.2218527193918	1292.8402401168762	1195.9969744309453	1299.1288647993556	1245.46732790506	1274.5403057604683	1210.7304607404694	1161.036622388855	1151.1808148306307	1134.3308926719085
40148.865630912245	40119.836738605496	39693.88824566617	40748.039987163116	42096.264983871384	40474.077714338186	37504.9185241547	41453.07070606496	40304.13538668955	42732.26302526716	40874.44207164882	41430.232425255504	42665.46815681914	40660.343533903164	41528.156807423824	42689.88684828319	42784.85391181586	39716.08593843505	38234.429176464015	38094.9374970637	38240.476344661394	37953.49582314903	38566.71058623568	37914.81923258778	39924.86172990116	38059.89454052583	38181.77548962871	37685.51524748487	41034.46676757973	40073.17947810964	40520.17022503893	40356.49668764215	42355.85080167105	43387.20287788646	41382.20679571276	39556.365846212684	40542.56548267964	39519.17917705743	36632.43546329287	40000.00930819503	41890.283919582536	40781.46668987559	40037.36328008337	38411.60286469005	41164.67022893749	39606.02489325992	39509.94949681634	37848.54698177194	39959.34004759459	37202.47075504607
55138.681162166984	54835.96815605703	54767.24803225035	56072.4779156672	58787.93157838764	56294.802678942164	52904.90298848447	56267.97281434093	58089.42757514628	57793.74348992686	56849.35922953314	59818.915888690615	58743.82284589311	57092.43478149809	59301.65480848849	61446.22692723291	59601.573794909804	60984.794971649666	58923.80033985867	58705.5052058724	53193.938155620446	52477.21127661119	54827.16817207339	55957.806849962115	57793.95661249186	56537.21020099801	59841.88925637602	60000.61335823349	53875.51757154261	52640.37006517225	56119.014515484254	57378.55472630335	61241.17598835228	59602.23354403975	60085.81947056154	58835.384261766085	56717.27690369344	57018.0860655719	60943.41734363666	57174.64568982098	55438.24801362152	56440.58552951424	55662.370489254456	58160.4042869856	54522.1623237335	57338.4302362856	52786.65620398591	53049.882018765726	55069.47425348903	55707.047694351284
70719.74617978562	68663.2894599313	65129.12082800736	67465.72693168567	75343.46380175887	67936.02128719074	73921.44152069376	74616.23474120586	67869.02272422597	69756.15400736051	67009.28430914394	67129.92329695931	69946.60765990595	72257.27916461277	67336.15749340605	69466.28557688999	69927.6422354008	71242.93671763918	68046.00905541891	70565.66965030872	67949.48868319267	69453.49270877268	73174.02881044518	64988.482859668075	70382.15743292021	67127.60798989583	66196.47652121415	69713.37734363618	64612.38563998997	67254.21872663974	69784.78843486842	69245.62922660679	69252.00399307617	70556.10110300596	70688.6506214489	69532.68290751505	72682.05213845368	76171.46432858633	77259.16683322044	74908.86790566346	71762.4752711909	73253.70571456928	71161.03785136197	72697.83609916519	72031.25716642027	71805.95297194994	75963.51197417075	73937.99206270964	72347.58621666521	71557.2636418192
83861.85929638185	83529.99439988409	79884.15559039431	75810.53675802315	77394.03824501684	77655.82805811484	87022.40713708333	91153.9170161784	85841.29224063293	83681.99139370376	89555.5994399227	86207.1590391368	91565.18790516873	81307.07096197577	87696.4185170905	90151.04812066286	88129.20585381323	88506.46417364643	83879.9448748596	84337.7238451457	89065.24117268425	87508.15684806863	88876.0097372968	81683.35558481952	89760.39834998889	89161.32329831648	85579.22487992377	86972.63139939128	82862.6944000656	81748.13344323874	82615.52700449547	85094.47670904062	84586.37778890754	83330.55449159816	76911.50331042836	81146.99496517447	75896.08941563434	84605.49141912948	78638.88327159897	90876.08203394136	80745.39529496724	89510.03983300192	84189.21248478518	81463.53077303818	89342.48045796402	84445.47147302706	82623.42704401039	83392.26111132302	83749.02919233387	89439.84991230104
90565.05245982575	92460.12571988816	92745.4184921508	95777.60535437366	83979.83241761231	88413.54595737325	88507.66052620517	90479.53083060807	86974.32825962603	100550.648049456	94842.68679286567	104469.39131622855	92305.5805299149	98916.23103063085	98474.51890101303	96357.85515305687	90759.80217251848	87196.36102051678	92196.57361859226	99028.2941645357	105212.9570972866	89395.64264422213	94553.49923652447	89816.91544258033	87815.19093449533	89149.08505476086	79892.62462579063	94798.19256918984	89340.48939850686	90716.15298359336	92765.42918207854	97894.43850410945	103607.38211633444	87294.83983452832	98731.77229537338	91503.69319399315	101700.39403160282	95990.2169936589	100141.01727141083	97062.67192831462	92950.95391540522	92973.96638910145	94375.04255486811	93687.26405548895	91549.92428873951	86245.32855655983	86873.47732800934	91828.00404712444	93999.24566027074	97820.84855270144
87999.24721020345	97854.10611837558	90240.54003300804	88983.416632351	95400.40800204268	93225.03560584548	87482.27266348616	89071.8584627333	94667.79363478704	103269.40825301895	96739.48542093339	95379.25788100342	110558.68231989753	112690.24977439207	95723.48405191976	95919.38669957047	96581.7293893545	96306.62276254772	95177.85727290154	94341.1804067742	102132.77060933955	94607.89540034051	89728.75907573313	101129.81400569608	87738.051297872	84805.74154249803	90574.52887124495	105668.86429478588	109736.58551465848	92253.50837330589	105265.44314291453	96931.52952765505	110694.96820535437	94669.08903508524	100362.42588628814	90798.18805691638	85912.91138365174	90037.15016615565	110546.57020737384	92727.66357871566	91202.6978164968	97217.02182254946	86689.71825934885	99624.38782045581	99759.38406642215	100065.74386205574	102118.50547274697	88245.73493650531	99010.68690652327	92503.64430305175
100830.59055381098	111461.08939411865	106389.02696877916	110448.51318738912	101361.87367613784	100982.05637169951	102093.76411259375	104619.22511161881	98341.36826559607	102650.66174573715	98505.82965383136	112313.40197992472	108601.38961803836	112406.72841033059	111139.2943643001	95578.97999799674	101002.96902518853	105449.69786509978	110051.15405255932	109473.95973794152	102736.38740780698	116626.77162589073	111217.10520777467	111238.37158932976	97217.36533966963	113176.65734110844	96837.47666095586	109059.89851214051	112686.00729185672	117120.93223591773	106968.39195318	101679.40120242124	97286.47894167558	101130.39768540661	103086.3306425001	100576.5524152765	104435.62185183422	104145.74825951042	114310.92917328859	100806.44506485782	105425.11429939001	103845.48575718606	106420.42351635727	120372.34208078803	107494.88708083119	102217.23678829949	91721.46923836661	102797.44926965276	103323.77811736547	96139.16805682398
100241.3884189907	99321.44321721091	105217.76061055154	95317.73151202088	102323.22432072849	97408.0396583755	124917.61585242268	110976.23736062415	96413.82047957634	103068.03324821005	111144.24156274472	102875.89455627718	106004.84951533041	109713.21954269592	101890.87505404657	108412.1398515745	102001.06560407577	105796.2534344007	104163.14102692268	116139.69450838178	115819.44203393647	110578.56246573692	98422.92147395478	122982.2363385949	113701.01848526963	115899.82751501266	107845.93571595893	103727.6554426345	107360.73559103798	127111.38450831822	102475.82818210422	95807.52786988644	105666.01830203684	117373.90193384675	92916.40278707961	109190.35956301744	119505.51363549146	104426.55430301215	105314.85608993346	110842.76444049363	110895.69087115467	124071.85223996038	106734.34264190275	103577.78291377667	100803.03884833185	114188.28600928823	127680.83735486062	104231.68574064612	105394.43066060501	107088.08236543964
118503.77706207114	114562.4540848585	137178.25320357655	127000.06415655458	114312.28028180088	117093.79111893484	127603.03142743108	120408.73100392746	105167.77655224391	113003.08352803468	123136.58138256124	143257.87146615158	128282.47874296835	128513.11369647585	116215.8706704389	126740.06826301124	119562.42616107808	125389.48329124166	121302.43331990237	121029.73774121421	114300.87554504187	115948.46904815802	142692.32050186212	105022.05949257992	120612.59417475197	158099.07198832728	121606.59044263823	123929.7738184291	125633.15380923016	127029.91992824107	131230.2960237752	138341.49592252722	140968.208661534	116479.52320640977	159259.6350551799	161481.13332603982	139969.49414004164	119062.61369222772	121452.33772743112	132982.24800170353	108358.82745845786	110965.20530982992	122305.28082319054	146213.89152911413	110092.72490241966	152165.43478760956	129145.6366280545	128612.4243415557	120183.2340041198	126228.43641454083
#process: 1
its
310.94011271730426	333.8024801739589	362.5552293029125	335.0236297150869	332.54824761537054	355.41023705698825	337.3085910573674	337.45752661304175	334.20239227231474	316.7374372378532	329.2897603286057	308.14862833342914	346.0435264475117	338.3232884479897	376.87235361759906	377.41075816407476	351.50465203017734	356.0235064480674	365.85048854355574	341.2954997176394	348.3840466894278	354.14090480576596	334.52243153523904	342.29596623003766	330.4128722683725	343.44260909295235	343.3393821005752	346.4671063208519	378.5761931968168	335.13472900005746	336.20527638443247	364.3292277071527	405.09793085227307	394.36227920400745	366.10524123115454	341.0146235845714	344.9476254610444	338.94806461478726	344.69206860010627	349.7734154000119	352.3973731761275	352.9693065640978	368.63678862052524	365.50703976722343	361.41773692896675	369.37058563460226	353.2069156531274	364.0384177337856	376.0301412801932	352.04056816208663
14355.958115829786	13721.76329188594	13596.223433414714	14842.614872991988	14714.328864827268	14584.372707499977	14059.592575969322	14435.562300143178	13957.557046901786	14125.935100941404	13501.459604652118	14251.270812016528	13938.692681528699	14157.151649832998	14360.082568192443	14536.917434281571	14230.071320464373	14830.918561295408	14157.856633242434	14245.220871756548	14250.405949402098	14350.557051005362	14789.880785303334	14892.53870586628	13869.086989062334	13531.595470183185	13317.087769795213	14166.519589015079	13241.072706727624	13865.31297723319	13653.109770949546	13369.447145559783	14034.339020187741	14356.611419865045	14043.83780589049	13060.903166332011	14178.837611530276	13198.734977620772	13056.908052493238	12463.239220379814	12742.3265813757	13548.063125864193	14082.162558672588	13631.17024591691	13981.888141315707	13828.11126973492	14014.286812939907	13522.022109377722	13850.212361908449	13781.079568648536
24710.41987866169	24374.648161466364	23851.697369723013	24516.410736993992	24404.164846171745	25434.6753143437	23519.2226687808	24653.682564724524	26841.08607935137	24360.036641640512	23861.624917868216	26163.131076180227	23750.5381592688	23787.61394338402	25550.0742088729	25519.25252542551	25562.702830227794	24459.509377993414	24114.09408309669	24851.97323149177	24695.45736940822	23151.279695108802	24891.644757851755	25102.42159216216	26754.79644581775	25256.150417859295	25725.680882206478	27250.216137737425	25733.566878940343	23922.096167909072	25077.68210058621	25043.998858059917	25597.628361575848	26398.215701631685	26344.35935368991	25836.85016843971	24915.510701046234	26091.30789713086	25915.575488819697	25041.466071015962	23758.184678220598	25519.25883618404	23877.047770100362	24779.985339982148	24696.64107784157	24735.11126862599	24058.37196165409	24719.374630213773	23543.04632203133	23837.70159752201
34835.97559642404	34344.59321940621	31154.848815009784	33252.93349215634	35298.93019706155	32713.856236701657	34518.456817839244	36175.7653128203	33365.76205973793	34679.50203048226	33117.39387737286	33932.47294341363	34178.5313529953	34853.99518280345	33502.51964280622	35229.07937462058	33258.72922977643	34688.98866939174	35091.82964775372	33182.00563175841	32249.548850613082	32896.902195609124	34324.97514790893	33353.5090494741	34926.65229540479	31961.15098531746	32939.66091454032	33029.6655108773	33819.56447171105	32828.003365258824	32509.10674697632	32101.534386554384	34126.91119229273	34747.651763963775	34599.19318754963	33963.4460956145	34448.032042194056	33606.68250996379	35743.95147586115	35305.3699157091	33373.59892051951	34568.019851945406	33434.15130653202	33935.15745681149	35295.297117942915	34057.314719575355	35129.87930096278	33696.252605797075	34861.96880280635	34985.28028939773
43653.48838765926	40783.866813124914	40823.75115117246	38976.257412303356	40437.47419482058	38955.95190901345	40830.092447256866	42029.95604816746	38301.782080014484	40040.64171202738	41962.34259386631	42509.071746684574	41683.989843599986	38097.65620421491	40881.07163179811	42446.71247527	43339.22833087253	42870.58165508354	41043.031621323265	41714.19093977661	40366.884550699804	42284.25633130606	41945.85269972543	38969.34482527302	41830.932869498414	40805.01660562534	40296.105792045106	40364.05225791869	39296.22236505996	40839.98268526049	39933.432898716426	40853.71259081194	40024.85736870693	39660.62850810351	38380.143213138115	38564.495996938436	37679.1558566281	41505.9683439018	38702.25021449777	40542.73434964171	40384.66190744272	40565.384673588844	40469.119621781036	39630.23518033199	41575.388037639896	39867.05707913198	38916.45999914457	39663.23710111981	41562.15354797728	41784.73727543044
46691.22598721209	46538.23583296203	44138.54949173587	48368.393443671914	44687.883238317234	44087.95044700252	46261.44152801028	46582.458171062106	45270.022642809185	44902.448293859714	45805.52497144787	49366.05432557198	46550.23667451195	47293.17160708932	47552.14075787838	43705.99894267891	47183.841414990224	44297.09045900213	47777.173224894024	49402.90141669483	47021.92874499869	44025.761177683904	45755.14400190324	44908.535533416056	45711.14072255465	44994.57101153054	43658.23952000184	45861.749190623836	45905.12664331931	45211.37128401453	44977.83309310093	47987.50284624185	48089.244062802245	44342.45253520171	46530.466694156195	47060.6774376954	45282.09139237456	45569.11474638973	45841.20150929449	45318.39583367611	46040.55790173434	44832.86595346635	47103.444461889965	46382.88165635663	44948.16882311138	43609.805045251844	43132.145739350475	43240.15403576967	44976.067576661386	48039.379507938494
46599.47722019786	47607.01873283451	45789.66317464719	45928.967615272115	49179.30689710437	47311.5710611773	45059.99757850136	47272.68020027116	49900.59168678748	52823.89496775396	50401.0493577545	48000.43622977799	53991.582568732156	52143.457445615226	47212.9651339478	47911.18200555651	48541.51640723118	46726.692567296566	47458.81752987145	49393.729093197006	47494.28687819316	49969.59380459816	47154.40012095703	51285.90401086849	49573.23368358088	45549.2420324183	48782.45912782839	52388.302203990774	51106.0226436377	46618.88351036238	51217.72007353657	49776.594207126174	50987.59225432099	48019.79642800694	49586.28430536411	47484.8460142507	47762.810840175494	46170.240790498865	49649.16439331608	49313.14975090614	46824.21448146813	48618.94116044757	46993.616708417896	49013.37953972773	46975.059451419904	50449.33403350732	50143.4453673732	49091.93879714155	50959.02951031024	48871.60748483314
54121.838625522854	58839.64018644829	56849.33463652469	56451.601451054354	54747.91054183221	55934.94324233961	54269.16893364954	53826.92567870103	52849.82167103164	54004.676026371344	50386.677409760465	55567.69223243378	52501.24976919186	54914.95015989965	52795.06597937709	53161.22072817192	49605.226062234244	54696.30941288123	54517.214508582176	54596.277551244246	53175.73845555952	55006.42273987503	54235.11271003363	55792.389871303836	54820.741744948595	58042.73055732074	52266.38616219921	56042.56343946616	58081.00921506289	56446.23031874591	56875.039548932305	54741.391715929625	54256.23267991063	53599.49938460688	52830.67925112181	52986.41637636017	54796.84573781238	55956.70430326667	57631.15534522267	54322.97251483583	55671.736789198665	55566.84622207221	52596.617569673916	55101.987003712566	56091.17173400507	54870.816378992975	51710.13954159743	54251.63596892711	53414.86690990354	53447.39270194068
55716.67559588086	59185.35431798324	60767.75618638926	53835.631795848625	56487.51037830398	59693.989587965196	63305.90747953522	55900.9023863396	56546.34329876819	61301.324770924046	57842.09182375959	62241.37767108291	57535.74260855609	58619.932222891264	56680.48302204322	57105.98132991791	57244.535219171	57424.563725467735	57820.101643002694	61438.0394670763	59033.09414454455	59177.62046084175	55771.551936400225	57866.670764887946	63212.2145369219	58797.06094337872	64633.315907513745	61622.20470270855	60398.68055871464	60209.047767513024	68847.18317722787	66838.26020319625	56889.993944090034	57807.17879830559	67526.5066284898	58436.67766099391	69946.20066676666	68137.95174871049	57396.59944749921	60071.09420022525	58059.179467672126	60800.74919636691	57133.02032443084	57563.80149945685	56200.80982083936	59131.88497303528	59328.627797393914	57795.321867133534	57502.283353110106	57268.52963190349
70728.47290941114	59563.56195161514	68681.44887506677	65086.27135006376	67342.93490233648	69660.91921414116	63673.52124409802	62733.235877460174	64379.11768725966	59167.10892203931	58858.799024967346	63092.34749331511	64142.20271122971	66698.97188674496	70951.90230735231	65966.97565440058	74930.60242749647	86314.63659152	68897.32485645548	63598.589194346554	69243.26052914977	63128.96300056295	74420.42276323555	68886.97387243371	68601.27100772485	73727.6181988932	61545.772249160545	75344.10527209652	65904.2901078119	62515.05592785854	59537.331698078946	68969.1503428373	60586.297276504716	75262.1321615527	72725.47762232955	79908.97180205442	70200.75485019031	60324.633813960325	64258.67768277303	64904.63231739849	64280.51686399572	62455.852687206396	75841.75927265496	63863.26755598616	59833.87121092235	65027.138850664545	63671.271273606115	62946.60427763112	72937.02567714744	66372.935066208
#process: 2
its
139.312188885174	142.91463548653525	150.9746281212142	149.14104667332964	151.10920970292932	148.30032771141362	134.22346874470446	138.1416770009719	149.24469615227127	140.77241193196653	145.28009459136294	144.29006132366166	143.1800886753853	143.36648657496778	144.2355407337558	141.98465749809313	147.26123992820587	138.41442642881182	150.18101769593238	149.95562994029646	143.15272759283744	149.72896222407152	144.30991176018804	157.8651440035128	147.68043534549753	161.72333230609829	150.2217400946657	159.5323799976668	173.2461154958146	155.87749618195957	157.87254183774954	151.05797891879882	158.8114296456058	157.84029623511674	144.27969914422755	144.25795535105678	154.33674039088305	142.27662147795672	146.81849613940437	153.93884905977615	142.87357886915018	150.44395015775646	158.3600796807438	152.3587071746678	145.33808996272808	148.26504960365705	151.3579957007391	142.33151032161865	149.4459061042254	144.90122871013614
6314.596030993061	6458.231837823954	5957.936354483132	6033.083778274533	5826.193626445105	5862.822147025086	6106.953679457846	5971.704404400838	5970.929513731328	6503.698355377696	5998.082287396486	6204.56622099449	6202.318163495617	6082.861970566534	5740.1159728319435	6132.4984149004	6056.722134842722	6283.77620019449	6144.34958626692	6307.406665381475	6269.128588867725	5957.557145335331	5846.86221791514	6107.807940055182	5968.910966094322	6015.448782341406	6100.684185945473	6236.264150828319	5975.081810154548	6057.327590738588	6279.807093776097	5661.897094807949	5601.109631877512	5771.38991092983	5887.532332427686	6042.408296583569	5827.408184873923	5833.401788906679	5962.667488619238	5739.311975093885	5825.586823817158	5740.210742770212	6480.011073055926	5993.375714341441	6127.821881047063	6670.83103254113	6058.328129169882	6309.50210941162	6198.036854205379	6208.408480009653
11808.960245642857	11271.803009539055	11150.142779857506	11642.998592366992	11843.932434569957	11434.290446515944	11079.905497303493	11736.29474303725	11559.599850741855	11134.418530979105	11315.388555578247	12143.50289819805	11354.222905843271	11001.776903895612	10760.944319668233	10785.033193963987	11234.508783589563	11343.083888066134	10804.848663217863	11238.651821209854	10862.223587797165	11389.841854539403	11522.882766344026	11435.834306700044	12203.69769852818	11867.388099681926	11873.610778231054	11241.858692853655	11903.724831451838	12296.263618592024	11727.207883495981	11443.15604817152	11469.021706555497	11640.334512782787	11780.905051700254	11380.486972057784	11257.563209720924	11020.394769269526	11271.440186569185	11602.057064304565	11131.373595482326	11895.777743270195	11307.740651737531	11643.221879494577	11053.668866619808	10977.538799098407	11124.589233373894	11167.597977711996	10604.870282208156	11476.892939515285
17388.9562257727	16694.60748559788	17242.528216238483	17571.966457536655	18469.634007056426	17534.223229080475	17485.666726355383	17080.019894614914	17595.641281304197	17687.962206863627	18179.34160882923	17382.705020812562	16772.167630980734	17400.479220386704	17984.78116178426	16761.34965140147	16999.468075443416	16669.085840702675	16788.98045776796	16551.17724516034	15573.229749759475	16946.455714753163	16975.33579536978	17018.586333856525	16711.638969059703	17291.02527615861	17705.626760331113	17559.80486155517	17396.441151685893	17477.39882213054	16862.21064647178	17260.40271107795	18093.829607679738	16719.764876591777	18016.31735979093	18036.794537951922	18347.11648987674	16548.63572438634	17171.411657457502	16583.533910112426	16538.95969338475	17367.078435181334	16465.050171268183	17529.95809724005	16769.703503167464	16570.95755441347	16868.685512186265	15791.580191157938	16825.295370848897	17580.8619174989
24400.55403369829	23474.70813015121	24624.530313272087	24694.11082920744	24668.382730491525	23818.37102902788	24196.68972022632	23817.104776947264	23057.006553797994	22266.160052295993	22814.704452146445	22975.191397495495	23498.72280491396	22776.42121212509	23179.65619542792	23039.93109972403	23236.30752428081	23636.68191103377	24824.54706437179	24340.37286283852	22751.324005320614	23460.326113980114	24310.752777579342	22788.156033634394	22454.278612068436	23675.969091217226	21611.83755728617	24148.465356291323	24726.8436291922	22837.34591497276	22353.243441620383	22540.725314794752	22882.111969709775	25036.655354237453	22441.650471082867	22958.09678522506	23617.85402251424	25999.623861871187	26459.24089134843	24743.899470995326	24580.316391132157	22328.35672657942	22826.42643711557	22100.6630890309	22419.19173009531	23921.614360017793	23269.24712103589	23564.485567424592	23814.692747291814	23806.79500920946
30089.619227709234	32409.751295179212	29120.971157898864	30470.463315562836	30654.178748481554	30473.314521187396	33825.057022909816	32032.747734611334	32722.977625914828	32631.807224892545	32759.812335457485	30885.213264680177	28951.214110095178	26082.6200485322	30220.95864456118	28185.35641596802	28789.390537464762	33644.90036913263	33062.272174437916	28358.78889644746	31339.414068489234	29276.481179274735	30468.70477292161	32135.414307279672	31409.926349334855	30511.84096541769	33877.104142725875	28374.51078333151	30515.050323003547	31757.514132788965	30994.99527584995	30518.17325994123	33167.09924934248	32608.30514605983	31060.308127083623	31692.47099174075	30582.411966300286	29678.285521331243	31768.275130756025	34573.56982410893	33252.82132137457	31609.537721903802	35074.39957062228	33679.01253256655	29499.952383505162	28246.152252318097	29055.425134038138	29998.406652343547	33616.31732734888	29722.075652612042
37702.903377095034	43771.14590870695	39806.36475632017	37972.77077654878	42460.780699466624	39535.037171531876	41868.74265490913	36638.88328110365	42787.27126046328	39901.22835172474	40431.56618080577	40846.76103343414	38206.98476423645	40195.31758295387	37096.55305897141	42306.13172826465	41869.617836980455	43064.2029430608	38122.04870640937	45242.57643651369	38891.58374419922	42708.81632083731	39011.351749482645	40541.28131065093	41150.26070687598	37979.94273489262	38377.20383004276	35710.314951228516	39028.28201905818	42201.675686672395	39904.28023698732	40484.13217537653	38474.58063926581	42253.9797878763	45207.97465128978	42461.69587195719	39162.04282069724	42142.36303147548	43544.97822435866	37751.76444619913	37492.84706491608	39316.937462940296	40994.22907084429	39227.72615841536	32756.081283807773	39611.829405373355	39353.10821929879	36597.32221487084	42338.22803818663	39965.516647671335
44442.53798293006	45630.193648161345	50103.78310588752	50859.39927235809	52297.41517892287	46353.844773759694	49977.60665167054	46815.813025875534	44240.5200628795	46542.488280250975	47722.57424859394	49806.40521727225	42948.303972968955	48237.838851595116	40599.15069022872	47792.34286942715	46369.647123596085	45454.2883289582	45704.48001921992	51918.03377670323	47185.49822223941	48979.32698727437	42047.66669317072	44112.765660605575	45629.749072714825	45365.60872612382	47309.82687281077	46131.799910243644	48355.48868572506	44135.286300286345	44348.597023276474	45111.40657703392	45490.18369011795	47283.245323504256	43752.10344926185	46894.01003147701	45693.34816132601	44987.36038442653	41053.94714567639	45281.26533647393	43313.721229050134	45053.120748619185	47271.03685524836	42127.80035193029	41201.011745693606	50319.779745731066	42004.27654593488	43003.80882581936	47334.97930746172	44472.70488307683
53748.408608098514	55539.32341139768	56535.4476410575	51424.98746903114	54057.040802393014	57174.73869223995	56163.628256066324	52852.39187831644	52590.6353404044	54175.05289668146	49259.755599459866	57786.61958895587	55419.67141357508	51849.370934165694	51131.242548570575	53751.443435895584	49971.66393859365	46190.75913983543	50245.3294407085	59655.43926955255	56963.85346561304	52758.83590898695	54214.11572330008	56117.56484076713	59433.556302818295	56795.87371088184	58128.445695907576	54481.4823001926	57582.07058261781	56879.70522760417	55676.72950679876	53556.32547668517	55218.026792155484	56167.88877493494	53219.94294540504	54904.86370404811	57960.519364859	56775.33995998357	50012.286753299355	57654.01706193445	52087.02727506956	54775.276779846325	51529.49229537427	55081.66128292993	47163.56784387192	43174.27519742112	52862.62330125712	56215.86761875691	53532.35850273705	46053.84762820688
59202.675242660225	55521.16146068898	58156.25633987769	57272.089084029394	58524.86296356661	57550.16875690619	59120.896176382936	57508.2801795182	59875.09713652591	53208.84824823008	51012.29701343952	57419.64912738978	58291.68217557206	57638.28082318586	59196.22560564936	58769.74783672056	54954.27242432752	59746.19646007529	59359.370112243356	54248.61457716436	56255.917580633555	55470.24551443134	62529.306494772434	58114.62036501135	56731.21223298146	59307.3704704342	60075.98302755639	59471.23613810621	61990.94165873357	61320.83955286873	57654.804425450006	58710.97162670916	56842.295763846705	56131.1063117456	60896.46425569094	60667.81171584968	62094.8142465058	58103.827960355055	62677.72867039929	58842.44989118945	57690.62833889135	59985.48908151875	59344.39496487779	57268.16210821557	55313.912057315574	62762.347186169674	59450.674042204875	61606.05794586048	59207.40014749974	54734.49489036724
#process: 3
its
98.84716022885887	96.39534877825616	101.16748689138305	105.55061353281468	108.45044550241214	106.63926270658772	112.88316002435825	107.03444567179375	106.1624998518006	102.66067593124862	106.01217646884857	105.89569493135556	105.31962614262389	111.78856719272082	112.01526798540512	100.50424245843101	102.92245879087956	103.79101892532253	104.13555776220733	110.92178264629537	105.70925395146256	103.09089316209287	101.35494430376612	108.80493516391813	105.80836492947053	105.63798467473434	106.721584488993	106.65215944745606	114.94112769964367	103.06656726852461	103.46155488591734	103.54744594403599	97.84304443949924	100.9709871696639	107.29117258239586	105.34007748205491	114.90398969212147	113.71001835556413	106.34413925856516	122.46161687150774	105.4565394030941	106.0547582631424	108.87682464547215	104.92145330936312	113.25795006210734	115.71990284030777	106.75688962855727	108.41451493226569	108.06794126144312	111.2617261554268
3872.9324419807376	3825.3215327428766	4072.0078002480705	3832.5182076089845	3908.7519149989516	3887.992805825057	4332.690900316128	3916.7671339632416	3937.849431535591	4255.202152594013	3993.932847399165	4020.071489660503	3786.7240630714464	4042.4750068493536	3941.1937733013538	3894.6997144538523	3906.2513627756543	4072.4826754269097	4197.614105490703	4301.467814792319	4044.127189241586	3918.43499114812	3857.7613417700186	4157.572523464465	4006.1016371476317	3970.7136271081527	4035.1776619334373	3912.5830266808703	3871.5690314440903	4115.309305374027	3933.0110708568177	3875.220775437886	4076.175721373128	3942.622528642598	3977.6186316091444	4258.9364075203075	4042.279229110539	4228.141965064417	4009.001031662413	3791.998451782254	4112.786856953521	3983.0249880260585	4109.229400445744	4216.081718984014	3647.94036835626	3949.0431927739432	4124.426606038754	3978.7668186004394	3926.7148012304	4221.880895720931
7419.224549437467	6594.41341145246	7397.070760613399	7288.467268273064	7465.025192285403	6783.849702927535	6814.163532487689	7132.097686399149	7176.316726967507	6892.92570224842	7056.605469870775	6510.252773213664	6305.964014170237	6602.245783121953	6693.376701187008	7181.921101370196	6984.413892090665	6725.092523050268	7122.257679251659	7340.264041276643	7430.480024483456	7239.197446171149	6984.230189779497	6956.0090486293275	7479.274908576743	7255.962388630926	6993.868583731205	6893.61743068843	7439.666495345107	7652.093116426793	7309.206557333217	6538.345233875707	6612.715129126262	7060.552733296069	7233.011895494231	6750.996761704555	7236.382864861302	7459.043988113183	6932.360346848544	7126.39353392221	6875.766714363565	6808.867281515075	7242.423525661602	7267.264445621676	7133.254010828975	6928.492468442435	7373.985343518268	7212.565358651386	7027.58205907976	6714.652426640648
10150.207106435324	10537.927149660467	9881.349087410952	9572.635784447804	10686.977276458827	9829.750722912042	10346.37193763461	10998.98172709611	10231.741254678023	10286.415146694664	10471.352344701167	10325.941224302544	9785.505742354737	10382.17562196118	10379.403872982366	10583.759967425269	9544.200061812455	10127.83402071188	9269.460353715329	9564.00322485522	9491.505588955348	10281.179899159835	10051.036123714312	9828.259977734546	9719.259330011273	10155.41150548967	9847.954011963187	9582.289669079939	10683.887897378625	9857.558123435887	9621.936446913418	9483.214120473913	10604.320782444003	10099.1054482174	10949.561813478516	10147.660925683962	9865.789488479671	10276.000435643073	10662.722318676015	9889.850850071633	9648.587915754557	10178.75804130257	11349.341561961892	10363.53220299427	9691.814315422786	11336.383530304627	10786.382100022209	10721.306185702126	10507.265669523826	9740.204847167133
13345.338190089802	14100.29237655364	13627.114702211516	13337.877879891204	14816.627528268738	12467.854605376624	12546.399628098286	12584.416542885168	12836.869590145558	13549.047901657124	14024.262757558756	12976.128380944083	12758.626118086051	13060.417525910356	13126.597597061887	13024.738850774334	13355.87811068726	13565.251361193816	13448.44979461265	13411.806753689814	12815.243482114794	14584.123453155717	13828.090594767693	13380.636523136904	13510.85493294861	11906.951712810947	12424.770402761127	13372.371171797919	13571.41777890293	13485.856037818407	12940.017655592435	13460.920950143132	13145.470305576677	14223.97590565917	14394.359402535607	13514.210080733035	13047.937986903667	14054.416243245581	12834.32088800021	14374.196929961872	14971.918419378755	13930.62533425896	12657.153219121434	14143.991026396689	13680.500917016505	13262.27134579772	12437.316948250105	12151.378155822791	13583.30611448177	13779.476858662927
16298.283937593007	17593.36383572822	15880.842304529566	17120.223952634817	16714.819645454867	15891.331197885567	16367.298558002745	15876.754487043972	15455.757237191474	15985.50087017089	15690.942142701359	16611.190551315372	16969.43599610682	16135.700977033664	18619.727256113067	16400.47282922588	18007.188404772933	17395.196853449168	16993.52282182319	19202.810493034467	15810.902541224763	16209.34795783512	15517.164949909382	16086.000267298272	17811.04537374308	17073.39482256906	16235.210449784472	17560.059787064747	16114.152139516891	17034.93109797029	16053.205236725062	16204.687121005541	16287.731802628728	15469.480531565394	16036.917419392388	17439.30858333795	14121.41525611078	16202.43594503068	17170.050962765916	17339.476762206436	18367.68209483171	16327.635176956406	15949.6492981424	15890.786618444681	16203.224556133675	14837.241979185193	16284.188237253089	15390.68949807117	15467.092425032066	16689.795481473215
17785.61485228588	18362.70093057232	16729.60399629201	16963.3709765504	19750.874968558026	17642.593173618458	16096.140902256133	17617.4313445275	17840.990126712317	17375.814311080892	15718.847874526133	16788.584167190238	17460.602926475025	19261.7087926366	16878.30199715069	17572.23844720033	17601.589503915045	17996.825039618256	17348.000197590187	17477.00208232066	17513.118110934778	17767.943587657668	16874.519630165752	18547.550098806736	17983.908948262862	17198.15901621768	18855.183256842483	20578.406637357206	17399.19901948353	17384.28578523886	17713.32514286025	18383.504425977095	17143.775712762366	15892.712338890993	17493.4740617521	16853.153946287966	17407.109822717106	17811.3159904305	18187.308388453555	17854.345570217803	17878.460873424043	17287.221457893007	17062.838938192144	16559.250808565124	15563.330171779187	16528.19545883124	18116.666984396783	17845.04797421393	17336.680293601945	15885.112516446938
19771.299541759072	18898.964924278946	18975.85285730828	19823.205723100567	18797.404736452154	21146.371702648405	18924.112224111177	18677.919572089628	18532.099358473803	18699.00164967587	17987.27395398075	21981.833851138832	19044.28623329949	19096.07353300116	19162.3947851842	19124.19147021101	19925.64200262005	21337.118060271634	21415.361615560887	21242.904038319808	19351.723878739613	19336.86508435264	19734.4463023221	20039.006620691536	20410.53656547088	18493.57775332285	17459.37297901755	20586.87972053991	21607.16348372042	20928.584785337196	21570.027962454707	21066.67799110648	21716.584009665028	19563.08720191066	20204.55469594173	19398.68950890921	20969.824538818266	19902.083955970098	19069.343700138586	19003.98630261316	19486.78888691726	18961.66232027671	20572.41039864721	19233.43818759751	21819.19113814387	18479.64386419346	19175.27468078408	18355.57473328876	18894.343915725254	20037.404172780898
20522.075429046403	23387.701662753632	24392.703296313215	22316.252958143246	18833.223869862246	22316.969593350223	22992.84230223554	21138.979424543788	20619.149495034784	20460.22465337838	21728.398388984653	24050.30992266396	21831.511842999713	23967.800883775504	20793.92069384411	22325.545131171068	24025.48603925563	23510.498805328538	21273.20438986115	23505.167928242467	22981.614832257794	20889.695084463197	23449.39810764181	20456.953478832882	21241.257078712242	21866.45899196645	25382.195038647114	23123.40445092367	22233.15883382391	22287.146561686564	21624.312116472574	23131.302046592285	21968.246179138663	23724.25064704085	20382.841595749527	21449.364500786713	24421.84841184297	20198.21358903521	21759.518189544346	23458.81620543607	22164.3882461704	22466.360911311243	22994.249189615173	21288.33618084064	22911.81992412473	21816.48081113554	19719.1785729243	22552.693723628152	20137.81413444045	20810.9565813217
24915.399552701798	22964.931039700994	24724.378198728275	21872.300535852868	26938.60745213425	26968.314517506624	23936.949413419024	23978.15022196201	25831.297694771216	27216.67161150659	23128.26292073231	24041.724077256742	23874.758730873127	20279.118342856204	25634.735887314782	25741.523561934908	23222.29754356549	23580.845497999115	27875.00099068632	23108.36953294152	25130.257557616715	24632.026500720654	23064.873049692396	25004.46605208468	23243.309207898303	24937.806241701026	24764.112851267535	23240.01233522658	24596.884531353215	24411.907751025374	22951.68123968562	23369.31141628079	21887.41642393339	25105.318393944246	26003.179529112247	23753.774144956245	24189.709079933444	18877.31348464779	25441.73582195263	22224.562960774536	25262.589879868745	25478.911327611	24322.23400888611	22417.37408926621	24559.46056081815	20706.260393548768	22878.428429783886	26032.407451636576	26705.7739130648	21023.005923373577
#process: 4
its
64.23873602082212	66.70217020383187	70.15452503970886	63.84033394895194	64.38529084672547	69.30987707544456	67.37285663814589	69.94755973457285	73.36034749565509	71.4379179797053	69.13661734493975	66.91916784662229	67.51919402984466	67.06253408056249	72.00874964275634	67.22304531709071	71.82760654933516	69.15958212463167	61.14480738754956	65.40122368069461	69.17978017749897	63.65154918908027	67.21522753547548	68.81305376090504	64.27134214307266	69.26312656034114	64.42149560145256	67.91639889683312	71.0563922662149	70.21922996000222	71.1590139032784	67.20449688173434	63.59940934636742	64.72513636131949	71.61335252212075	70.17230606418183	69.71252279836823	70.28539075339981	67.74795895010807	66.79147732909702	66.60242767463807	65.56574784197733	68.05597533375423	69.68486475489337	71.11004199222599	74.57520518316873	72.12206346483468	69.87984930865507	74.22852728879862	71.15094300765283
3026.3610453826077	3049.075816684737	3095.0531762814244	2923.6869407542695	2992.788114099553	2865.9897004915674	2917.525004447902	2828.3108769028167	2695.295595467996	2983.1373329479593	2710.15348984952	3030.4846809278715	2964.564815921574	2973.2001306037732	2854.5688137531256	3004.573229472546	2962.55461191566	3021.9025091859744	2897.9837260601976	2881.296790017836	3143.7128198793102	2997.627142793792	2902.2664004419375	3004.9164741671702	2922.4475408462204	2905.222207029692	2939.4012788963023	2874.246943221907	2995.0723081100864	3097.2931485563713	2814.594098450728	2857.8081703360363	2926.833492329264	3046.2461710979474	2995.228597923441	2898.0760950897225	2987.930202836229	2836.233943938543	2633.2884419730317	2708.6280993411683	2674.409870889661	2825.3072444527656	2827.596730640728	3012.284040125946	2786.249304257503	3061.9855668014807	2972.1374743835404	2874.2221041211023	2880.134227609991	2732.902250805137
5808.769981761478	5380.203860979309	5232.672401028268	5685.474674273043	5843.664291508979	5528.385918122694	5369.530173123228	5750.614830673304	5556.698253083453	5767.1721885930965	5725.456533040649	5590.084748313102	5335.504806377195	5254.992186683358	5194.060592011094	5414.523875769146	5487.264777763172	5327.465256638231	5494.369068533087	6021.272481255937	5460.175896244794	5582.532988249522	5401.435442086437	5536.000974336559	5835.197363458877	5371.573408858061	5526.334394464328	5286.905407884163	5540.53262113888	5829.911159377098	5654.0430676531	5336.029959418396	5757.695106049506	5500.744115185538	5403.3457863379335	5415.8420425556615	5742.645191729397	5115.740168168456	5740.7566684967705	5668.034552828318	5541.006946758534	5571.258078147294	5867.558801639384	5792.074453180799	5755.767150006831	5601.790845932273	5636.27656531033	5423.055054078479	5491.705716078167	5343.747728475664
8103.958095507452	7917.641387211675	7625.998625853674	7757.180124524156	7984.015856611647	7938.166309936784	8105.193585655006	8019.435746301882	8374.490341310486	8507.304221805327	8399.750279481888	7889.288797352098	7792.334345686327	7854.448333986878	8165.060494097084	7613.218741342211	7804.44003050286	8068.222761029775	7879.114516506846	7946.045941519987	7565.393156766857	7522.111973845945	8164.791564673219	7943.498923121423	8064.607543643536	8045.071717683187	8101.263651907823	8214.058073281412	8300.782730452067	7924.084296756677	7879.61684293307	7486.744016302864	8588.315136284466	7587.6162675504465	8298.770201993157	8092.663555788627	8122.2646000537725	7424.639276054848	8328.561784851086	7784.975842778825	7460.367498035221	7984.530691960917	7702.594026345816	8099.983119508297	7794.77322790533	7760.046868505118	7997.523671620484	8061.802659344305	7731.549915303656	7442.002267229729
10093.337728141469	9940.436344866423	10027.852877477506	9804.724562761476	9807.352884231908	9517.731658310659	9955.892905164998	9304.309295002824	9387.665549909238	9472.960016674278	9481.017418523441	10168.697360431186	9189.703741932164	9757.929308842988	9956.248990317441	9018.906725883584	9554.831611970229	9810.73388274383	10754.026687089272	9987.28604262997	9841.67786304026	9651.126139945842	9617.320277973238	9673.533746787436	9313.397650155164	9439.698434784394	9066.763711849904	9290.949561258556	10508.781462550975	9213.874960890304	8975.397321818027	10132.994263557272	9156.08251907444	10165.426970601093	9431.552025218858	10555.993699049784	9817.682305749282	10228.711784497638	9766.958574584325	9917.263850885247	9758.528593111569	9874.772490398573	9424.563681137846	8980.584165948056	9004.79026570963	9903.304015053818	9513.06624743829	9504.699183599438	9335.876628251235	9271.131009378343
10803.941568327034	10525.881955800527	9987.061371731186	10208.95121363599	10142.32649859136	10189.29260583849	10386.576685917284	9695.461069759587	9318.679013495199	9738.327748815695	10297.183029902355	9970.848915613908	9769.656274402998	9646.016230849466	9804.954181557552	9668.448088132891	9813.165385874367	10256.40870980978	10295.490298455852	10621.407791829304	10152.643693672631	10129.874210079795	9443.810855893991	9821.140350710324	10182.197081559216	9903.303349422777	10310.820046105944	9818.808988156346	10866.230719461766	10008.841988577997	10047.879504623406	10181.071336660247	10308.48944071415	10183.51560354347	9817.223150879136	9918.163654643064	9501.293971139645	10221.847117535486	10774.654307791418	9997.104310998267	9462.896126686604	9917.820188921838	9913.658554140993	10409.41813609921	10183.391417496896	9866.417469614538	9606.233657316703	10502.212333771238	9945.57126529934	10472.85602894801
10342.886816212402	10099.74033545637	9879.645494413277	9363.020249382924	10408.149683224818	10599.88570347519	9963.476279039973	10688.469790859015	10542.255004534934	10714.221312764621	9929.28744237855	9531.308928179282	9845.728604751797	9695.113548236153	11056.651702718458	10756.59572745319	9947.650306104433	10289.717608801559	10309.56713057557	10663.142256063249	11183.042631320972	10645.250903630344	11181.327112553072	10917.593638275363	10499.24170720731	10017.918110510804	11529.429122399339	10847.076768869825	10729.081357089042	9826.734999662911	10429.999191619183	10015.756531713741	10392.333181536877	10987.559054392836	10407.799033476565	11250.071658790244	10860.935688054531	9961.99235416582	9378.401501557513	9768.329080539657	9999.600519326637	10453.787118510976	10580.288831971313	10239.4497227574	10676.694478955205	10191.76797182363	11012.97105536791	10470.618313633238	9906.314110578252	9774.04635049378
10510.098433419445	9718.514963574364	10850.767177731472	10792.702615916456	9990.965266922667	10949.647182301946	11294.240152024486	10101.433718219243	10805.53342757202	9382.189524161873	10376.665658600417	11488.025968392554	10255.700465432361	10012.225402110047	11318.011757207896	10936.93544553029	9829.501421722336	10141.443707802855	10629.943942272457	10334.095624061893	9664.272410498123	9912.276860999313	10030.646291668985	10273.70988633645	10564.220606724608	10597.48894611872	10536.882674964201	10616.043580828504	9887.909711211481	9678.248395094408	10204.42934166747	10735.649160123467	9685.175298770817	10593.515808825747	9713.694150734345	10502.67270895361	10240.248243926535	10181.270009485046	10741.160812855425	9985.28028903878	11072.1987928202	9700.323202462267	10802.425760686818	9893.800037212166	10084.444619878434	9989.546642038693	10586.841386304262	10204.992213717485	10190.910414857146	10166.652992925756
9777.97782372143	9748.515525394565	9399.654241334103	10343.608660240283	9512.801171230049	10267.068280256897	9803.197546966716	9591.282459510292	9139.884327236112	9826.876735137635	9654.918968202479	9343.631959468199	9498.200641735022	9874.465591608778	8821.381562409208	9515.382787472668	9296.825251479415	10186.995267557797	9767.264056153304	9167.34707909123	9218.03291530971	9385.759125721468	9647.145013156607	9217.118251030422	9215.044931187349	9202.285542860443	9107.420045526878	9565.687661742862	9635.606035036253	9931.25951593192	9405.062057507923	9445.463939594098	9165.59558933037	9440.637278544353	9040.920051674513	9542.463700959757	9317.30595740013	9345.841859596756	9932.47760924315	9762.179462446544	8770.159018138906	9783.71597882698	9655.386997782134	9316.733859872442	9297.654640570352	10134.816270144162	8841.912579661832	8747.4941036013	9382.93622728705	9346.20674012131
9581.30071821073	9854.951256126107	9703.268795114418	9630.300067659746	9395.178501687544	9504.153813852454	9432.364101653902	9604.967414709095	9718.564823623017	9648.914559991705	9498.233076762612	9872.970730509802	9978.071971033245	9601.798285719082	9746.734242635865	9752.579774751941	9643.400425465661	9438.385709019676	9518.736095952238	9216.151506970826	9333.926231512365	9369.207674412008	9901.416182954694	9196.104024179083	9447.549178503752	10163.836961238332	9321.6066721177	9355.486831819459	9398.529930612409	9255.980131758457	9781.474615093523	9473.74859687668	9847.640251577499	9672.148615333024	9647.599959776877	9627.348378811812	10425.71578081725	9592.983766810748	9624.220449218663	9271.56447922484	9469.810083185032	9730.212115610984	9397.847599247623	9395.65663866263	10014.026926733308	10012.048752466433	9606.065789962298	9714.630656822237	9722.276872423929	9466.431014697842
#process: 5
its
48.269654448508994	46.82432762777779	47.664531176931945	48.806667932229466	49.45400904288472	48.53399761964512	48.61991013383458	48.853950558551674	48.351244932682	47.50620215470883	48.37809740053089	47.183858451883395	48.71350125134931	47.41319230765594	50.347577102322845	47.94171456024577	50.34801680072257	48.64987839293543	46.690216604308304	47.886224789022634	47.398482639829844	47.05110240924938	48.69353247632697	46.46428633399816	46.32908981694615	47.750455487562846	47.03141701959537	47.293293955632485	51.013064717493634	49.218411381260864	48.611408449857684	48.79715150166006	46.52771594844512	45.455150484750554	46.794014995632395	49.91986375112678	50.08608686433786	50.46781667113559	48.15192226561269	50.78570405580853	48.25795752457833	46.67957749760194	48.80257953382159	48.61010719788122	49.7448501763539	49.206885497985084	50.504491783808874	50.043757140361464	50.00848589613854	52.646383180213974
1680.1905956227697	1666.3895225031645	1595.6131734274875	1671.1400161379067	1624.0603708696892	1584.588690715703	1700.3034650386842	1626.324877564242	1624.3807877789618	1647.1361686993937	1647.0503622232422	1635.446293883883	1603.6997187564182	1707.7396837369383	1637.2923298514972	1668.9981542370274	1608.3497594898483	1645.988340943892	1648.9239171369863	1720.0152669509055	1631.696440527522	1694.5769984711524	1653.6122480469242	1621.0178459174983	1643.8030359311235	1638.6351862705844	1550.279505443105	1688.832882377822	1603.4902631227842	1676.7782104947503	1635.9756048444983	1663.3066480745422	1664.288431526114	1717.9470455819603	1689.2738238812683	1651.3096464773323	1630.2434854737367	1810.6853327981005	1670.9713895088014	1643.9112813995127	1691.1218660759105	1659.75428958038	1683.1364590768808	1706.5688974434038	1618.6835365822806	1611.3527749612622	1682.4528040640027	1664.5281960585392	1645.3198755456992	1637.223364938972
2869.6648189283273	2852.151799048301	2870.6965459434987	2972.2587828493183	2959.7828188635553	2931.5563722714433	2839.111320815278	2882.4139761756483	2935.5321819108312	2847.9009865226035	2888.1964412999105	2783.503192672706	2855.3919758713705	2816.539964093384	2790.324232910644	2824.743064718127	2864.104595970246	2815.9044740277154	2921.8254480530877	2877.8396292701914	2733.2237967214874	2822.321132003161	2931.5298509672803	2795.606914513626	2799.1011267876215	2890.1801534888887	2800.9053378044464	2823.537817474997	2912.4847047970434	2814.2309873421527	3004.522838578649	2875.0739337590257	2735.406943908822	2903.8330216140043	2956.283872985857	2847.9188336740363	2846.7814775773513	2903.672195125367	2775.527234581693	2788.7608444367042	2891.486485502446	2886.2731319769873	2790.7083239577883	2850.784348213696	2790.8642215207274	2897.180270794014	2805.4879198126187	2927.916495389519	2871.2371522900107	2739.8806182969006
3906.150376149202	3755.959905933618	3750.375565310193	3878.717584574222	3937.9021947866754	3904.0738805702367	3867.770083841709	3906.151704260166	3916.322769206244	3817.1203804349084	3845.6370921888793	3934.4681634915246	3856.0097313048395	3842.907347412608	3894.6628853628204	3919.470393816373	3863.5434745386406	3954.8467327434873	3843.8473613854426	3785.7133192711444	3916.3364932410805	3793.2478106628623	3808.2882838375954	3852.2763896823813	3771.0443581218465	3882.783330349778	3875.473283599849	3972.062905069785	3798.3529811898734	3734.9400729327294	3840.2980098309176	3826.5322455813875	3830.042900805582	3853.6387812970625	4047.908152305485	3904.347762652101	3856.513843576952	3896.41306006524	3927.6688350264635	4045.717567346709	3788.140204072701	3828.8416958347725	3852.484845738184	3912.0588268419096	3873.991468276251	3830.07948206962	3975.081663916908	3890.8106741062206	3908.905782755776	3872.9419159411204
4900.823538618952	4816.858118913482	4795.510058181406	4719.687903168608	4590.6858500916105	4709.397218453464	4713.369737315798	4937.667651625648	4593.156153156468	4839.731960353345	4678.4885317091475	4612.776359611197	4651.482476591159	4812.35102350657	4706.180921294937	4863.63256026153	4791.7638908657655	4905.782237459377	4691.091145632365	4683.953802420037	4695.642107058467	4813.924499021632	5012.133318038521	4730.529619194294	4714.012402370123	4849.209735041439	4591.16678703507	4906.801799770625	4729.732817238969	4779.521797797851	4855.851550309371	4825.753545087159	4676.997542912516	4781.9122715376425	4964.913489325781	4922.863559942484	4970.698866062926	4831.01464741067	4852.265737306832	4740.06362844304	4888.486499255813	4575.751186338958	4552.881059345113	4672.997263207098	4859.615690788677	4727.093415902545	4926.494358287758	4721.108330880492	4587.8317273807115	4695.360622408315
5922.561024621688	5853.214125508537	5860.6870674430975	5733.0228547314855	5663.7114233344155	5839.70464897086	5735.667935577916	5834.238516873513	5863.625534096465	6002.797572837261	5900.3093333555435	5971.743019276042	5659.688434029692	5648.709560551656	5734.754843914147	5885.855789339731	5651.931521272382	5716.879079850291	6060.889731467304	5855.441411903593	5742.640394854855	5907.381482471332	5800.627259054026	5774.5330748378665	5708.634645166703	5836.100026556333	6002.342043669576	5913.093617807795	5915.3599638338055	5720.439740375653	5991.75194061276	6001.577579584297	6013.119679443444	5938.337271130184	5750.67709682884	5674.876925195171	5671.3789041830905	5635.143746363087	5611.21495007222	5577.485405173891	5859.500509432511	5771.701998325979	5695.974004276951	5753.442692936557	5674.01464935691	5833.312896755023	5719.707863545464	5832.411745617045	5922.222258705945	5640.781481034727
6544.273153835682	6612.5423140747225	7143.482428288841	6812.18719885807	6560.960504849615	6740.132240057544	6828.843886641722	6852.0443082143565	6740.140820698013	6935.239768584343	6785.458705222326	6554.3600514071695	6662.897609780377	6828.014525363267	6766.503725894324	6891.4376376617065	6936.507620260262	6893.217057605101	6781.621746126025	6842.439656550711	6523.9484797028435	6678.797415613085	6622.785169488615	6472.956088308508	6823.354531068534	6677.664824328791	6919.62870845252	6407.390649146163	6947.874669298126	7171.399116320181	6900.859671651379	6723.366655812278	6683.149812398536	6877.73090863692	6559.630177867411	6648.444593913723	6642.553788977285	6970.850172799893	6829.269935268747	6520.279536499213	6747.690027795386	7021.416307769956	6809.374409696975	6521.922003121869	6459.1272399184645	6573.006626557411	6651.1659661151825	6674.866110098743	6559.154154393725	6370.948555516085
7684.057648593781	7595.091070776431	7816.139786390872	7335.668787541014	7534.24766633403	7729.698183348843	8010.206874023949	7498.556077381209	7788.345013205263	7168.682037022859	7469.518230418093	7541.668881428895	7908.887450193056	7508.918894652397	7660.564864124702	7778.132471375549	8124.609862424927	7536.603153205562	8052.46870578052	8169.959174015939	7844.840913976311	7271.646721411391	7835.49931657801	7860.7256307034195	8118.035674367628	7581.23509859574	8192.14289293633	7498.778890459	8095.031009240814	7886.764145979141	7491.941692813665	7396.704259952476	7529.499197709942	8165.175729832347	7446.384190406721	7988.793514773452	7699.551126713125	7714.489488263213	7859.767149452791	7484.126414928245	7669.956558672145	7480.934589949647	7731.988671333899	7727.107156293478	7921.021938628377	7827.595852544836	7575.678403651722	7974.531123421735	7680.020859080036	7846.862962446451
8270.266768092019	8778.898974678854	8420.653711753755	8203.30021549692	8715.426264447442	8778.33973212485	8554.395072352623	8267.052607459102	8035.975675410243	8362.000700309502	8337.634230684647	8390.424244564827	8384.26285176405	8565.2183619816	8518.384283037944	8274.143362305233	8463.854263601403	8280.821042718715	8590.37178053953	8216.338846361487	8581.940399712284	8492.99608233574	8312.87836852376	8353.037409848072	8418.672426091878	8812.462478389014	8489.790226994683	8917.149884742574	8584.45329510621	7989.164882597966	8333.055007476001	8621.61254460781	8866.011006472356	8209.991358572506	8395.182749013995	8527.304561653533	8226.468371817855	8315.045297093387	8554.836065826597	8331.098348714224	8302.911204127979	8822.536680565707	8659.77452499405	8800.053791985178	8480.316088441143	8400.328235991527	8498.646972191602	8432.811609188151	8263.761727711046	8399.298760315392
9310.096567052024	9480.550100562099	9032.050344900623	9265.289257901795	9300.464932647375	9039.64161325128	9182.936312617721	9242.431435126284	9464.23989760735	9403.888234929449	9239.453682135092	9720.653756499962	9801.514487510609	9426.082393556972	9570.52417202883	9368.555325374045	9189.768607256952	9160.364580406696	9273.202997090511	9193.360053681214	8998.966800630109	9114.849314705296	9511.259305312244	8906.789064778008	9207.132144010686	9212.091969508008	9139.834625337478	9057.12485129579	9187.005211524136	9123.540778103123	9314.579993095724	9377.199834149029	9649.010390162128	9481.556022759996	8991.666627222865	9224.440381931921	9657.231072495282	9108.762064959292	9422.298312216582	9014.706888442695	9284.56392609526	9502.267831782076	9322.84351161817	9278.72645566787	9879.208303746698	9748.697118891863	9221.60476459543	8903.472547782883	9698.989406178369	9235.0928894402
#process: 6
its
44.67811733509835	43.39945533480092	44.817007736298514	45.48007288603762	45.588267758099576	46.57219539855434	42.9012881899344	45.332459420867366	44.14464782848212	45.28380359365371	42.7957003240435	43.03900045954554	43.04877826469898	43.67231374406405	47.20690087437793	42.982222616652166	45.527374801510575	41.99547376694249	44.055524433692845	44.09010542036536	43.464495653942286	43.44869694332959	44.13258622384778	43.6324561287449	43.05069951753533	43.81265704069215	44.759453849505306	44.05303265666364	47.38174850354381	44.45166342175136	44.60647708977376	43.35277493940456	42.79369704065175	42.39204381430488	42.699179433730194	46.81183451849441	44.33831715103182	46.06508193495858	45.51126711534348	46.684207531337485	44.91891084520562	43.33869648972879	46.42426712304115	44.94041892219982	44.78535734187968	44.41958439172032	44.58959202246259	45.71421751297178	46.65004258122194	47.8831998925808
1471.1831727479914	1467.7460203313442	1406.6515824766775	1491.2052407756728	1451.4893823769214	1457.777206599766	1419.6529076772365	1411.7445206581262	1391.1934524392602	1472.2624417872753	1434.2755795547241	1456.4664404564078	1522.1838052506182	1411.8775014083612	1476.3917770993346	1442.0950401443504	1462.471396072104	1395.9757585367354	1488.3014785192895	1438.4794382174557	1424.3751719563777	1426.669077508716	1481.8598285222142	1432.450927853447	1403.600247226807	1415.7097474611276	1428.0814625989933	1435.6890772461215	1402.6986683141943	1453.315928358899	1441.1058586149047	1421.6681044728355	1436.5160453053616	1481.7676359057577	1437.2306005258915	1484.6601729024865	1511.1937315356463	1448.1722919120898	1517.5756623973982	1398.588275558795	1424.7785982850555	1376.0091262884134	1379.3254497675723	1470.787328575641	1446.183813725995	1431.215246185313	1430.1495559973273	1494.4935445048986	1417.331642388055	1430.8538426478506
2384.646369967896	2546.2349089073723	2414.4823179036002	2486.0966819540904	2434.6277232265197	2526.2423177543774	2417.272771015225	2424.0383008678077	2310.8597022897193	2605.026322934945	2486.0959257032446	2445.1488824652097	2436.524170949957	2346.70257268989	2455.8969947372707	2439.28701851017	2524.005962972147	2334.006584462679	2447.9436915175347	2510.5534739824666	2360.113811676947	2355.7894440435434	2430.7387347089043	2498.4825444675275	2391.7723593210167	2457.3043480310707	2462.1734161738264	2437.0556744022806	2353.8649334399224	2371.9113873970387	2413.9615018289055	2524.213109672556	2461.1226309396093	2372.606519193631	2366.042571536702	2583.9004329939207	2483.3533899292634	2518.526991105779	2478.516930821524	2386.6513142410654	2444.137374898883	2541.941220419534	2442.3208898890175	2510.4008598051705	2541.971189939602	2386.7170312853814	2436.846099360281	2347.2752065762897	2489.7925484150455	2338.4361702355286
3221.391074988129	3411.4280800710894	3296.9440553906547	3326.640788287069	3329.1597142880687	3428.7573463566614	3340.606897633439	3332.3561702176644	3378.4658481587394	3282.15711059376	3387.2902373631664	3286.001809021962	3433.8603594054707	3286.911148892668	3436.562348575581	3421.6480970811954	3387.06766447721	3513.508649557186	3216.192849872701	3372.9991736033135	3217.4381703060817	3353.8468733508666	3431.2606975086005	3368.52491255754	3249.2511469485985	3261.1422673840575	3344.6733728837144	3267.9326136146046	3371.088459766275	3247.8259442004464	3245.6060346101713	3441.0909372949814	3265.3725270314626	3288.320908616154	3433.8378888434245	3294.6196471792214	3382.2585945564833	3419.4614329941937	3444.997773727778	3452.889523750684	3405.411797217651	3250.9119442646434	3333.8098597476246	3300.3710755787747	3345.0871009283005	3417.144604780831	3388.823514736845	3197.7281226559226	3345.4674090421186	3298.493956335386
4130.1034350539	4211.059720470695	4363.174199974152	4121.739170583516	4207.551557106556	4270.912709803613	4340.820032492965	4457.269958322483	4239.934594400458	4437.354749543421	4332.396880340873	4309.709799607808	4107.965644234238	4369.897630956195	4306.780344814679	4534.904749723926	4549.608147109774	4173.763686667212	4345.861868864973	4421.1694254190415	4364.077582394299	4424.454490224452	4378.314197795985	4336.677687614073	4379.047338793176	4385.50984181482	4204.98310663309	4301.134225856756	4329.253295786057	4320.728550553573	4368.958067170892	4384.297332183147	4315.729344106353	4363.0921373286255	4461.450284989758	4335.78249861551	4350.777543212566	4282.882912886825	4319.397071054719	4300.58641994318	4441.322130374939	4191.817912713916	4202.590223843594	4357.327436930003	4404.828772853667	4415.503390762921	4367.592802072215	4497.631217377913	4175.830562268815	4528.957694016193
5310.532267648048	5475.129628543357	5194.607774521701	5314.645550861004	5178.07506628749	5484.230497122775	5439.691318166719	5268.772943685184	4949.658524231841	5322.870432949625	5435.9478865025885	5217.490666966175	5347.746411350734	5064.580487146627	5306.8936451173095	5192.209481773959	5361.605770644424	5146.516051682287	5385.279225761988	5339.573631853905	5522.675511970086	5226.382236612737	5101.441866959604	5376.341742128494	5308.18083864615	5268.819496667217	5033.1245874693595	5359.394668480652	5376.444080704464	5266.27082082212	5390.008267519688	5212.956682872877	5351.774552002796	5147.751539788479	5268.16408625587	5224.888677862734	5324.965449683037	5346.76915794585	5179.461742706433	5199.845431172184	5304.687306739235	5302.958272916231	5320.390114876177	5280.680638111079	5115.0916561515405	5365.233193015707	5083.60950098711	5250.274159534573	5207.732125813062	5252.304485412528
6022.519936139048	6173.823277253675	5937.922142033281	5938.170677785016	6359.146344585771	6023.665742290224	6168.370980957265	6187.977268585241	6159.230235151916	6119.6067752726885	6240.907414535488	5926.78884666217	6176.364371209692	5996.126897677431	6173.186248251265	6407.750691839327	6169.559147574044	6024.248813494529	5993.069388743782	5952.25940961047	5888.34460649388	6070.984036189488	5953.487678999709	6067.107559637604	6138.1348200279435	6021.881908132708	6006.462246824926	5950.784071517797	5881.986356664434	5996.437324632649	6149.827792224388	5997.622087907613	6216.564839270479	6099.026327381599	5807.806895158828	6069.7879304908565	6098.253333401353	6271.765469626667	6302.711624898198	6013.378695526446	6125.9820732164	5968.727398322124	6206.381137914993	6067.0845169614195	6235.565711103691	6034.561234851125	6102.902677891417	6088.7709149083075	5964.787361776217	5951.958775641179
7300.757942333952	7315.2357164770465	7210.979281557326	6969.05732758383	7142.37055692915	7288.148188575752	7112.707974752489	7182.412791890671	7149.017852296247	6936.831011233429	7065.435167249972	7296.140426166663	7405.701304276621	7305.861280222894	7289.609237793468	7215.00732690277	7114.953099065558	7037.659706333598	7214.500930528513	7051.041763603146	7037.620830495236	7019.155647663741	7496.012825809544	7209.911440351383	7040.585488589815	7025.086997202881	7140.742017382802	6843.361935557683	7488.714959227021	7013.21816149211	7159.302008593248	7159.731573817667	7087.675638126591	7264.255434256015	6985.8158779363785	7501.930932013446	7232.011417466772	7199.410214426297	7403.127587914521	7058.188631771749	7055.970209387977	7266.938702421176	7164.128497031772	6936.395032229558	7168.679012326278	7148.565689038476	6902.317758324501	7173.208018887278	6943.822818894906	7138.185016931879
7893.892112584526	8414.657345118903	8191.747707535011	7827.7516345004915	8289.237084758059	8133.070314378018	8095.370698968689	8012.667118441076	7727.359152213596	8133.709431837938	8010.872334905703	8088.169287225275	7934.032126044184	8074.833587174669	8187.916733064804	7953.367412817883	8058.9751498554215	7975.025688757982	8181.998044261854	7918.769945988902	7933.946328274983	8039.412424551544	8044.296713111082	8131.968412238624	7969.469460613625	8226.821109766082	8206.019710027382	8043.948002935369	8052.679621180886	7735.314240348143	7887.966422539606	8142.3084094773485	8158.603235954036	7888.101788036547	8137.344654650651	8053.527026534605	8077.803920694605	7908.815907114928	8001.429860160161	8018.887585548321	8068.006174866706	8493.992297911935	8458.729006466729	8026.056930320289	8139.983614705026	7791.994298903189	8204.931234179661	8225.856526180614	8101.339978981977	8162.542585881539
9078.48339260153	9029.3417009247	8858.603860932411	8785.355398210446	9100.06706073018	8728.652754089711	8948.64400038661	9109.368290965132	9088.620297781592	9362.15274142699	9167.741833768538	9286.597867155142	9224.68008914884	9135.064961231465	9168.494867854943	9057.854595628718	9047.627383273673	9049.5367850932	9120.028397430251	8721.381257934641	8963.84675887059	8948.075853427661	8795.9037191791	8825.825663880134	9037.111992146522	9136.687911986282	8790.328271489503	8734.43618351993	9112.048683510999	9002.305969656009	9055.042472168883	9027.568080604871	9074.802409708225	8897.665458886828	8541.079609706747	8420.91496962496	9185.099137477466	9015.672563950486	9311.334614732092	8957.930059141507	9150.793067711485	9018.743169527836	9003.479686437953	9064.827357481132	9098.599972290182	9400.466209767867	9158.82113293744	8487.790253215884	9296.934797031607	9169.288581117864
#process: 7
its
35.39908592706169	36.165300090420416	38.017566702016886	35.383938278158766	35.67435093446293	35.11046520723828	33.64167441457666	34.912955766257014	35.22072988099959	35.12172993091744	35.45727103741597	34.10241132352494	36.42831693052346	34.141152697196524	34.0467954487087	35.74845767703241	35.382104431352225	35.67967033170584	35.71721917622605	35.24077997937229	36.98426556925874	35.787883884755296	35.82017523003555	36.70686214345553	35.2708706168219	35.45775387018698	34.63056791295557	34.51514149471457	36.31656754293671	35.6872666774352	35.022917796878225	34.54984574561687	37.06859089615775	36.08523013587368	34.27470378455955	33.794064554582384	35.76586687470105	36.20003580990501	34.57332327483432	36.315123940667355	34.85252877880339	36.01579644406768	36.802952404213755	34.88369392732965	35.962503475828385	36.684807845429205	34.64840521468412	36.90773925476322	35.02255026217704	36.3754879829468
1248.0817034947415	1246.477647825876	1245.6240520811928	1263.352579280159	1191.3062452410325	1255.132480246349	1242.9498829659365	1221.0315652984568	1235.2903162839382	1337.5383806749617	1194.3603936549787	1215.5703069718759	1280.959652867466	1194.2177999684484	1236.4477225141413	1235.416554692916	1326.1756188664503	1216.525577723231	1219.7668654058073	1273.9208159203295	1232.0500689989624	1228.0571479233286	1244.5838388629195	1253.3682810281537	1166.5912297742727	1264.9114084636458	1225.6080270840387	1214.6977135161014	1192.050443509078	1252.1777472940937	1222.1108125659748	1173.997887145329	1204.1505521124368	1208.3957028856235	1221.719456222257	1233.3954022361042	1219.7431514089726	1253.9454391790632	1164.4752712028712	1264.2474158912592	1259.1473518677446	1226.3030474167508	1226.2273349614245	1237.6134823925004	1227.4294030015296	1202.875514027853	1194.1178104650057	1366.2593898703064	1204.6226747421317	1215.6292590590017
2199.878889853194	2072.062300402497	2228.9093406600737	2234.7624196443126	2297.51276300594	2204.1795855620367	2107.8536023127585	2188.5433992507515	2228.2112545013706	2117.8533432975796	2147.5624205602967	2091.306855250152	2100.675626067777	2152.7467229978206	2100.184535453642	2197.4103721070323	2113.0645989967825	2174.1398314988955	2114.4297676061706	2174.8928651464253	2162.4676843839297	2145.6210116491784	2245.8150445540223	2173.014683487107	2194.7410221715313	2196.051227985647	2156.006290975172	2059.002538820852	2123.5083768235168	2152.586701370063	2257.478358499361	2170.9571238504714	2105.0817506675435	2212.4960110298075	2240.9317900465585	2142.053345878003	2189.628358160645	2247.9864925588436	2163.4437321978958	2144.1027607858937	2163.1349206370382	2186.076469296453	2135.312632845122	2293.3364444600943	2237.363762624237	2178.253474209501	2192.707154021886	2117.800349357072	2149.789898694802	2149.3814859048757
3173.6801182930317	3007.214992411217	2951.214783780223	3030.4600892584167	3276.9118391178117	3170.4206263342253	3179.467728792569	3246.382284534394	3113.779381369056	3128.4431269210127	3105.371932043469	3164.7701007384685	3060.7148494533267	3087.009319905824	3114.3955609510476	3234.903539363512	3130.447819578628	3259.4930351363237	3082.732581737897	3084.404954723302	3158.0997237784513	3177.820268995278	3083.034930742555	3018.8566729256186	3108.866560405706	3153.3465739631583	3140.7399153073115	3191.5519690503766	3192.6660836742553	3001.6845928699963	3000.805566268932	3050.212792737026	3125.929773313781	3061.5297842791624	3264.3018212303286	3092.895637982772	3103.451164622926	3052.7822697094393	3164.187064294532	3200.201089849334	3027.0563186588006	3158.467664420578	3249.712690482612	3168.856170263455	3036.102428117437	3190.5989555573506	3204.210393888849	3128.859640677784	3094.869738374991	3076.378738493997
3993.1822723355262	3985.163786848461	3976.65192133522	3830.7772200510494	3868.1004334782538	3798.4973197866384	3874.6415479358875	3931.3895810084387	3812.0819244550016	3982.018781817797	3997.109533897951	3861.828468744677	3929.342000035365	4026.4349514574305	3858.0544810159936	4070.323848585094	4001.663884440255	4052.0847105175485	3948.990464617709	3883.7149057035313	3955.155944953675	4158.653242441227	4146.202565738714	3928.023025740913	4065.268596614653	3857.0001450901323	3698.604745739193	4050.4479507845244	3825.023609599615	3987.962789812823	3931.737765594505	4043.05023988579	3947.7661111546986	3953.9136929947676	4084.625859585492	4117.869141372702	4057.273345958985	4132.7309178972855	3980.2917456748673	4077.3974621792936	4145.595733146122	3893.278385509294	3738.702731650092	3946.3520105609387	4097.401458268639	4015.94970668821	3806.029369011318	3785.575297398235	3823.9541158524003	3980.054289010148
4818.316996048663	5026.724807451387	4816.950106923591	4908.390670691696	4830.989418501327	4784.345873666538	4659.917804849437	4530.629780572037	4763.9242773382875	5061.202560558523	4803.477298712584	4880.602700303763	4620.759868270041	4632.365930864585	4891.788125187027	4925.599919212783	4801.449948596381	4745.254282037858	4883.493288954859	4958.2347587570375	4780.467132740462	4992.292675140426	4811.820110340492	4866.01015834904	4909.455332862348	4827.3770484037	4799.337548581706	4954.511197451217	4731.798904934603	4790.087866958983	4918.599830509206	4922.963945055913	4699.869249445675	4804.562183956159	4801.922257154047	4855.97825291471	5001.514557986871	4717.297580786533	4754.994209175472	4803.619062111316	5026.399668551484	4697.138018593518	4798.859703373863	4798.568228595464	4870.388831927637	4649.159367744446	4716.4350232563065	4924.068249625679	4932.6699021809345	4828.532847416875
5586.446819045523	5350.343729819232	5483.124942445828	5473.493542524122	5587.077646375115	5510.359650400043	5327.292687893715	5902.355793176019	5763.1271791433	5748.008137862475	5289.823936871232	5573.464723521334	5583.609679056817	5654.71119767481	5622.349834404649	5485.378887983032	5400.670939223357	5693.4263693804605	5295.8383019111725	5306.2809695233445	5578.386261692666	5398.94340719149	5472.136555791264	5792.015355344903	5582.564598491403	5479.803205419773	5462.21620926618	5451.685464826587	5620.0603238966905	5509.546141168756	5593.943499283347	5685.155203703039	5875.970991884103	5242.536736893136	5483.358525684009	5586.68413116337	5753.687789432093	5677.6831365104	5857.710428599515	5417.840218975049	5630.2406697412825	5459.074892224743	5434.648541924109	5498.699028961549	5250.577869334867	5562.823941423072	5694.449602279514	5441.33196791968	5427.252600705596	5206.26583699289
6755.313489190542	6280.267927632816	6489.931479027628	6584.7182418089205	6199.171309933892	6909.299934127281	6333.633766871245	6498.69295513095	6837.671129055963	6420.105082482403	6126.982623984199	6629.610171431065	6380.654380910575	6177.6092605987	6309.9164289794035	6412.04864151679	6698.901325759476	6657.9132788724855	6685.536842904692	6605.847130741722	6115.0824208848535	6545.63903786722	6767.269586856623	6304.391190932348	6495.666934449943	6424.565129060239	6382.8227483603	6449.518077887603	7058.146051684464	6495.042550453277	6754.4382971806035	6564.076059840557	6837.201532836186	6584.572935745429	6557.1877365015225	6596.838031020696	6852.141753528085	6285.741560201689	6804.409873621228	6207.0851118083565	6629.385221852036	6278.936788768327	6744.961724805201	6607.0084297568455	6259.40048612811	6683.812681902782	6578.645598099317	6577.063789678176	6691.0903624820485	6287.638759503306
6876.415940546463	6940.2368696245785	7280.734605069099	7484.817673861264	7169.322800577932	7077.316913270857	7620.473196129007	6668.885729681729	6798.086855295431	7307.066722183536	7596.491860720867	7453.034442579769	7709.103499315755	7804.598163297876	7313.425863311362	7526.207415324473	7392.69405706472	7508.656206071457	6672.625753761374	7472.563145880123	7795.792869301455	7364.958681066267	7098.496102355559	7218.87460178333	7515.582988950579	7649.047769897771	7532.609293277773	7047.862527067773	7656.600220138679	6741.359170598725	6767.011573699719	7509.105327815065	7716.39139027608	7382.550829641908	7158.7698935839535	7566.755936747014	7119.515719444179	7155.8630387075	7428.334862626073	7219.385516936483	7372.031055997474	7527.707675268465	7492.103141696529	7535.643098557599	6999.370661105868	7645.05062101687	7431.846143390404	7704.33792450645	6778.41942147868	7257.569439448035
7916.222160998091	7747.491755608076	8494.542751031962	7894.837909517379	8478.011751822118	8395.63655207951	8569.004889167989	8454.608509209049	8767.533566983033	8622.915998031614	7512.48061611946	7669.932473270529	8759.879036785374	7638.964261804758	8572.863637965303	8790.13496199019	8068.845695498091	8497.9784398	8357.402492401887	8198.750174006043	8297.713180910583	8091.515337640611	8399.158817249487	8243.194950469639	8290.483304915359	8562.656784241733	7631.299751259232	7939.5053311565825	8053.450476123811	7586.757457324767	7931.733842503504	8379.67492574165	8308.080584172547	8038.779037311576	8154.0008721510685	7882.156512335585	8177.958923390182	7802.329408481671	8613.674445785731	8272.081089140063	8526.870542207847	8481.487831987995	8010.805327841719	8073.828040727195	7763.654328523754	8740.388104537487	7704.2563094553925	8050.994812174265	8664.734388658278	7709.81978743148
#process: 8
its
30.64289170808	28.01159526350001	28.94222523880616	29.165586103203722	30.850239749227843	30.21573794404444	29.999643319339096	30.481091550660825	29.64445696011146	29.138966437860308	29.939429885868577	29.050187595891767	28.701003136690815	29.221805293334018	28.340688666521043	29.96621484303111	30.79917598951067	28.85927201369455	30.85647047564617	30.144792013552493	29.474561802718593	30.524719394008013	30.269644157798645	30.36270974382707	29.42562721586549	30.007276341586156	30.446912685917955	30.402111018657276	31.09613385524477	30.537299979259885	30.210543190931872	29.38376344533256	29.177458360305522	29.815992682961227	29.649696172010778	27.95904853670912	28.896484697224253	31.429609410943907	31.328156367370102	30.80120084711105	30.07064083099347	30.50089953928631	30.01798755152457	29.845306009198246	28.88547732036755	29.77922594513036	29.011104457894394	30.31542237385214	29.308731994569882	29.622152043308347
1178.1403348194124	1109.8966120273178	1128.2762787986226	1105.5681224443672	1146.6270368709345	1077.030220182283	1148.0997875054718	1123.7567683797254	1104.4669883225515	1154.8959383314823	1116.9875779991182	1074.4134687307824	1102.2606293360184	1097.8344225800638	1101.7954265737674	1134.2933979418108	1114.6287033372948	1118.2191839823824	1124.073532947538	1162.234457405094	1107.8493617088152	1118.1525596718918	1117.32227249894	1091.8468875035423	1117.769042895086	1118.711059928427	1105.3422603205554	1089.2113202933783	1097.514162686202	1121.453200889037	1186.4422269301124	1106.4433955270667	1142.805819979266	1169.627098983306	1157.2250125091507	1156.8216658969473	1156.1928776755362	1146.023758494437	1121.209699637986	1132.2639257450994	1140.318336993234	1131.3376404524643	1154.348549985244	1144.1711830124004	1112.6374374695797	1100.42204366976	1072.6750548165826	1089.624378259157	1118.4855243771208	1114.016780804808
2097.871002123922	2049.9588035412494	2083.3479279495787	2151.88772203059	2118.6949008713395	2202.541760143783	2092.735015677002	2141.395432643783	2177.2028822812804	2036.9070153581986	2109.1614543958817	2053.535858700258	2019.5290454050764	2006.0292124484188	2075.446109468362	2134.678534074166	2022.940777846544	2143.4633400330645	2005.6771594024915	2153.3107931467557	1997.5950123028235	2110.282190408419	2206.254441920879	2135.3946958790584	2078.103456424875	2071.9953471143817	2100.504531356483	2044.3085108223702	2085.194450211459	2143.7291118706025	2149.984529417305	2085.0586022112698	2073.685858000998	2121.0285309000205	2153.7797068751856	2115.6152539333557	2120.1501807600303	2123.610038229691	2100.0536749977246	2063.2187014030396	2109.7179845859196	2096.180983837765	2067.922297782711	2117.017549927104	2063.478080786545	2114.2975471485197	2186.369065296854	2104.529260616144	1988.1419272376204	1965.4334124763855
2905.1163134112066	2990.573677298052	2905.427798269086	2911.9657743388443	2952.7803054955984	2810.6816142979746	2990.4189858185464	2848.2513104456707	2988.05854788682	3016.9194260371655	3031.5483633512126	2722.132573039665	3006.4347596372104	2879.5389413351877	2932.296813923277	2880.885307579068	2750.2212230459727	3043.655550893037	2989.6935689164447	2975.434273147431	2887.463676550449	2693.883781148767	2769.865677496765	2773.651134772096	3071.33495493058	2931.1659471506946	2995.9995941375328	2897.5669731741446	2879.2977625759077	2924.2725137019875	2885.724272999701	2947.7462377639586	2832.6245973409286	2981.219499169816	2827.6300405038196	2846.726446222988	2910.842361848429	2884.3451473899554	2957.055893651588	2781.073252755016	2811.1362154086873	2918.4792217884965	2905.7534811792766	2903.199514228692	2861.8165674072766	2815.1881684819496	2813.2960601010527	2867.04060137189	2808.0552630172724	2807.6749349747593
3576.4853401430682	3817.439630046474	3707.959319109758	3202.410377508664	3478.617089299025	3386.065569993271	3340.0460903011435	3464.250567235855	3413.0678612562165	3275.2014332490676	3495.170186585891	3547.035418241835	3505.10883102818	3488.7316852668932	3333.5874015283434	3231.5939959226775	3844.836517585995	3552.4755331047027	3643.123134816944	3652.6349999234862	3543.015088623264	3389.8285842220785	3395.7045046402854	3505.648055757999	3419.381521075486	3595.7718205848655	3265.0997908757327	3599.9423588771488	3519.4068733196873	3284.217546984308	3450.875856652562	3402.0219921201665	3424.3469201301978	3581.082512036566	3429.888585184671	3678.3146928991496	3668.7029623035187	3572.071923219893	3635.539356148149	3715.7629005926674	3493.0749760681397	3624.555920848818	3409.2694939137436	3471.4903152573597	3448.437922027888	3457.1115857107875	3504.9088472919893	3321.8847685365354	3600.6133318740876	3461.5665772521234
4346.988696175037	4565.936701169467	4643.489777769598	4647.263501172429	4109.528621972167	4336.016795232885	4390.538566332924	4255.43196761699	4456.239154972005	4663.666993088756	4094.6853927030334	4409.143189907388	4329.208630684856	4413.325388380672	4661.253518579688	4362.135648148364	4198.221051197863	4086.5468399016463	4518.506097103584	4599.158162411167	4611.982302733184	4136.851894788102	4176.580306984044	4160.74464845845	4238.0796389903535	4648.002359016772	4270.555476300178	4383.026491243902	4264.725202086143	4475.742997319135	4497.670496266372	4435.9547477421875	4494.193620678393	4412.171312064503	3952.9492166114615	4348.5802921249615	4501.449891158148	4568.4226926471565	4558.420040128981	4357.122630804688	3949.739797465435	4094.9794341133975	4273.664227270273	4279.534377737069	4636.047889893051	4485.388068109197	4166.058472776886	4663.485137048119	4536.82423989335	4441.3825889022955
4880.449404429601	5096.166692880897	5243.133248404884	4838.889955957626	5312.631254963029	5137.660586652279	5163.833473135425	5182.857539682236	5080.142283558071	5549.576858732872	5197.137341357154	4683.173884006754	5060.6690319295585	5366.6328947246675	4919.26829114743	5312.695813268869	5063.30844634604	4910.789934576107	5064.910745737684	5214.709272110828	5407.144971642253	5080.813698710428	5208.766787031991	5196.392698707066	5138.443152295691	5165.113327264254	5179.886607785024	5042.191489494193	5400.134265230454	5040.2580713635925	5052.472412143801	5269.985312490658	5177.757821151968	5111.516404178273	5355.3407684079775	5329.288846852223	5137.740888002983	4740.381315221403	5577.459182525083	4693.13830499735	4918.7158186170755	5273.585181246896	5374.713736283996	5360.243614274041	5086.390375415128	5342.57797636687	5300.356632690078	5174.458820920646	5057.468692996141	5060.963776925208
5298.62676886451	5395.377774543671	5756.7899485647795	5935.385860129517	5359.0974712331445	5770.595784623939	5689.181541838815	5753.01675800297	5625.597209535558	5571.927442559159	5688.79994054841	5629.238008981544	5460.736123318101	5431.295034357044	5867.28131308706	6163.4594900784305	5430.725990601726	5440.402934173167	6038.01895926735	5911.836944861626	5453.5351382301205	6051.310814466917	5673.645294568842	6060.386620203613	5582.89259962219	5994.319342642046	5506.652291367457	5727.750487920495	6136.356293853994	5887.593977230522	5395.351266754421	6283.512757461859	5866.2380363285265	5835.4924677193185	6097.851484975556	5449.49720335503	5577.297744705151	5377.639498575784	6064.15021202335	5529.443472320342	5774.41957165742	5922.68600566709	5914.580466776387	6008.309334244112	5768.04933087704	5509.737317120654	5283.276363669041	6004.424422286439	6083.410195248989	5983.2478894972355
5655.544930346898	5715.484674940651	5607.434392512903	6252.829720515738	5466.7604282622915	6019.450599548781	6405.378316495045	6241.391678002712	5503.458055945663	6057.696054815393	6207.348832897458	5686.555763804861	5830.981044689444	6152.817378635598	5646.620938156106	6522.999111261417	5680.47715842698	5783.0107290646065	5925.588042131273	5964.527247340229	5919.986271855065	6384.266420014796	5558.591608805337	5939.428234764695	5874.469189472604	5899.615021917755	5648.555842868835	6115.045946994418	6064.974300795431	6379.298958393977	5909.699299722301	5806.597263449883	5543.012791241224	5848.873266960545	5573.33351975643	5878.161453252225	6128.635968751681	5910.275861074213	5981.858964720978	6141.180908501091	5598.170038385218	6599.542783902158	5844.700519838292	5792.766609600043	5740.394458523472	6172.913177837003	6672.408654361887	5636.4685406144	5649.740188453952	5930.437585829305
5954.031709922004	6010.055454263354	7103.533733223784	7325.836460989076	6541.773552051253	6658.670709171509	6953.024158153911	6191.4345903550775	6548.996160727509	6269.525539762759	6033.330208537652	6791.44198425287	6736.13810130767	6100.418348972307	6986.714380106871	7055.411857187028	6175.168992087118	6027.442545423947	6324.469766523588	6574.117083323138	5986.764354892575	6334.783603359356	6169.03348710476	6075.699556062609	6309.357980025395	6480.458426643274	6043.149375647112	6197.334446016345	6135.248304623497	6668.570340205356	6551.23061157321	6203.970710135848	6547.699679510283	5856.427104535123	7310.068619907239	7239.985283700087	6736.579561250338	5767.593386378711	6639.329044345899	6462.67538027754	6486.026979989294	5884.1923219123055	6285.415405543538	7269.1100877473245	6152.974734371872	7581.922728458916	6627.451760080624	6260.3546957836015	6537.476383229942	6474.532263253411
#process: 9
its
24.55244156193426	24.392649423809278	25.994000749126304	24.94726804671442	25.528674958609674	25.71548754517266	25.05573721599073	25.528008697792686	25.19712176383033	25.615581541524453	24.234721373861216	24.143012097236088	25.050088482742765	24.69790954538286	24.88578445715765	24.794549591277594	24.96677063346718	24.687392096459245	25.447930726861355	25.466630257949408	25.260649328595953	25.081390573348756	25.143496507222654	25.476542456529714	24.387898229879013	24.769884376250552	24.348563260558798	25.662745187124635	26.444336468132708	25.584235431505064	24.574019258880018	24.998395665151836	24.824197747007894	24.776428894440848	25.484067328578792	24.686720843905597	25.972827564149238	25.849516483113796	25.280220519344898	26.180728630417303	25.695446646946955	24.831495428949495	25.743988072572133	25.774157053651734	25.30388353168599	25.921896523530172	25.85234571845895	25.898662066862048	24.80264323727446	25.352887629400634
845.6230526241545	855.4743379337006	849.2457031259441	865.4989780444429	852.4206404608499	829.3302239638382	847.2156227235075	870.5228339239708	821.9154437639294	853.9504020150965	868.1674638263844	886.371919112592	832.8080242626197	880.8445815228761	835.768256520524	875.8838393020225	835.6047603754629	845.63028259283	824.5647268992169	844.9738796654176	818.4640863963058	860.5566077228566	856.3121694332225	887.4281966547313	892.1352602550317	860.7325732125515	844.0416659389186	849.4071296016747	834.1874997147272	864.2199448800653	851.0742073291597	856.6925226106074	840.0439319491269	891.1520413136168	879.3515743740301	870.600812791483	830.3059846400014	892.8797658429736	873.5800381666344	888.026642294966	851.4612213882925	883.3781498001051	897.1337897370165	858.0417204789915	870.187037280517	853.7708398792571	873.0401357389754	883.9560243993482	854.8187565740924	801.3564266234877
1524.4318448166925	1593.7615209934736	1620.1090659263743	1631.5212960911156	1567.08212128626	1628.426335133549	1606.1191720141608	1474.6483016761151	1575.0738557378806	1520.0043652350332	1594.9238414321358	1621.6134771819077	1657.8311451339769	1573.8644385122768	1566.3193411407528	1657.2575915917394	1544.8730920071293	1555.0418589074438	1620.2031021315697	1608.7435465260085	1443.3064872393988	1563.576214938617	1546.2372245756385	1503.1472900210929	1543.9988649115378	1600.459148272408	1599.4306971827036	1603.6298831056577	1622.0052405777149	1567.7151147150594	1667.7745279050928	1710.935277854696	1506.1496088312244	1605.7789344325415	1650.9909312646612	1612.0819494437999	1571.4783208130746	1503.648638008647	1549.474284046674	1555.1995960154547	1647.057359347511	1564.5031685953616	1518.630736343406	1602.6557367279388	1576.1681211140776	1614.7349331921273	1514.60657985412	1575.0753090190424	1562.0734022885867	1627.0569307066492
2415.5950365109575	2291.7328781126616	2262.787406805771	2299.394150598504	2357.9544534573897	2298.744463769778	2472.9243718160847	2311.2503559236848	2306.421918520379	2390.214025039684	2428.3493484596383	2370.634199870517	2379.21868133183	2338.4039151590773	2398.025039913652	2354.1274521364417	2273.5742202635756	2580.2842257924804	2509.2276051127983	2433.008292716248	2325.6825402194786	2291.4198655051787	2385.297202367944	2373.8191191809333	2342.1987393543964	2417.8051080919163	2329.489091322369	2423.42185814954	2314.29532705801	2309.943075214046	2181.1009202596897	2448.6970726706945	2371.603719263743	2539.889522436924	2436.802941925345	2312.266510672427	2269.663765079689	2320.3417746883742	2374.589757884987	2375.186907577677	2212.2367838679606	2287.8013750418204	2262.4733726624263	2310.4050131903005	2301.3408662878337	2337.4697239212524	2346.7217000629335	2204.675033026934	2382.0430601565695	2329.585699096838
2854.1844035502386	2960.661872380286	3222.981704074301	2612.0805406331683	2997.621526725225	2847.7250548546785	2846.4927996099623	3040.433229192033	2828.6505425965133	2948.9153956056552	2965.6937482508	2907.8513927473605	2754.5286602350475	2842.3145375233007	2870.69894050366	2937.839660741723	3334.979719055776	2814.9842606016496	3025.001992140157	2841.1552356828474	2804.5026763692317	2961.5788964765943	2952.7894978258482	2935.3841541118736	2997.5900527769704	2834.3559143937314	2644.5809196294117	2988.3729520507677	2806.439286576638	2847.0157176918883	2787.7410189522643	2936.886995148783	2894.9923349039395	2802.7384604741987	2945.3618524463054	2977.487824332893	2884.7549468353864	3032.158019179259	2969.009594598053	2945.590036623338	2995.77145617258	3121.7273709190913	2825.070732913108	2932.0759691636686	2996.567318481019	2820.7555230317503	2725.3694281263124	2909.4055791823325	2859.583982463443	2845.208955511168
3837.622906396272	4003.025305786409	3979.6882569117815	3981.17862508709	3454.0527295512916	3680.1431847980916	3851.854048759402	3756.52805740645	3771.824728227972	4130.951976007797	3530.2636924655876	3872.7816900747584	3500.8403081487545	3846.87756452282	3892.435335364345	3846.141326344592	3657.388502498123	3458.227571046835	3750.277759817393	3845.8438701371397	3991.116218306448	3716.6812892855064	3603.694120368564	3621.1276569338847	3707.496895546758	3969.367081358354	3711.0574533457498	3859.7027174461937	3641.600953282924	3833.4123357210124	3832.4603652565575	3928.7442060478747	3955.5809659489964	3754.917278817412	3459.867705942988	3737.107760302718	4048.1430556925075	3989.7454204097485	4001.064431285565	3800.9488780823804	3613.43468495617	3438.5326371075016	3566.608578238946	3685.887628555198	3826.2232993710913	3960.846616254866	3495.5019681525237	4035.5617945784247	3914.5048763458667	3878.165281271306
4093.206120150167	4096.60811992443	4645.287618541515	4134.931245449742	4696.331349068656	4446.543251524388	4659.950377691071	4594.867602207773	4581.9950541098815	4628.254069799278	4394.495539778894	4143.565648028432	4517.286538829844	4562.6921881013095	4222.701234814989	4026.723924280804	4446.988635834195	4252.78929654446	4409.4211828188845	4373.888280419974	4841.108721922888	4305.507470950507	4605.399932414303	4505.04603841597	4173.495312056884	4062.1976307702957	4207.64332156979	4296.166042045022	4846.92281660163	4047.197804223222	4107.076451838616	4343.31217306939	4635.821222292585	4443.492764725008	4327.70986045806	4412.28103730632	4186.201369210104	4105.916024462424	4649.916998316542	4083.1141114071274	4364.335781032522	4714.957391395331	4025.297850281483	4831.128829043725	4197.608279850175	4545.351346719457	4595.580110041235	4401.567348683884	4213.267805134143	4573.709966711036
4774.680044259829	4852.135656417096	5102.383066754784	5142.284814251137	4824.264236999885	5179.76996164625	5087.299880404666	5092.270174947484	4979.975283491828	5044.118707397956	5102.368750843091	5061.735782424365	4863.749156435298	4925.313506078458	5258.4819471322435	5232.551537631265	4794.941441100905	4770.743815949162	5351.067277455861	5208.0040154751	4858.289696589828	4911.3540699250125	4932.144507347506	4906.5356511675	4815.122789534701	5096.966179658874	4667.187944218532	5066.635982820627	5007.787337208057	4967.401522597969	4821.986291895159	5219.203323474736	5227.24136556518	5235.95867099316	5308.519047719269	4968.25513244301	5000.614378193776	4763.278303692843	5495.729714944741	4705.029648651202	5132.060700887745	5122.324203093681	5285.47908623721	5010.6677058799105	5084.541324117171	4982.75141825212	4748.875760308095	5155.372492679148	5277.847825823819	5343.783734863276
5261.942982112611	5073.1312905650575	5553.8404096353925	5288.552962036592	4995.878990448601	5335.202690176348	5753.665589005243	4886.683168194002	5096.936518599995	5457.424456105119	5668.620048085235	5165.219616179822	5067.919091106444	5483.996895728008	5148.875031869457	5509.989034087565	5138.291698156062	5333.090476618209	5172.325308155312	5280.700572322349	5280.855304093188	5378.189956991372	5148.106633506844	5411.904855882107	5256.982842898453	5157.842321727574	5036.078513321499	5222.097722966732	5436.77170648718	5444.911518745421	5239.516863739204	5084.756463086793	5140.249175640135	5319.9609729136655	4867.498293569233	5505.079070339832	5418.583546805286	5370.835784927366	5344.123795525941	5447.523947902562	5205.949086711871	5114.825552446375	5240.943395597796	5249.474751085177	5151.276687732871	5471.169090108222	5115.460696678353	5525.827879781678	4949.8065298765905	5312.762910810641
5387.054106273101	5440.66252406791	5672.994433242948	5923.122162477987	5762.096361500667	5354.871519971947	5649.804361955201	5612.518634500163	5777.798147051181	5676.261276246339	5492.048345656575	6018.031040122488	5957.501698679223	5502.848571939987	5871.21066939091	6175.653317250573	5688.3322539025385	5407.597610009636	5689.376389019401	5616.800461350398	5509.365685232103	5413.82714809088	5342.940293130602	5364.253512877004	5587.74050832793	5701.720930284753	5461.653254971385	5521.961539095891	5500.382660641958	5485.832428106652	5841.750557215901	5640.364382553224	5965.082049515543	5307.457207240473	5317.894195342763	5199.439727050333	6062.164320443936	5347.098665312512	5570.258580918035	5345.638053251541	5781.986497947933	5556.372177047423	5701.083018432431	5829.619823771559	5770.263654601724	6008.888536794101	5574.18633115278	5576.5038282835885	6028.755295462021	5410.663568325364
[truncated: 50 more columns]
