# Supplementary material for: Symmetry-adapted Markov state models of closing, opening, and desensitizing in α 7 nicotinic acetylcholine receptors
Source: Nat Commun. 2024 Oct 18;15:9022. doi: 10.1038/s41467-024-53170-z (PMC11489734; doi:10.1038/s41467-024-53170-z)
Supplement: Supplementary file 6 — Source Data [file 41467_2024_53170_MOESM6_ESM.zip › raw_data/fig_s7A.csv]

sub_IC1	sub_IC2
-0.6808892517315395	-0.037450473635424635
-0.5703034093276036	-0.09775342338253856
-0.633026060980738	-0.022383193717097963
-0.6080873509465273	-0.02094676407472818
-0.6046231636731638	-0.06696977306595998
-0.6152216341309452	-0.21535992991332267
-0.6486290330366252	-0.1939695830532306
-0.6738762350521962	0.02541287013201987
-0.5172119031221495	-0.3546825095136716
-0.639384541870501	-0.1293336104910069
-0.5929411259255897	-0.29120073497505305
-0.6251038991861927	-0.16865514093628187
-0.6784608407850068	-0.05134429589562091
-0.757116020264218	-0.1395233332976448
-0.6497874870545539	-0.1057875403744165
-0.6280245546680087	-0.05340730002983824
-0.6005634010558686	-0.04054534535140011
-0.6640827252580096	-0.11196312767900053
-0.6827965183862451	-0.2460163898491767
-0.6488688103983313	0.018284870785344208
-0.6182879441561498	0.007878672333532125
-0.6691654195941862	-0.06409324118050085
-0.6882755499771745	-0.24585543610987345
-0.6792940960248408	-0.13111998638161806
-0.5781342446466884	-0.09744336366014873
-0.5975221096154085	-0.030129225025389023
-0.6775872817962392	-0.06541474773190865
-0.6789661199195398	0.16098903797684494
-0.7085713134808812	-0.174771342627335
-0.7315285964935818	-0.11036830147018953
-0.6510982014023596	-0.26204064531368854
-0.6372642442390906	-0.017484609412725397
-0.7305370594375974	-0.07789377121718667
-0.6530490599452299	0.007165542645569595
-0.690230325185449	-0.0354167336986006
-0.6617322227008731	-0.12357789944398478
-0.6933470972352528	-0.07541322670968227
-0.7886918283832801	-0.21216579594204635
-0.6150544585045016	0.09767589774170145
-0.6362411055410315	-0.04191401426998111
-0.6431484414771842	-0.2808807446957301
-0.6938888042189421	-0.29930040454738455
-0.6725249363112508	-0.062216488761815875
-0.7176209453834587	-0.074762464462253
-0.6644665385912019	-0.14536044642283277
-0.6883181999239163	-0.09468555934323253
-0.7083409456937207	-0.19050826798098586
-0.6358299291561853	-0.0729369514032038
-0.63956797415239	0.10152821560134873
-0.6152336261999132	-0.15727921782566015
-0.617490223250759	-0.07172236448418048
-0.5912098783199676	-0.23122016833653475
-0.6035374478268597	-0.030486744815169234
-0.6098732375331334	-0.1781479499993908
-0.6495409542728009	-0.23566268795986853
-0.5881163321519758	-0.10750990284799608
-0.5561264826202227	-0.1096603908507274
-0.6248967636090836	-0.18685926539676645
-0.5639391552481956	0.058784172869101224
-0.5973159350824913	-0.07939272031661826
-0.5935607233931852	-0.0772170405094888
-0.5969416873103492	-0.09833159121783984
-0.637565687437853	-0.2951557658034898
-0.7136458458821292	-0.16181421774708785
-0.5489274488022599	-0.05586501061577385
-0.5792740582965892	-0.19875365646257645
-0.6767947907694981	0.010362309272781811
-0.6045548340625613	-0.13985544959956533
-0.5805696150246699	0.05682669718120823
-0.6620447748838667	0.020936857245498392
-0.6244938611777446	-0.031558629692757446
-0.621360222855197	-0.1328704916979737
-0.5486819828533421	0.027678718986556695
-0.5985584080868169	-0.001740461436409062
-0.6120681659044309	-0.20329363050460095
-0.6202874515400373	-0.14429430296118104
-0.7253620756410908	0.008979350268314533
-0.5980323553937605	-0.1904540728290521
-0.6138683521732242	0.13146762263211995
-0.6039649623124179	-0.17519925838175238
-0.5976223858821338	-0.15997526485315494
-0.6575979245838381	0.05186900189670498
-0.6214828179102805	-0.16310610142087895
-0.6904630814847424	-0.10702360693694932
-0.5899185007800944	0.11493405388997789
-0.5775716388537622	-0.04773495012830407
-0.6008126350519859	0.08798232001082872
-0.7073238022099656	-0.009229293819818817
-0.6396512968177844	-0.01911581882354271
-0.6486873523993835	-0.1852178004675625
-0.5669349956737995	0.05063779791491385
-0.5987066483234769	-0.1479963125191806
-0.6020901388541247	-0.027779473000999297
-0.6255979080489258	-0.08664828416390674
-0.5691450500386903	-0.14533980247097028
-0.558905174396288	-0.14259927338243217
-0.5533927788222862	-0.040760404024048326
-0.6477554292105668	-0.025016752423116368
-0.5820876090058253	-0.015141891114906844
-0.6180334230053468	0.01358380970424053
-0.6342905885241188	-0.33778812424259014
-0.6659741694503913	-0.38620992319839453
-0.6200831097210884	-0.13752643467614367
-0.6611582203525964	-0.03161437284844596
-0.5577571465497349	0.023538943282829766
-0.6276412548941291	-0.13564698945115802
-0.6873739787531977	-0.09977651650927061
-0.6055811548518736	-0.12497115252264951
-0.7041318998662801	-0.2593358791522447
-0.5614369039417166	-0.11194905874837985
-0.6436000878775521	-0.04791121057577727
-0.6696184837511747	-0.11234070387387114
-0.6656417423015956	-0.11511020678417334
-0.6055516157853132	-0.26568050065559895
-0.599862034673716	-0.43014387094917034
-0.5568627436651875	-0.08781569651997648
-0.5766618906793448	-0.300480014151242
-0.6429736528007136	-0.28907755581269345
-0.6656665081757175	-0.11072337361758752
-0.6399568686055744	-0.16002374600674105
-0.4855314687978157	-0.23890874233674653
-0.5817341611455272	-0.2960466146224707
-0.5989350778116773	-0.30357874841789634
-0.6766859184537468	-0.25329448256669185
-0.6125812156590409	-0.20761121540111246
-0.5749002779775049	-0.4510037737365803
-0.6455685903101754	-0.26047474857835967
-0.6148963672434358	-0.3230664618552119
-0.6594770656389566	-0.2253834506394689
-0.682756144694993	-0.24094650136256743
-0.5757331498764809	-0.06693488813742461
-0.6067151808052166	-0.1407574589525486
-0.5906440975202714	-0.18372096849309122
-0.5796297050408187	-0.18086405104217507
-0.5841092866008962	-0.3220571070105541
-0.6121584439639302	-0.2427604917330942
-0.5359264482604134	-0.188346724506513
-0.554383362945307	-0.22341251443940285
-0.5803680482021709	-0.1399924243369032
-0.5819184145920167	-0.15491350331115303
-0.5169984388362133	-0.19780892930779198
-0.5898698939310587	-0.21359124448183617
-0.5942478710522197	-0.3429208764738163
-0.5682477376906057	-0.33313970644440893
-0.5662986013291298	-0.08170274775213775
-0.5640312787663091	-0.18184384637324477
-0.599179257649824	-0.2869666563628787
-0.5788831419598182	-0.11176122685252925
-0.5924306756819722	-0.3273588524986475
-0.6233961238332955	-0.2704418341292896
-0.62719789336039	-0.23792564241829373
-0.6563613027767241	-0.2843742930462991
-0.6859727339585493	-0.20058601921014763
-0.5624861101707461	-0.050408121986639055
-0.6020828996279077	-0.32020221596476933
-0.6018485370365037	-0.2188742774376501
-0.5517641267656656	-0.12772134245062602
-0.6506162321697182	-0.48987076111231925
-0.6016021882304459	-0.3428186545188186
-0.6053696848295593	-0.24325812717748294
-0.6109944790626792	-0.08579230206550047
-0.5892132323798313	-0.11794441298016543
-0.5644632044498751	-0.013403364795825264
-0.6884034618803195	-0.38293838656053564
-0.706165125443298	-0.2898934896583196
-0.5658007573894474	-0.1558250564536741
-0.6133454394323656	-0.19378865438276927
-0.561814568644692	-0.25675432359498007
-0.6095900030972765	-0.3504479550169406
-0.6329297217582707	-0.2724939807327409
-0.6477695118931657	-0.22741081174911398
-0.6512327782897853	-0.31027114165312514
-0.6924922331716192	-0.28740671243995053
-0.5731986858024749	-0.3633134108622484
-0.7186016597787822	-0.33132157016901753
-0.6699483070958904	-0.42664851443729507
-0.7057490404400253	-0.40836718136483374
-0.6644721327468287	-0.21438724214175361
-0.6632491781701918	-0.38866768254256634
-0.5896411709228818	-0.15046939138131826
-0.5963415892307915	-0.1889039584887327
-0.5942453190810013	-0.3690350290192284
-0.6267966930691334	-0.2961623080690523
-0.5277546458987618	-0.19496520585032623
-0.5434734894841529	-0.26568613909077227
-0.6436739605159912	-0.35867771368942714
-0.5648084645515078	-0.3020355596610584
-0.7507431709679828	-0.20785203922978848
-0.7005634447164097	-0.3035009055187533
-0.5669106613287518	-0.12103190914436991
-0.5917726426404106	-0.17224555583267662
-0.6402799509560712	-0.12809353840698143
-0.5954511436895313	-0.15942275064394673
-0.6324784146659429	-0.06662752173886677
-0.5835252008614716	0.032194764154750075
-0.6276744509808898	-0.1857698911507941
-0.6181608729901357	-0.06450859564918225
-0.5953192993243452	-0.03327219979788598
-0.5751544654331394	-0.05629325439096415
-0.5558346233921201	-0.008418711059502962
-0.638945534589154	-0.24102962358396826
-0.6011406655387013	-0.00010394099753480678
-0.6557186969701176	-0.11914545338867057
-0.5514991005261096	-0.02258095670183164
-0.5327868074347887	-0.15022702724237857
-0.5946347729039829	-0.18590264968112735
-0.6036926538823788	-0.06431699029182898
-0.5732867426315931	-0.08650351641730435
-0.5789262728898527	-0.3041240012320164
-0.6310745418278232	-0.2599273438965109
-0.586906415595024	-0.12023094417624734
-0.5457507486580305	-0.1773121571515595
-0.5726444856104193	-0.34799934503135393
-0.5686081189224133	-0.37115749474999243
-0.5751705555461087	-0.1428107029722652
-0.5574710026985368	-0.15892634985852577
-0.5694580608701992	-0.1918582678303333
-0.5978116466446581	0.02420695384828339
-0.5535223844691347	-0.22020225898908544
-0.5805500967074039	-0.28194947225051903
-0.5796990247235444	-0.1977954249263783
-0.5638129093480081	-0.08576463662517203
-0.5853764029566171	-0.01195516068348813
-0.598850785872295	-0.22624950236028074
-0.5585553837152547	-0.05641306962807302
-0.6421738634716476	-0.266329884281623
-0.5395022446893168	-0.041452353339301216
-0.617737944537213	-0.2526817902057647
-0.6467014108746058	-0.22761234667216873
-0.5433680266307161	-0.13028105219841773
-0.5641337799080507	-0.17072937422191947
-0.5627860585662005	-0.039164463341788025
-0.6170624695925785	-0.17002237296134304
-0.6060753969625572	-0.11337699737115499
-0.5907441592648981	-0.1319108895780468
-0.6590532133634078	-0.18645505017907582
-0.5614424303379288	-0.08400725018310246
-0.5239501463682933	-0.29975516603649827
-0.5976285364227809	-0.11691494779733144
-0.6466853512472728	-0.10116160868865338
-0.6166458128470886	-0.005641953927132426
-0.5553470761173894	0.03844345442604223
-0.5850492122462935	-0.15023192916962255
-0.6267219908192865	-0.15406095218349275
-0.6211245818858014	-0.13226351421515223
-0.6051622194122904	-0.2641086626596236
-0.6535468559224575	-0.2953372142520407
-0.6279156506906158	-0.10901929371055173
-0.6318228868612557	-0.38242559309208113
-0.6136805216053925	-0.20362791454280033
-0.6263703150197546	-0.23706566505242674
-0.6118530510035958	-0.16836229487183144
-0.6023055263423279	-0.16577016428225158
-0.5823396456597888	-0.15277795011961864
-0.5722567628368977	-0.2100975192200919
-0.6480205164963214	-0.3420597657082648
-0.5774537316558298	-0.16068117587342945
-0.5590483255967827	-0.22090554423456643
-0.5566211068436883	-0.1939032945954631
-0.6021499583233734	-0.42880602767777204
-0.5687230844987462	-0.38862747689362076
-0.5878261832056833	-0.2868587144633239
-0.6566194631338133	-0.1833230385339495
-0.54062957137915	-0.13079830741719717
-0.6418968824431238	-0.3028752258584695
-0.5964664612238635	-0.2838997874320627
-0.5783485217423368	-0.23390862394822126
-0.6995602973352149	-0.328341436519679
-0.6505667585542856	-0.34986592704897607
-0.6903903551758241	-0.41146451986949306
-0.6579637231964249	-0.447305138688078
-0.5983135476242062	-0.43250099563261285
-0.595820822725257	-0.3804150625532517
-0.7039973807326855	-0.28440820465212485
-0.5959584179860714	-0.1762104594330753
-0.6826566406265228	-0.3605356101825211
-0.6549110721317121	-0.25067475713054305
-0.6490776517847522	-0.22353034303135935
-0.6220104637259581	-0.15545864003893445
-0.6659796853207639	-0.24709732078373736
-0.6560489819623009	-0.3422344890641164
-0.6928092345803745	-0.36813396210591914
-0.6180891378337854	-0.2923454895963728
-0.6036869550198904	-0.30429144515024137
-0.6186499924033563	-0.34002958449084575
-0.5830196717842611	-0.23303207088490124
-0.6185326826445898	-0.28638451233253215
-0.6978679317756697	-0.4244711374798926
-0.7018664218662547	-0.3349531142005095
-0.598254929670155	-0.044627656825699205
-0.5768427271304192	-0.15536195005287542
-0.6736370081727054	-0.49347689688719865
-0.6558692187176494	-0.39812663348687516
-0.6487376940023384	-0.27268950341332027
-0.5813850539321974	-0.26144339343443956
-0.5960149487122592	-0.22830009933801143
-0.6390502413709921	-0.3139102735924036
-0.5941344631187803	-0.4507855734227935
-0.5629030722640362	-0.2725663116342655
-0.6747824824320762	-0.28757984448063995
-0.5981112858225074	-0.4722756100266504
-0.661531815460246	-0.3414930686488798
-0.6408480584146298	-0.5831728325226941
-0.6695479060600846	-0.4271039360637434
-0.5703172547937457	-0.17998131234912734
-0.6549324226305031	-0.3548000171320492
-0.6066772773515181	-0.2525909115008483
-0.582682290903204	-0.33962203514227096
-0.5783087871388972	-0.2535663740436055
-0.5620322977741306	-0.2648971163450216
-0.7049901084762275	-0.2553890291694336
-0.6628118424447353	-0.18891818206218974
-0.646609073781129	-0.34109989741410707
-0.6317509304076104	-0.3116575328381364
-0.7091014486639037	-0.5434491793424222
-0.6182946929243707	-0.24611992693432455
-0.5906610473931078	-0.10628220012001044
-0.66068193924819	-0.31537259950990476
-0.665018687445912	-0.49524016272924365
-0.5636883692281893	-0.3095337225516079
-0.5914663476271834	-0.23235584598743952
-0.5535980591584181	-0.578817643699486
-0.6485488363344848	-0.4667112180043372
-0.6297897595482198	-0.3319647206836497
-0.636633895908095	-0.35063107202083754
-0.6429489633265681	-0.4985254541779402
-0.6315378677539242	-0.46927039538850757
-0.5757445507228819	-0.3522271547000421
-0.6505023837685504	-0.3554795651847114
-0.6659102197629205	-0.20738733809091353
-0.6624269333178585	-0.4260419996228633
-0.6814991899567318	-0.29446803008349054
-0.5737586016178176	-0.26533622403449975
-0.6186260879860195	-0.3792844872654083
-0.6885780921745817	-0.17456167382977686
-0.6319626695488102	-0.30841839025417517
-0.5617779947544579	-0.19343997586418574
-0.6827660049174877	-0.3983917384564898
-0.660826326140627	-0.30538608037482734
-0.5491012920863199	-0.20874430720368628
-0.6154726951509887	-0.25582936306976356
-0.6514778610684149	-0.19402524324605908
-0.5232749259396403	-0.30219233270202844
-0.6025663974735415	-0.25499597899953014
-0.678268335273516	-0.38746915173108604
-0.6155402087970505	-0.3762929462277046
-0.598640243734299	-0.2963830821520733
-0.5916917018941442	-0.313690010788407
-0.5934449359839515	-0.4300998498648539
-0.6469030906466346	-0.3409569988217279
-0.6107729331450402	-0.09718114912135052
-0.657441584566112	-0.3839026009284117
-0.6144719106996768	-0.3225927823277744
-0.5945063456872061	-0.4157270500265573
-0.5872633814921333	-0.4139311195233726
-0.5893797049114884	-0.15305471489526012
-0.5688998558954127	-0.23559436880850318
-0.6118714092987559	-0.17420402677378277
-0.6154343168150131	-0.3635312237663706
-0.5901582276666305	-0.23623432943490894
-0.6153381689741286	-0.3552869423258445
-0.6108578595564188	-0.22266260300900842
-0.6566078983502053	-0.3543778733313443
-0.5841365947549741	-0.24723930169778943
-0.5659480291197772	-0.24338987013653868
-0.6262940125494538	-0.2860289116262329
-0.6736984757305805	-0.20885407844974144
-0.662189226997122	-0.44179111293566
-0.6639499570085429	-0.05948626760935086
-0.5981865230044734	-0.35453815826200824
-0.6518009666136215	-0.4118532249138327
-0.5725161943026041	-0.39803415913154666
-0.5556177090091167	-0.36740459298372863
-0.6347468642939632	-0.3131899556678945
-0.5972712014324897	-0.0018660900979060278
-0.6013333561129252	-0.2751943959797014
-0.6702246234236763	-0.1757504780631175
-0.605107012618845	-0.2233104400367791
-0.6083579715256224	-0.16828391503394843
-0.5676109082957242	-0.26860963792206055
-0.5628529614480597	-0.12663548722191303
-0.5152661014851411	-0.19504162232730698
-0.6035352655903996	-0.2925039498501851
-0.6243278588979194	-0.14818029343119818
-0.6443641629512424	-0.4088949325694266
-0.6265524163576135	-0.2876202947976361
-0.6360820839296875	-0.22310665093131798
-0.5760881846679125	-0.19621170536220578
-0.6126129234739961	-0.14536445479765106
-0.5850669502116496	-0.1563390568030493
-0.661305334179431	-0.3552956644803857
-0.6896304339278091	-0.3261263632850166
-0.5795382886690601	-0.1279025145826613
-0.6175506153168366	-0.3134054785904965
-0.5178012279026908	-0.20266104622821252
-0.5880616051586075	-0.11907793056183401
-0.6143068873880159	-0.1995296456928881
-0.6475906677946345	-0.36786254228188753
-0.6377194243454681	-0.28354249253696046
-0.6819624413991091	-0.5046020071389666
-0.6444780050403011	-0.34945764022224585
-0.6478699478152218	-0.2931899139667939
-0.6408994280727649	-0.22026939795836947
-0.6058050817577252	-0.07472441585879065
-0.6083611171240251	-0.32908685345775845
-0.605083965342986	-0.17355984371449773
-0.6239085015681181	-0.3965681045764488
-0.6374414215880317	-0.2933361313551369
-0.6217917143564906	-0.3820521072023539
-0.5665824471564822	-0.37802057947183737
-0.5942181455805777	-0.37544244383152475
-0.5809571014233432	-0.2370934732080823
-0.5984535689247574	-0.12964197624813414
-0.6511778598861144	-0.2477356382440373
-0.6121796039523063	-0.19372369608998305
-0.6227841632806437	-0.24390698203781416
-0.6525308083172042	-0.09980184296556295
-0.5793129377516992	-0.20866691867678927
-0.6173447689736672	-0.18715380099870654
-0.6430973401504041	-0.09444192704184895
-0.5563965471318765	-0.07201959170940414
-0.6173462408742513	-0.24968210942072183
-0.5895697157608096	-0.22559438448134012
-0.6051312515072361	-0.15948657550218046
-0.6418758633657472	-0.1252394292603515
-0.6813857226873744	-0.243888329144669
-0.6109965693416743	0.038267215446419395
-0.6716870276380527	-0.2405203866929535
-0.5944329439498127	-0.14899864242229685
-0.6429265777306137	-0.20447880949386332
-0.6515363068902313	-0.4001408447491591
-0.693733525526968	-0.2881062060230356
-0.6538670481481631	-0.3306432160004521
-0.5593293486519997	-0.24690307130745434
-0.6362529938341811	-0.17221037973163114
-0.5839872235243309	-0.315779849263167
-0.5788550358862424	-0.5602768527685483
-0.6274272677071676	-0.4385951132615468
-0.6657077566040209	-0.22812749855820802
-0.6505773006599314	-0.3237259114095785
-0.6468448648744154	-0.33888622038170224
-0.5518596408181036	-0.4008260921406186
-0.6046400782983584	-0.3782474649670004
-0.5923688315470358	-0.2152748491092175
-0.6265680886183459	-0.31148329987809914
-0.6705265490075168	-0.26443452005239104
-0.5959157659758303	-0.3060892885081544
-0.5899415817758114	-0.3987087737551968
-0.6582592510259628	-0.2992973156722341
-0.605685180218276	-0.392848520344307
-0.6490884225612221	-0.3391527805478336
-0.5911682029994496	-0.36591420915210776
-0.6497198636008167	-0.35801523991369244
-0.6165909393637711	-0.3053906486797572
-0.5745772625913905	-0.2721919753659691
-0.6689196026733111	-0.2833805191462643
-0.6735163705766045	-0.15222246477044918
-0.6745242815913597	-0.17741835936019926
-0.6628736988665948	-0.22842214056001117
-0.6731077585559446	-0.322405029868242
-0.6631333250506269	-0.26295782668956535
-0.6237874073300693	-0.29241208978026734
-0.5742010356981606	-0.11543328287483948
-0.6154627357748509	-0.18656114032252313
-0.6212621363949149	-0.17863553396261128
-0.6484936742343391	-0.14342508379121596
-0.5929526407325821	-0.26767881650619396
-0.6966385217223837	-0.17174764256958336
-0.6562544949093061	-0.162642715192094
-0.5930800486821048	-0.2749374367370811
-0.5886290976384736	-0.07249849376348903
-0.6394173707620087	-0.32887662494483794
-0.7022744656765761	-0.24664012163617993
-0.7042243936262554	-0.28726238261371745
-0.6842083956583231	-0.4717718683045602
-0.6396986042571338	-0.28250057146002455
-0.6001506511160853	0.0036426417807257413
-0.6677013967885818	-0.1091577972902705
-0.6619359875024106	-0.1806774289439876
-0.7578633892940607	-0.3669659959954083
-0.5634316004304383	-0.06913224060780643
-0.634935175485369	-0.2763193368744983
-0.5845572793266494	-0.21323049205734693
-0.6479436540269115	-0.18944469363982674
-0.5600806766411225	-0.1516020602139224
-0.6287510276789202	-0.13404543106169253
-0.6317532463153153	-0.1853075699042157
-0.6422476919394918	-0.20308021486725578
-0.6266040741105674	-0.3295402750266496
-0.6701484299612732	-0.19266376906345836
-0.6037034493797238	-0.31741697917406564
-0.6114841806706978	-0.2279001937368135
-0.5905644129391923	-0.4546346690866507
-0.6107455559089172	-0.5375557449627297
-0.6350796888953382	-0.4033367909500553
-0.5963014856109521	-0.17030779597441817
-0.640725390313463	-0.2933158516772253
-0.6162271205216565	-0.2983531260978172
-0.6192367642592141	-0.24629815786092144
-0.6761596183077306	-0.38456083944708735
-0.7057282609412332	-0.4495784798830512
-0.6448084105370574	-0.3673425937876223
-0.6145344699400254	-0.35685230867081824
-0.6428485516716869	-0.3598158865368772
-0.5420818739692818	-0.38681407959822267
-0.6227727455875092	-0.16977199623807432
-0.6129535965152094	-0.4250379710690221
-0.47716664402771913	-0.2579748650333903
-0.5955489478866801	-0.397468459272788
-0.6242114602854087	-0.35718324179514654
-0.6014033522204776	-0.39391352969116405
-0.6178186168831413	-0.39145614965339176
-0.5804489040060316	-0.2097192268052906
-0.5545158246119133	-0.25824826276502144
-0.5671553125823107	-0.06015625527228987
-0.5848633573709711	-0.35403704294983573
-0.5302114978477194	-0.1012625287380892
-0.6309612241150181	-0.3305756461535457
-0.6318836604106622	-0.39931104056281613
-0.5634811185702123	-0.21680485622906895
-0.5811472098814079	-0.14786143859044565
-0.5976099718354303	-0.28538825564031356
-0.5155955652426725	-0.1319381592498934
-0.6292903901367523	-0.29899710272731717
-0.608473777921916	-0.2067080715586783
-0.5484188013595143	-0.2005831734154915
-0.6109003256076257	-0.2514212270047789
-0.6092188405399431	-0.333050149212279
-0.6727141292260942	-0.3729985558913886
-0.5845956851245312	-0.13311249715302576
-0.5595536437208154	-0.1468511126342299
-0.6175328195684087	-0.19249905437043413
-0.6347226456355309	-0.23519065861472718
-0.6236766193981972	-0.2352339688903378
-0.6861149906153814	-0.3825789434154171
-0.5634888167199248	-0.27394628401387106
-0.600321499779437	-0.2681802686589744
-0.5627081955301511	-0.22008293536284465
-0.6481639889619559	-0.2605971994578633
-0.5747632965092121	-0.36447952325922967
-0.5445644745080095	-0.30761040031106845
-0.5967074835807893	-0.30940325587808337
-0.5827377889123959	-0.2019753619448812
-0.6108458441875712	-0.2838778882891438
-0.5573553618498777	-0.33994765797636667
-0.6239729520512386	-0.34390988803329076
-0.6088059304634204	-0.4192219685596421
-0.5673538032231641	-0.18899501506659844
-0.5158195914928527	-0.29198508171262216
-0.48131629471366827	-0.27058977267267037
-0.5150754081393378	-0.0850332187151587
-0.5569529417843543	-0.2162406069728617
-0.5456527113569397	-0.1920929215111432
-0.5356190668217107	-0.32911647933284965
-0.5735789541561498	-0.251526686886941
-0.6239773681869817	-0.2652520278742254
-0.6385109157926597	-0.4719488239060743
-0.6085652772523227	-0.44279804131958017
-0.5919317384808819	-0.16575435579844733
-0.664210508275455	-0.45638427446486446
-0.5751759828409397	-0.33910024708055114
-0.6234770816163239	-0.41251839396137174
-0.5517543807144004	-0.46024716286603745
-0.6118037711099116	-0.4605219464567466
-0.578114598200085	-0.4819037097983031
-0.5977626978949607	-0.23380713640065712
-0.5974294187309582	-0.14880989454230148
-0.6634044167962755	-0.30775244216694525
-0.5579086144550358	-0.35140882930138245
-0.5973666872150708	-0.408929486919656
-0.6437173145901176	-0.16832269105254008
-0.6021516621976466	-0.3384487502725632
-0.660824409206458	-0.4237054604300763
-0.6370858668133346	-0.384815855291757
-0.5318921978369816	-0.16135865777180197
-0.5974885558753688	-0.36827160610358833
-0.5720068849027251	-0.14246978759960882
-0.5477197756654478	-0.18911199918723748
-0.578230517211637	-0.22566899625246095
-0.6725291737708331	-0.343072903173779
-0.6569344374493268	-0.4077243668479649
-0.6436160004198609	-0.4918786955476185
-0.509954446073712	-0.21099041370084504
-0.5569008177258523	-0.1438828060216966
-0.6049929952212957	-0.19571829407399355
-0.6044080444715908	-0.1798220923666233
-0.6316611921839315	-0.22021195031242186
-0.6384716972733832	-0.3982396943190656
-0.6534406828292174	-0.41027710455587724
-0.5859635019023942	-0.21352525607817782
-0.5958486381634743	-0.15621365323680378
-0.5588961083931392	-0.37825786221416313
-0.6170289786078086	-0.21260655636639025
-0.5129550103703262	-0.09338357936733113
-0.6137538728950506	-0.2668388020812893
-0.5327594808833459	-0.10014839407053179
-0.5648469249063145	-0.3100583202464283
-0.6089676383104061	-0.19313420490595187
-0.5023584473558832	-0.06340324129531537
-0.6381990774514066	-0.3500679116978191
-0.6068891840088289	-0.3237537729292978
-0.4877538969381008	-0.2793637874343782
-0.590519410436992	-0.2888917128658942
-0.5641759309732683	-0.208851405757431
-0.4345797916907237	-0.009907778578756323
-0.5709004956613195	-0.2937971863742278
-0.45849736760171417	-0.28646610401460476
-0.47260259848066594	-0.15155037235588692
-0.5324549864004885	-0.2790952942277381
-0.5952125268605071	-0.21568072470209085
-0.5424950012337868	-0.037931953534759505
-0.6433347777739234	-0.1229570901382372
-0.5965056145800499	-0.08448849033188116
-0.544492219014127	0.07412857828099088
-0.6189833337979828	-0.2791018071894247
-0.6039430600447204	0.04901985546621705
-0.596143947099547	0.16719191194759145
-0.6524492211818611	-0.12163661926196813
-0.6246611880446418	-0.09841401807783388
-0.6044293126473432	-0.06483314294069331
-0.615447037781077	-0.26607492262818316
-0.5961906870121766	-0.3120935128934432
-0.6249970383077923	-0.14472979210599174
-0.5700079805826187	-0.25499132073318986
-0.5629816372502046	-0.1506211451081535
-0.49922682269248325	-0.16901400351449206
-0.5647408379651699	-0.03152529116816102
-0.5706346310444419	-0.24199183603093033
-0.5518283211675518	-0.37179926106293876
-0.5394616976266443	-0.16845643597682727
-0.515415510143631	-0.1400836250627698
-0.6043019025890787	-0.402397084549398
-0.5215500261901453	-0.17185973396618373
-0.5619582487091046	-0.27910860992356556
-0.573560621222549	-0.24327017308760293
-0.5630115790646928	-0.14707658226394943
-0.5295530844096037	-0.3627716312587455
-0.5692202770535569	-0.1585119696360514
-0.5472921864774533	-0.022389338593099856
-0.6216581974442594	-0.3503017697265242
-0.6482472545300826	-0.12009111088176791
-0.564458606741002	-0.12786783185561126
-0.6151698908042658	-0.04224322904888561
-0.7104693561890105	-0.3995017205615151
-0.6185581698260163	-0.21794466709288715
-0.6484967345606534	-0.176225820074824
-0.5804561591884797	-0.19845969540484532
-0.6526878558598562	-0.15145661539915617
-0.5689618067041938	-0.3464167210338356
-0.5719212688075181	-0.2000654180285712
-0.5623651263314572	-0.2992568033955388
-0.5261272190668814	-0.20722540290962915
-0.5525144191226693	-0.04231028196425319
-0.5973467536610639	-0.18832408778486623
-0.600529537043627	-0.2878657158457051
-0.5792029935140469	-0.20901040666360715
-0.6132089721369822	-0.4004592005968555
-0.5246007144470114	-0.17462931228514045
-0.564048980658927	-0.09886306602673048
-0.6026649464472699	-0.21755544960995718
-0.6581964778555993	-0.20222068969186072
-0.5900183590690453	-0.21862095095461961
-0.6475754121582035	-0.31444995464415443
-0.5556040473043156	-0.3617655686273204
-0.5579602406489775	-0.2587801985192355
-0.5500955237811881	0.015059700793627426
-0.5721253664136301	-0.32555322083447435
-0.6018235331081739	-0.2329384872138029
-0.6380382741184173	-0.13566820763704945
-0.6441903028156102	-0.3343895596326625
-0.5856028158533629	-0.1112965092113172
-0.6217481791191399	-0.25016463052087495
-0.6286411298287764	-0.03914356752224234
-0.5920657024671214	-0.12624311800267485
-0.6552789452334407	-0.39271448215161747
-0.5632457554972656	-0.23517039253157135
-0.63318943636021	-0.05127137019320697
-0.6354561077183354	-0.1292688863712103
-0.5654328233690326	-0.12102712220659506
-0.5731622668857427	-0.15342427275303433
-0.6187787256930779	-0.07603168361335022
-0.5466756309702772	-0.11202945935398112
-0.6631782354009398	-0.004758042000478521
-0.6051915154352835	0.03552778966432668
-0.5537290640138116	-0.16311044564478422
-0.6160087437944686	-0.08807229586644465
-0.5904401712981873	-0.0061920065267218
-0.5422697135034392	-0.10358262924686479
-0.6032862975947535	0.09551041972560849
-0.6178446432699001	-0.01323995825503853
-0.5991127320515173	-0.06657778168558738
-0.5886145245385545	-0.051252569946372666
-0.5802335995203884	-0.005922654440175465
-0.5340371812580047	-0.009834490334311479
-0.6815462533882642	-0.13639643119463368
-0.6683113660872414	-0.28494881006749617
-0.5921574863363124	0.12434391292893332
-0.6109444939562869	-0.02458067996262768
-0.6638949233388326	0.007783938818934943
-0.5137853533524408	0.038116694022824096
-0.5946729837359112	0.02954406184286272
-0.5910797567835909	-0.1215569078804482
-0.5785689654841657	-0.18441872217037192
-0.5299813932240457	0.0551018106759998
-0.6084475866113894	-0.19761601314811678
-0.5862626136797949	0.04945004386318137
-0.6012443114100536	-0.08487334901476246
-0.5765285287546213	0.13746644280781614
-0.5896284629377877	-0.05818107706643309
-0.5410239212089255	0.14084133832539852
-0.6306085452800502	-0.12289925645032651
-0.5086492299603237	-0.02378741358682354
-0.571662212083766	0.210926081152025
-0.6964514656516805	0.15478197772240007
-0.5864821953266098	-0.011024289908854807
-0.5714972521966547	0.07839012902805334
-0.5571843066630976	0.04646004833504389
-0.648053856702482	-0.010215658531718158
-0.643753256627442	-0.10263312367279301
-0.6236853556471708	0.03690951544954792
-0.5877209641641172	0.14790054193155772
-0.5995751631075835	-0.0965771736723379
-0.5839139054354834	-0.006638312661622058
-0.5509950217597605	-0.13803402453107036
-0.5943012032816949	-0.22300249441113537
-0.594310225499555	-0.05877564053226103
-0.542678148242394	-0.0984480441293053
-0.6157931816265493	-0.2358258691102701
-0.5977612309019769	-0.13242269488867767
-0.6337969173191036	-0.13382654055445842
-0.5586455763244452	-0.16562722710823227
-0.5115822779106087	-0.06906334999866517
-0.6447945378607631	-0.3363604811872122
-0.6213645227334945	-0.06362099470411717
-0.6087214445432729	-0.2769399127607189
-0.6279052679820648	-0.03761816357183763
-0.5662763058965633	-0.19007466332902417
-0.5639671961857166	-0.36178961191056974
-0.5575785015611369	-0.06765660629137851
-0.5381421742506687	-0.2592981836920643
-0.5966612521697569	-0.13085770648598113
-0.6576811205728865	-0.29802598875613084
-0.5982416403051177	-0.09829351373953088
-0.5815703221794323	-0.20912115754658056
-0.5909550848660382	-0.07935065620951777
-0.6226027047655909	-0.2933411246745412
-0.5793391221860454	-0.17932745740519535
-0.523040180506398	-0.2753214495970584
-0.5670075897794914	-0.21994035850154214
-0.5317823778403297	-0.22872259932136257
-0.5990862676198808	-0.053766235635860284
-0.583296993909813	-0.04897173588221296
-0.6361786745215177	-0.0831362191477156
-0.5998137553509127	-0.1696760790583282
-0.5899447256479792	-0.15036578980358495
-0.5892339772677009	-0.10196232856634024
-0.5672959380106095	-0.1195156638534473
-0.5534785822155474	-0.17755663096049365
-0.5710844135817383	-0.23372363765822224
-0.6360414687699089	-0.22551163998495782
-0.5730687980286738	-0.3599407796750675
-0.5962432460554118	-0.12597220790430538
-0.5193931816581033	-0.13183658539847923
-0.5655135360374565	-0.07430185084582477
-0.5184509502674848	-0.2569285502256455
-0.5928082233931863	-0.2930967623715029
-0.5635524767839302	-0.16190048412246472
-0.563969019189498	-0.1829589216346228
-0.5070456792379741	-0.03628281166312867
-0.5594208038825899	-0.17866132845836724
-0.5012751783389354	-0.03877748292235875
-0.5439402113662496	-0.15680202231715545
-0.5556283528724512	-0.2502252515481536
-0.49467977659405105	-0.29978450962531644
-0.5894730427460712	-0.2665828674041188
-0.4989056597475313	-0.17352910666973595
-0.5800799617066628	-0.4048102018163525
-0.5194248721489138	-0.1700877870614383
-0.5049518039601615	-0.2914226863236142
-0.6134012763855873	-0.4347427563917125
-0.5702035956439401	-0.35159489421970963
-0.5237959422820597	-0.09025608245512821
-0.5565278302637339	-0.14068500845856935
-0.571275432522575	-0.1818842591733364
-0.579276887466448	-0.36221862404305794
-0.5849050887699933	-0.18290665684140073
-0.5675252971937508	-0.3368774878644021
-0.5621975590855947	-0.13754699756240701
-0.5526730108169561	-0.23985564857703462
-0.5983652561555977	-0.11691944290649363
-0.6462360556926295	-0.14207329224772422
-0.5601482582658797	-0.1325395171165635
-0.571206266163589	-0.00370675876534587
-0.5411883125610959	-0.07730314063524284
-0.5162455623673278	0.0408902604656406
-0.533010724315286	-0.06936388079463565
-0.5858470711889544	-0.26089329745571055
-0.6213631955710825	-0.30047237655088477
-0.5457062032117127	-0.4227787485303202
-0.556067841125856	-0.4634208482364367
-0.5766411273902274	-0.3271454980162738
-0.5057480360637651	-0.3129396775799331
-0.6037554008498882	-0.2831827084073155
-0.636074827460224	-0.08955675848282123
-0.595989280418158	-0.16750359988710856
-0.5510066618871704	-0.3703435565532945
-0.5621507565374971	-0.2534749296285677
-0.5651094994164741	-0.41859886819367914
-0.5602168530229237	-0.5039585822209839
-0.5392115310896136	-0.21986225363303913
-0.6201408958878732	-0.4962661282929566
-0.5420511867896691	-0.2514160825946913
-0.5502244769369523	-0.20736126444143577
-0.6304366912231457	-0.49905751817674776
-0.5847327806132264	-0.2113199977282362
-0.5556574545692087	-0.13845825955272492
-0.5712642071352211	-0.18172973976971615
-0.6067402943158472	-0.3256600028116403
-0.6365687809165572	-0.38811637521656905
-0.6372588041677123	-0.29255215845206517
-0.5992375450399435	-0.31950135907069277
-0.574870658230172	-0.23750743619426012
-0.5820713695187343	-0.09145350440720466
-0.6098315454063068	-0.08695409817641307
-0.5597801529470332	0.023713229344558988
-0.5198776636366337	-0.028587072598890994
-0.5899546348744001	-0.23898115500976064
-0.5797140392252903	-0.2476859932293961
-0.5298442918700373	-0.21546885433289104
-0.5452005750112657	-0.24630721264892652
-0.5801749019457785	-0.14827179436570143
-0.503533097017993	-0.21196822562382311
-0.6192197068084788	-0.26118603900814635
-0.634819144176496	-0.5053272375429549
-0.5968641790715284	-0.2840903812880359
-0.63011813329945	-0.3048908412088527
-0.7064713845595129	-0.2907116657511845
-0.6236073255312402	-0.2728426652719812
-0.6296594057600744	-0.24454811227294693
-0.6034121252472435	-0.050164488652566945
-0.602186644247014	-0.08146243290619479
-0.6504829932616364	-0.34039095144075987
-0.6072782511938533	-0.12666584207840031
-0.593311904032024	-0.29782383801177487
-0.6352743927097303	-0.29549372656952694
-0.6519154200857076	-0.388963562022208
-0.5959707700230026	-0.2737516652088004
-0.6715825334635376	-0.5193639376979966
-0.6469076266909654	-0.3045609832132758
-0.592670982097361	-0.18216456512041018
-0.6192716955061216	-0.43713611839925065
-0.6370168437849959	-0.36392779006644727
-0.610447163698631	-0.4811011468674912
-0.6366875341772426	-0.3522439182599603
-0.6169618239525235	-0.260213812929722
-0.5678542557231998	-0.43814902647141607
-0.6282444102335412	-0.49699195498102045
-0.5534963908676191	-0.3357870293413223
-0.6527930916669236	-0.3802683771329631
-0.6244642864407361	-0.48012162413386367
-0.67600945301666	-0.431123764686475
-0.5909750025419521	-0.4241087178094958
-0.5966175276304732	-0.36485272742691127
-0.6642085590413227	-0.42130908999258065
-0.5840585925333961	-0.24666243363777152
-0.5810522751947449	-0.3733157836930816
-0.5521163682334712	-0.2547820818786913
-0.5859399362987499	-0.18235290246660282
-0.6574611639756922	-0.37675887095637217
-0.6102756790057571	-0.3796358955286366
-0.6657545679935523	-0.3379377490876416
-0.5950357706413728	-0.35879942626255734
-0.5943787786228442	-0.12930090282498247
-0.5812505449086967	-0.35985483002233115
-0.6389063828427801	-0.32581531764362975
-0.6583895563986706	-0.2725649465526554
-0.6006411496829507	-0.1786274245643287
-0.5460363809260684	-0.18531059087296914
-0.5706153099760145	-0.33784761810306285
-0.6166706926612587	-0.3621759156682795
-0.5686612867045903	-0.21718240922698348
-0.5711587684855173	-0.2881171823900855
-0.5980947852468835	-0.27470117917942505
-0.6240218555895656	-0.23869076200565553
-0.580741463359735	-0.22881553373754296
-0.6794579058740078	-0.3417354396729736
-0.5521190554457236	-0.23217101021967432
-0.6076765871106224	-0.3533172081634837
-0.5807995557581378	-0.32827007661794233
-0.6411590431546056	-0.327213889631223
-0.632554145083328	-0.15551048559576727
-0.5462227447513105	-0.2443043041451693
-0.5592659895473152	-0.2043670624018023
-0.5913160880662183	-0.4000855030203819
-0.6291003352348351	-0.27061973157930586
-0.5600593976621333	-0.18234775100441813
-0.541586769495371	-0.29931853697750394
-0.5379626926473442	-0.3938455673364145
-0.5806716072073994	-0.34007483001802596
-0.5854787390734332	-0.062111043049859864
-0.4715898846033931	-0.19642607150690422
-0.64222504556747	-0.08035329851883989
-0.6290137544380454	-0.13799837572806392
-0.5376522767572048	-0.3986091886961364
-0.546400315753783	-0.2700106724844533
-0.5737902398996834	-0.32428162008861683
-0.6552171110560725	-0.4692850059918648
-0.590818242021065	-0.3733010891080401
-0.5515104644987343	-0.2713741202436584
-0.5718306127958248	-0.532075746704759
-0.6890809081256903	-0.5974031423709436
-0.5479476663069403	-0.4322485658606315
-0.5802818350981609	-0.29267232907438206
-0.5564621478529878	-0.2429546691326817
-0.5369712732476432	-0.17546748091871917
-0.612796871602756	-0.29056919870455755
-0.5891063513356967	-0.31593985279686254
-0.5515480121215541	-0.2210864170983706
-0.6129697954248317	-0.2467866149465065
-0.6025740093319927	-0.405099980536665
-0.5267513784813574	-0.1346641566678691
-0.5621236656779258	-0.3549959737515152
-0.5087771433822048	-0.27357349646954443
-0.5184857871836791	-0.32813431325552045
-0.53574906204769	-0.2190243039229328
-0.5741706953403622	-0.4213767392397474
-0.6266855511597179	-0.38364120193094203
-0.5681104957852349	-0.31039430666564427
-0.5838285873141427	-0.39621798128365127
-0.5603522216248277	-0.29413416388539365
-0.593020176641331	-0.30066187738469025
-0.577195400414242	-0.3803258036543247
-0.5693881608961626	-0.46223848992803923
-0.6171986748574437	-0.2936524617062743
-0.6206963709739174	-0.35001179500032287
-0.48813541766301954	-0.1341735335618783
-0.49890078517952136	-0.21806552344085633
-0.5317761026725206	-0.2920307851145563
-0.5154771199784979	-0.21270498927348966
-0.6157207365924275	-0.08942772105385476
-0.5867645786214678	-0.3228991240998274
-0.6332873288856317	-0.28957688121001796
-0.5668121148459628	-0.12467164887653032
-0.5967851481171678	-0.15306175613703324
-0.5741512621276644	-0.1672558468411029
-0.6026127320540186	-0.16482246084845423
-0.5892588322761753	-0.2632313388008734
-0.624287797761686	-0.39350941475970197
-0.5320968166764278	-0.14122508524978578
-0.6126213182237404	-0.18331666538631497
-0.6116818442691349	-0.3143576466643412
-0.5640936326274938	-0.1107805597688627
-0.5240467553206642	-0.19169809603322366
-0.5333170247878598	-0.11642070854167963
-0.5848758861349274	-0.0012715012534695262
-0.5785688906604701	-0.3669744404326454
-0.5005198135402542	-0.29727333690284236
-0.45030461510673325	-0.09102074534074275
-0.5158798674960744	-0.28331945959860994
-0.5373231474479528	-0.2753612713108615
-0.5282311459547874	-0.290023862462498
-0.5569487514385606	-0.10424995621603621
-0.6055301684015915	-0.30240825284300343
-0.5008009429982584	-0.24105299842965888
-0.6189928822258447	-0.2600938622857291
-0.5951335016019625	-0.2686412807551148
-0.57525523454599	-0.22261428494388846
-0.4843561215755844	-0.15293890422137543
-0.6150803225145028	-0.15108239636626658
-0.6210732564730257	-0.29627333799061256
-0.5515124516020373	-0.1130492841099016
-0.5412602709844883	-0.16159652126146956
-0.6069756756477079	-0.28897327714923
-0.6112121249470219	-0.22086368109115567
-0.5142182274072498	-0.21838746300301531
-0.4867321824827547	-0.17844091723367492
-0.6068483122542758	-0.26146746755629063
-0.5112289590254722	-0.15695816463925927
-0.5469548338812606	-0.18041341027451063
-0.5397555787214044	-0.48083761539982034
-0.5240628856348176	-0.23763116180773627
-0.5382959227698302	-0.353206357658119
-0.6359160723643643	-0.43063952777364084
-0.5296702675861377	-0.20640307115455087
-0.5414752691347356	-0.3561505944917611
-0.564849233423215	-0.411308183422238
-0.5918364087268819	-0.43805654857619447
-0.6151457225948346	-0.4360589426775921
-0.548746571746946	-0.23958530830008384
-0.5536806800039153	-0.2008980024223202
-0.6234771458218393	-0.18726970778106336
-0.5129504835483117	-0.2830899043839235
-0.592815210015767	-0.3478396152386091
-0.5291235308130442	-0.33384444715864653
-0.525225013988182	-0.3844012270887808
-0.6226069162207322	-0.2775256593200394
-0.5544144400543793	-0.2997313442879792
-0.5134546061389579	-0.43113552191778143
-0.5005095721444216	-0.3573101409799198
-0.5301790109053447	-0.32964819693759295
-0.5403513408409424	-0.4776100097385915
-0.5141320153009483	-0.24349485184131198
-0.6394959724695725	-0.30936760289875553
-0.5772082160440906	-0.26346841661762305
-0.5586155548855751	-0.2911242089916018
-0.46321103911406036	-0.4597178354990575
-0.553565634027527	-0.39650109259677585
-0.5966559580482038	-0.4503559249620142
-0.6153308425679498	-0.25298755633280046
-0.6636962440452929	-0.3149818161821801
-0.598602560098016	-0.1459220585434292
-0.7041869749705515	-0.1447791377627982
-0.6443011885604705	-0.2504404965744087
-0.6932495408351167	-0.2552150366537165
-0.6352185348793524	-0.20728982856728734
-0.6823066170593896	-0.1823975075280446
-0.6318293792848286	-0.2263723888907304
-0.6067777226841572	-0.04638652648368066
-0.6807339214420777	-0.3611735590417299
-0.704600847885249	-0.24370685334749478
-0.7031758775532054	-0.2272244215308674
-0.6578408849795019	-0.22805734191508606
-0.7059119109832867	-0.28094684285813776
-0.6147023293415996	-0.3424939830603883
-0.6841961510310882	-0.20468925551587494
-0.6412051743432956	-0.12350523574590647
-0.6736769156721099	-0.22467333872264222
-0.6478359095841214	-0.21419228295166054
-0.6697956901056505	-0.2574051065584925
-0.6308905408344823	-0.29269827461352055
-0.6002463004877981	-0.271479220596711
-0.6611346838684322	-0.37554814769486616
-0.7075709570466022	-0.38024583857980887
-0.7287611471234805	-0.35306861565277503
-0.6337100234722608	-0.25052024376734155
-0.7264374348165201	-0.42091396149196697
-0.66398866061655	-0.4440110902919133
-0.6368186086679981	-0.2853253995716959
-0.7038059659667163	-0.3167842701128027
-0.6292200366711496	-0.2206348762983554
-0.6715086312686437	-0.09399885379930131
-0.7090624953097934	-0.30217761023464773
-0.6746730608787224	-0.29464502470961684
-0.6291181250425434	-0.3236429182616443
-0.6431815382744109	-0.19147992852394816
-0.644040889365949	-0.3603430374043901
-0.6441410116965967	-0.0701553942398597
-0.5734682275696654	-0.11538972437987723
-0.6686168345372774	-0.22058558837605574
-0.5814465254836011	-0.43835250875368104
-0.6657285688297232	-0.3259030945620055
-0.6586733131525139	-0.26102631268931226
-0.6476343765451129	-0.4458193307720927
-0.686222073937691	-0.231060526901895
-0.7249714069479517	-0.2991527638100115
-0.6570770101198771	-0.27591347610692535
-0.7063104783500579	-0.34310845644966015
-0.6412976198032038	-0.31270900039526406
-0.6671446461478129	-0.23433114737326047
-0.7186800759830361	-0.26645201185577205
-0.710901504114361	-0.33898240217633857
-0.6665350312043912	-0.2931606070420346
-0.6536260961494877	-0.11151238041370391
-0.666560325961508	-0.16387546906296024
-0.7110131625018914	-0.16236982008911638
-0.6155291574052326	-0.28016598573702467
-0.6579138779236109	-0.18443587467690548
-0.7544265311423624	-0.27789768129610865
-0.6075029638556532	-0.49241469711890623
-0.6121997981853406	-0.19075784004150378
-0.6190017939692294	-0.12605547289025268
-0.6571490343675064	-0.24191606459650403
-0.5951815082423301	-0.24759542944152546
-0.6751829817989415	-0.28473173600898954
-0.6520202035548652	-0.19680417369599817
-0.6201156697475352	-0.21711228553858689
-0.6817105875060526	-0.2097910885500868
-0.6720036921799113	-0.26601258072385914
-0.636290002266213	-0.18328604823166805
-0.6445317955300187	-0.14785343621797575
-0.6960103455514427	-0.20822218973284445
-0.6647731817160568	-0.22038184209380107
-0.6414407125407644	-0.16811631575534677
-0.6975834008122561	-0.3024101034076036
-0.6422139355164611	-0.07739792073751224
-0.7039283432133209	-0.2240192175298167
-0.5925194899379791	-0.026816683647155296
-0.7282620570577153	-0.17138881863505487
-0.6393077643980908	-0.19505829120400522
-0.700089913749568	-0.2913004460132684
-0.6962901321909564	-0.15328678087889525
-0.6537678819786855	-0.1758703181943696
-0.6306621400993291	-0.13693177831991662
-0.6316448508758791	-0.0859585710647113
-0.7403700183912452	-0.4027717218901015
-0.6512878982897033	-0.2727719121875647
-0.6595396550233089	-0.17642207679711613
-0.701206809773878	-0.19946483299000195
-0.6820369182093899	-0.11424182597799704
-0.5673478783234643	-0.13370734259301473
-0.6986613381731683	-0.14760528256168517
-0.6850267437086136	-0.37687396968458436
-0.5653886052649798	0.11608236248501236
-0.6500602307273786	0.038268629755826636
-0.6859833422626975	-0.03190321362877433
-0.6481532476709415	-0.14487453973973952
-0.755817648408953	-0.05650233453373438
-0.7030268248022621	-0.08396318989300681
-0.7391505722250438	-0.19696776480465425
-0.7479492208839591	0.006363827685397602
-0.6483631692933569	-0.15246126167955076
-0.6816182176354785	-0.1332040382054303
-0.7023751031654973	-0.05723712578382095
-0.6176680231383894	-0.15652578226631378
-0.6564082411924386	-0.1827574518294649
-0.6678428866497084	-0.08222973884426539
-0.6785674546540821	-0.3294728077472931
-0.6378693099841803	-0.0016520510151820725
-0.6104052768847742	-0.13114792794460314
-0.5593575477725913	0.0295037781265763
-0.6581564108672936	0.004793865141738109
-0.6703837275901826	-0.2853284564131694
-0.6360157663692282	0.17682951322669954
-0.655159920968554	-0.11500158567866867
-0.7009830719974923	-0.14869765288582037
-0.7223827879599873	-0.21367600869920517
-0.6367685935362786	-0.03286696544997965
-0.6313213766899758	-0.1873629309076868
-0.6182381702546825	0.03147448444082223
-0.671877951786793	-0.09230105281961609
-0.6715785736720183	-0.37836361154937115
-0.5983339962782865	-0.0496834339154454
-0.6328115585803642	0.0889746972556632
-0.7499115597004641	-0.1252177398732595
-0.6380146483430771	-0.0339547607127271
-0.7043246190396496	-0.3010729257488277
-0.6711335971306881	-0.20540651124643244
-0.6692475590086957	-0.10348870817909564
-0.6896780575511913	-0.20430334642916792
-0.6782978094261711	-0.1683619106373816
-0.7034026330599553	-0.1605205573867007
-0.6662095940048053	0.01663448176739668
-0.70925950847115	-0.1556808825271904
-0.7475815041362924	-0.29152308640171404
-0.6715309486571177	-0.21247899485723237
-0.6762690824434027	0.0011815369866089859
-0.7191079752778191	-0.15672570443663203
-0.6869781454437299	-0.25566419383339545
-0.6980387944637881	-0.03506513767680848
-0.6557363284728184	0.0913278916441223
-0.6982473318379696	-0.12751979159828572
-0.7682114901451994	-0.36718383575172936
-0.6942378664050686	-0.06508051539061134
-0.7473668173844067	-0.2744345089507674
-0.6748896556183672	-0.18235606409422883
-0.7118633373837125	-0.05405175071123834
-0.7132891188832347	-0.18355663111692339
-0.6829910063733778	-0.13657356131334972
-0.6757120704459547	-0.1250804783904951
-0.7334375089494876	-0.202381164240245
-0.7231557162318067	-0.13976095952470888
-0.6762351766242752	-0.06395569082823462
-0.7073647247704954	-0.11523805975326949
-0.6812138319710321	-0.13337102437278697
-0.685197972738041	-0.13058838278550747
-0.6159551627924778	-0.10218877134192322
-0.7144732277226834	-0.2549667707387889
-0.7188761437888072	-0.057510252216518745
-0.754703054147435	-0.2192387946018889
-0.687865812948619	-0.08137701840638337
-0.7323545535930295	-0.29114219640292316
-0.7642481199661001	-0.34691157922128457
-0.734829757903609	-0.19332845051233377
-0.7704620558180169	-0.23861963010752307
-0.6706052092786265	-0.15045793807903068
-0.769054382781631	-0.06790494219317224
-0.7269438808437366	-0.19920823765068435
-0.6625852795470766	-0.16098665378242139
-0.7052102203800971	-0.10699462750702636
-0.70490827479534	-0.16069878307893826
-0.6818172736736337	0.005714935498807902
-0.7022741654807791	-0.23258775465610118
-0.6437012446012915	-0.08066458159367895
-0.6628444168939145	-0.03640873028672431
-0.7714668645114783	0.0018064485431968959
-0.6674508409702161	-0.24169050433046094
-0.7473851093921287	-0.2369877119178648
-0.6471874800503857	-0.0327195743473251
-0.7102605947152079	-0.32315115877258904
-0.6875104754299981	-0.12574367911747084
-0.7850420504603486	-0.2464736991089797
-0.7495793335526927	-0.34892556850969164
-0.7623518983452086	-0.14538895744318725
-0.7500663166777004	-0.31952902867810684
-0.6839223178203424	-0.13121281755091788
-0.7117518563628374	-0.1520158593159986
-0.6847792646979638	-0.15103401791458376
-0.6673465591283451	-0.17566388920109904
-0.7312769578914355	-0.17002335146552447
-0.6516845209006213	-0.1767380109066175
-0.7293861987348902	-0.3578022677831695
-0.7123891235461633	-0.20213270976479314
-0.6657568398906812	-0.2123877035324595
-0.6773241547428352	-0.24490497980724055
-0.6988024519366174	-0.22824639482550008
-0.6982574014792882	-0.3498996209053471
-0.7260245574416453	-0.44328788532321783
-0.7440052864536749	-0.43094342910357025
-0.7412269651110268	-0.174774102464126
-0.7023098233951102	-0.24081372748737867
-0.6863258507641365	-0.21555151354902327
-0.7796288394909713	-0.4970379964796505
-0.6508626534656069	-0.2358296625588724
-0.727448391045732	-0.15837272154613327
-0.7575651701514926	-0.3772542037654091
-0.7480268685559558	-0.3000896690451686
-0.639977334299657	-0.20365491690677243
-0.7795431789406712	-0.24945680093735537
-0.7110048668180575	-0.24910887287098177
-0.7593932466928749	-0.24942976305518186
-0.7233364518182744	-0.2747559260600567
-0.7866339625489137	-0.3826512699366574
-0.7923421584159158	-0.29408782171711345
-0.771719364604232	-0.2550741822256608
-0.7379837332031338	-0.4732640201774927
-0.7094810758376164	-0.297439551803304
-0.7422948544321134	-0.10083618749727932
-0.7266876329622184	-0.23362202150390657
-0.7239794258919741	-0.24424870564523712
-0.6649780818358437	-0.2823130960237154
-0.6815355767832062	-0.17248852911299437
-0.7115546492693039	-0.3502348409535401
-0.6793985858200225	-0.2327489393080903
-0.6939979008072646	-0.12808315678303334
-0.6800407986918489	-0.1743608421949305
-0.7895018192465992	-0.33207359354891486
-0.7328824866962177	-0.2119432178121677
-0.6945022946652445	-0.11874969664028913
-0.7250641788045326	-0.07454898273961237
-0.7212412848195587	-0.16388365143259043
-0.6983571847181185	-0.11959948546272044
-0.6519055875171609	-0.2840256346480668
-0.7403174434652093	-0.18744435854054614
-0.6418371756643102	-0.13541376327309906
-0.717919730301852	-0.2306415424890723
-0.7604173201309375	-0.2637960553998722
-0.6818217781077773	-0.2760560365216462
-0.6625266899288971	-0.02627632369693892
-0.717215418970793	-0.29387651831112294
-0.7669501554857694	-0.39356357142160625
-0.6805734118066225	-0.1938524902338649
-0.6893863613090051	-0.24486428845851016
-0.7360097484289921	-0.22967787108719373
-0.7990160446961947	-0.4294004419311398
-0.6663061193801375	-0.10455312713089016
-0.6776785898300298	-0.28091802271059063
-0.6890870478437916	-0.23523670369898042
-0.671946783243777	-0.4194341035376805
-0.6478381433378713	-0.25125117320206714
-0.7001106462176138	-0.3898257331510123
-0.7098813427508026	-0.4708438619718293
-0.7565710261967188	-0.23145566085002303
-0.6919685590880222	-0.29071137929547763
-0.6921508211356445	-0.22331597239751974
-0.7191681410334196	-0.4507629345644452
-0.651417925477677	-0.2684907230878873
-0.6305565956466335	-0.18329285707233903
-0.737737743428895	-0.3570028898261809
-0.6613769528669461	-0.21470402936888958
-0.6337539748810301	-0.30448178822944677
-0.6921793850299323	-0.2115804499967598
-0.7120136458678121	-0.31092515495785455
-0.7268080496466924	-0.3076350896581058
-0.5931795869320553	-0.14043671341045572
-0.6938811214655503	-0.2629266074238676
-0.6040667682728396	-0.33449593353169077
-0.6528176842020242	-0.30551607306984513
-0.7728927332029223	-0.3182564075915884
-0.6818654069282525	-0.4075203518969979
-0.6872683516100141	-0.2742207834063666
-0.6206418184929042	-0.14482836228346893
-0.6485795656715574	-0.228177563610084
-0.6179806998874726	-0.21079011500746941
-0.7230011940081594	-0.2912351517190609
-0.6841648359322743	-0.17243068407865017
-0.7315909285265948	-0.2174080029292827
-0.7847515946677094	-0.4438917369787355
-0.6813396708098655	-0.3412512375246508
-0.6947948728805885	-0.4733471942974711
-0.6897811601095317	-0.4507399397491075
-0.7125091763423639	-0.42175601065281687
-0.7197996217544117	-0.48513412612929835
-0.6919200671650947	-0.4985957378316302
-0.7170186315344887	-0.30709733126725147
-0.7197711649683907	-0.3958354664873381
-0.7537726406221916	-0.4085318876981397
-0.757181978470008	-0.3475062235492893
-0.651022791304146	-0.3235120662280341
-0.6470601828067345	-0.34010161733068317
-0.676765938686597	-0.3436509817839263
-0.7060904102064942	-0.4829028455271306
-0.6546260524666839	-0.2543111711812205
-0.6960210634747379	-0.47563018553853414
-0.7302619588064541	-0.4775926771240546
-0.6760924012959982	-0.37587093335029476
-0.6571673585730488	-0.43533284065159306
-0.6575924719613212	-0.4925615962528394
-0.6624451573597043	-0.3296003248168293
-0.6508457677529725	-0.5128440936032901
-0.6688866037525452	-0.3620662919957491
-0.7120020853101955	-0.5285463219915054
-0.6811193921370091	-0.2896697528045313
-0.7479065400103437	-0.35319504309254063
-0.7294567137090384	-0.45787104480643337
-0.7484700159686571	-0.4521325810685995
-0.6751554264080658	-0.4197236073109816
-0.6878247050416083	-0.3093505579494083
-0.6402246585997097	-0.3818341107259056
-0.7243447947940722	-0.4241692556014485
-0.687969138612321	-0.5279678163607924
-0.6658042184007271	-0.47697291495399025
-0.702856685556511	-0.3701256686120701
-0.639347980699058	-0.4465990534026337
-0.6762591051487439	-0.44134441880469955
-0.675287685433416	-0.36208308125051464
-0.6491875473890595	-0.4513140909477797
-0.7103809181705195	-0.40626906201946733
-0.712931207777605	-0.3333116759432744
-0.749363330744735	-0.48218342131885483
-0.5962827279017421	-0.32121284386766435
-0.7189537638624406	-0.2512099849107684
-0.7188625498647335	-0.4020678503078207
-0.6592331490921146	-0.2556380220615301
-0.6873284509349953	-0.39148626717539725
-0.6991861550361543	-0.2534097453691096
-0.6674859895621441	-0.23291560906828848
-0.6760230357377716	-0.30549862066453526
-0.7355281794132736	-0.42759766418602746
-0.7215084004950884	-0.40869689954579264
-0.7021349039762976	-0.27898190859448563
-0.6897838271314414	-0.2774970504375617
-0.6737209113675757	-0.4029279888343942
-0.689598491727816	-0.5063360048145215
-0.7051710902084763	-0.3871201349771214
-0.7235009741695232	-0.5056387233870462
-0.6748091420513211	-0.5157362756099265
-0.6808457760493823	-0.49733684727475597
-0.6382666550664687	-0.38421673264957007
-0.6266518930522513	-0.45198521522289725
-0.6993707579927944	-0.3665270901755475
-0.7064137222798151	-0.32602224712067035
-0.6366758598313114	-0.2993760691181264
-0.6419455602711143	-0.29078421495131607
-0.6278203277657108	-0.3516188479707303
-0.621451180270068	-0.5365584385322003
-0.7257129101909264	-0.6063212197287335
-0.7075859245859427	-0.5971388402803476
-0.6274793004531906	-0.20091696418381544
-0.6449493824496101	-0.45227008054832335
-0.6654749584586815	-0.4199102286322718
-0.7537042108523327	-0.42845694011900526
-0.6612455338556676	-0.3223760322799923
-0.6924782951112781	-0.19884593810306858
-0.7375524350594518	-0.3849197312743517
-0.6952531175147195	-0.4941200435103754
-0.7241338724324153	-0.4151967763159209
-0.6070972349504568	-0.3945752027085102
-0.6638896401495831	-0.3745354291996823
-0.6357222793417591	-0.26359066051547386
-0.7102543903527746	-0.3164435868416373
-0.6413913093064683	-0.4641838713639624
-0.6735470725278034	-0.4995327730168216
-0.6707253983581754	-0.2128552195517105
-0.7152081030900551	-0.45560738415460694
-0.6624671595839916	-0.26846741806065516
-0.6960313851070455	-0.5041576189446001
-0.6122737086127343	-0.3339711305343834
-0.7756998070163073	-0.6062317526955429
-0.7077101117499389	-0.43794388335898554
-0.61027887018297	-0.15154170813907633
-0.6832396278308972	-0.3163859615791917
-0.7268247523163411	-0.29650255068657466
-0.7219987568950123	-0.5582404351326595
-0.7233560898636155	-0.39990137455846697
-0.6743229450191416	-0.39393207206630176
-0.7061196620150683	-0.3360331645427904
-0.6983013451859477	-0.24392068115256582
-0.684955557261937	-0.23573260966534926
-0.6952846766669956	-0.35703378958070087
-0.6772509172980281	-0.15711068612381537
-0.6648674532737374	-0.1971011526232679
-0.7257024941335423	-0.32172221367267767
-0.6802985682853497	-0.3615745509115449
-0.7165455027741985	-0.3897752026092125
-0.694787839528866	-0.34724781299698826
-0.7613502213510452	-0.4414885360485137
-0.6574369512968429	-0.3676462624435427
-0.6079974806012793	-0.12582094248458492
-0.6951455411910833	-0.27848729818410295
-0.7382988611792679	-0.4519486805454951
-0.6962974592641687	-0.47615128510669835
-0.5976481692258071	-0.3495238438291857
-0.6466190869032757	-0.3348363032270717
-0.6823353877071981	-0.40311147942909664
-0.6732252604267432	-0.5097353313405737
-0.5949858321992725	-0.3075620377940328
-0.6358876006321263	-0.47324439658019696
-0.7074677572201282	-0.3610885352688352
-0.7201625274854907	-0.40586027294171606
-0.6783268841916339	-0.2822511417657122
-0.661977029789209	-0.39954830006180675
-0.6859727089237431	-0.2359954100324356
-0.6244478795341969	-0.4462459988623494
-0.6978206125219356	-0.2598405224218995
-0.6103459457773703	-0.35007198897874486
-0.5524462687556675	-0.328103249491707
-0.6930636945499195	-0.5511943346731076
-0.7077537054383903	-0.37284764978580276
-0.660253174532606	-0.2532466325096437
-0.6734790682339366	-0.44027124509631116
-0.6774416681549059	-0.4758552423186814
-0.6249290370135041	-0.5154648831384501
-0.6196781649751697	-0.2614852104653138
-0.5902996538318058	-0.3827900794837027
-0.5810152306877533	-0.40042044606563143
-0.6187833479033755	-0.4529476470721989
-0.6984547006762263	-0.4550764346949043
-0.6535208627590571	-0.5569888873476698
-0.5745854219173924	-0.2866389112477853
-0.6249221987430327	-0.4323029344638974
-0.6965284385440457	-0.3545779211050144
-0.6316529255574131	-0.3207363028499656
-0.7169435578234072	-0.3212729463921498
-0.7000282313679945	-0.44377146463930356
-0.7392413992667927	-0.44574912990812754
-0.6753737271392077	-0.3273358152321113
-0.6582964378624501	-0.3875457368627844
-0.6607400402477311	-0.45430704607618916
-0.6214255142736375	-0.30152768284432957
-0.6116047472536539	-0.42128442481343914
-0.6398914980822665	-0.470851717414067
-0.5885600427165011	-0.12174601858686337
-0.6451073260502876	-0.4303098698404126
-0.6898287344760624	-0.4893170615515572
-0.7122213610476731	-0.3979096861360845
-0.5787208400226067	-0.24949652667784952
-0.6771200728752903	-0.25032265790851
-0.6482777193518433	-0.43097404569436126
-0.67032663368772	-0.32337656895405176
-0.6772651947802247	-0.36839692983650857
-0.6341429702880854	-0.3198602969087588
-0.6465191764946489	-0.434460765102293
-0.7034179065229537	-0.4903473488231801
-0.6230372641455295	-0.45202023371906713
-0.63665126414609	-0.32197003808467217
-0.5873376050773782	-0.23814296969153195
-0.7525221327869682	-0.3877780747874442
-0.7229643425402198	-0.5298462591789249
-0.6803238152287973	-0.4286383554047389
-0.7012497851370176	-0.4166479619381045
-0.6431790997136895	-0.39976138534008765
-0.7103922921350688	-0.5816055641754277
-0.615741298581178	-0.3666629780102699
-0.7079429383622481	-0.2509941597946778
-0.6807619490026211	-0.18661094242902904
-0.5778198965182314	-0.37285882166113077
-0.5956341995006118	-0.31776621182028436
-0.6986572938245021	-0.3902609679599529
-0.6454268253565063	-0.31624319796955846
-0.6434683668766766	-0.2533198075596155
-0.6697858775678764	-0.4196585392421008
-0.5584652402658037	-0.29851742021758493
-0.6674476113324574	-0.39495800982509766
-0.6904938494030817	-0.40496942380669493
-0.6764654404637513	-0.4628614272242673
-0.683439575608291	-0.411894362334682
-0.6908831495942473	-0.16147058635406053
-0.7075473910510429	-0.3010982372153401
-0.6680504487580802	-0.251629999662823
-0.6911709946332663	-0.35069269195821573
-0.5625477931416196	-0.20163823343032414
-0.6798807455427853	-0.3147475488565099
-0.6484532056799156	-0.24733605430915717
-0.6194897114633998	-0.3238103040784622
-0.6235021396706522	-0.17603320401851774
-0.6178470172096134	-0.12918536867228353
-0.6942128510232982	-0.43865438433437703
-0.7008967867387748	-0.168229707676891
-0.6976965933512609	-0.2697274371492367
-0.6523810523836829	-0.09384427267301784
-0.613260928599901	-0.030511335710393293
-0.7230290459876587	-0.33820993112538156
-0.6700588902221398	-0.39756339260220885
-0.6260497081396128	-0.22573346929737798
-0.5823059632443354	-0.21773104628008721
-0.6255773783906554	-0.19377785270822645
-0.5712465255715505	-0.2114166346725329
-0.5909727703428956	-0.30951841024875837
-0.7359414357364362	-0.26813429972746616
-0.6910865716930324	-0.2927268521364071
-0.7122138337504179	-0.339739648772289
-0.7573586605393896	-0.3747034440790612
-0.5807298974912911	-0.24379310102071347
-0.5672873094070834	-0.2260940540624227
-0.5347269138022952	-0.22094271532427653
-0.5774976788788682	-0.15358323249695705
-0.6553710599371758	0.015452674253352271
-0.6426100861218841	-0.2173701659998497
-0.5264533729780136	-0.026326668098350433
-0.5419950415247948	-0.278838604268606
-0.5752743776573387	-0.1651987635821563
-0.5520835970952951	-0.05501729158056635
-0.5304674198066355	-0.25379149118431865
-0.5705709182766429	-0.26234775612448713
-0.5752699941944254	-0.3499640554488948
-0.46518912193196965	-0.12284794722881312
-0.5470077867166091	-0.2192897070945567
-0.4749268822804892	-0.12276226533684531
-0.5274645507615655	-0.04323822906682027
-0.56532974328153	-0.3512974301399889
-0.6591406441812732	-0.36455272482196804
-0.5826256413835115	-0.17019359709495643
-0.5625258517247063	-0.14888239769236092
-0.5206675216350389	-0.2276776478183455
-0.539636754069053	-0.11256685734432806
-0.5676111680319798	-0.07517037029044411
-0.5000011657157392	-0.08204751260948788
-0.5239185193427662	-0.15608890173451803
-0.5146885327393824	-0.298403687882848
-0.5718224909435674	-0.004720268117135864
-0.5696592586863936	-0.25972642399446977
-0.5454101476544922	-0.37335642890910425
-0.5557162869426617	-0.19391175167378824
-0.5295455416083122	-0.37725418600486044
-0.5324338813333679	-0.3414432243342134
-0.5255421901755528	-0.2649244553206319
-0.5093093330632391	-0.3416913600347214
-0.5273330831197038	-0.14066180183434918
-0.5411899908825724	-0.2337092469213857
-0.510625351448365	-0.3931436638377995
-0.4548321257145634	-0.30467868701701245
-0.4956807362960461	-0.45650721933551913
-0.531653982077767	-0.26302416771697984
-0.5863431887107795	-0.26881679104142203
-0.5928631871252326	-0.22511052672873605
-0.5838682878370429	-0.1803728526958932
-0.4464914956843144	-0.25158156475391463
-0.5128542273035624	-0.2511090447413936
-0.5083696787959987	-0.27440709176386563
-0.505599965645381	-0.19287181198967143
-0.5241707904363557	-0.2604122260359949
-0.4343241311285395	-0.13066961204620364
-0.5332158045600064	-0.06237441817579984
-0.5664756900779042	-0.2084731469633465
-0.557595727586959	-0.19042840186923732
-0.5392158737414434	-0.27118679072167184
-0.5573917063799837	-0.043217288332997525
-0.4806135612486989	-0.19281477995675295
-0.5005097232731905	-0.12013694426180926
-0.469856158096122	-0.07906262961199412
-0.5157505598857819	0.060299811604233595
-0.5638523144641905	-0.14558507390090092
-0.5334697708100513	0.01212272526723647
-0.4964404852413285	0.02858010820230744
-0.5244551744054023	0.08866428972356125
-0.5109598305369057	-0.11361343073668044
-0.5077520776517896	0.017410454720870494
-0.49813809560422645	-0.0933782917149833
-0.5781379684220503	-0.17220247031722036
-0.5162196100074833	0.0149337826997162
-0.5708893664453394	-0.1841659035743548
-0.5008294120201533	-0.2354887412335511
-0.5236358419462132	-0.21419044523599132
-0.5170555540500625	-0.3305033152956042
-0.48255237632853226	-0.1972012601186302
-0.47012841732293353	-0.036769632015533384
-0.5490800943114723	-0.1651383830410491
-0.5520699103061031	-0.1366540302943117
-0.514362485247211	-0.2668070391915223
-0.5514078066125493	-0.37953224157964355
-0.4617877089730972	-0.231167722711258
-0.5578933941738393	-0.405433980001858
-0.5254416849052149	-0.1108666188835683
-0.5285327540273435	-0.07844278174382036
-0.6109939829526174	-0.3063868934729501
-0.5268263659438442	-0.297386914005931
-0.5885457020367499	-0.042481445042085106
-0.5846044647355247	-0.4097429584419162
-0.5775720916642091	-0.1319884308615034
-0.538017066446938	-0.2738172172797819
-0.5164451111712495	0.04931675915225454
-0.5760647121230851	-0.1629985567371286
-0.499629112740411	-0.1379336825120876
-0.5145816381437655	-0.3701503945790157
-0.5648215807030174	-0.20960071866038324
-0.5507185992837864	-0.1293427075520924
-0.568175158705768	-0.21155034895158142
-0.5353480771111444	-0.06751696458179766
-0.48613750722067167	-0.21907135311115486
-0.5727132195963492	-0.23603894841885675
-0.5585421135058459	-0.17640679230499823
-0.5257036097188053	-0.24870765564858666
-0.5367534526445005	-0.08637253716342348
-0.5590419793034442	-0.13648107284273447
-0.5426872564068604	-0.3602901790870159
-0.5494532261508772	-0.09587258673647739
-0.6280577752307679	-0.16694231016614974
-0.5601843989313957	-0.23949834225695232
-0.5858012294440991	-0.1656923715299326
-0.6309848784642298	-0.23064210058183376
-0.5618674892570104	-0.24045077709621823
-0.5705818466276891	-0.1487049365267763
-0.5045197854994794	0.17770309831162698
-0.5367262867083784	-0.0716209116446593
-0.5980405251354329	-0.06492016797257585
-0.556464431970597	-0.1295621358072842
-0.5434925501997221	-0.11881004971645485
-0.4846058638962055	-0.07404264322265
-0.5651474154357803	-0.277358196809246
-0.5085506007920785	-0.03349601354597015
-0.49710455236912965	0.10541788840435407
-0.5214808873077185	-0.1984003443322932
-0.60990130810468	-0.3370243779912873
-0.5944084111325766	-0.17184542675112574
-0.6020533941855105	-0.21037589630544548
-0.49748241963201323	-0.12603654507131096
-0.46156981493449456	-0.2561530828870907
-0.4995618232135803	-0.22662165833354508
-0.5484423664180476	-0.21084766210373274
-0.5288151260421318	-0.27978799846640867
-0.5443765029049719	-0.02324066102759094
-0.5029527289253497	-0.06102256150467186
-0.49836087393607237	-0.11931272629875092
-0.5760358699052638	-0.2192779461445188
-0.4899953848372626	-0.29502038441176726
-0.49950174445702944	-0.31883809719816836
-0.5453000178211458	-0.37467857195085735
-0.5646367795199025	-0.3816035476530365
-0.5909783547179402	-0.339936423592196
-0.5383118643448339	-0.2592945472057759
-0.5956139326440066	-0.31387770865967324
-0.4547207758815957	-0.23877414823177626
-0.4246839117964366	-0.0516795471311435
-0.4785759760013458	-0.08489504571296884
-0.48192076372785025	-0.16584813379146976
-0.5450364576926741	-0.21900261930644574
-0.4953942742418307	-0.2275215695176654
-0.43815937298863816	-0.08681671044419167
-0.5311396270857797	-0.20207851818899863
-0.4588938908746756	-0.11146203323205378
-0.453577624135603	-0.17944288008918505
-0.38888333595453894	-0.18618618510756485
-0.43097719960803976	-0.04878539481503545
-0.4994590218213741	-0.3501966027389297
-0.5383537360216777	-0.44636420650526826
-0.5051858408483088	-0.19713782422941795
-0.4805099635719675	-0.47610528609056074
-0.5258027141422724	-0.196750705873204
-0.5495699838027279	-0.2691162447585053
-0.5414038836614974	-0.3352313448299212
-0.47113669332170577	-0.3475687723650142
-0.524439093543582	-0.3574146516658697
-0.5467613969466945	-0.2705316276584358
-0.4734069158189382	-0.4132392319292902
-0.5114157463183358	-0.21737901275011762
-0.40367098001172297	-0.2910541943669612
-0.48389256893679944	-0.16912295948457812
-0.47310182198759393	-0.23692826390328317
-0.5222899085104228	-0.33534579056519176
-0.6221077142551076	-0.33828299403968387
-0.5150974351263602	-0.2839849058765999
-0.5183058681616585	-0.1976594662184088
-0.5482817364637623	-0.37794235460665665
-0.5340309845028348	-0.3700803344163244
-0.5966711946010331	-0.4241978349973274
-0.5837060737632297	-0.33209012985110437
-0.46099259278983445	-0.08097586022570594
-0.5621984872380263	-0.3440856783017408
-0.632247697003694	-0.18203659059440705
-0.557143769989279	-0.07220213026707863
-0.452431725055197	-0.2799432024764991
-0.5604113268020211	-0.23631005493222437
-0.4680786934291807	-0.029715452894507006
-0.557818512428419	-0.1410201342969403
-0.5354752643051812	-0.18985613382539984
-0.5828843656538341	-0.4038876753329243
-0.5153157561959649	-0.06773608217320623
-0.5591113438865695	-0.45169331524345513
-0.5641011160215805	-0.28285377385854965
-0.5434393797954084	-0.4155645789124943
-0.5828423303658006	-0.38178243898750497
-0.49330118945297	-0.28229823342237303
-0.5120248859531387	-0.17629875797258976
-0.4939631933533064	-0.23034679981677134
-0.5285261241140119	-0.07054056854655542
-0.5903125580344818	-0.20296909729829668
-0.5350884344140558	-0.3681501913697088
-0.47220617453059627	-0.30591481147176613
-0.507279813862803	-0.2520428789102673
-0.5595573985246921	-0.4516285666877808
-0.6686491519648203	-0.3225599912623937
-0.4288457366142708	-0.2206176618437106
-0.6324694467733066	-0.20646375686652688
-0.5577666661643778	-0.3141802464415232
-0.5879421066191185	-0.060777382422147336
-0.5434082702358917	-0.05847833074960759
-0.5821371717681993	-0.0773092590423295
-0.6228636419553311	-0.02186107578044026
-0.6143662832724338	-0.13960558473378387
-0.5599845157438109	-0.013690116842378981
-0.6100242953433584	-0.07069624512133534
-0.6479078428902308	-0.1502890701498213
-0.5638225721523391	-0.1161576405901251
-0.5400156513082969	0.0002484422365146878
-0.5244163403047722	-0.1905564548997821
-0.5702506430319129	-0.06989479049047888
-0.5326407934993245	-0.03566053133878874
-0.5647125193128848	-0.17820041306034903
-0.6184537521119869	-0.10941260033536708
-0.6047235430853977	-0.13852504171849603
-0.5709759877850665	-0.2107606466561629
-0.5654477389620292	-0.10220916625826286
-0.49538283518280407	0.055586668410927326
-0.620888361977571	-0.07826306539965902
-0.6300912823958663	-0.13669549580474502
-0.634267925423526	-0.1920293616154769
-0.5739450222232559	-0.020217105494513832
-0.5794613694951717	-0.0069761989181373
-0.5416083200381362	0.04450238063272786
-0.5992920089132026	-0.12790791887329797
-0.4926479279285448	0.17996332323417125
-0.5184499439727763	-0.08168038091709667
-0.5255002547848073	-0.0033649837223345865
-0.6025048700724619	-0.02620445044397692
-0.5851480785059645	-0.2637271290969744
-0.5778960520240364	-0.05424736234491758
-0.5254091698266476	0.15907692117748237
-0.5346055517158183	-0.05397095337182617
-0.5668019492097103	-0.18617875529628594
-0.6222451609974675	-0.07444763485653275
-0.5525943725729665	-0.059075947380179426
-0.5624272857684105	0.07654367116035314
-0.4848536930019279	0.026989433680637942
-0.6022581450643412	0.09732339885318021
-0.5704020328223942	-0.23214411276938632
-0.552567798825875	-0.06840976647055085
-0.537664800602058	-0.26265106486395473
-0.5275255340964269	-0.09045952711353791
-0.5036137617551442	-0.05584970993642461
-0.6001575132431913	-0.10089264318392367
-0.6069358819856535	-0.07375605277686018
-0.5429810984260388	-0.19730869244407817
-0.6158964440763918	-0.1989630329787186
-0.5379158283752175	-0.3456989101059847
-0.5681465396011111	-0.21863663992781665
-0.6008465319224944	-0.3456852721637462
-0.5319498043081622	-0.24791206464823798
-0.5622847054030358	-0.30447963232386127
-0.5086179549976771	-0.21922951985251124
-0.537485568559114	-0.2360422787135357
-0.4437103217384737	-0.07719590557807843
-0.5103046152750143	-0.05881903832045389
-0.5585370988462289	-0.3009930186287124
-0.5480311567505497	-0.27388596632322626
-0.5361955992651117	-0.17772330046417534
-0.517790675721335	0.04764046268041741
-0.5765520453746859	-0.0859633066769783
-0.6138876033517403	-0.3218432635812678
-0.4947743109009273	-0.0883815865844142
-0.5906352811109202	-0.24211697101947244
-0.59406124838302	-0.1923253479610534
-0.5552414419675734	-0.25110048402451013
-0.5266977305713358	-0.31018201311298177
-0.5487930610964548	-0.19050769826851724
-0.5936076268407988	-0.19238755761985094
-0.5158042017526225	-0.1317306765829948
-0.4874468610298209	-0.06415446999630045
-0.5180642297816118	-0.19814933829234813
-0.5891094831843289	-0.2405545840131554
-0.5471735306862876	-0.4097637226009399
-0.5208160272703923	-0.2231716147690621
-0.5488681390486013	-0.28724908036671154
-0.5581760997634253	-0.2514896527793371
-0.5398890681171696	-0.32331527467538584
-0.5280119877289631	-0.18488969427353746
-0.5165660005097503	-0.09207537470502127
-0.5740438691051498	-0.16275316749942736
-0.5448035263356303	-0.006218731194161199
-0.4511435459957446	-0.1488851126400729
-0.49926188594126714	-0.2425683969924817
-0.4949687863176949	-0.1044599545464563
-0.5165861637178994	-0.25778107199242106
-0.5527717078326992	-0.41301844210040356
-0.5096148703907785	-0.38466429727788787
-0.612614277271128	-0.24660805953101275
-0.5308731217980145	-0.1658903397287752
-0.5279018724216128	-0.2898245902162635
-0.5125110359305024	-0.26779519111112277
-0.575213579818804	-0.2478440796913288
-0.6057950502161255	-0.3147763379384562
-0.5323959613931399	-0.15009585243395568
-0.5657525406699515	-0.18985120663235605
-0.5406154116102062	-0.20788471130010064
-0.5905741162884933	-0.2540511794758841
-0.5133937399607028	-0.06840556773661349
-0.6082751318871263	-0.20118859068386952
-0.621319719046028	-0.16300997694514094
-0.5979076971388148	-0.18720130962976933
-0.5666167468453209	-0.1891372702427909
-0.5077950688052241	-0.27611674098767935
-0.6423887247714773	-0.10747426851065363
-0.5379835220819285	-0.3725310031800837
-0.5982761493296479	-0.12377033292289666
-0.611561782312681	-0.3177095119013209
-0.5736821316839082	-0.19057622959102377
-0.5453515916974683	-0.150551185170674
-0.6334622786948575	-0.2816111746968023
-0.6345026600568823	-0.29375458494125706
-0.5637891947886138	-0.041194731569036004
-0.5633065040052401	-0.04288932456204127
-0.6808592026379923	-0.23103393314208395
-0.5650476239021188	-0.06576181965901569
-0.5766323057455468	-0.18352701731852014
-0.510937240225803	-0.12350432895481119
-0.4584204832055592	-0.020530632169078335
-0.5924894318344209	-0.08793724563614551
-0.6019996742617245	0.035114676652596266
-0.6428701154587295	-0.03952341335844367
-0.6336865245857547	-0.10352671480514695
-0.6134859743606029	-0.06037603273670774
-0.6020659211337781	-0.12772520150716055
-0.634196432962995	-0.16250992370285322
-0.5032918294325566	-0.10695625447733163
-0.5767481811615229	-0.22382312096946166
-0.5591683461909592	-0.076869470334523
-0.5991553582567264	-0.26557299577917076
-0.5646795625392358	-0.27146620585889436
-0.5571997867182849	-0.12479588182185264
-0.5920918515789456	-0.172882966044776
-0.5882384529429344	-0.16027340447545363
-0.5901450012733265	-0.045296443764897505
-0.5401867037959976	-0.023037946631640348
-0.495000169881243	-0.03146144710260234
-0.570733599787072	-0.061732008050623864
-0.5567188789004159	-0.12958341172340565
-0.6598932592657664	-0.2094337767526129
-0.5546323603936602	-0.15872139456808715
-0.5938461173651338	-0.14408840318465407
-0.4629336163293006	0.03682091080035981
-0.5943821556246415	-0.09304664220762493
-0.6142953610676494	-0.048141804285700106
-0.5770101163760704	-0.15035232790194736
-0.5708113282615958	0.07072651088066263
-0.5702179133702258	-0.09990010191083848
-0.6068430490808917	0.008211607907720827
-0.5544728982863517	-0.18278401260775315
-0.4979100748246534	0.017413397130638407
-0.5987974393368677	-0.16259391754608915
-0.5764548820655687	-0.07182834725502396
-0.5015987457202246	-0.13343059855203263
-0.5030841984926485	-0.06816359179506505
-0.578936555014299	-0.10002094398655412
-0.5392494029914474	-0.11473464257378771
-0.537657750949947	0.00023673627086148383
-0.5247391800850614	-0.11557731137667257
-0.5745660971252482	-0.24836993041033828
-0.573052091722244	-0.27895580996645714
-0.5354007182123793	-0.09593247537906044
-0.5410071761485	-0.2851696181453702
-0.5495311479723294	-0.058440748649709315
-0.5512444464768108	-0.12862498324543303
-0.5879353560958525	-0.18300884258419925
-0.6675676900448047	-0.09217821113476528
-0.5943409804053001	-0.1835561543826123
-0.6469958204553361	-0.19102129672580656
-0.6012706840260358	0.026846293877982076
-0.619898317004973	-0.12107267211929017
-0.6405468412350603	-0.2757735039689428
-0.5271077610050666	-0.12663514007489954
-0.6050153832658718	-0.23117902754678332
-0.6306328784781685	-0.3051653434809739
-0.5915047406047317	-0.31287050841805436
-0.460992678464728	-0.13492475102877285
-0.5560976111433605	-0.16527870934393307
-0.5637254856068826	-0.09772781755425557
-0.5976107795182788	-0.1407215300583623
-0.6457711724178774	-0.21253109300501447
-0.6350384754645124	-0.2214761693403329
-0.6453339969698517	-0.024885857373079044
-0.6430653543912888	-0.25163565591284814
-0.5640212555602655	-0.2816753216394398
-0.6202965872097903	-0.29391041610534346
-0.5918348633628008	-0.19388436192352296
-0.59148196964332	-0.13625972241650794
-0.5508214062213134	-0.2217666139545253
-0.55952480454309	0.013445429093649562
-0.5602583037098198	-0.2724720374747693
-0.5745093220834111	-0.1619996933808137
-0.6217741532908696	-0.2998908727490702
-0.6550020152868511	-0.2719328198058407
-0.6309698691108245	-0.05747584190633488
-0.5632364700504716	0.14212995278455665
-0.5615717920720261	-0.13662968358520122
-0.5212641760912857	-0.17348522011478035
-0.584054333896484	-0.14469204031869512
-0.6083689562580074	-0.3565865988314558
-0.6091964031951261	-0.15733461468514168
-0.6122496611580993	-0.19176079323097808
-0.5741269997547299	-0.22267309051468498
-0.5636338480537679	-0.052819715583438856
-0.6046652032991799	-0.07359058501145842
-0.6034555067459693	0.005877304117634115
-0.5697385049593258	-0.1842985013659967
-0.6367218979680239	-0.3577366324461527
-0.5297437320902221	0.011354291811862567
-0.5640722977173649	-0.3414654088088516
-0.624071709074235	-0.3495987638498957
-0.5964185524781253	-0.17423843478907042
-0.587843075602731	-0.14820275978263994
-0.6006549215536929	-0.21965936484776252
-0.5872787232544131	-0.1590212860616232
-0.620334082410015	-0.3098233163719864
-0.6237573448408945	-0.25805808504034916
-0.6289732535216948	-0.21924020590725754
-0.5248564235807428	-0.28047474690029134
-0.658174314664271	-0.1556851581516465
-0.5436395758558626	-0.17099058012771862
-0.5989914991674669	-0.37114458642585907
-0.5088182777544112	-0.21292987807405922
-0.5684142340540806	-0.21991473609452714
-0.5978737075976246	-0.47030658491857585
-0.49771451310101633	-0.19418150102352472
-0.5830858667235201	-0.33572031721330053
-0.5271803964770231	-0.30609740234827637
-0.5681663818491789	-0.32410329512205516
-0.5804263290644174	-0.4478535090036253
-0.5278763296448887	-0.19415696557863504
-0.6081953907693293	-0.14153592869412143
-0.5153013590248162	-0.17063418625198237
-0.5618777802837943	-0.1506956254624753
-0.5680586833146278	-0.13099277048433552
-0.583008156618265	-0.1164048142689487
-0.5823907920349496	-0.02289178020991802
-0.5244196043601129	-0.1871802919810155
-0.4979449141318105	-0.23410622944664872
-0.5160065250474587	-0.20200897942086182
-0.5688197956258739	-0.2246179217761255
-0.47098370964213887	-0.24527216316647815
-0.5028189016122885	0.044855175994216796
-0.5198409531686098	-0.04239933696977522
-0.526165557391999	-0.2599063430976157
-0.4227473209397309	-0.09042206104458698
-0.5208221926576765	-0.10817952587362617
-0.5001283680654004	-0.10409109945348265
-0.5499380529394507	-0.34126397767802424
-0.554990861503785	-0.1281311251305451
-0.5775509692964103	-0.12517998416086717
-0.5204635689937709	-0.24796492999602265
-0.48043699227815606	-0.05190379584602981
-0.5098836567774531	-0.2487431868271949
-0.5714489216715206	-0.2523630792719789
-0.5856315500731659	-0.09924166281734711
-0.5317288834648652	0.045173488028062765
-0.5164477277320976	-0.19405589417888625
-0.56782577135873	-0.2188728491729787
-0.5135190150580943	-0.07819459512029674
-0.5609520879153778	-0.14368356678007546
-0.5764078807698004	-0.3377116543002668
-0.5432935121764031	0.029377554841353924
-0.5751976260104684	-0.04823159418150485
-0.5558615963827136	0.12224892843369894
-0.5327371276818034	-0.0530386387185966
-0.6186026990240026	0.07573006524504476
-0.5579839459525936	0.04969998575625632
-0.5702593343843747	-0.014366538979209148
-0.5671759664796112	-0.13134168304933702
-0.6114374368072927	0.04347934022011926
-0.5475462414968904	0.1806694620408984
-0.6326431229474924	0.03425393704035003
-0.6817638089083561	0.04572387103466957
-0.6827011775607246	-0.14716015953332326
-0.6474948653718506	-0.058454472262805264
-0.6319468932030158	0.14198536238285658
-0.7056153109062313	-0.08497094116543934
-0.6569766989028484	-0.11326221929231442
-0.6281931153991925	-0.061720907266377245
-0.6344150178331984	0.04578444628651813
-0.6418055389331485	-0.13507804078223296
-0.6596030810940651	-0.20030560252882892
-0.6877284450802559	-0.23376283432353698
-0.6405627633010195	0.03460527702186117
-0.5667349657590157	-0.12442051658861437
-0.6152733882297684	-0.17503589814177753
-0.602850194947889	-0.036886013677869096
-0.6376843230371301	-0.29120379545596425
-0.6680341998874578	-0.17937715933668544
-0.6090581056441093	0.03194271612409183
-0.5968006369909409	-0.11516972971708236
-0.6202487754592215	-0.19244583679567567
[truncated: 97,883 more rows]
