# Supplementary material for: Symmetry-adapted Markov state models of closing, opening, and desensitizing in α 7 nicotinic acetylcholine receptors
Source: Nat Commun. 2024 Oct 18;15:9022. doi: 10.1038/s41467-024-53170-z (PMC11489734; doi:10.1038/s41467-024-53170-z)
Supplement: Supplementary file 6 — Source Data [file 41467_2024_53170_MOESM6_ESM.zip › raw_data/fig_s7E.csv]

IC1	IC2
2.3124400609562983	0.5346931194756187
-2.9503440075188236	1.0139454551401386
-0.038805156777136356	-3.055975063163248
2.734406157753362	3.052836786765492
1.523378397723116	-4.1376252047170805
-2.7210642334240234	-0.8270533296069359
1.256719217987217	-0.6772159662694638
0.985667989052369	0.8435876962446629
-1.9315379783939595	-1.7929328934578401
2.3848933712243916	1.446752610406743
-2.5775822931294563	2.1429031154876776
-1.1302048667626623	0.500916803594256
1.9742473593030185	-2.609207025387662
-0.3200211452677889	-4.387178910586567
1.7263625211693816	-5.513755332185774
2.34229803287543	2.398237012053411
2.691035920305944	-0.6158664068694232
-2.8814846550217794	1.6691925186269607
0.28195716436184	-0.8677993532308154
-1.0295292719149032	-2.9397551562004183
-2.7256401170478175	0.15966385929736124
-3.1548945182413375	1.4398138643626563
0.7493286798088421	-4.632148752766707
2.203136860346274	-1.1102057883321146
-0.3850696315849902	0.8946245372638921
-1.7214555809873284	1.242925828517418
-0.728259759315293	-1.534027695895087
1.3161507652870876	-2.1169949126891554
0.7361487990547171	1.3608979192717354
-3.4483370103829314	2.154463652276142
1.485355809980273	1.486918292004185
-1.6230542929687286	-2.504309071228521
1.548712051664968	0.23785237534429463
0.5320148042866356	0.25440165108869683
2.73186382946823	0.5761617452074989
2.0647494800250428	1.8366591312886655
-0.6055698018817485	-0.16289884222986495
-1.8260975680699922	1.974464430679316
-3.590304127000815	1.7066909895460052
2.8712698408909527	1.994777519852145
0.3819825827270227	-1.8108750190693412
1.4288714551796562	-3.45273733975876
-1.1991552284261737	-3.5211872221371543
1.7126810202755027	0.7960225999578867
2.238071149600838	2.8020399476149103
2.431684637333277	-0.3074602615907239
-2.122010328463791	0.1048996449419621
2.408879151818952	3.350527751694078
0.13737772241165236	-4.2622183462053735
-3.106434108154364	-0.6114927167822732
1.5043547988259849	2.326352943955674
1.3228977270699949	-5.075017376123398
-3.4431915488170897	1.2035514721365883
2.8506356384188827	2.3425075135423894
-1.4034152741891515	-1.9100978143051213
1.496626744318264	-1.2969782515338821
-2.354457934063146	-1.1465428246089804
-2.7949606468639585	-1.2494160892885682
-2.7684979919325925	2.5546117725184456
-2.4831665165869845	1.660438180855916
-0.528789083307447	-2.3153331877043684
-2.6589609475938842	0.7539125993282111
2.066201530087689	-1.7168352529719484
0.936078863377909	-5.3533202459252
-0.7892698182524533	-3.980715299841366
0.6333934181079143	-0.9425135303491357
2.773651722718029	0.05641933888143706
0.48390207972748733	0.8359015049882206
-1.5117813036309113	-0.876632115860615
-3.0419290207507084	0.4780034004533431
2.6538859517915627	0.9341106740684427
1.3296495862561732	-4.436473183739879
0.07466837714209976	0.6189522931196353
2.556961004322771	4.147820894078629
1.9940757443423192	-0.7076822149022001
0.3122543947416331	-3.827247645653414
-1.0292878969645212	1.0296067212576432
1.3362227476742392	0.9427126153197913
2.678167052950413	1.6080544880749255
-0.20220228793506773	-3.7468009186240443
1.4318735419862199	-0.36264168583854756
0.5290107227356555	-0.1538264039302532
1.8938009958711373	1.3785374540514375
1.961032071321891	0.12189460038511386
-1.0410335887853812	-2.2983977359739876
3.0596007107554475	1.0076296501917936
-3.145702380822256	1.6691420254090943
1.8107760839983627	-4.769460105837411
-0.6719554472399181	-3.2510414524913753
2.8916817219901785	3.5005960193094396
0.2000561232870146	-3.1569039337266025
1.1009852285126274	-4.028684987712338
-1.60927467505503	0.8630387448355662
0.7355719609741163	-0.09306172782836418
2.4492550890715585	2.0662217833847896
1.1687005520036895	-2.5702040059408486
-3.3336922629729595	-0.03717498297635371
2.7244745030532194	2.7082873981226467
-1.8010391567426371	-2.2803428833855497
-3.2957091845525652	0.8310541018293033
-1.9639328158119391	2.2060035280459207
2.5693443534579856	0.3393192719131627
-0.08753617840161357	-1.1012305469047732
0.3286199495961256	1.1773276220443425
-2.545589107551664	1.2648498185718662
-3.3523829040771176	1.8613702767960012
-2.930719407682643	2.1584842018668553
1.0642541577539406	0.30596036239182284
2.0560294989815855	2.0983415866226562
-0.09934906994000682	0.042676755599095076
-0.28157600243724523	-2.467297133067193
2.355325279811674	-0.7885481440837827
-2.309548440810487	-1.349133232795716
1.3455495285957912	-2.7690203486307077
-3.47961333867417	1.4082865198241985
1.917520827942286	-3.8336131108718186
1.7987081969357523	-3.3659044767127395
-0.5469132061504365	0.43365566693883484
1.554736976432842	1.825585725505405
-2.7639835143876006	-0.23774452114501096
1.4974112074983112	0.6075099108941983
-2.0290124734397916	0.2621053803862032
1.3148804442514535	-0.9972150829412091
-0.6326515026384137	-3.8921793410695913
3.105874798401857	2.6530547784612355
0.3286349266405687	-4.611817902542477
1.4113228267645004	1.3059697065881157
0.2950482923061595	1.7686222945461343
2.1227998310939085	1.2580466552503968
1.6554145927541932	-6.001840982688947
1.1356119682037493	-4.862667724127308
1.5783719053172502	-1.5534107113723614
1.9884064435414448	3.067887262203913
2.963471806996298	0.3358240271976426
0.38772676085842306	-4.227376458854573
0.9388325563053417	-5.168400534852177
2.6735501869165996	1.2461703720563413
-1.3965807727170214	-1.5287865166002315
2.6459125396958023	3.6373671296036614
-3.266975458730736	-0.9449974711030765
2.352561525128903	0.8483631287032821
0.8939057978360154	-3.6332218727936954
1.5321723281682824	-2.095372580303312
-3.2632009696750384	-0.36652452877754493
2.396108101195544	-0.48109862138160936
1.4290011180569395	-5.686786968731505
2.3873030762579295	3.1253155870763014
-2.778339549811886	2.8771497902332195
1.645919917317157	-4.475865693031045
2.2642933401412937	1.6887411342301388
-0.6016759948237368	-2.7848321202611346
2.4734835884546933	2.5921375576689165
-0.029387698601384994	-3.56101113454701
-0.8737874068019471	-1.8110760146164668
-3.0879154443190537	1.2112238973710687
-2.2131597370776457	1.4792972682303274
-0.8546913299654956	0.16622711465808532
1.1845752213624425	-0.15814735179251802
0.8382929058162354	-4.970429347787487
1.8654631482833315	0.3855217496744329
0.3183869676087632	-1.209593479982483
1.830504914920523	1.1288227144324858
0.15903822623921857	-2.1841742128115436
0.9211653550910295	1.026005611829269
-2.8046566249292995	1.020540250895427
-1.9992463841036603	0.8727966818100259
-2.7878568271678366	0.4856616218068995
1.4773435870694929	2.753159732339253
0.08592039962761444	0.21130418283257332
-2.035228480966021	2.757911336729721
1.8216057154365501	-0.3287428588544734
-1.8705985378519405	-1.4198969889737805
-1.140216264987379	-4.196647283890037
0.8536191491912491	1.7745101810385315
2.122385777256006	2.4910897392191957
-2.6344908799678657	-1.2653960944071558
-2.582198798209009	-0.44648786004289376
-3.154079473040821	0.8430273376221445
2.7002802038726594	3.345675070111607
-2.750296785817958	1.9038434393777193
1.9451664501247838	-1.87760369620984
0.14784790340943232	-4.865996065805045
-1.474354352919854	-2.8122386133341797
-3.3591490043780228	1.5736664335789685
-2.1842902503537527	1.8921333133760823
-2.7732013535159963	1.3439015308990971
1.7356723210695861	-0.9550557971696546
2.69908417960698	-0.232220688297726
-2.9845030337007086	-0.9954528576669176
-0.6068611010461908	-0.6934675960819575
-1.4907777959385575	-2.359100407027781
1.4181388667661017	-3.8151965109633847
2.2352476266947465	-0.00262559052177936
-1.7087913518110038	0.4841233643670124
1.474929726325716	-4.769262455617299
-1.9292619757943763	-2.3777768566329165
0.726842879103327	-0.30417164230441696
-3.0609290634572863	0.13650727185680808
-2.3227034971962217	0.7682781638365083
-0.3021115402138934	-3.0430799932383894
-1.7555868518723028	1.599191103189153
-3.294748051568976	1.2299575847842734
1.071191907213833	-3.195328128381291
-2.965546993745711	-1.6216949730997479
0.3090060217324418	-0.49697626967324227
1.7273224854673386	-3.8863823082088715
2.1006067714593053	0.9833205884588421
-2.437806508192582	0.24828398786858194
-3.3319790021065328	0.9770238351531121
-1.1220221633011298	-3.841329284357469
-0.9096906718709675	-2.59749999103122
0.9640846962610038	-4.349897368954475
1.2420947834492186	0.4111051778225033
3.010875520884735	0.6418018204846448
2.4726969630807294	2.342203377327282
2.010600412147368	1.6597404283667878
0.9939502042054945	-0.671977089821674
3.1969265963140483	3.081014007851023
-0.8817322410812448	-4.638057088514997
1.6741673793765324	-4.202835554535029
2.729506625951527	1.9088880507499744
-2.438321808573742	2.042120091167569
-0.08457325866910133	-2.073352083891043
0.8159664961160648	0.8810066469912166
-2.106769868764934	-2.0770187254436454
2.379437287827286	-1.1241043795951517
-2.9314215747608263	0.724299896779298
-3.02127813367123	1.4409967574687939
0.1910075504992338	1.0043848419947616
-1.33731449817871	-1.0844584511618551
-0.37329108506881564	-3.3481458983608627
1.6204041193843988	-0.6302807183936304
1.4543544831071524	-5.148921268189012
2.0375569842455556	2.6263888947881497
-1.2440287729344197	-2.7093319238159204
2.534302867418785	1.7008716655732732
1.8078939696494203	-3.100723416811637
-0.08214371754799402	-2.749945514543278
0.7305449702830529	0.5240448796101829
1.5326618116124804	1.1544814738184765
-0.6417226544282848	-1.7368773756206932
-0.27596499403337355	-2.6650669308995667
-2.9152627428189475	-0.5914159646544119
-1.9070913956410758	-2.7806616225846015
-2.7734624576468323	1.5520675783050595
-2.6556668471988814	2.414998789712173
0.4816619311812907	-2.8230025676762147
-2.4258515954095334	-0.8011003274747979
-1.7399529972307817	-0.23989815244807783
2.0034040251460126	-1.0169505785712187
1.956720522436011	1.9434239534038618
-3.6067040697797617	2.0049787503091028
2.240050845416221	1.8475059827540103
1.0290948102680708	-1.0519289943828087
-1.8403671583329209	2.3475573077240734
-1.1025570384988008	-3.1169819532109164
-1.1078648452494062	-1.5149917031779894
2.231262916326961	-1.5124114321733564
-2.4898979169548934	0.5595783664800233
0.2783830428651705	-1.3750320464778005
0.3162428608908109	-3.5436983801568522
-0.9311551491625519	-3.552379512319354
2.8392611654498294	3.3407088230875432
0.7299490481188642	-4.048460760508456
-0.13962721246435628	0.4866985741618587
-3.060692523322609	1.9533902740774653
2.581444141013611	2.1495300196927682
1.5812992965814885	-1.7290220404723742
1.2314141619681653	-4.607967474176277
2.1780759702492323	-0.5213665828411221
-1.9904176400984808	0.6598561472779746
1.3761548557992398	1.9158442725870817
2.359680763907484	1.1040273180095825
-0.6907821079443606	0.1817552171491914
2.8754973318286203	2.1582159279694317
1.5419090114560134	-2.671041147073323
-2.0979673795102176	-1.498570015238196
0.6769259811747188	-4.443945705815838
2.615197107543948	2.8135995195213037
1.461860008573726	-2.3121985295034158
2.475096437983433	0.009134374591532907
-1.1209299516744127	1.5056117106141857
-3.473161296174248	1.7883931796663208
1.2199203108804089	-5.630314004218277
-2.3730065857672047	2.389837589989858
-3.531859195808861	1.3057627626443606
-1.713726915353096	-1.7734243832845626
-2.622967249842915	1.8637814480590575
1.310529755901431	-4.163230646016468
-3.1261227782456698	-1.432024510624211
-3.267103413815544	1.474908062563755
2.896721028848643	3.8333191179579065
2.493267719305026	0.4971434512090238
-0.7058330845160675	0.6598101636686114
1.610954554100447	0.48192615120834503
0.06867138478057153	-0.44436860532620065
0.49917589702182447	1.4379078405113463
-0.7734705254020344	-4.390778921787917
-3.192188445774977	0.9693115678021214
2.8201201258236277	1.5141380224553151
3.0063447069491653	2.5015353409920063
-2.5203168933264215	0.8868349513996222
0.8989420181489106	0.6467213044193987
0.921884109465291	0.21673127059122343
2.2022871470649195	2.0399695669891442
-0.9551487172558604	0.7848723505781632
0.41461312581618226	-4.855879429656113
0.6015903288783103	2.065845980895688
-0.8544722852043429	-0.4630152108362447
2.9710205761432382	-0.011966892760310058
0.21681324048002132	-2.4184573913722924
2.0995752667376983	0.8215392039272248
1.4406458375533833	-3.1327434407402706
-0.867291372227145	-2.0462076055429486
-3.136491949453453	0.33339482053495006
1.1865493073995244	-5.364200563914194
-2.315037510489704	0.12039449214588377
2.5711236209732165	-0.29138103601759013
-2.4106210506119385	1.3979798310716525
-2.6975156070158612	-0.036472096345083686
2.230496345162145	0.3176822969753204
1.5998340742727644	0.8987301867300846
-2.9891183210764622	1.2459242489687377
2.839180512727457	2.9367312829734744
1.9177216320062385	-1.3432093711193838
-1.4650818657346778	-2.1231976142554743
-2.941440308973579	-1.1582882061386497
1.669310364941265	2.2559071526409538
1.485791063622071	0.021836652203892058
-3.292563808918526	2.409328436109155
-1.3198592400566866	0.08330160024203599
-2.2568730726748667	-0.3229104507135805
-2.3495274982042527	-1.5983807343411
1.111724445369695	0.6520612969765032
-3.0589923402180648	0.9367200406453519
2.316385900995586	2.2681817781144096
1.9759606764271487	-2.317539405279631
2.207109211473543	1.3979392666076382
0.12767207800686536	-3.9135936209349045
2.634050756741539	-0.9097796783082144
-2.704119577880619	-0.9864386593417344
2.0005412800473374	3.2311959413329205
0.8106166675378755	1.1940478210833458
1.347186118489381	-1.6460779712946596
1.757964804571299	1.3045734450130564
1.8302353904505606	-5.874370241406033
2.1281139102671602	2.9375524240925643
0.5116623401058463	-1.1063036495582352
0.11572335230674144	-4.511160167676931
-3.364382126622806	-0.6819842421046859
-2.552458858336799	2.5596621897369043
1.6670530204998566	-3.537297291029352
2.832338735396235	1.6604114094597897
2.576720078000909	3.0773149867329765
-3.231135444646228	-1.197633625262864
-2.9872980744877893	1.8187348544192605
0.9205386327047556	1.3662419369001522
1.2487132915381203	1.7189301626359628
1.8012263451232626	1.4894530769612706
-3.1735839444689913	0.6924932289506118
-2.5946061749737885	1.7495826207949208
-2.8389658479798725	-0.7355812868764783
-2.082742567334735	-2.2973113948800874
-3.5907244330437553	1.4402174123433642
1.1075215320144618	-3.6457606655042296
-2.1685677460639208	0.5105584618533793
1.1142848540843298	-0.5256792940159004
-0.31561609567719895	-1.995080288571306
2.7159548536390252	2.46123828332925
0.11450931505489623	0.8097638812003632
2.329928750711285	-1.7128271551960403
0.9421253085689673	-4.803943322949467
-1.0173613695294277	-1.136556479521064
-3.2421788636062474	1.779155644380969
-0.057042569294047905	-0.1814134814870435
2.301111462144457	2.5219173888613025
-0.7450312867613827	-0.02344703918588157
-0.828398528013298	-3.365736963458016
-0.838332983361916	-2.91524012704396
-2.4887346763124985	-1.2339387649148528
2.5541631554673874	1.3597512989774987
1.5329551972130115	-0.9853175578086835
1.611420988146207	-4.327083962997485
-2.3712035639303375	1.5582111165749626
0.5105058206945146	0.4767620572928333
2.5490493627659983	-0.5448060287543061
-0.3616560039371435	-4.0674356271740795
1.6313443271941908	-4.818729699515083
1.3672433661136716	1.1110773773284173
1.709137046129096	0.35132122104571883
-3.086938419108955	1.5544941422677827
0.8771129441044577	-5.768127272333879
3.093119525930004	0.4567685898729259
-0.31044394346418624	0.15432884417288703
2.6328645136996465	-0.07014991685553862
2.0251224726265553	1.1130854117517825
0.34647809617414493	-1.0500770708437526
2.1508157602774425	-0.9039548200093972
-2.9034471771376924	0.41654865015075176
-1.594436192882491	2.055291521595129
-1.4886977313592766	-0.5795792860953546
0.027470176260899804	-1.7563083154718302
1.7643304010534242	1.8255540858292145
1.0857547701170291	0.0005470333852448913
-2.121490692770656	-0.9529909020098145
1.6932545827697416	-0.062146920382664506
2.7907618522318036	0.3925554587269584
-0.08509383120858305	-3.970103052374666
3.0391427982829198	0.16674920904711055
2.2514402240631908	0.9596549462847884
-3.0641485716663106	-1.2483946827428285
-2.306842977404132	1.7006685881628962
-2.636386234577675	1.0710249415891195
1.441736894544165	-4.298195937270642
2.9045184294067368	2.6682655753797593
2.6820678158865694	0.23629894296731666
2.6595836685747862	0.7363790913477444
2.3775924056173063	2.8073541874426833
-1.957243840227808	1.6225688082772984
2.589068275554221	2.004779639893259
0.46569695696048163	-0.912945242775532
2.939135553913797	-0.25937818239957167
-1.1900317413130876	-1.907393631530488
0.7125001698992937	-5.313431954273494
-2.515910415506429	-1.4141052596127623
-1.5490927100142378	-1.1282886817678486
-3.587512337584345	1.5742569198293328
0.5271705804702884	-0.5798449967352093
-3.1791757259689883	1.314451151421328
2.500000487212289	2.740394510686793
-2.8713261233748812	0.04300217969548878
1.9335152908876077	-3.556754642632292
-1.7788400054246285	-2.100446364795041
-0.7197176864832101	-2.5122982538095635
-2.157395033859285	2.2188421380308205
-3.1784571159839503	0.5256453015908107
2.7338268697691066	3.498732810488924
-1.6742095580005123	-2.3694549753403567
-2.9271516985278847	0.8847681612859047
-2.773274774845018	3.1584367054653333
-0.5983523876783261	-3.4683674125186434
1.7975495583772172	-4.349658446856398
1.324900271581185	2.2089240283704332
-2.079315098442783	1.3185946086780482
0.6600418149026127	-3.354075835072974
0.1663230057079831	-3.6780935971628064
1.0040063462047835	1.1809898723960868
0.49947517583679224	1.0380882420922963
1.8696464918695959	-4.008355577816376
0.08095946033471042	-0.006040943379149566
1.6263134221346207	-5.064642894387046
-2.642835340526983	1.427566951988712
2.7069249929665125	1.092219015758057
2.709868904884343	3.198372893216643
-2.045384521897	2.370750092137998
-2.879124592569093	0.21668328638978626
-1.4513500809380377	-2.574685572525236
-0.10429264802624301	-4.86514506122735
-1.2868281440849032	-2.4683132974340327
1.0306145789356937	-0.29300462080325557
0.5499878999930976	-3.8955249205540063
0.5605425218317934	1.7416933239369212
2.440932291013321	-0.6345573964311038
-2.726364620150009	2.2403273341628864
0.7474211617788822	-1.5291234967845198
0.17019606019575312	-0.660435234212142
0.928668131807445	-4.61975193465655
1.4797011452942217	-5.349980739959675
-2.5678362979325997	-1.084211085134127
1.8814639915480273	-0.11498786913457326
-2.7100260400221727	-0.6460292500899936
2.5344771509717336	1.5356590182724876
1.0126486061213085	-3.4105613439504263
-3.389991532442884	1.3171230674685628
2.1460318748407925	0.6079502984710223
-0.05967491472996937	0.9490224508658629
1.730049673472893	-6.364052552514488
1.9681557908756866	-0.8790109720967098
-2.0959319235080276	-1.7005071602342965
-0.9399535054023196	1.3789592339835373
3.0521452531569713	2.9815945276798552
1.6378817101988188	-1.1682566096796965
2.775546203129015	2.82540889706395
-0.4993078593192767	-1.4967185811711587
1.3917932355546603	-4.00622686951999
-3.584621303726344	1.1684539448579896
-0.04132561424432155	-2.3126284069126766
1.4793898534510468	2.09090206734591
2.7791033302059005	0.8308881751670187
1.8254426592110622	0.6890456473453215
1.8956182409195363	2.2034473911279036
0.59709749629658	-4.206408172502187
2.391954156647324	1.6200132212190683
-3.214611565716035	1.093594786280418
2.172019807059003	2.204619724374725
-1.3253146837368643	0.6670506326661362
1.9684230810903334	-3.201894737508087
-1.5444929680386545	-1.3599842849923405
-0.9412399095319238	0.5761944094670558
2.204301068859023	3.0861256848626053
-2.6353121580286594	0.4600200600260071
-1.9238390767799864	0.43548422691014166
-2.589653476284196	-0.9141903131816338
-0.22320136222987677	1.2288732766301784
2.240885190732017	3.26392681890641
-3.1859693321629377	-0.21593157418424785
-3.1996817634862524	-0.7446135328477452
0.33464951849380703	-3.337670350534824
-0.6328316781114954	-0.4181460501194785
1.6135577599732087	2.535789484985616
0.5995476765117225	1.224243309096442
3.2013773087670154	0.8849574330674493
-3.0475592067266373	0.6340044490993515
0.6931069806934843	-0.5140133510217368
-3.584979437470395	1.0040017307535056
-2.8068357707270786	0.8209722358098058
0.8793971349829967	0.41085057620977555
1.7270954964255274	-2.8077653633110127
-1.6142708506975076	0.6747670680839696
3.18033015716046	1.336976987138104
-1.9583428579054711	0.0015457371070656423
1.1948586084456394	-4.318565904303606
-3.134717738054338	-0.4561844930056621
2.105685829330369	1.509585969976301
0.2946768769451727	0.3349398440755034
-0.8307197908031988	-3.7619804330249575
2.9282994373067135	4.063584062379441
2.063864276524323	-0.29249652335636567
-0.2130372145166345	-3.1994818326255112
2.583141383489769	2.4785721960840177
2.7250849037670886	2.0764475899686494
2.2868928000572075	1.2682919801342059
-1.8077444560678857	-2.473479588838036
1.8748514689557738	2.708521758037273
1.8363654693076983	0.05103746304338994
-3.274251596830028	1.6591306431693955
-2.947855048581056	1.5598831980222465
1.4379762297507683	1.6642840941470287
0.6572776367163454	-2.1273849194804253
-1.9351359547730038	-2.1728732300077414
-1.8988140170088768	-1.6182058594913764
1.6577072321775244	-2.2618223949673095
0.7964992609757486	-1.2016055800929488
0.7352302436334964	-5.1158436195697305
1.216762082942432	-3.869612232004844
2.4268097889483538	3.5706297661963027
0.04821652721667295	-0.8525719499007457
0.5594978244543852	-4.650076705843851
0.7809794783903092	-3.847867562921648
2.5949660294168955	2.3054412680265033
1.7622313395086806	0.9439040550560818
2.4093464521885246	0.33941230091166574
0.9518257823879646	1.5474189423437776
1.7802876219058248	0.5308896726658341
-0.8878959724166992	-3.1296554695328442
0.23425025644812916	-2.902996647750931
2.6411044841746416	0.4526261494959509
1.2899556718690388	1.4879088420120399
0.2372824526199638	0.5170460135397519
1.567667391730351	-0.4595245028804718
1.1124843630730437	-0.8576549918006205
2.30344603099778	-0.6206835842068831
-3.7054233285104328	1.848549156509368
-2.8296093134799047	-1.061983965449081
-0.4575250223855732	-2.9548266635884852
1.2535407667242497	-1.215707526077066
1.5886608539270544	1.324378657302928
-1.047592176844422	-3.335268477540112
-2.7923607732727205	0.6651965198528527
-2.8758164760490637	1.1622676472213564
-1.573084458194316	1.6429875898405946
-0.6285376069650711	-4.093691404655911
1.6505329513460654	1.6505384401940677
-3.724650141599029	1.5009999649527495
0.6491556593754816	0.8800887192553535
0.7287720386233608	1.5614335458063602
2.500723770446207	3.803742592371523
-2.943692884757085	2.980115140537319
-3.3760255309752916	1.4476687431944995
1.3734079578479257	0.7277289165196802
-1.2788004269687363	-3.2222785202789503
-0.4049090874711455	-1.7348357538438572
-0.4980313190924635	-2.576459650812309
-0.4348691560191929	0.6303805990790411
-3.323931585987633	2.033107946358417
0.8437411856721083	-4.45273089146515
-3.058455358522693	2.3160357133428238
1.3933539789575973	-0.18762810367268887
2.4858836137987574	-1.4845298833385705
-2.6965516218497254	2.7007100507984574
1.1420930380645768	0.16434909244004509
-0.1020113198257946	0.2596283437040539
3.0223870601624303	3.3897689268285047
2.210514182810452	2.639709450961414
-3.039863683697566	-0.7424499310028793
-1.3002036171612728	-3.7727319417335465
2.4556200624003424	1.9144054237744694
-1.1674825815825691	0.9014228490045549
-2.3691413874905374	2.7364991061739574
-3.126940725746508	2.0939891828358475
-1.6060570226017654	-1.5861950479415134
1.7860627376701776	-0.7605253089765389
-2.4935477748085058	1.9158416645901648
-2.46608346928951	1.789371542829651
-2.44040067664556	-0.03898027496264844
-2.9503991953782505	-0.8420506892687627
-3.4081093449330737	-0.45069508852756335
0.14043481708247202	-1.0295929588101282
1.6515833999230483	1.0317097996658424
2.1204968659036356	1.9505952215816131
-1.0633053478709946	-3.6865535226887807
-1.0259852087361057	-4.421278871167026
1.330722111983111	0.2419719983405116
1.399106170204885	-0.8313945797099297
1.9168322750005309	2.459080255560776
2.5740614864486413	3.257293694758224
-1.6513947336694716	-3.0202430007732564
2.832214646551405	0.6905406496454147
-3.575846796714607	1.8460705997932148
2.7857071235703454	1.353713437796443
-2.03729744020349	-1.2546075753859363
-1.0883000775308231	-1.7108373250677684
-3.0712124680959967	1.3403198599205717
-2.6635484183305254	-1.6096385964787616
2.6562905154124428	2.9390075891468572
0.4866914539238779	-1.332420809582966
1.3129480839052035	-4.7932836589089405
-0.09275494396649094	-4.299431734789802
2.706683547869397	-0.40753804550494266
-0.3373723126671861	-3.559029259892697
2.5992820000638175	2.638595860443047
-3.2909085765861863	0.20238467251005737
1.149777417488968	-5.1639808515363885
0.06113821593593032	1.17066862082268
-2.760714722044934	0.32465652945508183
-0.566299366015184	0.05325623732302756
-1.134877347204966	1.216686657098894
1.5479566194954124	-4.629254250335817
-1.6385213071978812	-2.213282030715741
1.415465743902993	-2.5127935914139936
-2.59742801453228	-0.7574196305337367
-0.29330912075276727	-2.858738822102624
0.38387219003506085	2.2188444715016367
-1.9864537567239828	1.866113339310036
2.1694262161796356	-0.7305922701273158
-2.6719269190241413	0.5974284570400006
1.3708760769808175	-5.478885780285889
-2.313574124614472	1.251678539706642
-2.031113324780639	-0.5536282574594815
-3.3375640799620294	1.1161842154064785
-2.25343977780836	2.0390530057644702
-3.098354085264538	1.0668761496303423
2.0370453080482673	-1.1796393456168575
-1.6431632844492663	2.328093662985177
0.25108156920256014	-4.070252884722586
0.48090668819486065	-4.420652718706005
-2.5497079464127177	-0.2346495926943647
3.1810441972360484	3.6275053367737575
0.8882025841543039	0.05224140098360961
-1.61296518622839	-1.9910691844636577
-3.041776541136753	0.7936063680293063
1.7902274000022833	-2.0746525105782325
-0.1547228831349801	-0.4008349451741049
1.8069923102390715	2.018196552603206
2.1944865504407964	1.1246304187659892
2.839323114979204	3.6465083489842867
2.303329691707016	-0.9452203801285541
0.7784270920338908	-4.7866032982154465
-2.9648639774652037	-0.3936881099006865
-3.774762319829971	2.056193795845585
1.8539466474006505	-5.198039977292673
0.7488508021571784	0.7167891044223612
1.6642986813940597	0.6409734140613313
-1.0932694208944649	-2.5297547399904716
2.5357118023110448	0.8117627770673081
1.0205634180538778	-4.99853314775979
1.6822297031414715	1.1698813150660186
1.9126914242021331	0.8322943136876999
1.5540909306422923	-3.9451133796573292
1.6318294301825416	-3.099808420045098
-0.040298278459209344	-2.5334838909330664
-2.0510037403340373	-1.8755910017908002
-2.452616392732299	1.0763845236107366
0.24547132670439936	1.3738131429042195
-3.1132217285197212	-0.8957044549456631
2.2450908386995962	0.7339379805549716
-0.6547427811022367	-3.0254572566531723
0.871684224909332	-0.868287640901409
1.0013342771922624	-5.515439335733052
-0.40995044428308286	-2.7703938635964
-2.5192589194079384	0.6883405021610673
0.6480761596330472	-4.891358375100164
1.3049377130177797	-5.940552969970343
-3.4828178964813965	2.386032122953973
1.8213288767611722	-0.5518499516863579
-0.9305826144583267	-2.427002011750578
1.9966565561976062	0.29395600972215
-0.04122189410508613	-1.391902744716584
-1.728465033642459	0.21487507034559866
1.6588943403900085	2.9559705372235325
-3.2158031995506984	1.5626021503285707
2.9898026555449	2.817538440228453
-1.893740593672867	1.041467576107731
0.3096477388919887	0.68291989091281
1.795845248596276	-1.6502936206055456
0.15617307919317178	-1.5156500928817533
-0.4448739779460353	-3.1657387913262207
-2.5166244141923277	1.5134813150799926
-0.8070650707062276	-4.968356977615682
1.4902197350094255	1.0030554746535014
1.4519235203307002	0.42620324613042604
2.698876939054021	1.7494515724456827
2.307781132119168	2.122581291509412
2.6036316134809607	0.07277318375764345
-1.8940948072488377	1.2232389763227935
-1.2755935819298407	-1.3316714267635745
-1.8420202862151296	1.7906654017372492
2.8969233348072474	3.0745783963671593
-3.2743435579681406	1.3646998269894242
0.18543861612129253	-2.671425991931477
-2.944817558867	-1.3769963758731742
-0.19972166039707429	-3.4385924165426456
0.9176515513729828	-0.4426228153124712
1.4413567667966452	-4.938414453152821
1.3162336560233512	-0.4982613508218083
-1.57249635331677	1.3891364192950775
-3.2867575414557235	2.2113902958295983
-0.8288990793610583	0.957128463708066
-1.4936109307697374	0.4337519144377226
1.502323333535563	-2.9081249503612514
1.458982272134276	-0.6195799305933678
-1.9196488476920137	2.53838983140161
-3.682819141256473	1.3044050085854233
-1.8176174879577736	0.8291225266803414
2.535638480678225	-0.7452314352088499
2.1427044687304915	1.7588185994919245
-2.539086662686664	2.296925714478617
2.532427973497076	-0.16073013487668877
1.83076005147877	1.6339310026897291
2.822107498890507	0.9873885768056937
2.246900764487994	1.5378706376935953
3.0141076479098676	2.310835446461795
1.778339569950534	-3.696430708663242
-1.2941619052893079	-2.080298343389465
1.1378111353935654	-2.806019575796427
-2.012836477881718	2.044192204316331
2.4456676840521667	2.2121594832413867
0.007711422221188005	-3.760713440543595
0.45644535273610587	-3.0661348991334294
0.29050644317267277	0.06756280044164387
-1.2421220168901066	-2.930645881792268
-0.5598267737675996	-4.5982940196171
1.6991929739455935	0.1376609227348504
2.576044553166556	0.6200433974013211
-2.861481580477548	1.8084806492731829
1.0651452881116548	-4.199947190356427
0.7442650224851932	0.15739236663621084
-0.7076318308927391	-3.6398629904707795
1.928919048467584	1.7753525485378348
2.020953020592185	-2.0903890553222517
-2.1937068525438352	-0.10425760885407065
1.18739223885529	1.055910507165175
-2.9139863939265034	0.5755075890381278
-1.9500703048083858	-1.9948781515197307
1.6961127269959522	-5.734440041789683
-3.113778520891719	1.8079846619554178
2.2663551505335926	-0.363138801742022
1.2080032052115623	-2.3438096309480083
-2.4491982165835697	-0.9831275205784035
-3.475967323062961	0.8611919714178057
-0.33926010804976214	0.4023738010763441
-3.4369945372952766	2.665158889202054
-3.0205093096852584	1.6827390338879946
2.4471456756083914	2.4720589591684794
2.364222101989643	2.663674825923098
1.5604576490456519	0.744991039462587
0.9231149290748725	-3.9890709587713826
-2.8343431524578824	-0.9137047866853327
1.007934625085273	2.291834805827603
-2.902838588360684	1.974131013983413
-0.8436015331441503	-4.213148283115579
-3.109524150985196	-1.079762828857104
1.6071783107263882	-1.9073264585772438
2.220013013317659	-0.18763966367880114
2.1402962824256666	1.6336210171221108
-1.8042281435440042	2.1451256976383597
0.29241580028245123	-4.384539138780248
-1.5201209543150207	-1.7804293615273277
-1.7999503789026128	0.6422979767614523
0.17669122929255776	-1.9182803330855314
1.10410265834467	-4.7100450255514
1.3073284842019248	0.5792948401431657
0.7147249154915947	1.0540120546130611
2.7797613121112463	4.32539339422996
-1.5342246336902843	1.1262517978417756
-1.0737333366555646	0.14420951378180244
1.9568766736709777	1.2455236299544556
-2.723360665561996	1.20221513041787
-1.0077176240189603	-1.9068262608907003
-0.9649133996302058	0.3616495583903829
-0.914940185962175	1.1908478710813466
-0.7424563092356252	0.3919434821078152
2.581968408593662	3.454901430314712
1.1465007136520982	-1.4238168308092667
1.312502985109385	-3.26801983028258
2.7159690812285557	2.582320125332328
1.571031934743679	-3.324034922199646
0.7152882978326962	0.33483891978305735
-2.3870369339322823	2.189078798850447
0.06392998136519822	-4.106483880852866
3.029579249801616	0.8170058515159317
0.4764413454356458	-5.13860524454655
0.7770791765192742	-4.264525767221101
-2.4970783063266984	-0.6257684237707138
1.936451806446241	2.895299828033688
-0.48961301516338657	-3.750339995695473
0.043465710135044924	0.4041939880789873
-2.608936530344089	2.0001867966525477
-2.92968860903096	2.686885799962003
2.5365615227720775	-0.4113153797065292
-0.6462066335407151	-1.2578508376654935
-0.5613885877400773	-1.9934532403641851
1.4950446444078	-4.470148729041834
-0.12209736132858955	-4.583555100051825
2.8568550414972904	0.19820125887353843
-2.8835942356090336	1.449588079356199
-3.3828765896453823	-0.22566622149854781
1.6938669504255495	-4.05036145420608
1.6954029911026118	-4.623849316377995
1.2481744556603882	-3.0261076437642154
-3.4534462047542034	1.0630593697846749
-2.1732489030446747	2.527718891603247
1.6631321565195305	1.4769108127618835
2.3132094914387014	1.959414260234452
2.5413420064312415	1.11294554050503
-3.630334034951418	2.225307096068399
2.670594190732371	1.4559250506474433
-0.37830073885828197	-0.07273425234658397
2.3972141795548274	-0.13729996843034495
0.5130178603147424	-0.3519824846859656
1.6684900836560808	-1.3881717228084647
2.843287109099504	1.1986134375244863
1.8467063423577421	-4.179632747028858
-1.6396084962260171	1.8524698861280746
1.9794991951285188	0.6788210412715504
2.353508545979333	-1.3099580377384425
2.8518961186435736	2.512103727835243
-2.633904258842008	1.6111817035845066
-0.924621055979413	-1.641531577707696
-2.693450738959702	0.9132735858592614
1.9633167384743482	1.518288089965361
2.2978129790697173	2.959035663685478
-1.7763951955180972	-2.6236835915513663
2.57882756731116	1.8424607425301391
1.8756562835331854	-5.636369784993423
1.8147583594442065	-4.522767358289284
2.466006585666633	0.9606330166134283
-0.8177465662819928	-2.2515256062983604
-1.2698212154133444	-0.8099477247920729
-3.3215081700905302	0.4350718100527546
3.2135190809633003	1.1155390991719198
0.2506802195797576	-1.6834446816744475
-1.882310513113121	1.4318981641454653
1.9800218481112268	-1.5236437479089755
2.037285450327927	2.298946914679239
0.5390372967929744	-2.5472065220522953
0.3067116732936856	0.8680547048970938
2.208457010969676	-1.9535449720127624
2.5501734047046307	-1.1842016501895696
-0.7810515949845375	-0.2186201983322681
2.096808886021669	3.480673596020225
-3.0046000876777037	1.1196577504811027
-1.2538409626409757	-2.2707038707259577
2.8397034136558394	3.187163623600739
-2.571034414359154	0.11058749284913967
3.184634493891363	0.6757220849201596
-1.6146869212364188	-2.6642936263105232
-3.261105152667543	-0.5454494164051846
-1.0229145866814826	-2.7482380377242697
1.623056466315395	2.0304623070296013
0.9031348892396557	-4.150624993093419
-0.9518708541124531	-4.076713685793556
-1.0034149179520153	-0.10899153707847663
1.8041416480786465	-6.112082890983235
-2.213263897567796	0.316362972903893
1.768594772686232	-4.951695056501021
1.8295532404379318	0.2319247125499503
-2.6162630663010336	2.847933192109214
-2.9115209995823927	1.3221750139453183
-0.5793295667600388	-4.286041614574237
2.0057642939210756	-0.5036750445802842
2.709029293754175	2.353419260748668
1.236040671961038	-3.475724804446908
0.5881691358205263	0.6681757472564285
2.8544653413131154	1.8113046084954383
-2.600724615946196	0.30910226951680064
0.37874822436089844	-1.5299876748388024
-2.987565424319441	0.30893160477895515
2.729884635341061	2.2213606606395966
1.2132221041104607	0.8259562624441819
2.0455115387767258	1.3859036560430356
2.146261561456175	-1.3185025046332488
-2.442258647199182	0.42724131718615554
2.4412001019579592	1.2586765000579785
2.0894987783663814	2.7750617828257504
1.4904939334338365	-3.62970978094993
-0.9561359687279368	-3.8671211094418867
0.41672287611713865	-4.038945866689597
2.6788355917589377	3.958603983374611
2.4105732910450883	0.6872335684525203
3.0258740555022965	3.190651856881202
-1.6949347294564188	-2.8079362038120936
-0.15950483142891625	-2.948753431341321
2.5173276475835187	0.19030376376461194
1.415214067301858	-1.4331181220558753
0.5217029540090364	-3.6715429989290334
0.1935433707321801	-0.23851206066943462
1.410186540669697	-1.886860047505589
-0.0297165269728451	-3.311312642659126
0.6170601957464099	-0.7439732797199482
1.963604321630558	-2.895236269318853
-1.9846050214193676	-0.21988699348987203
0.3400199134007692	-2.0756519357773393
-2.741900466884387	1.7271185070604453
1.457631658822083	0.8592926133690494
3.1723341368125646	2.847516209779935
-0.04454616863615912	-0.6474920659874122
1.0057505124372996	-3.8257099380313186
1.1286150747726142	1.9941683213573902
2.131653961270071	0.43273888377837705
-2.997197554956294	-0.1266197715193539
-3.3643581187175227	1.720235073236052
-2.344211411063383	1.8690878764518166
-3.1810124871981245	1.199113153421511
0.11536371145658544	-1.2364762499966573
-1.09548690852509	-4.000301547149649
-3.4680096798546263	1.9577676462730216
-1.2449421754482104	0.3352775283045032
-2.0120123731031683	-2.5611682243280733
1.0795822621055713	-4.507846904742776
0.9429053207494781	-0.1315849367568
-2.7571601032911524	-0.48042603089932057
3.208035126713179	3.3160245296392357
-0.7924467885714013	-2.730361306969199
1.4556959538634913	-1.1509464540524796
1.8619324725289432	-1.1424512211823807
-1.3217250329588879	-1.7116366841814126
-0.294439455637775	-2.238321386338544
-3.331683997595339	0.6572695108351534
1.959692530492726	0.515128384769002
2.386993628542602	1.7819010454984605
1.3553878024872665	2.508315261275662
2.4660183090429104	-0.9493155045047281
-2.72929037358109	-1.4207348761212677
1.593218566891746	-0.2409552851620634
1.3860154626118963	-4.61984712222658
-2.7029366492231968	-1.1340777386337844
1.6533679609730274	-2.4806369846311767
-2.756674887932546	2.0733303072588813
1.5548501193021909	-0.7979720672301255
0.6017880340102275	0.043605101123408145
-3.476935314447415	1.6544164851064165
-0.46428089358685404	-0.32127760496776125
2.478463556369019	2.927330753236863
1.2327567056940367	-4.96667827373729
1.6862948086207883	-5.29099564314794
0.882542578349897	-2.997586178746217
2.9228696938964642	0.5120785287431333
1.2995364200340356	0.014803228954860182
2.078692479784188	-0.05716283309733139
-1.1206525090118573	0.6955895688891928
2.194186854927211	2.3640139522945516
0.40029029104223807	-0.7290909231174675
-2.218047064002538	-1.8689701298251804
1.3307906549234862	-5.258437843023301
-2.124893287797289	1.7014426992809888
-2.1182650873898496	1.0594663223749057
1.2547847949800681	1.2763895869935273
1.929162441958114	0.979407475864085
-1.056223558536304	-2.111655656021392
-3.4786312923411504	1.5278723197343862
2.346583635005103	0.14559765067041533
-2.852005955772421	2.404931609302232
2.720386364081227	3.7748770796091273
-0.12168169085755556	0.7113237928243079
2.8024530396837655	-0.10052561880420863
0.747736943684671	-5.559307709660596
-1.706982943769852	1.0054634942333467
-3.71983354145116	1.6912025641558175
-2.413378820892262	3.0151460071915928
-0.5185264728840233	0.2547765460843586
1.0136476696798922	0.4853218561462659
-1.8038062351154853	-1.923508671790388
1.2987952876959834	-3.659990120788925
-3.208508485862926	1.9271064136983849
2.1513693622917747	0.16073722680433103
0.14043072507791976	-3.4294151586219375
1.6078895027839437	-3.7564051056997845
1.2344100331728225	-0.32876198690612823
-0.920297906280099	-1.442382654398463
