# Supplementary material for: Symmetry-adapted Markov state models of closing, opening, and desensitizing in α 7 nicotinic acetylcholine receptors
Source: Nat Commun. 2024 Oct 18;15:9022. doi: 10.1038/s41467-024-53170-z (PMC11489734; doi:10.1038/s41467-024-53170-z)
Supplement: Supplementary file 6 — Source Data [file 41467_2024_53170_MOESM6_ESM.zip › raw_data/feature_chl1_msm_20ns.csv]

	system	traj_time	pathway	seed	meta_state_label	msm_weight	pore_hydration_prime_9	pore_hydration_prime_2	pore_hydration_prime_6	pore_hydration_prime_13	pore_hydration_prime_16	ca_distance_10A_2diff_A_137_F_391	ca_distance_10A_2diff_B_137_G_391	ca_distance_10A_2diff_C_137_H_391	ca_distance_10A_2diff_D_137_I_391	ca_distance_10A_2diff_E_137_J_391	ca_distance_10A_2diff_A_45_A_257	ca_distance_10A_2diff_B_45_B_257	ca_distance_10A_2diff_C_45_C_257	ca_distance_10A_2diff_D_45_D_257	ca_distance_10A_2diff_E_45_E_257	helix_tilt_helix_tilt_M1_ch_A	helix_tilt_helix_tilt_M1_ch_B	helix_tilt_helix_tilt_M1_ch_C	helix_tilt_helix_tilt_M1_ch_D	helix_tilt_helix_tilt_M1_ch_E	helix_tilt_helix_tilt_M2_ch_A	helix_tilt_helix_tilt_M2_ch_B	helix_tilt_helix_tilt_M2_ch_C	helix_tilt_helix_tilt_M2_ch_D	helix_tilt_helix_tilt_M2_ch_E	helix_tilt_helix_tilt_M3_ch_A	helix_tilt_helix_tilt_M3_ch_B	helix_tilt_helix_tilt_M3_ch_C	helix_tilt_helix_tilt_M3_ch_D	helix_tilt_helix_tilt_M3_ch_E	helix_tilt_helix_tilt_M4_ch_A	helix_tilt_helix_tilt_M4_ch_B	helix_tilt_helix_tilt_M4_ch_C	helix_tilt_helix_tilt_M4_ch_D	helix_tilt_helix_tilt_M4_ch_E	helix_tilt_helix_tilt_MX_ch_A	helix_tilt_helix_tilt_MX_ch_B	helix_tilt_helix_tilt_MX_ch_C	helix_tilt_helix_tilt_MX_ch_D	helix_tilt_helix_tilt_MX_ch_E	helix_tilt_helix_tilt_MA_ch_A	helix_tilt_helix_tilt_MA_ch_B	helix_tilt_helix_tilt_MA_ch_C
0	0	100000.0	BGT_EPJPNU	0	closed	1.1181629073590449e-05	1	6	5	0	0	10.331210562282202	9.14455255764588	7.625257602031016	8.421312152351124	8.836506200445205	12.970718278020335	14.464496194645829	13.348045581986376	13.68172712945643	13.921294032602631	18.11029559967254	16.522358572623084	13.180671200827213	10.936376965344213	17.540402432234796	175.87606531101756	176.87305336619562	176.98080473032906	172.95558694295755	172.4197508888993	19.17140645542676	16.552502824151222	16.266117365860982	16.621719846654955	21.67459396117681	158.20890892246103	162.87538028011554	159.89459597166172	160.59775675387246	155.62173097552798	103.6942678759624	105.6596035252474	95.97369855381002	114.36622866244105	112.65441309263416	146.86263686963758	150.6223652225247	151.07912240723692
1	0	120000.0	BGT_EPJPNU	0	closed	1.088230149106163e-05	0	8	6	0	1	9.260941910436223	9.0138477447704	8.413197650616757	8.72092927941995	9.143513643789063	13.320598188608129	14.322862575775208	14.60729925427436	14.85084458150294	14.675219118942785	17.96453825072286	17.299863867610508	14.56925768801083	11.775195764741524	14.829160540011696	175.1009212821046	175.65036623486506	176.7556070302498	173.33121964866373	172.6000848424681	18.95126804822724	16.126359637236252	16.591730866771037	15.574701978072731	21.20110355324571	159.0587853954762	164.02276274216877	161.08362063819493	162.07891674496594	157.88906343068572	110.21121553548495	100.42904844466658	94.03131035305984	110.11541408115922	126.9916896627792	147.35106797915728	149.22881289300045	150.12151465886825
2	0	140000.0	BGT_EPJPNU	0	closed	8.55968540687397e-06	0	8	5	0	1	8.188938705567308	9.379214884555893	8.027576494497417	8.691989744985646	9.8552945659408	12.95976956704415	13.83874631683036	14.16854729441544	13.808448739958417	13.93419507535673	16.610410603287615	18.455728978775216	14.78205465213539	12.670583909367194	15.523253599332891	174.48997956203556	175.31397842352345	176.5531656614965	173.1202288166023	173.72567015390612	18.931051148107883	17.679862480359564	16.979530608401944	16.563264007043582	19.65027428793873	159.13752078825596	161.18781889006272	161.02332634614072	160.15623888667304	157.6587165928393	111.5932468814008	104.20933535435148	88.42455495629744	125.942092250304	114.46569366057189	145.54929757808978	150.86253976915754	147.03184292588082
3	0	160000.0	BGT_EPJPNU	0	closed	1.217292837493634e-05	0	7	4	0	0	8.827515833000918	8.663766803103519	8.757296921504977	9.220529609085798	8.59407196840211	13.259278895591022	13.54221326874472	14.461170834088955	15.271434444462775	14.342071129110462	18.22057051712696	17.144151348121337	13.886074318840857	10.481825197115125	15.290902952587809	175.1010597033977	176.80023784246492	176.0525560096606	173.85511008396503	173.99359654677707	18.219209303328757	16.251543612712897	15.235778303269242	14.666569466926084	19.49616290414568	158.99639369067876	161.99043805502362	161.70413060606367	161.46297261025526	158.8443960079564	110.55285054352618	104.94207393107276	93.24169710526571	124.4739927563982	119.50112209799646	149.5003941563827	153.21773849217035	146.60089621714803
4	0	180000.0	BGT_EPJPNU	0	closed	1.017916965496936e-05	0	7	5	0	0	8.222455537931168	9.02760907259857	8.762947105857869	8.74306990771197	9.27186701831808	12.472070480049936	13.721313956823051	15.490609480588708	14.406505327100064	15.468464600034991	18.257435818165582	14.24886556318025	14.391380812526286	12.49261757241736	16.024824166521356	174.43196805957948	176.698592229165	175.75507802044314	172.4556329943738	172.7377618187148	19.18803345673854	16.473357385508464	16.542978972227743	16.681111490477303	20.555656274368943	158.54112542057763	161.7495053865524	159.852508405646	161.25503967043642	157.30038313908358	115.63830907512276	110.28382704155692	92.44044648447972	117.29029859235712	119.68980761915722	147.29808803609393	150.29391653587956	149.26110186184903
5	0	200000.0	BGT_EPJPNU	0	closed	1.352547061318504e-05	0	7	5	0	1	9.020015198724847	8.757835307453673	8.739914149862779	8.579014028705025	8.794662695353935	12.694889808349318	13.51131361905064	15.017557845915322	14.25175800195388	14.323511177174092	18.942264006391333	15.983326195766075	13.403720265057167	11.06316183315955	16.664415065505178	173.9495095832067	177.43244536954978	176.06159756523465	173.84393527524978	172.6254277352102	18.65767909474194	17.175884462247364	16.525409553086195	16.052688842491495	20.489216600447996	157.74985928500124	161.4633234834031	159.92377297947544	161.5983225700112	157.71918557167575	111.78280965614594	107.79503855619978	108.57564103892744	116.1084121521284	130.7890718172914	146.52190620053648	150.36769239006406	147.49476608005594
6	0	220000.0	BGT_EPJPNU	0	closed	1.088230149106163e-05	0	9	5	0	0	9.193498923084364	9.18718074222524	8.613781172961625	8.713190244197355	9.406301726848667	13.411432399501225	14.349595804832928	14.632469900033495	14.622277400722364	14.340740417568764	16.91358907944812	14.204691507255347	14.357550556289308	11.840424050978632	17.67008824147946	175.72840841001224	175.84568162350772	175.01646935663052	173.71170529458217	174.89433622103832	17.46382998580919	17.15866847351043	17.110146559786518	16.16349710023813	18.7160153602698	159.12448807400546	161.4611916644607	159.16700170496418	160.89844638956387	159.53470195068203	100.90825431825994	109.90851948731964	97.69878354285127	120.433361563218	132.31206514804862	149.8021839828641	152.0688755601136	150.24811466976206
7	0	240000.0	BGT_EPJPNU	0	closed	8.91909650214056e-06	0	5	5	0	0	9.012992073838248	9.019438496309466	9.15900885970997	8.167014527223312	8.332025571836759	12.738311941996344	14.570333766741962	16.41762351658724	14.800848986638728	14.447833649228697	16.687355380915147	17.780169041393297	13.388571931753628	10.908116228139717	16.767712159394858	173.2601304972603	175.78521813124692	176.85824303306734	173.02074929933974	172.95342409270302	20.40673053906236	17.164853028839048	15.994851486477137	17.728646926600327	19.67134480580995	156.55063623660476	161.37208156425095	160.40005357381642	159.4162701436098	158.9993659164699	95.33253927242782	105.2966077124829	92.88004990233726	114.0043499654405	132.5726637207943	149.97369370954834	149.7448403806851	147.9965578191152
8	0	260000.0	BGT_EPJPNU	0	closed	1.1181629073590449e-05	0	6	2	0	0	8.746272444896958	8.761466373712306	8.91836702358964	8.276751788079588	8.151186425102358	14.617884590333198	13.92824059312271	14.285459548882042	14.877332088890478	14.796784400300668	15.83045528992592	16.841141088698297	11.99785828841743	11.207158081671082	15.295093505515837	174.89783918811065	177.36848094864828	175.28171339099524	172.50281409373864	173.8899347765668	19.05926588635074	15.85061965800041	16.236975418839044	16.804764087523736	20.217174082100303	158.32935825976986	163.72716097418	161.76888115161907	161.2158152327904	158.87184595306533	101.23621344263152	107.89974902025624	95.70238564749988	119.15962599247456	133.50914173545527	148.0055926266307	150.76435069514196	148.84794635342467
9	0	280000.0	BGT_EPJPNU	0	closed	1.4114838446327108e-05	0	5	5	0	0	8.805383079993797	9.678773424297631	8.485435112321547	8.836106695992965	7.8495491244347395	14.312359650649508	14.437465358627584	15.08177173193808	14.962275132353524	14.724762952675984	16.297233221645364	17.73388609944162	12.937022937609582	12.779373682667485	15.367110618215722	174.86197673134845	177.38485896875562	175.58994985504785	173.92433678606804	172.37344421821334	19.443115866771336	15.025535300348	17.575915718477358	15.949088954011312	20.741780955971397	158.3747750867219	163.18092031296274	159.664342140626	161.30556515482849	156.88182464833432	96.79526589307044	114.5047062654937	93.83828024238872	121.2750102264466	128.5070290114704	148.30444189521208	149.19267513621878	145.76565271407887
10	0	300000.0	BGT_EPJPNU	0	closed	1.4049369623755725e-05	0	7	5	0	1	9.290576874530348	8.683264344786028	8.453668323503843	8.254587557755691	8.34407040821372	14.153702618032897	13.63253361585758	15.116248218765389	15.48491291616732	14.971053150569173	18.38746736973661	16.328378781737797	13.996859011688176	12.665386294654612	16.808421987830123	175.15543525874014	177.39393391945404	175.85048971924434	172.30695488700422	172.57701464335227	19.36903570796605	16.458484754177785	16.727970544784885	16.296179093937305	22.179407264744576	157.5905122718091	161.2979007078584	160.85072476490427	161.31341340500643	156.6927690991428	97.16629204338533	110.42716037341454	103.9668064010628	119.7495796244646	121.78066465352396	149.24067699797075	150.88721190620262	145.88888913492875
11	0	320000.0	BGT_EPJPNU	0	closed	1.4049369623755725e-05	0	7	5	0	0	9.057201109134285	9.733047832571447	8.874709421137188	9.145324981578504	8.112097750855682	14.405008182862437	14.19934062985393	15.3635759356486	15.340551419449968	14.311673713019244	18.79731215782519	14.681689067583584	13.935224141850572	12.649464275716618	16.62135219402111	176.78321133761395	178.19133603232376	174.67304044392523	173.20397667492918	173.84395321606445	19.610891452550963	16.021734346552417	16.42298001853849	16.76836834189205	22.55388849910137	157.33507010917862	162.77139194569526	159.926641418327	160.09827274665415	158.43982315040623	100.48098296344912	115.80657659757748	96.81802585994434	125.71617070094024	127.81394882985626	149.39690654687064	149.48833662869012	149.25074866680163
12	0	340000.0	BGT_EPJPNU	0	closed	1.1564617373766794e-05	0	8	5	0	0	8.821034791069911	9.542967234832975	8.858366808404043	8.975986986386207	8.4462375544928	13.83509874314999	14.299333908152022	14.49180962066372	15.930386974188531	14.43081474536772	16.708585464676162	16.168283048518635	13.852793119929729	13.277287809564982	16.881184948599333	175.26959089866028	176.4333491683279	175.44157506142548	172.00663348610195	172.43537435570713	19.175106161621912	16.366649704702095	17.285284615495094	16.769406559840107	21.433364152293315	158.41585117359145	160.84048313165022	160.183557242387	159.8488128927686	160.33338063314048	100.4501619949912	106.93752550302705	101.89012076908278	123.10313336814473	131.74799690939946	148.06086624415522	152.70074762089968	153.29152978121172
13	0	360000.0	BGT_EPJPNU	0	closed	1.017916965496936e-05	0	6	4	0	0	8.963525479741238	9.712696407106296	9.483848418860878	6.352884768289941	7.616623438653898	17.043312385248917	13.656745245866306	15.337120626248586	16.260762718114258	15.236448946773333	18.95157868088381	16.94854529941888	14.027292637555185	11.917684239347276	17.097363377788348	175.16017426377033	176.0185770947012	175.3799346080341	173.2496008633704	172.13608741236857	19.399201846251746	15.90779015734757	16.379499711631215	16.442070580575724	22.542860167426337	157.37492983914706	164.1000409073497	160.60089319890756	160.2882897813494	157.26982745867534	100.9004563106137	108.5625341989102	105.65858354971216	125.78942222833903	131.95292878075088	149.87867677552018	151.9098140997969	149.26024747836323
14	0	380000.0	BGT_EPJPNU	0	closed	9.999341337740893e-06	0	5	5	0	0	8.281281944956378	9.391116609170762	8.597499987932242	6.790467146032126	7.925139960079597	16.045574798416503	13.96735365501973	14.966156421441246	15.823189280014718	14.3131718629647	18.171830673749355	16.277773870850638	13.326427710375404	11.04025322999708	16.48058349869478	174.8033042292616	176.23518006152622	175.3037728018173	173.7498713380463	172.14519802250507	19.95050176409497	16.207126579077837	16.21559771985778	17.56588639261336	20.82450932469654	156.77064522166577	163.13912001782344	160.93313309232073	160.39757611090027	159.2262871601376	93.24045182157008	111.76468115400942	106.18998719456826	117.35070737441306	131.6225807060996	152.01606954585463	149.4236962554745	149.17415199837762
15	0	400000.0	BGT_EPJPNU	0	closed	1.1181629073590449e-05	0	5	7	0	0	9.076898891224769	9.577620366436488	9.299495796896068	6.500973540893225	8.203964860189997	15.751601101151008	14.216561166304762	15.146693739487532	15.925840567403698	13.961641128394096	19.484810902322792	16.061928863077668	13.654406457815991	12.570086770393292	17.943337947322576	175.0021120794915	177.38046546298375	174.60007152397876	173.67361467327353	171.59680941103684	20.577643600466786	16.014413556922502	15.522526656812282	17.19059729607888	21.556514955983268	158.0550400562512	163.33775372568277	161.4012296003305	160.69277256246656	157.48072435225893	92.6574164667662	108.529256216801	106.52594674193244	116.99791360291891	125.23640316890804	152.36124512282674	151.0780359231279	144.63181735520234
16	0	420000.0	BGT_EPJPNU	0	closed	1.038206812165098e-05	0	8	5	0	0	8.534280641586218	8.668547518280095	8.190419844417196	6.859859557871054	8.259933671939478	13.531080029250276	14.298617503955755	14.20498444000271	16.287237960054423	14.6053803494889	19.61822959522208	16.32399904244649	13.548942072125568	12.54318053159425	17.510334966930124	175.20338280084832	177.2390502792092	175.06564191407108	172.75090817694334	171.79705532698807	20.57498400668784	14.892779116686	14.2355725656605	17.277414086260134	21.795115568131227	155.7206688461859	164.7857471328529	162.81318679800185	158.49612948850515	157.82903308488568	97.78413373468432	110.7430874697585	107.03210970869505	116.61095690630798	137.57204156324818	152.03393989145044	149.9493978607811	149.77151602516045
17	0	440000.0	BGT_EPJPNU	0	closed	8.79678524228376e-06	0	8	4	0	0	8.50634073211184	9.317734148693784	9.94663098830902	6.443309866676247	8.31349475276762	15.236642769513962	13.51814016518304	15.636834511578565	16.143626569287708	14.762243115729795	19.9902612311048	16.824282443909063	12.519887664117467	11.52887684861387	17.099527763825858	173.61037931231385	177.00214112581742	176.31551354438344	173.6421634855102	170.9599587629995	20.4739156546437	16.925924955522714	15.016301475780592	16.456992614634085	23.20116877965752	156.07500295936103	163.15645396092177	161.53159385047005	161.31036124357425	156.5185110738593	95.6666275087592	109.98384765475248	98.740295308358	116.72210529908256	133.5647129822641	149.8580049602662	149.2196893084864	150.30190413083906
18	0	460000.0	BGT_EPJPNU	0	closed	8.711582867375188e-06	0	5	5	0	1	9.576043583267282	8.351015401726317	9.158723502038182	8.410197051526493	7.664495886383088	16.090217145613785	13.512286096678514	14.51829704933292	15.2252864273768	15.397885942882898	17.73260910209282	15.912260451179469	14.369407124987388	13.955665927525851	17.713782191126093	176.5067698953987	176.99302000157235	174.60913082554623	173.0256952629334	173.48070549132993	18.55183475298126	17.20674796088652	16.367503110949784	18.66272289076245	22.00626015337876	156.8289912473895	162.80615851557724	160.42257948852767	158.91069141989726	160.9825317760529	103.83250574075554	110.68094088392886	108.55690786285254	113.77945629257444	135.36075774847552	152.11961069210358	153.48745777848694	150.79400979420802
19	0	480000.0	BGT_EPJPNU	0	closed	7.88010528950673e-06	0	8	5	0	0	8.046289558502481	9.1133559295619	9.026379644643717	9.458825314035083	8.065042558950676	15.816986536962697	13.71971848780349	13.63994669436864	15.680698943034738	14.542353608272816	19.12085346054851	17.1628176704454	13.344821668956046	13.218026336886885	15.76103305677428	175.30980704210063	175.53812306973924	176.60458576185133	172.35072323761403	173.79102912271057	19.946566034390028	16.535255142457324	15.022983458378686	18.409040196240344	21.80726464134644	156.14693574715577	162.27847350200767	162.33008484225073	159.70435963458598	158.44277177621984	103.33273688574111	111.0398337061093	108.81454561864844	115.42817442389024	129.96749797260472	153.095593610713	154.19592205429583	148.086825033321
20	0	500000.0	BGT_EPJPNU	0	closed	7.385102338843826e-06	0	4	5	0	1	9.15448153817074	9.601895696080248	9.103742709972256	8.50573434044528	8.23967324507617	14.951377386937816	14.349266917790086	13.829659943058171	15.84122317080693	14.93126208766464	20.400224235089656	18.338730382099865	14.86385335794231	14.130835526761024	17.18267079311406	173.14310789105687	175.87339864588037	176.14579913153543	172.94617442780094	171.74720146799913	20.571431813483034	16.993701085880684	17.186196324715713	18.487787630320675	23.64370670297594	155.55094522099574	161.78874949133962	159.34872795722444	159.45243881274428	156.1799453560538	107.67490881648962	108.4799701937119	105.8226341080714	117.25304882474678	127.97391325426396	150.79132456658013	151.94773154374386	149.97946708939926
21	0	520000.0	BGT_EPJPNU	0	closed	8.79678524228376e-06	0	7	6	0	0	8.276173091844756	8.67835326611734	8.645790072996876	7.365088977367395	8.340700064169228	15.00710005823026	14.3434270511904	14.022075863126153	16.562833897730187	14.91190794539074	19.17845632598448	14.994960519932402	12.21494196448578	12.087571165942348	18.007920120272185	174.93064575387274	176.6315089715759	177.20842433312612	172.54861752184848	170.66103191804916	19.300045682838405	16.105681656357138	14.751228557413755	18.68903218588458	23.955344227433656	156.38069753701834	162.61744719338617	161.0290750997315	159.34915566974777	156.7273141296228	99.48241553957614	109.23115071380536	105.54532219816808	116.7674573227597	125.71029060750124	147.47935941824332	153.1733214841199	146.97883814391383
22	0	540000.0	BGT_EPJPNU	0	closed	1.1564617373766794e-05	0	8	0	0	0	8.716456365538253	9.208207196468916	6.796080007837024	8.266104243845493	8.366238417085064	16.343378533437182	14.05403704286353	14.68588959942304	15.918347981584034	14.927054148852662	19.402184515760236	17.066824640918245	12.94228307216994	11.973268729675269	16.87714488250922	175.39207325672365	177.58284538403518	176.25894576564002	171.3579561766098	171.9166923134265	19.02550095683957	16.53730470649921	13.096177030894404	18.84797905733752	23.251744401057763	157.11702155176235	164.60893923358208	162.4810995404106	158.50836640061897	156.58154578444572	102.49798980302616	112.03928164773755	109.9648416395908	113.14051481786646	126.79373803551655	149.87787238579548	153.41572404433077	148.22127427773827
23	0	560000.0	BGT_EPJPNU	0	closed	1.217292837493634e-05	0	7	5	0	0	8.720673805242395	9.572094910232364	8.97666235564355	8.215814448714742	8.134692624975862	16.165777899176557	13.746279478334875	14.532176488023335	15.49458165340448	14.556760278087514	17.699413021104125	14.107463435151464	11.77879681137561	10.978543923123905	16.608389631701726	175.52492311655928	178.51571007877862	175.69847754538495	171.62408538355328	171.67857694387953	17.46371362682281	13.930437770681152	12.756866839131362	16.79248754799158	20.950130164600356	158.67084685861008	165.92777345870792	161.99234905978162	160.9781047546051	158.05568108811832	99.8244475012148	108.39309666624264	110.38877255399932	107.40199135353085	137.9695619586888	148.68775418605867	150.7289130794763	150.0477986723114
24	0	580000.0	BGT_EPJPNU	0	closed	1.352547061318504e-05	0	8	5	0	0	8.113668150235993	8.832104770813965	10.03723714284657	6.424401815157539	8.438540630094227	15.634108545882546	13.05200239792832	13.197601619158574	15.190213107238211	14.682577465495704	19.74321214310107	15.173641663234289	13.387842502195184	12.67121693509291	16.88920647100613	174.39025166713228	177.64791737630136	175.59215786165024	171.6142925984694	170.66934565683638	18.10784946344173	15.785460375132434	13.302178707814091	17.216409237764157	21.90550164800529	158.75425819662252	165.29451106798695	161.233898600209	161.09613529733113	158.09753674914293	98.29390467072706	115.53302684369008	111.01109580349926	111.11181526711655	136.94359557699607	151.94754975306242	152.0006673030827	150.91799133978765
25	0	600000.0	BGT_EPJPNU	0	closed	1.2864352872863568e-05	0	6	4	0	0	7.366634605281527	10.149842235830436	9.33452352050609	6.314290306466083	8.629635229968715	16.720602327111518	13.453101340400908	14.88486883503976	15.682109419272065	14.79845703845741	16.586095044985843	13.0250085335641	13.39711533489744	12.005164383256044	16.548785861309092	175.85520541945218	177.36808026540783	175.82097561816522	173.68980521293182	172.9919464709355	15.89665289935292	14.997037235781493	15.246641344234796	16.750839330254475	20.73511562085506	160.91849447141863	165.72579610848447	162.0123911047665	161.18017630619283	158.6321974682576	96.47379307762188	112.62936134578226	110.07468975005035	111.33738040859146	139.13779389394304	148.7248491931939	149.4640695566647	151.43114861586997
26	0	620000.0	BGT_EPJPNU	0	closed	1.017916965496936e-05	0	7	4	0	0	8.349970680783045	9.780935427001234	9.485475217089329	6.067954987205497	8.231536818342821	15.175569388805206	14.012259302500562	14.92555176213114	16.07803956298781	14.62251761503505	17.434919946316587	14.282536607716342	12.876213506255365	11.813751298825348	16.330897629019557	176.5470552372468	177.6204921021036	175.29573149500806	172.98350250243226	172.96411130533858	17.971465460655317	14.838695479257002	14.42719422632296	17.352792387940642	21.339300958031284	158.27874409831634	166.0176660555726	162.09620447522968	160.7304686315448	158.3397508288198	97.22187248716442	113.17362363322287	108.77459147598502	104.06161871777115	135.1201315414153	151.2884794648445	150.54385873796318	148.87860635644847
27	0	640000.0	BGT_EPJPNU	0	closed	1.1181629073590449e-05	0	8	5	0	0	7.980258480850122	9.163839897659182	9.561454749417816	6.311459407434295	7.141965786108727	16.930994306231486	13.322770169627358	14.588338443513848	15.602195925287212	14.589641681795298	17.230993442813233	13.969954417234268	12.1400692850553	13.492564191209956	17.093617040235955	176.41236395906708	177.61131218534246	175.84299740561727	172.58816538889732	171.46907365067204	18.37799633504105	14.86203148372838	15.08503041872984	18.730011929536744	22.70524360321265	157.49355436273285	165.63308928371077	160.69158353324198	160.19266358130088	157.69866668527098	95.97733648442062	113.146708715748	93.99148452755504	111.2642500378225	133.93562753441944	150.93771501608023	152.00704608957264	151.62940416393434
28	0	660000.0	BGT_EPJPNU	0	closed	1.217292837493634e-05	0	7	4	0	1	8.12426434113647	9.174102092662658	9.701162787676193	5.982977866806856	7.729203026710295	15.794416089884718	13.670414554813195	15.168829231526644	15.798602650334365	14.969270474096788	15.75140202695571	14.54321593689122	13.136278458580646	12.088120447078394	17.23753288424495	175.3493995184746	177.8698353927487	174.88181326989084	172.01108848127126	172.37018144596914	18.4861861435486	15.32705548238406	14.405458864727152	17.26877130674657	20.175736106013847	156.6084252538284	166.3967072387492	160.76531880921837	160.44296185831348	158.94579622046257	94.13511784337058	114.5649774290904	106.36119317780556	106.19022947268604	135.95510628078745	150.88603486409278	153.42242335108793	151.0279656096599
29	0	680000.0	BGT_EPJPNU	0	closed	1.088230149106163e-05	0	8	5	0	0	7.970930121507744	9.319098049943705	10.07437090599821	6.086864215590345	8.18182273432599	15.408591713990663	13.54947909727135	15.696956703054362	15.658795076790634	15.12784946243084	16.147074007810193	14.7660325526034	11.211254128949292	12.682022912920084	16.098832424934834	177.19466626982276	177.28862224842737	174.419636349955	171.75266757049584	172.57824681824175	16.44497391382888	14.29419667095678	13.832403464064647	17.658080617715857	19.54627021141003	160.0514442471103	167.60882948378807	161.44273088069755	158.9255711572199	160.0386340746374	98.123609293845	112.31554304580963	101.77896484585538	109.10723600580404	133.36529533268748	147.40839317005145	151.46426413754585	150.5167756402359
30	0	700000.0	BGT_EPJPNU	0	closed	1.3009750774514544e-05	0	8	4	0	0	7.709586888590668	8.6672982432767	8.717094738147443	6.3163502205514215	7.880716812333965	16.62608272658154	14.07967611417779	14.477522531875582	15.545307541115498	15.78877749426162	16.404674830886908	15.982128419939858	12.164799993710051	11.395859488997909	15.030328774595455	175.5895331071588	176.06983337123972	175.53917518355445	173.2882163199946	172.98145790250936	16.018598367495766	15.011461430861402	14.106978003223173	16.113372367596753	19.029953250207544	159.1581271041455	166.4081611258811	161.0522253492659	161.90428333591026	160.54690600323423	99.61530656171033	113.35298072321126	101.43272745033008	106.10804304900904	130.0545451964053	151.13484826748285	149.81850064630345	152.2194908856473
31	0	720000.0	BGT_EPJPNU	0	closed	1.4867318919075473e-05	0	10	5	0	0	7.6402645125280655	8.661637716518236	9.018348164342507	5.653365536698537	8.34785468349915	16.416018387864753	13.723740759612292	15.415313567253634	17.00323981597525	15.377623617773256	15.342272652201908	13.826493655501409	10.989081824651391	10.892542947258724	16.597460834620406	176.49893092457788	177.43326074212104	176.09526502050278	172.38098791570118	173.17392114090362	15.188094705490355	13.294299621226385	13.694093422400783	17.209694587447313	19.52884500063208	160.513105888601	165.37267562068652	162.55917911580732	161.11318984657683	160.7828983700296	102.32464633813044	114.51637427276124	107.4993713227028	107.38460606380546	136.53717097740935	150.4677273000584	150.10253676524366	150.20291219831054
32	0	740000.0	BGT_EPJPNU	0	closed	1.1757451167952073e-05	0	9	5	0	0	8.500393158203051	8.303152207358503	7.749818630731039	6.154012050846323	8.219979307794235	16.39678180939308	14.082930360946891	15.082493739874211	16.967116097654202	15.872942002104066	16.253688091384067	15.4398770848585	10.81424523815299	10.2113042603315	15.653432441676683	175.74445052402822	176.13384694763954	175.1486477624736	173.33415856536715	173.60094936240222	16.022075656368703	15.345040859927074	14.21646340640278	18.17953584317677	19.87695283650945	160.7804910418918	165.42081993077443	161.47320208187213	160.54718147301247	161.15023010737372	103.77555078772208	116.2801441457044	110.48441853300612	106.58588830602116	135.81659835821	148.03755491290266	148.19331235219224	152.7234991248598
33	0	760000.0	BGT_EPJPNU	0	closed	1.1564617373766794e-05	0	8	4	0	0	8.25062647028245	9.132500164080266	9.154243150612425	5.778705722608264	8.244868301256869	15.96660076198457	14.13034055284612	13.91858959364308	16.04352266019611	15.194180409108014	17.292975831435875	14.0952103730348	13.045228706007414	12.641319701268513	15.51074834876502	177.6873047081603	175.52369454003968	175.51721813825617	172.8264187640272	173.18997953878383	15.88838187977689	15.931165521761915	13.254542957840288	18.009997530279737	19.895646151119013	160.49163636280988	165.0153614125754	162.12190730361883	160.51780749786343	160.69621233282305	106.77083069329797	114.14334750978534	109.03010102717074	108.0506890771884	132.54128683096425	147.96974880705167	150.37107552282626	151.49240257551708
34	0	780000.0	BGT_EPJPNU	0	closed	1.217292837493634e-05	0	9	4	0	0	6.821122643934807	8.455064554819323	9.423023279751815	6.062348510612698	8.072540352757462	16.602839487836768	13.46809926420829	15.312653655160418	16.401672521579297	15.038076392285236	16.645550589824207	15.286233402061915	12.002002552338848	11.17797229973095	15.50206885603583	176.19684761959826	177.88053897162956	174.8726748026866	171.9394204992976	173.77791351342444	16.20863000415747	15.217841234880105	13.183043521054314	17.24869843705079	20.10699334367353	160.6413106856701	165.56113487467562	162.22487508114307	160.46879909668962	159.22881036163298	105.07007012005764	119.02312747926226	107.74789938712468	102.6917196168069	131.67974738742208	148.30356375894715	151.15176935620084	149.56892313951784
35	0	800000.0	BGT_EPJPNU	0	closed	1.088230149106163e-05	0	7	5	0	0	7.901259856203351	8.564510993605017	7.788484997519037	5.711580691703766	7.48645211057615	14.973102243349906	13.993319577277576	14.957568399415695	15.820491105474373	15.3250954930387	16.63598673116031	15.898870374327077	13.82372944739581	10.48613573549244	14.98079241434394	175.20933536792066	176.10727997404368	175.467428615812	174.0647050105037	173.93619299020725	15.762311387747989	17.11499709697164	15.176268821989526	16.89095805565925	18.96998943937738	160.38140610760763	164.9330652444163	161.51756866310865	162.23382066004046	160.45861134246078	108.81780417953932	116.67248424804934	100.35537229529896	103.4959922982442	130.3385788338829	146.7321884095948	145.36914479414793	151.8666562686795
36	0	820000.0	BGT_EPJPNU	0	closed	1.3009750774514544e-05	0	7	5	0	1	7.576184795525016	8.267511829038574	8.231594059433387	6.408471918416812	8.261963779427413	16.0246573095484	14.0040912396262	15.27243567816194	16.24493549037072	15.125036265938514	15.038271773268736	14.507984231488852	13.62059356196044	11.244399025685372	14.963764865053449	175.91626876143675	177.5858127008879	175.44076471475526	173.21420675203512	173.78098238650892	14.40126224900574	15.081154656460098	14.03718503216089	15.15318803730764	18.54129340709298	161.63870213026647	165.84181097787126	163.07127751287183	162.09056934429535	161.15438021757285	102.35616639229131	112.28171335755609	100.82051749172533	108.4040524443862	130.59324533027905	148.60543411077583	149.35439553883947	149.55053514135255
37	0	840000.0	BGT_EPJPNU	0	closed	1.088230149106163e-05	0	7	5	0	0	8.097079649076946	8.938650881978258	6.821403305808631	5.725407937122479	8.527022541049561	16.174931045787304	14.42441001968305	15.405054110811603	15.571989128636588	14.74542576612088	17.200550305315065	14.323545445822472	12.680902433099632	8.69160516678956	13.451423978636733	173.58279555562112	176.84246487901697	177.06438186976928	174.47103818614983	172.82575943298752	15.87007177178804	15.90855781255608	12.708507898757892	14.712090428348809	19.09936076414285	160.30978253741844	164.917538127002	163.85644719661607	163.0895553071905	159.87354389068955	107.3354507434738	112.07538725421472	97.95895460175171	106.01359128974006	135.81725503397524	145.99363454768937	148.01472205502844	150.6869163726657
38	0	860000.0	BGT_EPJPNU	0	closed	1.3009750774514544e-05	0	4	5	0	1	10.25903492588292	8.94187473004627	6.330700453935646	5.499182347642801	8.134059534371207	15.998887146396935	14.517423665389066	15.17561127267842	16.26814921613751	14.925770388863436	15.158177305746683	14.210787784355343	12.52838062465948	10.692339452042374	14.703189842882782	174.67847265604712	176.3747040634	177.41679679033018	171.9362320466108	175.37283275506806	15.973179409793136	16.136688244767477	12.233530390313112	16.396441295577894	18.922839473858755	160.416608258762	164.31920320171525	163.18918133066742	161.79394996783418	161.40884624748736	101.66043059711876	110.25128956441996	96.93517303963746	113.37054667344172	128.88180079032628	147.088957219588	149.08653243320538	152.46853672838284
39	0	880000.0	BGT_EPJPNU	0	closed	1.2864352872863568e-05	0	8	5	0	0	9.032445356730996	8.152621587269207	6.634306306776689	5.90234063845354	7.643335500668305	14.81571433903212	13.89361915955894	15.294260076787186	16.53276678904194	16.00048229101209	16.67717494131674	14.488057677787086	12.513149106939755	9.487724041232592	15.0264954482376	175.46538891234647	176.53588006485808	176.12737617449548	173.9687353439536	173.4245623866807	17.100655791734212	15.925792737789346	12.72720467130608	15.169764825699142	20.52128225567674	159.87712731723585	162.96348426467435	164.26601316074812	163.2470632590954	159.59784248384705	99.14410847739316	112.11386049738542	110.86980926178406	110.31151603512036	135.7486798151925	145.55819851773984	149.2103412538456	153.650576902287
40	0	900000.0	BGT_EPJPNU	0	closed	1.017916965496936e-05	0	9	5	0	0	7.865887841464182	7.995937263374868	6.314323495376648	5.957130453328508	8.15665552667378	14.907226777608242	13.932274683938452	15.352332964129598	16.081247258280833	15.782596958492912	16.46273479625349	13.942424461618996	11.931329905322183	10.772693163308094	15.663041868414366	175.27564672449296	177.86598366218595	174.8892884797693	172.63897176208005	174.29103855519776	17.400461801566415	14.026628155202395	13.466096014325927	16.94260238237861	19.149117884789018	158.50026663639312	164.92488000742696	162.8511678763961	161.66361662724634	160.61315794411874	99.17597551714772	110.9878157349154	104.70879710238282	103.96986606705455	133.1605386221475	145.89110894347957	146.93285852543912	153.10543485678056
41	0	920000.0	BGT_EPJPNU	0	closed	1.2729498477431791e-05	0	11	5	0	0	8.252170124555729	8.276311961562243	5.936510215613127	6.21930403443525	8.677887093525026	15.25038703242385	13.73849605697376	15.06510013338265	15.55848244030945	14.872727968922488	15.027684066450902	12.105597344553676	12.2010107401292	8.981019438593929	14.717973537130309	177.77726067541948	178.78311221670018	175.77719337623802	174.00097293858786	173.80325031521735	15.966423147208287	13.25649581851616	12.89851031903484	16.239595660647357	18.617188211836343	161.27119239537413	164.54831955229903	163.49235482617024	161.72788065736796	160.3399772380652	101.55207032016187	111.60292133120907	104.93149879189832	110.26450576894662	135.27453372853554	145.90929563278175	151.30481115815283	151.61433599964673
42	0	940000.0	BGT_EPJPNU	0	closed	1.4114838446327108e-05	0	6	4	0	0	8.524860866273315	8.107554293448327	6.984805595740752	5.980379723325541	8.602165905054452	15.827355975176852	13.658255374919896	14.820247876857508	15.72329221908718	15.245687703767844	15.653375821211888	11.697955662507212	13.102170856251488	11.127390842652066	14.544471941974534	176.9918587965377	178.06829710148537	175.8505806409357	174.02527808678997	173.9774303141837	15.882509865375084	15.569664207884683	12.231060624716816	16.56796612794418	17.46272112290763	161.37751500682032	163.4378585167399	164.28828851329254	161.4184620514336	160.78285166462064	102.27266627997582	117.04975207710028	107.20913799989356	105.26263734263486	136.73387343762383	146.5968747563877	148.7139424018126	149.86063252043556
43	0	960000.0	BGT_EPJPNU	0	closed	1.2864352872863568e-05	0	11	6	0	0	7.51008216132446	7.792823089967311	6.576182519904963	5.935631476139375	8.428866462028482	16.186733325044546	13.649072421014962	15.206540141758357	16.319755417170644	14.76417041777238	16.35460290646956	12.83570742233244	13.744664906947277	10.493614013498847	16.22253874464324	174.8405259296647	178.22590679895117	176.14003318179712	172.22345656951626	173.17196265092517	17.34225386845271	15.839371053640964	13.196282024424429	18.53156975479451	18.610224763887693	160.5306062923484	163.7617844701986	162.32148719731086	159.1756952998266	160.5160657082551	106.02802633105124	114.68660553096974	104.72131442894177	103.26946426988728	132.95384206590214	147.55923314849522	148.29256935870805	152.55459452261877
44	0	980000.0	BGT_EPJPNU	0	closed	1.2864352872863568e-05	0	10	5	0	0	7.965750946837756	8.02767178314499	6.765146949231009	5.97214864254131	8.428585387944011	16.702554742629186	13.954828145067037	15.287971551245096	16.502239366824885	15.995750770801193	14.3535142503673	11.582694511391614	12.227853764987778	10.845593057232644	15.8154959213845	176.1756142968779	176.9832491172181	175.59079836608132	172.71207389005562	173.52542686195068	15.742294793229844	13.588826546490075	13.28163137050868	17.76816402503495	18.15722188284841	160.8398007547085	165.20716665258794	162.6668833362802	160.143198040603	161.35049938509934	96.421035565019	114.09713476110404	105.28399338298478	106.02026743778784	128.28142681329632	147.50289671857982	146.21934711384887	150.72043850021987
45	0	1000000.0	BGT_EPJPNU	0	closed	1.3009750774514544e-05	0	11	5	0	0	7.702894175205679	8.19305070597154	6.666049899652116	5.685816004022095	7.7899639515702495	15.651688001768331	13.96391965780342	14.138367671175088	15.897649190184731	16.108402363264865	16.360205440251452	12.999454040817398	14.586843785929766	10.82354307587763	17.072426443976003	175.4791699248906	177.51620876948144	176.74542837116854	173.67218965119773	172.58629951650886	15.344977514676351	16.910370560712877	12.628404849467085	17.26506725833339	19.28810925064346	160.72086914230124	163.4488506784867	163.9140793651876	161.03018056045175	159.33661367994767	99.58752511826238	110.32087331646198	107.17920630658163	106.4487910212784	130.12663676241078	144.3384768036877	148.54701600183265	149.59537796823963
46	0	1020000.0	BGT_EPJPNU	0	closed	1.1181629073590449e-05	0	10	5	0	2	8.190468623504705	7.895243646731137	6.635948095942057	6.380359339863844	7.599006922840767	14.652371137051356	14.123979319198527	14.371112104804444	15.915330519868048	15.284299037585164	16.37410224891759	12.782241029873466	12.469579389819437	9.880699457653147	16.052383646408867	174.58536452663606	177.61138164385758	176.62054320450395	173.55382978824906	173.03144439482796	15.82650932804438	14.58621973874497	11.614587151432731	17.426542377857317	18.331721021055436	160.3865084123655	164.64806471325875	164.45086014795802	160.76521940060843	160.12830267509025	98.7633338690145	115.38843999187006	106.37376855323774	104.83373213548364	131.03358923995037	144.89375461732396	147.57908058632248	151.30629685217696
47	0	1040000.0	BGT_EPJPNU	0	closed	1.493293106719326e-05	0	10	3	0	0	7.619699927005603	7.918973531772267	6.773132330523454	5.8849692256526565	7.964180330199856	14.030961700565925	13.589740023229284	15.276480743810652	15.469832074295246	15.067348996324196	15.863277341358586	14.624507919818424	12.495980837262032	11.887877514311	15.789535056603626	177.05479636515602	177.67965331620414	176.15312502473384	173.62125415406646	172.56060884497347	15.957447056050976	15.255786838358109	11.779969518535992	17.879257232250875	18.316405268933973	160.1004609531471	162.69228364482473	163.96125514885247	160.30931346818318	160.7811192888449	96.5912204123146	117.46733126989304	104.32249768380282	110.6469588425038	130.95573658310016	146.2477542557452	149.9326211855181	149.81137870905354
48	0	1060000.0	BGT_EPJPNU	0	closed	1.4184205927129773e-05	0	13	4	0	0	8.10215578341104	7.571825654215575	8.657904905136954	6.11944073060514	8.466546252778826	15.570313863955262	13.818220569975802	16.04564159447926	15.336249717434969	15.29212850451783	15.687346389463949	13.398347606758026	12.602036371789955	9.750243672774308	16.3075553558928	175.8561468865047	178.30996676657696	177.23722699365953	175.0185085485972	172.04971093803184	16.217188536222544	15.12282567851494	11.4204208205008	16.873628331291467	18.320158183923336	161.08632379200935	164.61641133281654	165.17803529291925	160.1856797516429	161.19735248844296	99.01218248443546	111.71072873440016	107.3390031197199	100.72046913359084	125.89541065147245	146.34180202299598	147.6222274628425	149.895734836503
49	0	1080000.0	BGT_EPJPNU	0	closed	1.4184205927129773e-05	0	8	6	0	1	8.3041967429086	8.262989502228441	6.691290153328337	6.483844096302016	7.702550870594617	15.17385826298	14.29013878949509	15.953761828468464	16.122808430437235	15.03837118185889	14.3449656308712	11.970017025340326	11.752589039645349	8.450205493144626	15.2573270167712	176.71035012312475	178.55493164048136	177.15195932829872	172.97737327867358	174.22374328951557	14.526228671863803	15.777706831136534	11.269280567975002	17.828917294862702	17.395502464635697	161.53730113466617	162.63613480706957	165.8057887229333	160.10819774642866	161.39896919393829	101.36512845589088	117.83020373294096	112.51047052390032	101.9815868834091	126.94044466747854	147.26579130448516	148.94018411713142	146.53113959174712
50	0	1100000.0	BGT_EPJPNU	0	closed	1.5080467382162455e-05	0	9	3	0	1	7.876926037875333	8.81913014696425	7.122039873467451	5.843538444534575	7.876260383622384	15.112163933667476	14.41372026990477	14.675912667432328	15.71431008902812	15.072982621317497	15.021762547708503	14.095878298427424	14.457816695626464	10.613519034389157	15.232962053776468	176.5573759861203	175.46059460981496	177.45657038979434	174.7690319044818	173.9887167754396	16.30780633165482	16.325768062780625	12.735133730632628	17.223171391371572	17.534494128537606	160.5258587194648	162.47028458880425	164.12542964612493	160.31125472985875	161.50902641519417	103.60429096443906	117.01752257305206	106.04139721177192	104.04935733209604	126.56044218602034	148.76571213995246	145.8995345554176	150.09701521063212
51	0	1120000.0	BGT_EPJPNU	0	closed	1.4867318919075473e-05	0	7	4	0	0	7.510160862086855	7.800479398430032	7.53177642152707	7.124521055601771	8.29981618158487	13.965496391875725	14.446655164878246	15.442063266286478	16.3453682859813	15.132465508594327	15.491177752105042	13.31194388509347	11.490068722670053	9.37456054751914	15.912919459017854	177.63243967886973	178.3763052856935	176.80706274024118	173.90957965826664	172.75071650659777	14.65440085112903	14.858497924809992	11.361262496916773	19.220771542619502	18.96147123618159	161.79765238178362	165.34082519100343	164.91571016450987	160.1628809068458	159.8501931258733	99.44135997011112	116.75664371568332	106.1791094849626	109.68551626909316	135.30924256168345	148.14981566176257	147.65121519898798	149.86111776143295
52	0	1140000.0	BGT_EPJPNU	0	closed	1.2864352872863568e-05	0	12	6	0	0	7.685478345079666	8.655558699058739	7.363506048051486	6.115504823622636	8.583026118122975	13.33697040797366	13.0371253474863	15.283691494194034	15.722272786084895	15.148319629708435	15.22322939715042	12.492329722820417	12.864132149570803	11.207079631456574	14.7340204085746	178.18192895995423	177.84700525856218	176.23745581769873	173.31059283034037	172.3130246027612	15.10031591815904	16.406615150183296	12.426745577516488	18.405626121238424	19.317296287938245	160.69797032530704	163.40933715980282	165.14160647615418	158.92595949659884	159.7595423805275	100.2376043484142	113.38934826555813	111.99264168982155	107.10184360077191	135.47738278166386	147.7830854500054	151.15105201471826	151.18629757763858
53	0	1160000.0	BGT_EPJPNU	0	closed	1.217292837493634e-05	0	9	4	0	0	7.658328420854458	7.976227700185956	6.84521734301303	6.1740199082699165	7.955043583344873	13.207658239659452	13.9945590469785	15.043711848594922	15.963239829129511	14.713448191513102	17.699794661714197	14.016324138138812	12.833123016702066	12.377652247573202	16.321081561814346	175.31743342369546	178.34919107618444	176.25458113190464	173.7071901485488	170.93668518539292	17.45877530370431	15.610973309404304	12.70872620363984	18.85847234574055	19.69645146112086	159.1589489153198	163.73333777101462	163.9927980927206	159.88083716894326	158.20512245167083	96.95442598319804	118.86602092392882	108.82350300873075	108.32322824380088	138.20461753349048	146.49228947597985	147.058397191339	149.18990028619044
54	0	1180000.0	BGT_EPJPNU	0	closed	1.4114838446327108e-05	0	9	5	0	0	7.896238102349022	7.648422874096758	7.291476632477827	5.77135243213232	8.156571876507753	13.629553250266634	13.589352371246324	15.082485795282905	16.227327560333936	15.117241112331222	15.389266564496191	13.225545358050708	11.482065631855184	11.518437660812449	15.65001198207403	176.56968881956203	177.96198039732738	177.77345366283467	175.7327737001057	172.30242545547196	16.296844195685985	15.116049268762511	13.010017277072883	18.35725572752597	18.2372811439921	160.5019309690121	163.92493179341514	163.14386757673876	159.6282275147981	160.5470030736221	96.40363565210554	117.45293792688332	105.68121813039808	104.10909660477436	134.15891102665228	145.04154993152144	145.58619505080296	149.29757905999583
55	0	1200000.0	BGT_EPJPNU	0	closed	1.3009750774514544e-05	0	10	5	0	0	7.254287750808133	7.826522833027568	6.5573928306529	6.15686489136738	8.197110705775073	15.761056301910047	13.853071356369236	14.924336721436044	15.030576746595454	14.302865041587332	16.042673539766433	11.06273690294687	11.701577315124966	10.908570311094255	14.484820656918606	174.97797046182	179.54255589533054	175.15471193135932	175.54358098895702	173.61223702474513	16.14277003304496	14.440665124793654	12.962633092181132	17.78757404419905	17.90127804320568	159.91635420903776	165.27044666408568	162.72864844492292	160.2045446401454	160.95426512722122	95.4260889357137	114.38990408466444	105.26169185016327	106.19492862553298	136.43536977859316	146.55911397366864	145.75066057411829	153.932880880351
56	0	1220000.0	BGT_EPJPNU	0	closed	1.355028133058445e-05	0	12	5	0	0	8.685883519590975	8.362940818770719	6.933440762396856	5.926648146723513	8.697633736842858	15.317183978280926	14.187172344441851	15.970204915624002	15.9627595315157	15.397841691808967	15.57627256389777	12.360242335138992	11.920378729926991	10.04034311516354	14.02772930869474	175.50495898394317	177.5820059841242	176.38638126888767	174.98037163561304	173.25676930963533	16.18241680984141	14.099831289483651	12.504469686277467	16.919505888072198	17.72685387419202	159.87823320234284	164.94828370766422	163.9067794600449	161.1216409909422	160.1573690581697	93.55447328509362	115.7395677303128	109.63633708597028	100.87342225294506	141.22134196006004	146.05962617826324	147.4135032159318	152.76413986031096
57	0	1240000.0	BGT_EPJPNU	0	closed	1.355028133058445e-05	0	10	5	0	0	7.585782524491345	8.733422761576467	6.965059641351743	5.941454172766829	7.53542476700339	14.949143595888325	13.972184257714565	15.214576427270403	14.850362270266077	14.771279654886118	15.494936305448476	12.753001841887455	13.53100478321865	10.992253439597556	14.796789544308934	177.20890930784742	178.1854210397929	175.66554926880323	173.868732305144	172.536639070976	15.44514380960651	15.466623271408093	12.305458007773566	16.079785739124556	18.64926670878797	161.3147044594129	165.69946312211275	162.85462161119287	160.93694621478954	159.85461109670152	102.06460137835376	118.70362692855628	110.12970894902443	105.56646786865282	139.34614746188456	147.62858292816358	146.87424873902708	151.52351768907062
58	0	1260000.0	BGT_EPJPNU	0	closed	1.355028133058445e-05	0	9	4	0	0	7.3024590948432655	8.542145231729032	6.611891142711071	6.046959533640021	8.169573418583395	15.294047998518543	13.94873840949814	15.142761954943648	15.668408038516256	14.50487760632298	14.51627532846778	11.44182403310135	12.827113644350913	10.168480819864406	13.693206916236385	176.20594827699142	176.91301215918477	176.65313982705598	173.98644436880863	175.0803611168549	14.56679671006235	13.611843271663682	13.640184019246204	16.938670418268913	16.716486321063087	161.55747215925527	165.74274679546156	162.5938609335799	160.43653334467896	162.71454517058564	97.14805651663312	122.47745833834874	111.15811959493487	106.47633065681003	133.33414847846993	148.19649132493828	149.12001439623185	152.84912576306164
59	0	1280000.0	BGT_EPJPNU	0	closed	1.4184205927129773e-05	0	8	5	0	0	8.118435341933173	8.140256122056098	6.866423782548582	6.081981727981985	8.456299649901393	15.184289236508343	13.550010459082772	14.6028272810326	15.662625442672924	15.28104957221345	16.164907105341086	14.75435093792565	12.272703833087933	10.866576705520693	14.539806452204914	176.13472225276325	177.08542413546655	176.28353778623364	173.52542486651254	173.7367974415973	15.875011451687984	15.341544993855358	13.145805328323824	17.442525799460185	18.064340919712752	160.5427410093094	162.74008044208705	162.0686526675282	160.4880973309627	161.9422067484559	96.522612353595	122.1758719959915	117.13562931789176	104.58346890665888	133.34911930668858	150.3496438300388	151.98920443208658	152.1604640374653
60	0	1300000.0	BGT_EPJPNU	0	closed	1.355028133058445e-05	0	10	5	0	0	7.951681585619926	7.689075622565594	6.391541446790537	6.18401765860454	8.641584920864124	14.25262814145597	14.87342728286991	15.031979799926749	15.958105156834446	14.801708948602736	16.243442846444548	13.325830784774444	10.771047720827603	10.17019710510415	14.278439727032378	176.85252767648234	177.93739005368252	175.63089983509843	174.23576322535305	173.0311774703624	15.877929025765944	14.15370108548874	12.554338019656536	16.55342253434476	18.727687079657628	159.73997723893442	165.61775085524113	163.57950327447128	159.76508361899667	161.14575681617464	88.67613744234967	120.68516750716404	105.49174845916497	103.51616518510056	135.72049381899748	149.26366330665604	148.04787077044955	149.71395629940906
61	0	1320000.0	BGT_EPJPNU	0	closed	1.4184205927129773e-05	0	10	5	0	0	7.884425113793019	8.124512711502751	6.140662413412531	6.309570730761409	8.468167917306081	14.518592853093296	13.827670192693985	15.41891120490808	15.83857454937564	14.215398959730372	14.218476880276258	10.529712302603343	11.472376998371852	9.034806687129883	13.93640968239004	176.12011599610037	177.86167373180027	176.12838547793658	173.84742495508823	173.46507155523403	14.290064184890609	13.888788547159002	12.898085917589864	15.985965153451264	18.769457339927765	162.21573150742515	164.29694723774597	163.4624788679017	160.4351028154839	160.59257681488367	87.87904266418815	119.26212870310027	107.44951187920746	106.33564796768596	137.4574527561578	148.44650737953137	148.6986088832382	150.0404312808758
62	0	1340000.0	BGT_EPJPNU	0	closed	1.4114838446327108e-05	0	6	5	0	0	7.882825629868869	7.336908676314342	6.27541530813018	6.454621951546767	8.76499320692056	13.7882147960059	14.057975063448785	14.394659762194207	16.565642287230283	14.665284245855975	15.009657500590352	12.698942010022726	11.812598910484386	9.378528542730605	14.36532111740712	175.8991330625291	177.32005268303766	176.68105309306333	173.8429838090943	172.74938319577296	15.14887107939883	13.819923125672991	12.261691658075144	16.99882765205117	18.79466061472164	160.9627574849492	164.23489623875133	163.8398122745251	160.0634976325189	159.93098670291303	95.11455047719426	118.99249313395016	106.65203403237383	101.96200628174284	132.89430923284155	149.04901713574606	150.60428168224192	149.9644916476926
63	0	1360000.0	BGT_EPJPNU	0	closed	1.2864352872863568e-05	0	6	5	0	1	8.52280480526662	8.002835682506102	6.739472236232677	6.1459149598723	7.682298732695767	13.926721759532157	14.363548573649654	15.269399344492426	16.079044661161852	14.894665016488316	13.699972868022396	12.082788500762808	12.530693096712072	10.551132621354649	15.288249119770096	176.66402069026438	177.4142361804437	175.81183239183366	173.81592682714015	174.2540331337091	14.768863690384816	13.404874633219288	12.590750453555058	17.852477580065088	16.57229809161724	161.20203713717603	164.4410504491499	162.82632330434728	159.5870522880344	160.68988339442456	95.08710072792334	120.26120103629918	108.1359971532523	102.77478789950756	133.32783268490073	148.22361323428635	149.83640391059723	148.74810399095446
64	0	1380000.0	BGT_EPJPNU	0	closed	1.2729498477431791e-05	0	8	5	0	0	8.23829796999381	7.06902286020079	6.147734079645577	5.530173091018928	8.178909486304438	14.81809898014312	14.101608566406924	15.47737721326263	15.739184472989056	15.15229637302652	15.124759845609296	13.475318090378083	12.619636763498184	8.86854900026906	15.143345203544111	175.9907152900076	177.37122173202667	176.90841173233386	174.38885958286477	172.68298033040898	16.29255698259637	14.6819112838129	11.580300638746635	16.636597798663736	19.09698743842745	159.78269509730015	163.59904548066606	165.03448633383175	160.61349763356623	159.324986854612	87.75953271392441	120.28660387963328	106.47568042328152	103.96730699531682	133.49734291996242	149.86194159988784	151.8701208605854	151.4467295920632
65	0	1400000.0	BGT_EPJPNU	0	closed	1.4114838446327108e-05	0	8	5	0	0	7.236961795805388	7.615565814556549	7.939573416987778	6.232289622490857	7.939298289546445	15.239492567130352	13.841704581809456	14.484613735644883	16.111251376501176	14.953591191629716	14.844698933796714	12.929127216375136	13.66502075556524	10.2846627755597	16.340684550536878	175.20206089414484	177.45333779592758	176.03827291529169	173.57083307329285	174.0472131128385	15.229185226825516	13.796359930807403	12.91367208934924	17.27723501460282	17.71914595358297	161.18899183041626	164.22654457714856	165.0430194087464	160.48512188915842	161.1313944906877	92.35923252160474	120.2465618229096	108.88447958008705	106.79851819389546	133.50266907542314	149.32643689832815	148.7978891044772	147.28201413338425
66	0	1420000.0	BGT_EPJPNU	0	closed	1.493293106719326e-05	1	7	3	0	0	8.231233947508468	8.424807260365501	7.537705357337033	6.276456672271045	7.597485717487324	14.952493852400382	13.891814306642212	15.591721272365165	15.86850624770518	15.869945253640475	15.796170109220434	11.183662977278376	11.513854981492267	10.194419847656103	16.934292817169563	175.7484266432846	177.7134789103268	176.49923024793657	172.24195245844325	173.07090668004855	14.809758481587226	13.759596660777303	11.99681864510176	18.079599532245844	17.961344200764565	161.38257250090035	165.63960837162713	165.25316669305087	159.5601296057977	161.1951241691493	92.16333009867417	122.78936267842836	111.4264240244292	108.02032721890886	133.3128499826123	150.50278617537538	149.50377829870197	150.4908652913158
67	0	1440000.0	BGT_EPJPNU	0	closed	1.2864352872863568e-05	0	12	7	0	0	8.241492084851716	7.671882507397084	8.226040559662799	6.487606159144208	7.861734040960295	13.94644606934296	13.325838612689704	14.758471841453796	15.84495052273457	15.5584079475163	14.183216075612377	12.394502027016436	12.863962317521532	9.015803932841388	15.694058669127358	176.05945981480738	177.51017789600084	177.1977325462873	173.94936296181965	173.2459919966796	15.585391602524238	15.279718697298884	12.43773351018989	17.417491558677636	18.979935248510856	160.2297324049585	163.94035477794537	164.9020783423712	160.5199111397397	160.12902937355952	90.8035117132633	114.82750423146815	101.50885005360765	107.99576898411078	134.1896607746832	148.9951806368462	153.3157629136336	149.12484061155214
68	0	1460000.0	BGT_EPJPNU	0	closed	1.3009750774514544e-05	0	11	3	0	0	8.05760967184003	8.151523131542762	8.230416827673576	6.134436399505457	7.953674761705941	13.899594867981124	14.71926803634896	16.062970973609666	16.162545768468274	15.79271044486298	12.95644567036678	12.120118271327518	12.759157130104718	10.15893624758149	14.948324244063198	176.4250092742101	177.56168949112234	175.3952725438386	175.52219218919154	174.01215042195625	13.537706339256331	13.98835000406195	13.562817660120643	16.86648128247678	17.9954618102974	162.43101865421494	164.03762160035467	162.91649023284552	160.18451118868293	160.3666149586041	94.52863549297324	119.1848627743665	107.1589417059879	108.44674943159676	138.28400408016773	150.19186023221323	151.53002838233482	150.23790389536595
69	0	1480000.0	BGT_EPJPNU	0	closed	1.4867318919075473e-05	0	11	4	0	1	8.243575718030783	8.174825341277245	8.400488606188572	5.990993311170992	8.32075611346755	14.14052263451787	13.96933012747058	15.784874890388172	15.542471910648109	15.332629971590723	13.838317616912178	10.91573228973368	12.131124596391183	10.354164280151526	15.478103533460407	177.0770184432139	179.0963487316505	176.47756505607703	173.8716630357968	173.54144905569655	15.007524150870948	13.72448926674258	12.965347021769912	16.240078661430196	18.273333061050053	160.5780008674297	165.32308366254807	164.4152828608114	161.10293886048643	160.1330878669063	92.31142227263234	121.30564097830018	110.13109645024244	111.22183459509056	134.38834918727636	147.94648650688316	150.95990825380596	149.43881777844035
70	0	1500000.0	BGT_EPJPNU	0	closed	1.3877575343426616e-05	0	13	5	0	0	8.199637250372493	7.800516442443018	7.9903195393929245	6.660699326740991	8.096825449951517	14.46646911418369	14.468482060619184	15.95280232948846	15.879958112070858	15.818181643534237	14.109243070581922	12.252673998753922	12.104691283417424	11.365760339597738	15.004164133602604	175.56996146945386	177.44546196337186	177.47164402080116	174.38577917073707	173.58577827198525	16.38867209372472	14.48212624750543	12.880543980455846	15.312348166718737	18.42134600727622	160.3834962244737	165.26054784967633	165.40601482362032	160.00996052982538	159.7583818547443	89.52284444800397	117.92386581933468	103.67788497002294	110.37171860857732	134.32575431014848	149.89224702918725	149.50046110085373	148.54522555348998
71	0	1520000.0	BGT_EPJPNU	0	closed	1.2864352872863568e-05	0	11	5	0	0	8.826381041447616	8.348276212284532	8.806683839507329	5.855943588993103	8.258776285169253	13.71797620366429	13.944950496772448	14.35284179312771	16.190793013115858	15.468299033534889	16.143406794025193	11.817752280817418	12.21139274616614	9.58151898394797	14.374122402756782	176.0067285301496	179.1062366657068	176.0783357574034	175.51330927440256	172.7713416755519	16.304991131017534	13.593771265304	11.995390547791002	15.337778943860716	18.42144708913237	160.30600279256078	165.6822113781733	164.32453169219406	162.97646932183062	159.86785584593963	92.30014988407406	117.22063930663856	106.2220238455079	110.77351176922696	129.39366680046285	149.3753227749494	148.03768249763877	152.18666573330603
72	0	1540000.0	BGT_EPJPNU	0	closed	1.088230149106163e-05	0	8	3	0	0	8.455606542818348	8.110669436597158	8.381432460819934	6.269561585550416	7.719692697684866	13.81362454791288	13.50977011235997	15.872309160983814	16.382431065151103	14.796201668451694	17.370295552109113	13.622631065348234	12.669378427877913	11.346702528914053	16.574419476734708	176.24190139663153	177.37984600222825	175.98436588622272	174.55337510375318	173.1110546190821	16.384418442885476	14.94059052268596	13.71874165443252	17.97998462298186	19.07798592055006	160.34049771888246	164.18148075175296	163.78842667549932	159.90808128066118	159.81698185288113	93.09319342950263	113.50219852524562	105.8273126868828	108.95684640409836	135.75439260970657	150.51211225756518	151.49983659986987	150.33249890011234
73	0	1560000.0	BGT_EPJPNU	0	closed	1.4867318919075473e-05	1	6	5	0	0	9.092977325692608	8.968449346416358	8.026161813458312	5.722770471876546	8.625064864029083	13.707208056267095	13.726247291575351	14.293164303715184	16.111886527424673	14.731623000306763	16.06115932041159	12.09381260949785	11.085035658969485	10.759178717994525	14.949297928640704	176.50402291795405	177.8842612349154	175.98555230235206	173.22570833423808	172.97300314017525	16.063879813592383	14.1554908088143	13.488458152425505	17.03098773134535	18.12644089526396	161.11659903012512	163.75204238273898	163.4638335592605	160.9907737461864	158.31893173991003	89.8887633739478	115.10443316146744	102.12071609236038	105.4695415229413	131.25922056343367	149.80253257017262	150.98688541534523	152.23181089148312
74	0	1580000.0	BGT_EPJPNU	0	closed	1.1181629073590449e-05	0	11	5	0	1	8.543315580988228	8.10767493319576	7.00164612297979	6.061389570656682	7.86849868162333	13.911070678774967	13.599013768286277	13.322240738825656	14.75190289932159	15.561711792524868	15.573877027154769	12.742407549105868	12.850172416641849	12.275970270220151	15.480006572560583	177.04472274558935	178.14572976906535	175.39328214935713	173.27102816059636	172.60965367740718	16.06578238062227	14.717064016881716	14.548990851462383	18.149941836610072	18.136429661269364	159.47973898825015	163.65547570612637	162.06909469978578	159.6115041696122	160.1025132732205	97.27148889482196	111.12770046780712	106.2674544983821	103.44371688904094	129.84147295944783	148.82987169011298	148.98505661598946	149.13568209661335
75	0	1600000.0	BGT_EPJPNU	0	closed	1.1757451167952073e-05	0	9	5	0	1	8.359489315443552	8.608212714340674	7.84074644039054	5.784790447137462	7.934675622861094	14.24977210971631	13.387975564611258	14.193545145941606	15.44359293951698	15.60921174194403	17.308186917063036	13.566580206466629	12.56690504532337	11.536015777970311	17.768198104703885	177.19521520331725	179.01247611759158	176.49143104464602	172.63232845243536	173.00463508385562	17.348976531977325	15.293981635974507	12.023363477741082	18.570511050854947	19.014494322687657	159.2587173436755	164.27862804104595	165.10628255352708	160.50781536939502	160.66775997385622	89.2232136668919	116.36278327352576	104.21947575477756	108.26900081379526	128.8319901086825	148.4139167695502	148.59109260480474	146.74517182646213
76	0	1620000.0	BGT_EPJPNU	0	closed	1.352547061318504e-05	0	15	4	0	1	8.006830394426052	7.378536938634223	8.7814901737518	6.631218420420203	8.027987224627731	13.720994677738066	13.776765229206614	16.011223961621393	14.979388564585648	15.387872094769884	18.427101377971614	12.595980992528576	12.020049023272252	12.099710813444863	14.78603392975309	175.5998728409895	177.43479057768118	177.59952096746895	174.2338644644008	173.7120859082454	16.17456419907116	14.813442683764949	13.910861663774453	18.052456682120503	19.445387504168476	159.80418382068794	163.8794896936573	162.41624119911808	159.53864170887752	161.1881669978841	94.57052540375638	115.10419486038786	108.53245921890846	108.31052292910634	137.13702092026057	148.3293416341233	147.09331348228915	148.730518341167
77	0	1640000.0	BGT_EPJPNU	0	closed	9.99197169069609e-06	0	10	5	0	1	8.087489896647833	8.542519398333733	7.355330046322628	6.103810112896481	7.553071878369039	12.677929355497874	14.571306791016168	14.089099838711263	15.598205337192814	14.777941856536678	17.46808510689417	12.872277476562974	13.77206419583841	11.30262569963241	15.051361579320648	176.5658511237523	177.14440519646024	176.91243780464012	173.96288210734838	172.9985251561043	16.56818181106602	16.50297166726118	14.421052339750082	17.08688553628953	18.72629535602232	158.87301882672267	163.51860429951304	163.75659321141953	160.62126803975602	159.88672730697988	96.3200228551277	109.37022830967082	105.7548624703457	107.94725865499598	133.80298732468597	149.30350888328817	149.10987636833912	150.44354847849638
78	0	1660000.0	BGT_EPJPNU	0	closed	1.1181629073590449e-05	0	10	5	0	1	8.851244369698561	7.725402767418465	8.057815035238763	6.055292832648665	7.857535850257199	13.987059028609126	14.637577761918472	14.459820438924616	14.52909875447084	15.7894637415811	15.750638823280644	13.32937158683413	12.28686244224242	11.357481378085383	13.786595609173542	176.14466143586424	177.29872031598026	177.23127242908413	172.8804423528622	173.86499745110115	17.525065736516783	15.74579769945471	13.0012238844603	17.349949579753783	16.67545086800433	157.52915680708227	163.83720587937754	165.10409747338707	160.45684575376123	162.0826776924057	93.3509332743828	111.24935755262608	111.36768681289648	107.4598344191096	134.8464089828721	151.22820246962235	150.50562218733404	147.8044573077029
79	0	1680000.0	BGT_EPJPNU	0	closed	8.420988170085835e-06	0	13	5	0	1	8.683693581090333	7.80464177054415	8.77783518630113	6.128778220761083	7.454722077315837	15.98938046551234	14.817383904644196	14.561119602461629	15.277869607796152	14.225776986360607	15.497757041510438	12.570163822727654	14.973584665533604	13.741288720306882	15.202326586763911	176.87368973863207	178.55101996552236	176.24672211857407	173.44812457251567	174.1014796768245	16.80172395304895	15.793370532361726	15.923677137507198	18.30234477150356	18.707875537885048	159.70670880226498	163.8597912557468	163.15562700322613	161.037131668311	160.8349924513526	100.71492183009546	115.05581235488174	101.47775153356775	106.18463324139177	135.9495465892201	150.90531613353886	147.43122830985442	150.07743612652482
80	0	1700000.0	BGT_EPJPNU	0	closed	1.017916965496936e-05	0	10	5	0	0	7.922551423831505	7.605453644619732	8.88572066029908	7.100661543000994	8.268079207232523	14.460959318427182	13.8445420122984	14.97500750008926	15.72488940827514	15.05686662568466	15.560085697582396	12.64327416011162	14.141371626379724	10.92422050140714	15.468755029003214	174.80705567402998	178.64317102189702	175.60278267123516	173.84420201363275	173.33167470760836	17.953841127546823	13.562248560640793	14.950794305745196	17.83884316245997	19.33885083024662	158.4197301312608	166.33876741237034	162.8196585349479	159.7860458372207	159.77510985187692	98.7104936208972	110.527798361633	106.83655671926608	106.0626054688267	136.2317880841126	152.54047160686594	149.43548740647287	151.74833055618888
81	0	1720000.0	BGT_EPJPNU	0	closed	7.713865467408215e-06	0	14	4	0	1	8.470210063001382	8.30144467239042	8.156131707865509	6.449533993943218	7.907345696101955	15.423279581785764	14.754969308243345	14.614215663625052	14.461466908740553	15.696717767401111	14.289231473939555	11.749249378851218	12.736372091197204	12.826250059614075	15.094984954358242	175.81314926805098	177.71936747802758	175.46330719201453	173.6183455658763	174.96732715449582	16.18419935190298	14.698685082061214	14.264863684406173	17.815963040272322	16.88981767391285	159.58229815192178	165.1297327780137	165.34976841449864	159.9945442726878	162.43890780213675	100.35027562911412	112.89026816213678	109.40049977689056	109.074494345916	139.57536974747336	151.45037133660375	149.53538094217274	149.84309640474768
82	0	1740000.0	BGT_EPJPNU	0	closed	1.3009750774514544e-05	0	9	5	0	0	7.644204356154802	8.104633472022483	8.153309346273161	6.610210304781574	8.409308449416708	15.433736552289224	14.479017471786822	15.843238820418888	15.261432829518766	14.559228754263886	15.30007574386399	12.477304681809745	12.08520844324564	12.164214832943948	15.2976300903187	176.37963323025213	177.7071568460263	175.74103851750613	174.21806046025245	175.06254918571722	17.645694519105014	15.899404075497088	15.477042824862083	18.04852928149964	19.18448254181716	158.3624286712941	164.02982196683803	164.9500715305436	159.60725366067436	161.32532685751843	96.38850882069866	114.1961954528958	106.5799554415954	107.20075616511367	136.97982546665236	154.20373131382036	152.24106814190813	148.4327654661013
83	0	1760000.0	BGT_EPJPNU	0	closed	1.088230149106163e-05	0	13	5	0	0	8.001132730783393	8.00718303547362	8.013030007964634	6.59844361420966	8.089186699612846	14.034409302510136	13.325191441751093	15.611160611709176	14.403924428766308	14.77393499418688	15.664000605783858	12.035616933678588	11.02916810178148	12.408531694362312	17.430605214241993	176.85022549962414	177.2783293689305	175.81782877814203	173.09373601323415	174.39035231162464	16.035221731776417	13.997625821196747	13.773019975181109	19.239054133623533	20.518909433310604	160.22325938263134	164.5317153760106	163.42555942325188	158.37261995334518	159.63803184293153	97.11357673415272	116.75871091862052	106.49647845734953	110.1579822262441	136.44904892434295	152.0187181567955	150.77545296594172	149.2728800615524
84	0	1780000.0	BGT_EPJPNU	0	closed	1.1181629073590449e-05	0	8	4	0	1	8.22215180107332	7.651393605678379	7.768769196148776	5.868878057773087	8.450857476061438	14.994321847446423	14.5466296814472	14.986754962033284	14.210439433446998	14.363215989556238	15.429877087300204	13.039688438003324	12.89363789625583	10.804443221521096	14.986802540436914	175.3190199858041	176.25866250557536	175.91320179495892	172.82274676086558	173.6564597270171	16.319480791869925	13.762323000835432	13.596629130679515	17.17836376355148	19.10832357401273	159.42435188325746	163.37133331818316	165.02745534169702	161.78017284457954	159.9760733352979	97.837514635087	115.65751905861812	106.47884851529484	105.50986478900946	139.6524117734056	151.56426437910864	151.82633559459686	152.16912313417168
85	0	1800000.0	BGT_EPJPNU	0	closed	1.2729498477431791e-05	0	12	5	0	0	7.598508334300038	7.661843463794573	7.62507628876202	6.428979352568443	8.071903018373044	15.988543963149937	13.045966848423957	15.763511808155604	14.389132130149171	15.640286562994977	14.78669077209406	11.082189690257945	13.423449691860329	12.68951117332558	15.219536846471378	177.2130986827354	176.72715466095462	177.04893183625492	171.6317703081806	173.93734970082534	15.558787109789298	15.515944367072835	13.490104026396986	19.46250926843348	18.64435697277404	160.30105356519272	162.4816641471239	165.41635226692014	159.1317234661529	161.35226936631474	98.04785316530678	112.5012140111406	111.3931863191311	108.61180450996684	128.91342449738374	153.33024520979302	153.11468890418428	150.43096297061675
86	0	1820000.0	BGT_EPJPNU	0	closed	1.2729498477431791e-05	0	9	4	0	0	7.985980487170194	7.735047168950483	5.650134333010019	6.2419617002444685	7.8461326877475	14.2681357289663	13.834486572754733	16.096477977421632	15.465748834200268	14.084212272806983	16.706720197429814	12.517328323536534	12.80630159550205	12.329745408056402	15.088843748363075	174.8385855836282	176.1070637909003	176.46145754213492	172.8853185981884	172.79201912343788	17.29184379499461	15.94384387487559	12.811935767915974	18.40078239028805	17.983030610502194	159.9898680793444	163.48606869263884	165.64446385582082	159.84510732904343	161.63651133489023	102.1108470209879	115.04515074868353	108.93695323013714	106.47329306480135	130.98443956413485	151.39758750445486	148.9913474380813	148.87930885580704
87	0	1840000.0	BGT_EPJPNU	0	closed	1.355028133058445e-05	0	7	5	0	0	8.110395409744452	8.362186184733075	6.169977161249056	6.367173000135479	8.434812832007553	16.26311195370541	13.729920681631771	16.130349816196716	15.45295760719856	15.11055209844892	15.216193133799338	12.713113284877451	12.723995426216517	12.50641139119823	14.523423315032902	175.82594598487972	176.13925521645675	177.2444623916159	173.0505710990059	174.49703266899084	16.120064964036967	15.492563240121653	14.267944712343528	17.223653013383494	17.756358521700143	161.07885093944225	162.59637459135445	164.42543063547734	162.31499864024474	161.09605088502457	101.6778986017226	111.88476054028447	104.97054705762324	112.65927119778638	142.57197567482672	148.3465289450905	151.0837695255643	150.8602924076017
88	0	1860000.0	BGT_EPJPNU	0	closed	1.493293106719326e-05	0	10	3	0	0	8.523701195731064	7.765188339319142	5.951142831765155	6.221767392772149	8.031300332521482	13.67484062400583	13.524572156192932	15.47559693864389	14.544376888415377	14.596327621336076	16.114238548826314	13.057276077702628	11.84993379321925	13.463733880998076	14.929457363786067	176.41385737177748	178.09750187687314	176.796722231435	173.96880028502252	173.4210536070406	15.774938146328058	15.006495978929436	14.008773224439231	17.382807016352718	19.53995439176036	161.44670991265406	163.09835209864497	163.91550914570757	162.67917082464734	159.9958124396498	99.39970933601276	122.46659387506767	103.87506463269332	110.29463862029736	144.24003566723275	152.08964041976017	153.5885395522097	154.90273280735053
89	0	1880000.0	BGT_EPJPNU	0	closed	1.355028133058445e-05	0	8	5	0	0	8.325898046679594	8.527698298080601	6.214602671514576	6.1205465065341	7.876127853865186	16.964361981291322	14.2902940769788	16.252065580483276	14.07326414873637	14.211736085893726	17.010948047758813	12.944577115211954	12.940725853378533	11.568617256880511	15.410669743342702	174.93865208929833	177.62369769240527	174.67093164083417	174.16758688350046	174.8676420800764	18.10621091460457	15.402839525300871	13.94115711448547	18.10303115085811	19.08239174782559	159.1761532027037	164.74244171560898	163.08904504103705	161.85017296079596	159.86473015348687	96.44836318246035	115.40834563204436	114.20176399884454	107.68262243058184	137.734756027101	151.47429775522434	150.75598286460502	150.52279690915103
90	0	1900000.0	BGT_EPJPNU	0	closed	1.088230149106163e-05	0	9	4	0	1	7.813790693385481	8.595586769976615	7.561810410113499	6.546129658823836	8.365102466203899	16.32868768206635	13.62418343018892	15.813620723820245	15.15459776835113	14.631252104660389	16.410788484110405	13.586752881302148	12.278834164375166	11.683011232874335	13.7510024155071	174.29256714583147	177.99195259188238	177.43203972738445	175.07691127129644	174.33496170221522	18.414974493628826	15.263840360857406	13.641968189164928	18.59816859413677	19.267216039593645	158.08939654173852	165.17823211742083	164.1134839635625	161.3346836675004	160.99025483678807	103.39984133147352	116.64660185159391	109.42579929329894	108.73155129090397	136.97555572170384	150.8259449984804	149.06315894557312	151.27120966889063
91	0	1920000.0	BGT_EPJPNU	0	closed	1.4114838446327108e-05	0	9	5	0	0	7.839184065236068	7.908799345811996	6.048549963840279	7.13029249429868	8.023499019782166	14.424083223033008	13.011123555229354	16.528883003023736	14.809651443740869	15.215589169802106	16.433544537430404	15.165454582672652	12.249973600354762	13.643391243482926	15.140286421800994	175.7694081796296	178.06522404090703	175.7629026114137	173.24907216464163	173.40507056761032	18.634343354347035	14.43385934586469	14.258018104789194	18.181693189296528	18.76649584903309	159.39805010305713	164.68623359578424	163.3476688836629	161.9178510183681	160.39962678328783	103.61015937768596	116.27045501398916	103.2309871381026	105.54359789968277	132.6234877656619	147.04936577320123	149.12559868894002	150.17218358436648
92	0	1940000.0	BGT_EPJPNU	0	closed	1.3009750774514544e-05	0	6	5	0	0	7.475998038834624	8.527684658425791	6.892004639294684	5.700651136451163	8.396847115779831	15.830622247165868	13.766454332193812	15.855903173326702	14.633811776082728	14.466551080503184	16.71459461842908	14.077843715216131	11.975679619224136	11.921182718342642	14.691699143501786	174.3578168708991	177.22255819719572	176.94925271908676	175.25651334482484	174.0481078354375	18.47453544752657	15.57774835019194	13.838726312327235	16.51857197289267	18.65872702329789	158.42663839013144	163.27534562472465	164.36343829091277	163.67454773896725	160.71730773357726	95.99890500381149	118.9890816984731	107.02161827910516	112.32739890881837	133.18388404192353	150.95949775707015	149.97962143634436	151.8326737819058
93	0	1960000.0	BGT_EPJPNU	0	closed	1.4184205927129773e-05	0	9	5	0	1	7.9777135517199955	8.244220440574248	5.992006742561461	5.773261631367357	8.443730654770473	15.076071780948364	14.650966296099138	15.76685077870136	15.479085204622892	15.121337593496271	16.415277275000093	15.46072522146424	13.0044690365232	12.20254818335968	15.204904046342032	173.82193557528237	176.07949497629167	176.26974348634042	174.83005481600375	174.1453736581002	18.38885048811201	15.747729488169549	13.795078012536612	18.53201083149402	19.84887182230657	157.64680187998607	163.20838838040984	163.3777102054541	161.41274344172606	160.01310652172847	98.80731367191896	115.06567073353436	109.68622708654075	109.27631612698634	138.30548753828384	150.19033844689116	149.61643119406222	150.32257290079028
94	0	1980000.0	BGT_EPJPNU	0	closed	1.4867318919075473e-05	0	9	5	0	1	8.024319868612588	8.081987477230712	6.336546052484647	6.357416252880954	7.711329859381526	14.568857366178907	13.412402792771584	15.71164959042206	14.036740076953754	14.526617058723142	16.70102074849563	15.410632645731036	12.954634071785993	12.3734571225805	15.897999029861758	174.39311373328505	177.6031720220937	177.41140325336366	173.4505750335827	174.6914835161761	18.299237140793085	15.493585976850143	13.248893945360788	18.58410592826873	20.059703671361884	157.62026995051687	163.72303789966838	162.84024915381644	161.30540366941318	160.95887905622297	100.40143598820391	111.974269850241	109.89708287339312	105.32293460713517	137.9069793897272	152.13509545951794	153.6194662829274	150.89543870917174
95	0	2000000.0	BGT_EPJPNU	0	closed	1.3009750774514544e-05	0	12	5	0	2	7.706050438899426	8.118112828862264	6.382830051091768	6.758503451627232	8.330963674724225	14.76704741867299	13.995792798057453	14.739068430910727	15.317918933329148	14.500145583271296	15.45331183114518	15.80691089232548	13.042057173194834	12.604317889239743	13.009806293501992	174.42323314828013	176.27333618488842	178.60796505890485	174.16759216417356	175.34069317414975	18.35498125373935	15.840030585855576	12.659260338613707	17.656032188080623	18.728261015571103	157.08155514680428	163.40808953072377	165.06032995187954	161.92177996978657	161.657767573686	100.90076049235708	108.54129716133905	111.3903694105836	103.90160279813328	134.48468959744736	149.72501773932686	150.57390506284233	149.75917970884836
96	0	2020000.0	BGT_EPJPNU	0	closed	1.2729498477431791e-05	0	11	5	0	0	8.406600910622359	8.212133405574242	6.238981637265344	6.7548567172106	8.340679765989437	15.990600188289722	13.832795404357247	14.999753927832804	14.684722985688657	15.708587466721491	17.118938057542003	15.20610052185796	11.05728927233623	11.191270795356498	13.386739937074706	173.88436949699266	178.02485798253971	177.17468798373656	174.25703200058987	173.55864934852903	17.31596000436278	16.293124675707237	11.228305894594133	15.946045288601528	19.66113600302207	157.7681969723148	162.8307039038664	164.53101674590508	162.30943911989115	160.65718782775235	101.090038627812	113.3607908793094	102.21929269983085	110.2844622424077	137.04890610338123	148.4640621261219	150.1780032448859	147.50181079245243
97	0	2040000.0	BGT_EPJPNU	0	closed	9.99197169069609e-06	0	12	4	0	0	8.125719355366073	7.667051777905992	6.592881153885095	6.478471854132053	8.243436175502248	14.604228566923398	14.130905600089427	14.039879348649633	14.761837766725654	14.303182174559147	15.342684210245206	14.995925770512256	11.9530320539154	11.348688438392134	14.6620105712818	174.94234254177147	177.55318340234328	176.51854451519796	175.0954452445682	173.82348197805476	18.132679592531822	15.617365727334729	12.726991991656062	15.839695875479904	20.91137566116062	157.72218275764726	164.2464345374621	164.94113732151453	161.74033188323122	159.87910444797444	92.72866202152623	111.786813474956	108.87626933026482	107.51968776771562	134.90702615619628	154.17620939948245	150.74568160340638	147.35435732624373
98	0	2060000.0	BGT_EPJPNU	0	closed	1.1757451167952073e-05	0	11	5	0	0	8.503736386185293	8.184357854021364	5.974702662521283	6.653921367271044	7.526945369460928	15.067401474739809	13.557797642895071	14.627456136093398	14.47935453146072	14.461757894747048	15.502339100182974	14.71613310526684	11.996575823913366	12.530408545729257	15.962580330955674	176.89441373289773	177.72227291817654	178.27746126451106	172.42776042148515	172.50451620989523	17.694029635640394	14.427392211435546	12.740792316641343	17.072338191848857	19.816783977726704	159.27701189028238	165.20196459855725	166.6070334820965	160.79518109555806	159.7749371346175	96.56696860550922	109.79608992655268	109.56845534850596	106.79095578959972	138.47731208573035	147.88846570517296	146.98412472853212	143.75629326314464
99	0	2080000.0	BGT_EPJPNU	0	closed	1.088230149106163e-05	0	9	4	0	1	8.778612475764863	7.87858806373073	6.406749678020672	6.864700595358779	8.49764675102424	14.24587674978904	13.516212214486496	14.574194743768222	14.20704592619504	13.93122982448992	16.14474951148578	14.544109737953308	13.844975179855888	13.83144710958683	14.682607772313652	175.63943559931383	176.11080589445112	176.08698173402482	173.651160268076	173.49350976671352	17.112598082782203	15.340125724746224	13.229430514415402	17.307711186700708	19.60576882730542	158.7642854308667	163.9069633720697	164.46992163117332	160.5275841235788	159.18623050007673	99.43407064628268	109.61517071378938	102.77497260292292	107.66044534728168	135.5962543381569	148.7509820715919	148.3489887237212	148.75966360305785
100	0	2100000.0	BGT_EPJPNU	0	closed	1.2729498477431791e-05	0	10	5	0	1	7.268627094835596	8.251335899999303	5.984457984036313	5.478627600378228	8.575946816100494	13.869679048178051	14.095961911985428	14.39586283560984	15.329134695338029	13.825481701591864	15.00856690992413	15.074994992710817	12.999098508514487	11.484884834942886	14.306892388787192	175.79260421837753	176.775202354245	176.8648748277176	174.47347027076796	173.25493468935113	17.755235396168228	15.905009107871484	13.012127049088692	16.85264506950751	20.48649185555988	158.3298642004752	163.88457590492237	164.93933801735307	161.66383009111644	159.35790377575688	96.75979576200795	109.86233619119209	105.57650443842375	108.38009467110828	134.73249187833449	150.17785072756467	149.08909192689816	148.77448205845508
101	0	2120000.0	BGT_EPJPNU	0	closed	1.4184205927129773e-05	0	7	5	0	1	7.818178418002625	8.837818489007537	6.1622482356102415	6.171664685154	7.654487965688546	14.036363262185002	13.782569046943228	15.343595713488996	14.745679955908532	15.370352876245208	16.336215225045102	15.097759187941278	13.100851142153672	13.900428849975818	14.940872632293544	174.51839064062062	176.2660090748448	177.32262809738793	174.3804570391525	173.67292946216492	18.120505158969	16.263951800686772	13.551825616975067	17.597028399026712	20.993428250766204	158.03589356747503	163.58855407494053	165.35921956998814	160.71847738010678	158.2059278813704	97.78084897692878	108.69556407176012	111.200228982261	109.24597839460658	138.046075341596	150.38728751631172	149.41220441710507	148.8756790491156
102	1	100000.0	BGT_EPJPNU	1	closed	6.075724910406751e-06	0	7	4	0	1	8.005146977864706	8.701857174197874	9.635255049779072	9.011046306054013	8.679803153764707	13.567213582733402	12.395152262454506	14.623331065465155	13.156972365371088	12.901741682068328	19.885967119797908	16.99315832341888	11.8118552934589	14.614684671605428	17.63517086462452	171.14954201177483	178.58557949454553	175.31144180182926	174.4100960859885	171.80550414890453	19.894780620600223	18.598536288000503	17.890877384142307	17.171017661439265	22.038982227839945	159.76193189694575	161.86610064190145	159.1020103797125	159.6144744391091	155.249582032464	98.12642459225984	110.19592775702806	96.7032425467593	112.6455849081849	108.66046844879097	147.42939851788228	151.05179779837258	152.9331582638099
103	1	120000.0	BGT_EPJPNU	1	closed	7.552909308303955e-06	0	7	4	0	0	9.798780007544329	8.752132253806561	8.916873145724225	9.005692344542473	8.58139489099378	13.75072561672944	13.300590757171369	14.533345603682328	12.972998502147671	12.899588764112416	18.616060603196328	15.192512374924902	12.366885684330493	14.685114217345737	18.67528703000744	173.12797939221684	177.88373648964853	174.7185780217844	172.25088286431156	172.23912612685146	19.750917356933076	17.57699053232548	14.10802985633364	17.83787865995943	21.372848992136586	160.12350098315864	163.10706081464647	161.78427081309613	160.0896129758578	156.17215451526062	108.17775578485627	105.73319880074524	108.9947981219506	111.63163657583652	106.96831015933	149.4257377458362	153.21795414115005	152.89638320903143
104	1	140000.0	BGT_EPJPNU	1	closed	6.475581238768014e-06	0	6	3	0	0	9.951797805848951	8.47410331695429	8.355343169057045	8.619471611327105	9.563830548917174	14.53232942059495	12.103981092038556	14.41899755329492	13.368381099910252	13.291647057927213	19.31774104899984	17.62314808131975	13.922660799533876	14.780863726922624	17.781514871719637	172.19781832586284	177.94879909881965	174.8229685234693	176.14267787207578	172.08296463137214	20.48645190949374	19.76159930733893	16.333221015878053	19.50100031546617	19.949396455387756	159.50517500845626	161.4018095080785	159.91262193119343	160.20318917138064	156.7815154000548	106.32222845841024	98.16699385959043	97.78230437845532	121.46204737445684	106.09544244414153	150.51766813788717	154.0058960270978	156.26893719329672
105	1	160000.0	BGT_EPJPNU	1	closed	7.713865467408215e-06	0	9	5	0	0	8.700026558683495	8.28665333930136	8.255761747190544	9.148056751964766	8.681877097102996	13.878186544851136	12.937841277202985	15.379684915875394	12.767348649603594	13.332844916620898	21.137947650490865	17.53108163967765	11.839127913916885	10.258692126036516	16.271806155425356	171.04591500944673	177.1769529202323	177.11680469410712	174.13096769073093	172.03326214339327	21.69000417201492	19.662589971999022	12.754933491946586	16.144892810406944	23.381452842495715	159.61339308930516	163.8109575594908	163.37471173446397	163.1127332290031	153.59365642750322	94.20933908638342	105.93116880960962	101.61435370687634	119.0994985111912	99.42893855402592	148.50629265604817	153.10106439094167	153.49058628421565
106	1	180000.0	BGT_EPJPNU	1	closed	7.494274974407225e-06	0	8	5	0	2	8.42775557464385	8.912612243032351	8.053802831854105	8.79448943737652	8.409265919604625	13.761253515744928	13.702986333217432	16.214850410010435	13.7672648887319	13.96536654102388	19.4171010003552	16.343767825668188	9.656166960935275	12.42673206566926	15.341991776892923	171.35862207139522	177.15025335135005	177.8946183661202	174.006824200761	172.05736660838858	20.95333525789066	17.93329840998206	12.874334492366852	16.67788162839136	22.994289203034832	159.99246404551417	163.03152127045726	164.4830001045398	162.21327370795512	156.12988150359652	100.3513669559728	108.82308748368186	100.66616640688346	123.76061846099375	97.53223763851857	150.30329122410706	151.71833861103747	151.76869758632083
107	1	200000.0	BGT_EPJPNU	1	closed	8.06826962989994e-06	0	7	5	0	1	8.734973405473093	8.411285799962165	8.639583450097307	9.489842185827728	7.818144540597541	14.963238765979536	13.345207453888596	15.291806879855471	14.1603652107435	13.660234991269782	18.85875931334624	15.954609322932155	11.259056685143612	10.696991121155197	15.044695343871316	172.1652301728072	178.0414525751661	177.71340905047057	174.64966550302756	173.4809347682168	17.119280806397175	18.28492150170305	15.371234412732374	14.40904350055166	21.590750028059936	162.56538383159457	161.76976490256226	162.53187903358912	163.11550200011897	156.5359064956245	103.8951627850229	109.0128091931634	102.96053155571678	126.15368639285605	99.6511237764999	145.192271897671	150.67929949754097	148.75572109633544
108	1	220000.0	BGT_EPJPNU	1	closed	7.005846264520277e-06	0	7	5	0	0	7.919015131131857	8.860407867001658	8.68411441678518	9.792306154358512	8.52788946680322	14.616958003714982	13.496793294099206	14.404243672362066	13.33361763081458	13.395436628230856	17.47852108616789	17.027279833217282	10.909095845578166	9.795147942186505	15.339767807379802	171.7234079106855	177.69023172404712	176.44000094979157	172.9365217818146	174.41776359048038	19.501871276700903	18.619228261752955	13.069352080664007	15.095210299526968	19.98422031844552	160.45875924075716	162.4373821975464	163.75876442000558	160.3669152329082	156.6859006397586	97.2124429507167	99.55826535519788	104.41432425206293	118.89521863063888	103.4514946952574	148.27243144439151	153.20557025360512	150.56995393831247
109	1	240000.0	BGT_EPJPNU	1	closed	8.06826962989994e-06	0	7	5	0	0	8.418892357793801	10.03845102557827	8.411953149852359	9.015277808252408	8.232504413139782	13.797051183584	13.098372390159192	14.940164146800832	14.238313947580975	13.20919215976017	18.361760818745694	16.452070482346826	11.500919080133146	11.959266795792672	16.026631652633863	172.771526242069	177.40215663659797	176.49398159135734	172.39567347655878	172.91381243988877	19.041471717683127	18.36153395094561	14.88854222944879	16.581832959527198	21.157116683218756	161.1590187068425	160.88568311480876	162.88896357400165	159.7165104572061	156.0240529939606	97.79667973629208	101.64570078238296	115.80235807473538	126.0595001070551	99.95867457721084	148.09013814408837	149.70894005459567	150.65984066288595
110	1	260000.0	BGT_EPJPNU	1	closed	7.489698568850515e-06	0	12	5	0	1	8.594167564253135	9.117957666834378	8.821816674156844	8.590125649794796	8.263693437731336	14.594972209009388	12.869681856838728	15.30216908376985	13.613443684133175	13.680882898809474	17.84235230030319	17.524642878879177	10.585020188967436	11.44431401923176	17.80770499472874	172.41422173284408	176.4725426136059	177.6072648847872	174.775815413524	170.5003121800713	19.78412166967873	19.06728858156632	15.166295297433525	14.725311372341396	20.308297816640906	160.11688253159298	161.62859820886032	162.1703618433117	163.02770309706142	156.36957908034464	99.64557146726918	100.62773917410746	115.45567392475812	122.57323041045224	102.47695652921414	146.79049872668134	150.41183911792731	152.02107020944808
111	1	280000.0	BGT_EPJPNU	1	closed	7.184057784798702e-06	0	14	2	0	0	8.373251928473673	10.101076355945237	8.984306484462778	9.32103613402784	8.517548911288301	14.694741895861853	13.012712537808229	14.246381004398202	12.90857994620022	12.87386441513482	18.5536259738405	15.713317013657138	10.900117505370789	12.658595359561524	16.62346874213858	173.69705881835418	177.85026041904115	176.10376798473038	176.3391937247085	172.3939989182131	18.94971890716866	19.436418342980573	15.374249091286185	17.687859598996955	22.171168759171135	160.83956788676485	160.97334482999048	161.4098271799698	162.82780734111523	156.17519434578418	101.40112318559424	102.62482101230322	106.45709012895144	122.966527263004	98.5084221031346	149.7226633551183	153.2506076326409	153.48765919720375
112	1	300000.0	BGT_EPJPNU	1	closed	7.017355089473043e-06	0	9	4	0	1	8.264207299752522	8.626082726852387	8.307007073322534	8.648842812460176	7.614973355282486	15.22789203024694	14.190633577339453	14.460834835010798	13.414920166440496	12.64650495437518	17.378103742091174	14.468595434521552	8.568838090278037	14.02703248102433	16.49590052335113	172.8474095024836	178.07679192380212	176.33884282580436	174.478886872324	172.09769398701616	19.00265686012425	17.50166615085542	13.955274841863332	16.251753627540822	20.661195511384623	160.70707925936037	164.50751420315686	164.72953909852183	161.5988293143088	157.08719729039387	102.59717210856688	105.95551422878138	106.4630086685966	118.791872730358	91.59277700825228	147.76959225960275	153.44651334399393	154.04601178466257
113	1	320000.0	BGT_EPJPNU	1	closed	7.24056847218931e-06	0	12	6	0	1	7.913064706812697	8.695286105926733	8.697978636491271	8.820919237050349	8.086804769035655	14.302392423560695	13.738580592996838	14.567687351797618	13.90120401275635	13.997542138072031	17.720971603349632	17.526480567216748	10.24231646340476	12.713588388384013	15.859235273525533	173.1570342449124	175.83417723556556	177.65283518196858	174.14693283550767	173.2970696343918	19.474405855390515	17.474982521021225	15.164270136062052	16.973798612244096	19.64475373504529	161.39297479652552	165.1753934372569	164.1795981392695	161.5367854919177	158.63725883683716	103.97633071791503	110.8319623583568	109.84254981133562	121.30643781777825	94.85715166537273	148.4124602732771	148.4139997186113	149.54994925213722
114	1	340000.0	BGT_EPJPNU	1	closed	8.420988170085835e-06	0	10	4	0	1	7.960566081140491	8.77303100440091	8.070547905042726	8.736486442665132	8.536621383295163	13.869182329231682	13.822446872267696	14.630805983750108	13.405210780902785	14.309530812163054	18.682265193404174	17.363682579291375	11.13958158531223	11.61737220751078	16.011053946079745	173.01174574673396	176.24287342849948	176.91407850951643	174.9202659115527	171.4247692265595	20.122108383282693	20.380460021296383	15.539469843028012	15.307260351949916	21.20930073825141	160.60010967866103	160.2412553601577	162.96978675750188	163.3275110573643	157.59732412620158	99.48632258738849	108.74188773442462	117.37709102072183	123.395915177218	101.65499752354164	146.70290537954352	152.51719889437052	157.1396822806705
115	1	360000.0	BGT_EPJPNU	1	closed	8.83447485602061e-06	0	12	4	0	0	7.639021130318853	9.22754657313321	6.299163934365085	9.206875778446992	8.49539306898818	13.60024237472937	13.86334807896888	15.229877736435917	13.638127083491607	12.914390447504026	17.99012554579288	15.913058413977376	10.074743077869632	10.847549180966704	13.26517921174882	174.09010528808702	177.40078220250328	177.76661355398733	173.64193725886534	172.52358705585968	17.774686098268003	18.446901897293014	15.016741043756136	14.960099130948755	19.577784016030108	162.54263480101432	163.47255913077734	164.8790685480608	163.0370268164271	158.66526207872892	106.39101306752283	106.49197793616916	115.79152864828087	123.03707951615772	100.48599597823524	146.86869166855098	149.54543658830164	149.014915628945
116	1	380000.0	BGT_EPJPNU	1	closed	8.85737308812183e-06	0	10	4	0	0	8.552764053887135	8.362552794066392	6.938781270692666	10.031889954767346	7.922410111597482	14.459921210828922	13.41376150322591	15.713601278017626	13.302657054654984	14.018846869398828	16.11523480223664	15.285643185891312	10.078229927133414	12.224422603497992	13.72876133708586	175.10639401066663	176.8911396057993	177.21746125183614	174.57586925870234	172.93715032816874	17.230160354433046	17.716533477797853	14.228635957120826	14.946127021264848	18.82312897512703	163.16419076114576	163.04168423377172	165.29255409245377	162.16122946195745	160.86393571762827	101.4991998414693	109.46675627888156	108.29571558866137	121.18596728921298	94.22524629875257	149.18035686114945	149.39165480999662	149.20067571187212
117	1	400000.0	BGT_EPJPNU	1	closed	9.711957143811714e-06	0	10	5	0	0	8.392452410625305	8.447631883319415	6.509078084478598	10.256574686048085	7.966922819397023	14.513816524120614	13.727739608971852	14.28281785020778	12.674520613715044	13.445305605389072	17.356818172389243	15.803319241189524	9.702195119575284	9.680993772039256	14.85746875844695	173.36072062203982	177.2760581617445	176.88332861385294	174.5117756047266	172.56970932369177	18.755000207723224	18.067008812246662	14.091445065422036	16.631140952586666	20.003240010324514	161.87086181536583	163.92895083958663	164.30739207871878	161.29786547308726	159.04824594836867	99.80987996120948	109.21473564612478	109.87288910541538	117.91041873969426	94.31552505444822	146.38666931575528	150.12505152621551	150.48902437930448
118	1	420000.0	BGT_EPJPNU	1	closed	9.99197169069609e-06	0	13	4	0	0	7.772293938735992	8.569652432281783	6.746711368841069	9.649477845608049	8.333503913641211	13.4206812730854	13.896512497446658	14.585220062196807	13.86530770797997	14.147188448930208	16.23938443951983	15.267511215757668	10.159331537581002	12.741129362625184	15.63620604289405	174.23012049894336	178.4048263857219	176.5938694425669	172.56772397697952	173.12685373572225	18.64659445221735	17.833029407139918	12.74356672035653	16.586157542653687	18.35407735990104	161.70715363694129	162.97570311538934	165.30192356208468	160.81862014211	159.81440921124093	105.86803694319345	110.27733669941507	108.92353516521167	114.43334375076483	99.73514719750176	146.33041760745832	149.11567609828705	151.49463092454636
119	1	440000.0	BGT_EPJPNU	1	closed	8.83447485602061e-06	0	13	5	0	0	8.103066655556887	9.236576719737096	8.681659434039902	9.7483767297308	7.813251420504163	14.33583053029773	13.901776183339146	13.993530304647072	13.452134300640871	13.128973785301	16.13647599500435	15.886617963380331	9.586507886593994	11.65393814022928	15.374714798193793	174.87202221442425	177.76823548101666	178.1270253977257	174.8313223430389	173.5117258941094	17.244845598002396	17.78574085936194	14.658329784621245	16.59116845009365	19.44609215221742	163.09138563206275	162.26473925382842	164.26869018237025	161.76414151118237	159.43735006679748	106.39379657662874	109.0719074731	112.84773676520108	117.50851923440422	100.81268856565556	146.79769930361908	150.1891615015632	150.3481034432781
120	1	460000.0	BGT_EPJPNU	1	closed	9.764179274735715e-06	0	12	5	0	0	7.680742350308609	8.470430930391888	8.186931389976534	9.554833978145393	8.012969894281222	14.732791313275484	13.945787856264474	14.24029568558283	12.836893654475752	13.56197574974238	16.789268209476425	16.49532601177492	10.316330343743337	12.13658020644714	14.694647488787195	175.01564039736442	177.8387587013552	176.95994994150686	175.11054352907428	172.69005082651614	17.559863825468877	19.47388050481418	15.20016125860996	15.008024583795004	19.341765648575837	162.96532267436515	162.52863438014504	162.8135839089476	162.30896065192627	160.08273958999095	103.57022607021683	111.3557110536475	109.8277743169022	117.6153616233092	96.00397977948371	142.22255910821673	147.98860263075207	152.43117405290812
121	1	480000.0	BGT_EPJPNU	1	closed	9.711957143811714e-06	0	11	1	0	0	7.715101551074778	9.42680223309184	8.755849868599952	11.019241598519477	7.891323856157999	13.858651919951054	14.250064709114158	15.580359731104158	13.53396369475779	13.696392711563936	16.12067604281386	15.603272462808384	9.92580712681649	10.036000597512595	15.310985510093724	173.96233041665045	177.9110343855099	176.66438540886844	173.83730798751745	171.80553101340007	17.458505803807693	17.414860318677405	12.250709564848174	16.52282119669831	19.95601733353928	163.24086794459896	164.1117219960829	165.5848732561426	160.72007568187934	159.10750591364788	98.3956572547084	107.93245123026227	113.68487163141732	114.33656227053284	101.06046472308122	146.70908623049854	149.48917747077394	148.7667771152099
122	1	500000.0	BGT_EPJPNU	1	closed	9.711957143811714e-06	0	6	5	0	0	8.055170443325672	9.212149589261736	7.403578931000439	9.937043147957874	8.392186099616062	14.004027194170652	14.359436187089884	14.816042255224344	13.103577876119932	13.577075886923636	17.69550357718347	14.325354360940665	9.065806721040572	11.50890160944662	14.856352012037728	174.3339829269367	177.9742062375839	175.291046728639	174.63955089457227	172.1329380160282	16.304998131680023	15.946764915407014	14.030667655466813	16.153929168855655	20.330149363906823	162.45376390262732	165.25179324163662	164.62793796485514	161.8743185352151	158.98109585519757	102.08149654290672	111.81962045858516	113.67937901933767	122.9595697534754	96.64103845780866	146.601357576733	149.74240107332977	152.57115247612765
123	1	520000.0	BGT_EPJPNU	1	closed	8.83447485602061e-06	0	12	5	0	0	8.127405641096225	8.811069716468086	7.452087704205547	9.84095744352106	8.471808815570505	14.5429925503034	14.41178415809991	15.513298459759952	12.768744682919994	13.534492039531388	17.1003737971422	13.766676364942995	9.101277401572933	10.706529866924871	15.49435507819272	174.54646150821048	179.63128175720578	175.03644533722095	175.08354992684653	171.67627434888533	17.359413749304725	14.756952954212723	14.696316370651695	15.1677781157701	19.686031100778923	161.81536889564674	165.16272401834647	163.73582919661658	162.46494640846927	159.32194465376563	102.004821915602	104.85494240702194	114.80961949812983	118.00622552518564	104.56299342165526	145.36829559033023	152.49087184852357	152.1459049212004
124	1	540000.0	BGT_EPJPNU	1	closed	9.711957143811714e-06	0	14	4	0	0	8.224666462460586	8.301158755389	8.87056706591706	9.584639283717287	8.064560397916486	13.757513232411972	14.046274592851011	15.592350159880263	14.511798565456829	13.765104423818354	16.603220247415784	14.204570506416372	8.17586494527617	12.071461107339472	15.417615859940696	173.54029445277575	178.13188156841247	175.9226668824621	174.38739334098088	173.6061284778157	17.007982495306514	16.67831724929167	14.565048671066348	16.557377366596363	18.13841820639713	162.7827122483771	163.85918310431865	164.04628723041122	162.14346008319055	161.11015924781606	101.4435567886064	104.14281548727918	118.04169592844968	117.61962035349256	97.5435720582376	143.7460894223223	149.58502934451	150.7143686864957
125	1	560000.0	BGT_EPJPNU	1	closed	9.711957143811714e-06	0	14	5	0	1	8.001167657325134	9.61328787618262	8.347078498198943	9.2623345920994	7.804453658562351	13.60398001002072	13.785830196582928	15.11254557163801	13.583982316229276	13.283121747816882	17.470247020978505	12.592965203894636	10.15647317286988	11.345794930268578	16.872976118109097	176.2600895904308	177.78027287399271	176.61072710876596	172.93190303011085	172.2325421941834	16.385212727532867	16.226057173154846	12.812460079843628	17.15113145596625	20.355075003860065	163.7333678503507	162.35564585917825	164.37076334573743	161.0645492261603	159.35757866077466	106.64353826423246	110.90390050504566	112.35270894565764	118.08876347242976	100.88120485481936	146.09102983949987	149.5035590864439	146.49360005863102
126	1	580000.0	BGT_EPJPNU	1	closed	1.011134525051032e-05	0	11	5	0	2	8.701729163202023	8.659910042101302	8.145694786494577	9.62354082812992	8.440412364851303	13.78614040424582	14.020925904309632	14.646455039810268	13.679100355939624	13.614670805385083	17.06295279073625	13.141351553480073	8.54427315111445	10.799910644657434	16.032082219384904	175.35501537729917	179.47925543175162	176.4332006548008	173.21936709839756	172.31688397166133	17.509398186957053	15.564209603852278	12.67739001495154	15.780862867405077	19.729801078049828	163.3672930919767	164.63717857618454	164.29576730887308	162.31466003528183	159.00196061697127	100.7688233417294	105.89589687810523	112.38062503255696	117.59417049760349	100.5918446842924	148.4234451585015	148.58458033388916	149.63855467639206
127	1	600000.0	BGT_EPJPNU	1	closed	7.723728684440665e-06	0	11	5	0	0	8.897005577495191	8.906562758356408	7.8036319516632515	9.660858286764778	8.459532189928643	14.21326799047284	13.758908069666573	14.761266900666476	13.57848360666015	12.869640023772764	17.927675380070443	15.745411532429424	9.418385350803188	12.06483396749955	14.862076357011844	174.49084562276144	177.10903151679898	175.59989501683646	174.73922118146183	173.68154441690953	19.089558208154997	14.7857690095077	15.630906306581476	16.092727423255905	20.56380777759017	160.55825858136643	164.19936971549163	163.14092859745793	162.25704972938735	159.43878658420962	96.44879857510053	112.32017168478814	114.5523712716966	117.98588467994011	102.4018087571318	148.57678625444493	151.72809457011732	151.440347184793
128	1	620000.0	BGT_EPJPNU	1	closed	9.99197169069609e-06	0	10	5	0	0	8.366229752513428	8.016835294840709	6.89337704507731	8.905809822938723	8.91570005363137	13.78124080259519	14.023786399081152	15.370243972203411	13.169295372909778	13.40419178980428	17.98491135797871	15.354492178039283	8.8152551655239	12.26991098155681	16.937616791008757	174.1630603911106	176.7671554319868	176.74298055300244	173.4371191462265	171.8118658348316	18.46378219740603	16.159554513255056	14.921760581124644	17.53354567903025	19.67907369370498	162.25900456727396	164.09400727788048	163.61201501410275	160.70566231439133	159.6780105023001	96.6534029134721	107.42774550394076	114.92939859166448	117.44426182277276	103.20942417190176	145.488448594053	146.52316369054213	150.4001093794761
129	1	640000.0	BGT_EPJPNU	1	closed	7.494274974407225e-06	0	13	5	0	0	9.303897947293285	7.179869019317711	6.159828417984032	8.745136226774676	8.061419122303942	14.256680496372104	14.134893752443991	15.156499653932665	14.393907060330612	13.02915075408196	16.14424361905014	14.823203805968042	8.575060716549777	10.997452242404597	15.531415710300056	174.53143646628246	177.73303842591957	177.13527420006565	173.56961249893192	172.13876088506655	18.840952445958884	16.723483419792714	12.83192043571489	17.51741743179865	18.612947749977845	160.9819444401182	164.01193754974634	164.6765820164989	160.83817838734151	159.24436183043397	99.3335987100885	102.34111353549017	113.45986249859747	118.5834466539263	101.87979173053276	148.1298412807039	149.41745498912735	149.02280959291548
130	1	660000.0	BGT_EPJPNU	1	closed	8.420988170085835e-06	0	13	5	0	2	8.6407875715876	7.625248236949438	5.810840601299011	10.445980867282666	7.619384664087592	13.880013775997735	13.488387244598425	14.9942671709892	14.15997666642675	12.9830837495369	16.798797060542004	15.079487566096294	8.631172069887693	10.950376481542266	15.673010412442183	172.97542469871837	176.32209937132214	177.18894333061473	172.84797429070716	171.82438925266695	18.77673392582296	16.673624259002473	11.935129260067386	16.745589922248907	18.465689734098948	161.09436959959157	164.56944730660538	165.2942888070189	158.99638723471335	159.75660801067073	98.5342772973821	108.74080230763592	110.9203009784696	116.61007828590724	100.69855532281416	144.72437440699915	147.85731553392827	151.7410012208425
131	1	680000.0	BGT_EPJPNU	1	closed	7.494274974407225e-06	0	12	5	0	0	8.993564417622625	6.0461611719344255	6.41730884417626	8.751689481322586	7.8523973110310274	14.539369809479398	12.943055678570426	15.634306559274696	13.682108242144167	13.439103352746349	16.346428932503468	14.858780188619582	9.976362175741627	10.680785390889756	15.218483537644094	174.95229965410044	176.64815399227643	178.02727686844682	174.8954506863056	174.4477574940164	17.796071426182056	16.517535631801152	14.012744347455408	17.07980837250159	18.933989449351	162.8811308298151	163.55404005282804	164.11868117954918	161.50410564147197	159.9931884616296	103.34725316490676	112.23848768965384	109.92675975120588	118.24569817568812	103.16011341778946	145.09464509353526	145.6377247088308	150.00265726525416
132	1	700000.0	BGT_EPJPNU	1	closed	8.06826962989994e-06	0	17	5	0	1	7.992625923872857	6.33903832974358	6.566381354987907	9.399563767233367	8.252276474252477	14.032023432932723	13.807274638417915	14.099430940224805	13.543149627999115	13.432262511959497	15.792401144134478	13.205401071875954	9.237085602938512	11.07661571562908	16.86008329099248	175.22447459619855	177.69931811168811	177.31512412102373	173.6384958483818	172.88539488021024	16.69278076208346	15.877625167074529	15.0474739223771	16.803202653990187	19.603676871344657	161.68425028865155	165.24236944922438	163.99130318358365	162.5952331618465	159.40347850921063	96.16453929422674	110.89832910273374	105.84690609357268	116.137914800645	100.54230431176504	147.37874800359185	145.16452016948094	149.3041603185146
133	1	720000.0	BGT_EPJPNU	1	closed	9.764179274735715e-06	0	13	5	0	0	8.110847773898135	5.959711997228031	5.957287770092099	9.625456083594491	7.530854174637523	14.08813523709355	14.533069876379908	14.967355888952056	13.042361577335694	13.040111442980557	16.41613953241933	15.302055240013573	10.7511743118716	11.619584706678095	16.206932293320204	174.44313362262577	176.06653510544044	178.2993563858623	175.4464067021823	173.36960065100683	18.468550264875194	16.924478425004203	15.277841183887729	16.379413172629597	18.65399959167485	161.833689822501	163.57196528889403	163.476211425604	161.5655954204278	159.54745521693562	105.90807466707108	115.00505978003712	116.83206723182684	119.38207721127723	96.40640749683324	149.36983030003475	149.1844374195076	152.05591255167826
134	1	740000.0	BGT_EPJPNU	1	closed	7.489698568850515e-06	0	11	5	0	0	9.434690273035033	6.524231985688466	5.695213792125651	8.85448357677366	8.08827175263514	14.926130208890902	13.685204461678325	14.656999595208609	14.241120706992325	13.4225368834201	16.212967710190938	14.534113149586004	10.163091534567906	10.04955071000253	13.974865973844883	175.43197583772616	176.4435392587397	177.47222794915356	176.18025485985933	173.20092356709728	17.782669792562974	16.658295990802532	16.647984168074913	14.63354343980257	19.462860002492352	162.7974009053278	163.87649194785715	163.56219847418927	163.69957798046795	159.09039958668396	102.5183034780767	116.99360674396809	107.83794998072322	120.68566349011236	94.70210366862716	145.62463312134338	148.02987169532562	152.32142299120025
135	1	760000.0	BGT_EPJPNU	1	closed	6.586299605487158e-06	0	14	3	0	1	8.395162533344633	5.957863172443672	5.781359207430595	9.41510649180816	8.044532096917083	13.60210066975032	13.848197779212702	15.11056701687002	13.736047659613009	12.535278654166763	17.068052865216643	15.89858505769815	9.845367542303409	12.76307846417613	16.786647853691807	175.20863664043506	176.48164105422157	176.81318187692662	174.48941049318387	173.9213392228008	17.169979400695656	16.16287468258062	16.744709202468222	17.302390850140323	19.8193274560339	162.5076373841149	163.49157311664973	162.6616023119714	161.9895365535695	158.61146330975123	101.41167150837298	110.05607300286884	107.18220392822762	129.54447787093252	101.70242076185014	147.19186977700326	150.2355849322091	152.5858806194769
136	1	780000.0	BGT_EPJPNU	1	closed	7.494274974407225e-06	0	7	5	0	0	8.015542744653485	6.163346834447065	5.979810160300165	9.03203477900551	8.14514774682809	14.368043775464292	13.25752577446778	14.744678863412398	13.430921169795386	13.466121890043116	17.7833044704842	14.749215721225156	8.067111106723523	10.34913967644754	15.43516174279159	175.48939806860514	177.14172911818818	177.1000564648765	173.85001900189772	172.42303856558104	16.919654664168004	16.601125379846604	14.125461877307178	17.38577881757018	21.193147379908726	162.65925282688715	163.2685689715576	164.55786520517074	161.24385393260673	158.80295671582925	100.15586202693254	114.7262760122164	111.5632356850111	126.20934017817798	99.68774840699062	147.17886266119936	148.94354860685428	150.85834219229346
137	1	800000.0	BGT_EPJPNU	1	closed	8.332109570549991e-06	0	12	5	0	1	8.556029338614564	6.178690585584405	6.003486288282541	9.000146343568828	7.863903454333321	13.960412417337414	13.736160218986672	15.268937542419945	13.403924603923551	12.80594427378582	17.754757351136558	14.713697672811998	8.649758333828972	11.045181777913722	15.294195805510068	174.83452872716737	177.55249146350587	176.42123453020082	173.2123023786729	172.72874101774758	18.95408105228531	15.250992746428429	14.920308733573773	16.25099765198951	20.55433444432481	160.36122301416236	164.82099900371364	164.46260527913242	162.53120664454352	160.6994279628784	104.99711703115987	115.44828639152426	107.03502245516634	123.89589349242102	107.92429766504551	147.48763831764165	147.45938829149418	150.84052103087248
138	1	820000.0	BGT_EPJPNU	1	closed	7.613487537961921e-06	0	10	5	0	0	9.121435250567446	6.267013418199186	5.598597916694454	8.739005581219699	8.082509128933117	14.098818356073703	13.422472932604288	15.299068980495605	12.818805769170131	13.407895209843534	18.08801463842381	14.751307493377526	9.771350294053413	11.278741906378311	16.54175718415269	173.9048049095443	177.9655300841679	176.9400817752371	173.87552765697353	174.4051872111747	18.576614380812742	17.583858421396915	14.04367948168853	15.275556529420957	19.27839797349551	162.96883914982033	162.75885934174374	164.6901256999419	162.7553702676564	161.226213283354	110.00753294345289	108.44853133936452	110.30157358322477	121.35315518509088	106.45331512539602	145.6498670810076	151.66469455692192	151.80354666206617
139	1	840000.0	BGT_EPJPNU	1	closed	7.24056847218931e-06	0	11	5	0	1	8.362894801836445	6.376522652968989	5.396910330867362	9.579443431768938	7.461703662811551	13.878679477197394	13.825269566589864	14.654750202074942	13.411521480990782	12.67320273718538	17.605833590525542	15.730891474262686	10.785276327826589	12.39823849124147	17.2020793325616	175.1464846765152	176.23585440962225	176.26640292037553	174.35243561926794	174.3844917650409	18.499121331388395	17.066819480840618	16.333484624591698	18.04334480103218	19.967895785093106	162.44979562694192	163.2878274404551	163.3137733899439	160.99973652752365	161.51825506023286	109.58192054913005	109.68317690920703	109.22424594046232	121.9761836256447	110.76684127584826	145.31113427462347	149.68608332784984	152.25297365151383
140	1	860000.0	BGT_EPJPNU	1	closed	7.613487537961921e-06	0	12	4	0	0	8.199291034853147	6.30899191033013	5.934100782734701	9.880023404608949	8.584972737291068	14.375658051663152	14.00429123599264	14.885273076821775	13.453743817093212	13.631507340596846	16.673402754831457	13.968867155581812	10.02528833217271	13.37535700821448	14.79425737730114	176.41627595890188	178.29579932205726	176.07131383736632	174.01788678231637	172.46167649170394	17.139365852945346	16.30654823872046	16.02727846485032	16.482420092390665	21.0278529201092	163.04317200925806	164.28996139675093	163.0990693818701	160.6663253505411	159.1137292074893	110.58555134877818	110.96493391940312	109.69028384167623	122.7939358950487	103.33800098145016	143.77851476755896	149.24963333224392	150.37067354620433
141	1	880000.0	BGT_EPJPNU	1	closed	7.489698568850515e-06	0	14	5	0	0	8.237048847075933	5.553607022862325	6.067912640966167	8.765442486228094	7.920682812460895	14.208121306372224	13.556530151907095	14.473737456663816	13.518013256188048	13.386686007335072	18.61483727196549	16.238577169542815	11.792720272577183	12.255747773523089	15.125510031300816	175.24378832394984	175.2662082108484	175.9121148980555	174.94352088609108	173.65901491899982	17.82975606729661	17.767158387668655	16.330030891711914	16.81670405372155	21.58962187090192	163.0261860535762	162.66176236203552	161.9950867941516	162.15838649471365	160.46232151838572	109.88374167319938	101.3780998518884	111.66890315218778	124.63763910831774	104.89716437809678	148.75011591935174	148.7647755791786	146.8057735475471
142	1	900000.0	BGT_EPJPNU	1	closed	7.017355089473043e-06	0	11	5	0	0	8.605058298485384	5.828594294006437	6.039574555833013	9.06528200177069	8.579979308137986	13.478811063548203	13.72131760434566	13.813407884848878	13.09116187421616	13.2179694756552	16.452342790593214	16.319395662162165	9.377746530775546	11.989584633100046	16.198987921352213	174.97017440422542	176.69595864227904	176.83597615753908	173.7896623214604	173.14839796426855	18.83771979175694	17.516603623795863	14.87124062506019	18.11881217651904	19.643373729890207	162.22791220496373	162.61918635681326	162.9277735981575	162.1484156008691	160.45588613284994	105.00824135158533	108.39297805286128	110.03445959042784	121.74382898325553	114.84128701441593	145.43686848962338	150.12365088015565	154.73031558999244
143	1	920000.0	BGT_EPJPNU	1	closed	7.017355089473043e-06	0	13	5	0	0	7.906653072659524	6.331998202709549	6.399330973951018	9.84776480162726	8.570991401350025	14.184590057701543	13.403646900451031	14.273429834172232	13.814795319638852	12.406447944320732	15.606146836211153	14.147545073180554	9.69687746555392	10.772441395633678	16.630682546469956	176.17629846601506	177.39384917136454	176.74555138653548	173.47253443911367	173.75184814076562	18.152818300880764	16.66435952977028	16.2044281698469	17.676100646781393	20.159020418583797	163.42992497041263	163.2524043292186	162.82613027076408	161.31775860256707	160.08366389875982	110.30783057040128	113.8912354809672	109.9168940837713	125.75391350300544	109.92600086518348	143.4732356085575	147.82599311114652	149.9885033583782
144	1	940000.0	BGT_EPJPNU	1	closed	8.06826962989994e-06	0	12	3	0	0	8.15030422462064	5.433971385607449	5.8098556069908245	9.676392255575118	7.947129961289504	13.784183221140747	13.732118837329468	13.384031200440967	13.31870198761517	13.342753233684824	15.915417557187483	15.035574128431032	11.438836321143842	13.939402553275842	16.188606990566782	175.79618502929557	176.63329624499866	176.86809864586613	173.58001853581507	173.32056255825324	18.08674269261656	17.646594702789105	14.431892822341773	17.337522001550592	19.963743854550888	161.71961776893002	162.42639413268952	163.82848390188283	162.37676909558851	159.56355943907946	104.41733225919576	114.4829206873816	109.16578788491164	122.42601229759208	109.1827446680176	145.05028519460754	151.05716993135155	151.91040088363232
145	1	960000.0	BGT_EPJPNU	1	closed	7.017355089473043e-06	0	13	4	0	0	8.44837801491744	5.909193293074401	5.513433706232996	9.66251643036661	8.15393051890707	13.706757091741054	13.717980938590475	13.490784616918983	12.882224351247103	12.102323369200471	16.84799104352298	13.91544172697613	10.0642466715495	11.983985907869323	15.58102158808726	175.10182863549545	177.70186513828477	174.88910128039436	173.91576641518006	173.08638866897658	16.88768600522768	16.620448304850584	15.899170556980163	17.008703191924816	20.314952591039784	163.17577563867792	163.6605408666815	162.32341360708708	161.32310331113598	159.98670933442384	108.11458359998667	109.58563252186995	109.8233197811425	123.96831062029231	113.9072451056909	144.66865980575446	150.4487482978175	149.33562725866636
146	1	980000.0	BGT_EPJPNU	1	closed	6.586299605487158e-06	0	8	5	0	1	8.785039602767641	6.391723178874182	6.81395422454746	9.985887426866704	8.495623981093532	13.72234528485033	14.030336431060734	14.167184521307544	13.325293697020273	13.134951040165635	14.808853124913526	13.845787056036524	10.790938579007086	13.252226623680174	16.62698369508156	176.24150398145062	177.19928526132705	176.0170848022737	173.0902045457322	173.05587565256187	18.630898819064186	18.15260953079539	15.587872807516051	16.379706505841614	19.224951474787076	161.45818685443115	161.71233014438727	162.93181466064877	161.2175866837192	160.18318940185932	108.1719441771796	116.72708330108532	107.21860767059724	114.89254232268422	109.88104512283076	147.1893208000125	151.38736317331546	151.36063661344076
147	1	1000000.0	BGT_EPJPNU	1	closed	7.59591894416567e-06	0	10	4	0	0	8.774583270928945	6.2464924933337125	6.00794820840095	9.343885123347793	8.621890924967056	13.414826567473323	14.659587432344026	15.307057464099888	13.593005847090929	13.034216672058715	17.92396828109033	15.987925503124943	9.34343802034544	11.729973627184783	15.45327228401326	174.72522816701667	178.01562249153105	174.672021043013	174.77725750402135	171.7132801216652	19.00422739335725	17.678371984539364	15.35944407906558	15.376427460304743	20.967988119149258	159.89718091127602	164.15440806092042	163.55069350699483	162.85324743249893	159.16462854507583	102.0693630103386	106.49601135442173	107.82950479038604	110.44064803951662	105.43426072945569	146.3464141545306	150.03673898853472	148.85351302444573
148	1	1020000.0	BGT_EPJPNU	1	closed	7.24056847218931e-06	0	11	5	0	0	8.480684956658116	5.71685712142126	6.071875078911542	8.718093632018872	8.262127722594647	13.456432349247011	15.04962211849504	14.871514714048343	13.670121643038955	13.840185963040229	17.244894807409455	15.724855611596926	11.769655672626106	12.606678359943883	15.679936535774925	176.19790510548435	177.13575041692062	176.38113446919502	176.17792354913448	171.97712821108314	18.36058757970257	17.392516876858476	16.682320263765195	15.88459749646611	22.1428988827755	160.2923229934288	162.9675399713921	162.58501390527314	162.52583303445192	158.33897224185208	103.03702787348904	107.8599227912932	112.39815727416978	110.13068323782662	98.4598314761304	147.64711234502906	151.38953109692986	151.9618711838562
149	1	1040000.0	BGT_EPJPNU	1	closed	6.075724910406751e-06	0	11	5	0	1	8.019534775328715	6.468570925687151	6.701105791993859	9.061599237462074	8.227279929988958	13.422275759010912	14.168323807306306	15.328836065850629	13.897005279349932	11.911155710977678	16.483776866390766	14.1180793645141	10.365943052130277	9.477630469721404	16.015085452276235	176.47327575820665	178.02391694984408	177.96739139148946	172.91601095341338	171.54148760297608	16.51203871296762	16.246309886292856	13.643763583672	16.589396212658542	20.79375061918698	160.92849962627218	165.18266005193826	164.28813858677964	162.10421289612475	159.6753124734841	105.75745130358987	109.7356955882372	116.80052451621243	112.01493209435684	105.35303135932462	147.58388394961298	148.17271795171817	148.6211975031974
150	1	1060000.0	BGT_EPJPNU	1	closed	8.420988170085835e-06	0	9	4	0	1	7.274429271218545	5.818085192025773	5.719201000411618	9.145845419305882	8.49339176485258	13.04123180562602	14.366378465766426	14.925920202876323	13.703870302480892	13.21522038380639	17.828556637947866	14.005944750576928	12.375554654971523	11.807948040389205	14.944676659607907	175.18414567073677	177.63106788329594	176.54669806920373	174.90162503488747	172.0347953115214	17.767026659092227	16.78909345436202	17.145196616098094	15.672541894478526	21.2028306442485	160.2759133644409	164.0608574305376	162.06543300632944	162.1028243514155	159.20072150605247	109.37116135538795	107.46555931033032	112.7168410165571	113.2221896388046	104.95798348564826	148.27249126109453	154.4691933212285	152.21402757835637
151	1	1080000.0	BGT_EPJPNU	1	closed	8.06826962989994e-06	0	9	5	0	0	7.983700988629554	6.5136871275203125	6.0313659937746	9.437449775694716	8.535676147818434	14.08518427210174	14.881782564020495	15.483497825633435	13.425456253112964	13.483499872026218	17.15878904622028	15.048785331679293	10.792779365088412	12.55290537509348	14.83016985629749	175.5354043946503	175.80595788583662	178.29492757618698	174.2138789032902	172.38316975183528	18.09603234703157	17.221410918138158	15.663721680014692	16.21025126854875	21.58264577297056	160.02893235180764	162.50984948088202	162.70999112249382	163.18362755131022	158.73831736990684	115.12334053738412	118.16350018973095	116.6098938635249	109.77309410155706	102.99354925603558	145.3411857308966	149.63083348284394	149.1292776282061
152	1	1100000.0	BGT_EPJPNU	1	closed	7.017355089473043e-06	0	9	4	0	0	8.19190555039949	5.957335140306689	6.029800117949339	9.782282494210126	8.064902403514278	14.25782987541902	14.605332325645325	14.896027547449489	14.094829283483254	12.895646299013888	16.110771441357073	16.06031450015069	10.355165304944586	12.536930657247598	16.966196127852594	174.7509234375038	177.48079089021684	176.21266347583077	173.5046414302833	172.5870127265589	20.20960911279655	17.285481238839914	15.805298363369555	16.90638032184154	19.338308809021687	158.0643634541513	163.24528930650192	162.91184210379043	160.225632560422	160.44559898144212	109.46752979874034	109.97612498703354	110.48537502661767	111.61271049732945	107.63948497419824	143.6417847354934	150.06543533992718	152.78766520913422
153	1	1120000.0	BGT_EPJPNU	1	closed	6.230518412146829e-06	0	14	3	0	0	7.851627796683557	6.025462034636388	5.464552132145216	9.841105856591335	7.895885564653359	13.451861089774097	15.520331608485543	14.214427301153956	13.83103406525653	12.589990734676835	15.88005386423992	12.190397205951394	9.75642455193685	12.203416124715618	15.03345642967869	175.79722543623063	177.95949374292397	177.36485272449903	173.76648806525952	173.67366772674612	17.909975126276752	16.079569766508342	15.407240601269	16.954168988677683	19.3236806976686	159.78350442462465	163.50612431570426	163.99107671043174	161.03136459027695	160.02759902332798	117.40588521906383	111.35150232969283	112.35131708187345	115.03315101605811	106.8563480380666	147.69055825995548	150.55982723414826	149.55593035637995
154	1	1140000.0	BGT_EPJPNU	1	closed	8.06826962989994e-06	0	13	3	0	0	7.360129322080062	5.914233060311174	5.922348720033361	9.378047013954236	8.4835593893042	14.407445394455284	14.549653542710235	15.009923274831603	13.27325710083932	13.768407709038618	16.16253492655795	14.237222591687331	9.446587336640954	12.458652318823347	15.321547842318104	175.74770033671504	178.75620485847818	177.1782798953081	175.82859623819178	172.9666330153366	17.974925929318086	16.648058407568982	15.24812521606046	14.892050314877382	20.26473454078472	160.8494255805588	163.11725372840456	162.74331301259843	163.03237623140262	160.11966385854282	109.72393589905394	111.79451830132416	110.71458419464868	111.22223978741825	109.38252871503047	147.4183697719969	151.83356475642813	150.69961492510572
155	1	1160000.0	BGT_EPJPNU	1	closed	7.489698568850515e-06	0	15	5	0	1	7.921218949745742	6.608879032164008	5.533242690914326	8.665463928029041	8.956745871320923	13.094715217794556	14.349558205321635	15.215459201488937	13.924262847510557	12.9593310451983	17.94502084571217	14.883668448165096	9.900312195641078	12.585351562190018	16.081229365137236	175.24411207508027	177.4592676255175	175.21829553463633	174.03328648091335	173.0074706693082	18.24140531077027	16.22839407781348	13.869727602967616	14.70804442819335	21.511054020176516	160.36646869102114	163.11194721477767	164.01438932050624	162.65678370515644	159.47216161469365	121.6124838575874	108.31098630463366	106.60668217366396	113.89964725808817	106.15915627692134	144.16856192911192	149.9431231366729	150.83728939210346
156	1	1180000.0	BGT_EPJPNU	1	closed	7.552909308303955e-06	0	13	5	0	1	7.766436493221704	5.901433313615302	6.085274168562588	8.695707844578294	8.344036126078585	13.851786289304435	14.001037475292026	14.648431930936807	14.363268848476396	13.375666555976926	17.18814866947967	15.082067918807033	11.100048305842677	11.59761839550297	15.564133781010485	174.11258367612996	174.9641386149344	175.79033009728903	176.40101931528187	174.8942178080864	18.662068469403923	16.822385615739652	15.08973247342566	16.417519291379623	19.764126394815595	160.04502365091122	162.2850261963875	163.05592439878004	162.39082198315532	161.05449942669057	117.4458415649425	106.87982091128956	110.53871786258738	116.1383965005735	103.39111862342632	148.96946825085482	154.17308477091282	150.90540254679738
157	1	1200000.0	BGT_EPJPNU	1	closed	8.79678524228376e-06	0	10	5	0	0	6.997432752847675	6.276312415767412	5.962501918835417	9.15799518468019	9.192242181195663	13.14701688886826	13.93535612496594	14.15713008849726	14.162403487954805	13.774154175865302	17.063338605095442	14.384881001849704	11.865762847214572	13.226645898838123	14.039605995532344	174.9343509511506	178.41041227072705	177.1042541715963	175.06860776400794	174.61143318841195	19.365661841887277	16.210901597302602	16.234535014796556	15.932487411866608	18.42709583768284	159.4154222614486	164.0472850828412	162.10281855601346	161.46155310599497	161.1611185703978	120.11647881104372	105.06650371659146	119.76991942945784	110.31967856700732	103.17640746153234	151.33505771566493	152.0724274556881	148.38223197098228
158	1	1220000.0	BGT_EPJPNU	1	closed	7.713865467408215e-06	0	12	4	0	1	7.058281670260236	6.87710406812397	5.525446544434749	8.94058711366495	7.952220379337827	13.424667774146382	14.573148523319176	14.746822971726507	13.821707666780611	12.248677613053738	16.6652017838333	15.141173968575975	10.439518641467949	12.808047032131483	15.865351911976507	175.32235760725558	177.86996603383628	177.45426172000523	174.33428309890994	173.07147844810743	18.5257535611454	16.660118658862448	16.504287334124843	15.059932664239229	18.65908135144736	160.2043137709497	162.3649854353101	161.06810850724392	163.28564510230365	161.42970180722494	118.88044071839224	104.28179165634954	113.56207014772224	115.37984103554992	109.1695472921406	145.41451507830513	148.23050490159667	151.79691766145515
159	1	1240000.0	BGT_EPJPNU	1	closed	7.489698568850515e-06	0	10	5	0	0	7.282495926806247	6.624569415917896	5.59743873497973	8.89263686526606	8.282240637609046	13.291359580873753	14.233594634745458	15.116591981770105	14.006638818017867	13.123099038536813	15.146619728503794	14.590167438824674	11.160611193857235	12.08757333429349	14.54233788836794	175.55024610857004	177.41541674612387	177.29475972038722	174.18288729671087	173.6163819197946	17.80786513956456	16.77989470819511	14.738685526750182	14.80060365630962	18.59161660372704	160.4308763364983	162.4528441824689	163.17350335448333	163.47488311638034	160.76655579760862	116.24983110617968	103.43835983595184	111.18368969492192	114.13979269726217	116.363415353824	144.90912762883593	153.41849811907142	153.0380789287615
160	1	1260000.0	BGT_EPJPNU	1	closed	7.713865467408215e-06	0	10	2	0	1	7.547964596067012	6.56495456142746	6.043137754691347	9.068192940890295	8.013716750385901	13.461600098522522	14.588412710525173	14.704322658429115	14.619503227802335	12.728277747078703	15.312884692144886	14.16476544882928	9.654455166364524	11.011603044657615	14.821838950988766	174.83575319258497	177.01546259123123	176.5754123067092	174.7717388534491	173.6578651404983	17.97116467137071	16.32915067927152	14.80636938318671	14.27199220652727	17.962689655928493	159.3658087768158	163.51546824844388	162.88380901486636	163.480743808971	161.21332649936429	111.08438965402888	106.56962649791562	111.19120691351542	113.36463509529028	107.41617754282764	149.6453200488465	150.65243439372398	151.20014341434876
161	1	1280000.0	BGT_EPJPNU	1	closed	7.494274974407225e-06	0	10	5	0	0	7.883515650357271	6.319594374570136	5.870822193593575	8.930589835413675	8.347469466464723	14.22654270489061	14.402471040638758	15.058820292254202	14.113240065113134	13.795667817286551	18.375717745221728	14.145005991545425	9.162750560111398	13.033884278053112	17.042709856375108	175.40894149171146	177.4203137333507	176.43342304989235	173.20949510968572	171.26207855698323	17.90876590839288	17.049689490886458	14.40605113483236	16.827482140612876	20.03586472602264	160.93112368136502	162.8947501613578	163.71260764063015	161.54174647209962	160.05020899092204	112.9084754144877	103.78900559060112	107.45723133092224	114.16814029465738	112.09282796043014	144.57603977974654	148.88370830619567	150.5922604773237
162	1	1300000.0	BGT_EPJPNU	1	closed	7.713865467408215e-06	0	15	5	0	1	8.173788271447247	6.67350849350429	6.253806447574796	10.104323050934587	8.100570233656683	13.69544219847502	15.053747565996868	14.906854449430012	14.992669295322248	13.319697668868146	15.452017090095628	15.17474098793376	9.33739649487041	10.330906309015369	14.4308757744981	175.74678130578008	177.42191659467875	177.15603731033377	175.05248646733807	173.24300953452158	17.009820746725378	16.811005544102926	14.240047501444266	15.67729691187759	19.325457360596896	161.12050472132935	163.40535580038514	163.43024879555082	162.1441955711496	161.3617965230184	116.43835742788198	103.49541096340307	104.75636244124844	113.4886305062568	107.6804700609274	142.88412949634187	148.65468374601508	148.64605524183258
163	1	1320000.0	BGT_EPJPNU	1	closed	8.55968540687397e-06	0	9	6	0	1	8.612837199439193	5.967059222446991	5.939973363347447	9.289004382280163	7.826347194935341	13.038603633356228	14.723428525945383	15.671656448852127	14.808770428192238	13.215561790577604	16.051658239791955	15.439318932412142	10.435207162041156	10.206264878044694	15.915816633214588	174.28697833538305	177.92153927363017	176.87215203227993	173.62373499657255	172.12534704848466	18.133999903666595	15.923970886435672	14.319002778002856	15.890884692127578	18.304538910928265	160.28485159456494	163.45032499922476	164.1258437852902	162.11176125502183	161.59816023486795	112.06923680568046	104.4151433642642	107.70735340622043	114.79395383848116	111.74972597666869	143.84608511223652	147.42397270894537	147.8371114764996
164	1	1340000.0	BGT_EPJPNU	1	closed	8.711582867375188e-06	0	10	5	0	1	8.181699415679502	5.885212047459773	5.82060965972759	9.384116500380516	7.687069614676223	13.763053251671932	14.925212932250254	14.788319740824267	14.238495422023265	13.78934176428168	16.827128653855517	14.12282627288728	10.65079324080454	10.925962098120213	15.644946928090802	175.35360464657856	177.5134860474817	178.02818952964498	174.26004948863334	172.42591506378008	17.647554391030614	17.34944654266834	15.564099020546204	15.387220418486557	19.22778244713285	161.44841288381417	162.7185735527213	163.30273908214176	162.7180368241066	160.82188088204015	113.43749276721697	104.00620971282753	113.24342819880084	114.87150488201262	107.71445151154198	144.65992874669544	149.70614299455542	151.82657472698938
165	1	1360000.0	BGT_EPJPNU	1	closed	8.160645855471587e-06	0	12	5	0	0	7.756745739145651	6.205711794842474	6.394900067157372	9.010313668671865	7.955329209764298	12.977283605113325	14.389957358780364	14.95426248041149	14.593174602737763	14.010042552244048	16.656364253852026	14.974596379844453	9.721646132784883	10.186441704882716	15.035024231369173	173.7617231121827	177.40439119647257	177.47924598833646	173.01315730462218	172.13314959786288	16.99168478107552	17.45869390639381	13.931725443861696	16.04822957633416	19.420415312930203	160.28418693055414	163.2893017302219	164.47085679544278	162.10315565303495	160.66292373082976	115.52979721776892	105.9431880580803	104.93324663364608	113.52887022918696	107.16326282406142	143.03178635073598	148.67348449029603	149.3251734169663
166	1	1380000.0	BGT_EPJPNU	1	closed	9.999341337740893e-06	0	11	5	0	0	7.881791806485361	6.3919197763959765	6.264073871871615	9.281685210165664	8.090895116865587	13.641761324424492	14.950519670418911	15.321574907653302	14.402810888712049	13.472247627628718	16.717373273737948	15.286641681037556	9.25435681888166	11.71556755567668	15.533254359892036	174.18876701278725	178.25159450606364	176.85381500043886	174.35467682937144	173.0452382501462	17.55900161983793	15.230833877004963	14.845977834016146	15.664593101557362	18.22769058530692	159.63303705026104	164.54914496646143	163.70931967752915	162.3512805675371	163.068541232235	112.99501407539766	107.1659179124098	109.12898205777122	116.6931575223638	115.89662712076112	146.58900132988373	148.59163157712598	152.3564799201497
167	1	1400000.0	BGT_EPJPNU	1	closed	8.711582867375188e-06	0	13	5	0	0	8.672766240454155	6.92758610727541	5.884088865423808	9.369098386593429	8.391818195792993	13.37301993936284	14.92032713227344	16.426692951066393	13.789335287338794	13.387637736098045	16.92857234520331	14.329181445923387	9.758099213517324	10.896976071027847	16.02871307634969	176.2771076819399	177.81703483956508	176.3812138578057	174.0875401545414	174.36887341604395	16.62034339071769	15.703427125681303	13.39829269573652	15.805837013744728	18.67319432038993	161.78463684781946	164.88038820313034	163.85672380213825	163.4381365159795	162.0906330925335	104.87135122155064	108.84135791651516	106.40848333661492	113.42204376705256	111.87094512172104	146.926264945583	148.77943244364144	154.95419324463407
168	1	1420000.0	BGT_EPJPNU	1	closed	8.91909650214056e-06	0	5	5	0	1	7.76975329780378	5.721343208486132	5.605091266146991	8.669833210855868	7.838501211363054	13.939211814634378	15.615593113257836	14.278628380991	14.565139657636887	14.805218633077091	15.748913212152154	15.918319583684712	10.44577407171501	9.924228753724972	14.268263897864898	175.9780352140376	177.91228910711538	177.91175577891875	174.04126434911032	173.5344889710453	17.624695888283625	16.74617971422612	13.451773776274289	13.932597876814851	18.449465552846693	161.23680760108374	164.7262966718949	164.85695348943756	163.17488578851405	162.56635404158118	106.398578947462	98.17242223982936	109.77519403805744	115.81726696425524	117.14413809267404	145.49646603015185	147.9920841632281	151.9879328032108
169	1	1440000.0	BGT_EPJPNU	1	closed	9.418560534390056e-06	0	14	6	0	0	7.156195151532447	6.494446725882466	6.300575178264127	9.52340988078985	5.559263805253384	13.359754627283142	15.720088988580288	15.159773085415106	13.713750670606142	14.058628369818654	16.357000270628678	15.55751878963397	9.349198049835612	10.274507282029765	15.105675736415147	176.59541837776808	176.02628743623404	179.30644260315557	174.11659062178788	173.74475910560776	16.859200188745575	17.821024101462136	13.94479643788308	15.09275098178393	17.58486674859696	161.57561676233226	163.79489080702956	165.52995610570105	162.69784915833733	162.30194045281485	109.25509619981553	100.5379429501531	112.50715979064134	112.46630231056128	112.50634450806498	145.0244779232103	150.20804442593302	152.22801288291518
170	1	1460000.0	BGT_EPJPNU	1	closed	9.999341337740893e-06	0	9	5	0	3	8.131923133341635	6.229828399697349	5.572599081444457	8.4021734840818	6.954894606057328	13.715873630472524	14.557484182004456	16.547162619226444	15.164722407234876	14.940969266283108	17.076036904695552	14.017066947070369	8.205140642540604	10.295748707011704	13.91258278851467	174.83858555638753	177.08009652257255	176.73351285257158	175.35355509958876	172.68004487276235	17.848634411993096	15.475511896207994	16.009444615178644	13.804312511493398	19.01341384178264	160.12173211414714	164.1652140813616	163.9353611854601	163.61304782513463	161.51829295808275	106.05734034901282	111.16277921714033	109.28851982012802	112.86659641779929	111.65965490132372	146.09713740724882	149.55259279962405	152.28152983238533
171	1	1480000.0	BGT_EPJPNU	1	closed	1.1873505466514405e-05	0	13	5	0	0	8.168380466415272	5.877998153502984	5.952297867925676	9.335357264592211	6.220240753274589	13.086127296666453	15.217456487998716	15.620447517463548	13.63476278179155	14.647048776256444	16.701803011600678	15.14996159293684	9.79669942339672	11.030867981553747	16.180321945176164	175.56920753898544	176.74632795865568	177.5093114845397	174.96597691581542	172.7012894660298	18.57740361064568	16.328816609721112	13.921026511692924	15.934998986726995	18.96363439030274	159.33068229320872	163.11205794863855	163.87098702561306	162.26353994823484	160.22267073917493	105.6507275397847	106.4656400661768	109.93185340379536	109.38869270926332	108.23161020413534	146.5468703484092	150.05792367477036	148.60087200304488
172	1	1500000.0	BGT_EPJPNU	1	closed	1.1564617373766794e-05	0	15	5	0	0	8.080360547323831	6.411224020326777	6.536260094321305	8.662473035278634	6.52034860908103	13.740042944985763	14.918751690268133	15.968686817619716	14.213319027185928	14.643636862426806	14.666790859599812	14.219557067994137	10.20758415689729	12.46600465066256	14.588609222186786	175.9897946581649	176.07407317022498	176.98717264228358	175.4627889278487	173.70347391167033	16.93835408962967	16.469659900559716	16.20367174616525	15.226385098301748	17.373067626051878	160.4906423952793	163.16168456476197	163.34309920557104	162.204359701187	162.65266686619933	116.49596858589538	110.10925727779086	111.41994327888442	110.88618265943364	108.15950665565524	146.2690532001243	148.6229497966765	150.96984717965813
173	1	1520000.0	BGT_EPJPNU	1	closed	9.999341337740893e-06	0	12	6	0	0	7.951116029347625	6.472842404535259	6.668958540202287	9.850532804382109	6.345590668729515	13.996582110823187	14.996378495014778	16.02206283470666	14.38805870232264	13.99630590922916	16.29335585422556	16.35068048169023	10.279843258672187	9.633260021752402	14.57865243144291	174.9707796190502	176.41127569329268	177.81362146405505	175.9649503388241	172.0661281256297	19.0985602510686	17.740863825263798	12.715314799009612	15.601337675281652	19.613694819358216	160.24154151736687	162.0937670525587	165.04887421376586	162.39250507293275	159.50846297690148	112.53677706031426	101.85275292989957	114.94538740245665	109.60828689209497	109.94460231907546	147.55118826341993	152.84971916512137	148.9979844776511
174	1	1540000.0	BGT_EPJPNU	1	closed	1.2209519157332148e-05	0	10	4	0	0	7.950902829137224	6.023429827336964	6.014064600791199	9.049580486206697	6.162445327858046	13.956582891449392	14.827554919190556	14.45341623460893	14.147317232234483	15.39019761581517	15.751500664300488	15.266099882281653	10.587880428590074	12.627160709006484	14.29237759461184	176.10946155330188	176.8210951765784	177.73206435455725	174.64425529245526	172.88066138795492	18.31371883482868	16.112102019484254	13.959816350835764	16.13468125712229	18.968512715964085	160.80152575778533	162.71908678492102	164.0535794218734	162.69989362594913	160.32097641060284	115.2275008102886	104.29955316043858	113.4411863303914	114.17614511002336	113.70789736403812	145.77232582209825	150.52303496246012	148.74708759455442
175	1	1560000.0	BGT_EPJPNU	1	closed	9.418560534390056e-06	0	13	4	0	0	7.648955315959381	5.909320951075347	5.76715757123182	9.080335199496178	6.015675240381095	13.664119160832296	15.167366810590453	14.44751913285696	14.552008477819651	12.175488478244288	17.00892290906933	16.32991079451081	9.918626603974406	10.397381555556873	14.969747187404318	174.66929962326105	176.02154755598278	177.1647135055009	174.34999087718649	172.74628349920226	18.38144280649054	15.821355275513998	14.233827193986562	15.884190475709897	19.17630885531212	160.0143356908914	163.8090070780185	163.0506446803034	162.13571531134656	161.42942698696163	112.35884577762886	110.0683047953971	111.57340725945616	111.0849026683522	108.69498864936445	148.12732494170325	147.79936890015236	149.0326934347663
176	1	1580000.0	BGT_EPJPNU	1	closed	1.017916965496936e-05	0	12	5	0	0	7.926750380854915	5.772794429895617	6.336724038440477	9.317909976753269	6.2779462016931165	13.853237437179068	15.034460804199512	14.877101554170611	14.801510044905328	13.878223722400325	15.690288603499772	14.981757124607114	9.405253945517172	10.189408514587903	13.693000376727303	175.3144333219251	178.04803291797722	176.65796105887932	175.3783454408584	173.07229859626682	16.090363636653194	15.491892992017975	13.460465768697295	14.968560112632389	17.163591981948954	160.49421916916768	164.15652154986975	164.822094537794	163.45574444590636	161.92090728956	114.21098846815272	106.64622186530208	113.05547246200216	112.9560582802197	101.91805664070628	145.4230897305337	149.72315265329985	147.5242297250898
177	1	1600000.0	BGT_EPJPNU	1	closed	8.91909650214056e-06	0	12	5	0	0	8.461607448375377	5.891614643546277	6.324155788852085	10.203019827423253	6.373514479430315	13.934677996089196	14.69591740224265	14.533786225241895	14.540100294394486	12.882591086092498	16.61182485044778	18.00176320230944	11.10429204459764	10.15297396769549	15.14991564396442	175.00172432719472	176.40715347078435	177.30986128086045	175.00439199473075	171.80158138567356	19.43532575606514	17.809651706421665	14.026290862357504	16.823642947131884	19.28145109281326	158.5995251795779	163.5231330103183	163.66243186277842	161.23982394546894	160.53348663138576	112.378367481791	100.54532776863977	112.01631280945898	112.24537783669165	103.17093871347944	145.9824136772686	152.45176456622514	150.81526979971548
178	1	1620000.0	BGT_EPJPNU	1	closed	1.017916965496936e-05	0	12	4	0	0	7.807261063350198	6.0135245039235565	6.594669937778165	10.14711960836386	5.912408912397847	14.1297798978682	14.62815472191412	14.673610989759563	14.238939769365718	15.74709458297746	15.581121964247409	15.475342873399413	11.625355629908126	10.248898916960304	13.682320100543778	173.6730667135078	175.98053078683952	177.63498402303918	175.9804042953355	174.08022768805847	17.92744282504655	17.70056731618423	14.724874428869086	15.021082112683205	16.815478250112786	159.8519865493669	161.91169508041264	163.89653010664944	161.7616808941614	162.74815055186227	113.5989660674689	105.41661434653945	109.76095576740512	113.94051194684891	111.66030904462926	147.88868553760514	150.62838136310504	150.32948882481796
179	1	1640000.0	BGT_EPJPNU	1	closed	1.088230149106163e-05	0	18	4	0	0	8.048511789694818	6.010043103770875	6.443738703219847	9.576475988505548	5.728294400990274	14.046965398874098	15.0355464603341	14.633490742132109	14.522609849102096	14.009693946955242	16.222413920429574	14.75736534961576	9.74760451903249	9.739114821237138	11.501691554456755	174.84967315740428	177.1519215680982	178.15059300265526	175.57645414331628	172.99609598875725	16.210590314691732	15.433426520122785	13.650415117872113	14.85097978093492	18.15772121483992	161.04180912693053	163.97690561695575	164.34695982315054	162.85767722310405	162.4598361040036	112.56894893107622	110.83135418709612	112.9043521434958	112.58667639017663	110.5032541696134	145.21850370136562	154.32270124546824	149.35020428585878
180	1	1660000.0	BGT_EPJPNU	1	closed	1.1757451167952073e-05	0	9	5	0	1	8.22017418948718	5.519193568284712	6.340835502279846	9.160835677095118	6.130525830417289	14.304194328183993	14.95412779749126	14.466273812606422	14.526420590291014	15.251229899557687	16.479123165976063	16.946032309522973	11.404218137159049	12.06091505894035	13.104934809935008	172.3093834321483	176.8049971880673	177.06743217871528	175.42648400462696	171.7114114533684	17.38527909042524	17.829260978483546	16.413906848249997	14.16271574053499	17.179059614859202	159.32534779386515	163.0838822639648	161.7245270450552	164.10739057645668	161.45696656324031	104.74055573101916	112.2050426380014	103.61000427486788	110.571484048513	107.60948902276957	147.33903726509996	150.0690690661429	151.33278930685415
181	1	1680000.0	BGT_EPJPNU	1	closed	1.3009750774514544e-05	0	11	4	0	0	8.053458195708034	6.100304559332623	6.101017945205112	8.981859650951355	6.170494755796708	13.989772941051342	14.098989891290175	15.29267995436948	14.516754007410148	14.824197243273913	16.17220661317805	15.269932659555222	10.838345397457752	11.276657786606483	14.618676321439304	175.42255126061025	177.79410265263462	177.26528226466016	175.6205199717161	172.47525668776908	15.728892020407944	15.271173729990858	15.35859497225401	14.834520809767518	17.934842494104274	160.8030215570027	164.53928760141238	162.77305230206164	163.93268565683752	160.770036050251	114.01704491655154	107.5246493712183	103.8854675834556	109.16200439236331	108.78654412421076	142.8765961127588	149.98574512952956	152.28696915123163
182	1	1700000.0	BGT_EPJPNU	1	closed	8.711582867375188e-06	0	10	5	0	0	7.872182306479522	5.893795399631059	6.291417869305993	8.475127611758579	5.819739231678847	13.807609848258288	13.518538639838695	14.573709828457885	15.13720717095157	14.718765049836875	17.041516959719285	16.007084750842758	9.63391190235615	9.354941930721973	15.032021978095782	174.0017706322328	175.67322284940158	177.87911852342023	173.0741963208245	171.7237124054871	16.83844773964151	17.221011619092145	14.07160726613874	14.717943888355087	18.242458840655072	159.79490189090572	162.62798969995086	163.92865613911027	163.8606540708136	160.1746042968469	110.82720671143755	104.4142388247217	99.52727286483324	108.9296742646872	106.6186444920822	143.40710257438627	149.20922211692618	151.9729284962078
183	1	1720000.0	BGT_EPJPNU	1	closed	8.924740710195378e-06	0	10	5	0	1	7.080589292756564	5.8331277430222	6.166415807021245	9.900408875778572	6.213106510518639	13.934271061081184	14.678513671617113	15.677919216083737	14.991667727889087	15.221570750026013	15.910772134687967	15.990034281306176	10.144691911233885	11.270537506258291	14.446557911846597	174.91227218413457	177.41596150600378	176.64829543352832	175.57861337796018	173.59842206344734	16.57808944820882	16.45489517587728	15.2643232710046	15.381971740413084	19.4584983996356	160.55377600902688	163.33083300945194	162.83136509742795	164.23298078457296	160.00306655879214	114.26780460481127	106.1508274137488	112.8665685645975	111.29987160898254	101.27982596965188	142.75700452685615	149.72406825775738	151.47008793066482
184	1	1740000.0	BGT_EPJPNU	1	closed	9.98439447527818e-06	0	12	5	0	0	7.404513484375292	5.475087360961207	6.2002500973475785	8.565243124375867	6.338593282747487	13.628894262546543	14.161292133536818	14.68033342258372	14.218955611494264	14.33571898015677	15.6533754946323	14.907417275054216	10.765422795502303	11.635349524527651	15.386742353806868	174.6537766864598	176.75412554051536	177.1536121556589	175.53257164733628	172.50525572229444	15.896582606514505	15.731406062350084	14.824882678194994	14.815592764885654	20.15151906407564	161.63678440638313	164.02039051027012	163.3401558340214	163.0453973368699	161.17020004620275	118.21903352211692	115.65127767745008	109.954220894255	111.03601922171886	106.44329507117608	144.722099573553	147.0629562983102	152.6289700207082
185	1	1760000.0	BGT_EPJPNU	1	closed	8.79678524228376e-06	0	13	5	0	0	7.985517146715117	6.2824918373635805	5.925655148637619	10.302075341185246	6.558353280199842	13.886915989282274	14.5891866997726	14.71104317675489	13.897964255794026	14.66902872200171	15.870292718796009	16.213197697817346	11.657363277300034	11.420680991021326	15.21097713677323	174.86267318284237	176.98519053788732	177.64977614718845	173.53710178123353	171.72568506793797	17.003862299502817	16.75564410308582	14.572960447258174	15.321169172604996	19.746595936766926	161.09595806823793	163.04681640333737	163.53697079956936	162.95177446983865	160.10585804309056	116.62310065388596	107.04886601016628	108.80068129226608	107.69113909142384	100.12935501276948	147.25594642414356	150.73167133242342	151.16500329836293
186	1	1780000.0	BGT_EPJPNU	1	closed	9.229309455509245e-06	0	14	4	0	1	7.999062387836211	5.847132700348849	5.843733091347289	8.955587768692023	6.141679221540663	14.758414991507175	14.216296315589128	15.806403289450271	13.41296390342038	14.53817601502613	16.134082879076566	15.945538706271243	9.146811863566173	10.0249786126755	14.411493629561338	175.5139204335595	176.9567972220758	177.616372406741	174.8584064142694	173.1059433482088	16.59132407736116	15.421076769219765	13.427446310334798	14.995045765461777	20.714719538940955	161.8745284545875	164.1793239497048	165.1569385195248	164.29761564820416	159.85436903133834	119.58106929633564	106.69863583349768	107.24074921545218	109.5260474099576	98.06290161944504	144.95129813835308	149.62870806381795	151.72825687660335
187	1	1800000.0	BGT_EPJPNU	1	closed	8.79678524228376e-06	0	14	6	0	1	8.560382140177879	5.480263732362519	5.74048491101629	9.35225314110638	6.036935138571015	14.80205863739248	16.090905871072472	15.432204152654718	13.756867576733075	15.217609884945103	17.05907221735135	16.307147455832567	10.878303853886806	11.694266153423849	14.676688574329289	175.24673152475475	177.49892854977227	177.0429705667363	176.13994305923845	173.1519317133976	19.34112034079749	17.743091125280014	14.7178235727055	13.752891726525348	20.904594200504818	159.34782317295665	162.62238252571998	163.18859093783132	165.9620577907337	160.62065104761763	113.7557002502806	103.69886926023622	104.7253325508008	113.62931228645954	104.30454171962182	147.43100885977125	152.14808157824515	152.92251014223314
188	1	1820000.0	BGT_EPJPNU	1	closed	8.55968540687397e-06	1	13	6	0	1	7.698188563118032	6.2976355736438405	6.255577956227336	9.370778562918952	6.091774501752812	14.039744597935732	15.701531049973386	15.392261912575542	14.27574119533009	14.669415562071569	17.90469452179586	15.20412660261056	10.466032266263923	11.812612117250648	14.611575367340723	174.41723720050433	178.87799409176614	175.30720408382265	175.8734149627492	173.16954519807135	17.97908431515107	17.11697562688204	15.746960976220103	13.059415771340753	20.11026152986841	160.12882481286803	164.0997912566473	161.8855807491684	164.93198305632146	159.55809790757544	109.7104279847987	102.14883203556148	107.32938094927592	111.56871042029086	105.51813431150428	145.30176813139482	145.06943603458862	153.6722305705217
189	1	1840000.0	BGT_EPJPNU	1	closed	9.418560534390056e-06	0	7	5	0	2	7.7973483986672285	5.873578716678135	6.429066807735738	9.503137745566704	5.603115030940858	14.111408510266369	15.668293749161522	14.252137548058402	13.895305851731402	15.443735962751443	18.24478578316202	17.232580191385562	11.35908007176023	10.170958155397534	15.021459689375495	173.3409977128752	176.02008227684388	177.6204612639141	175.5120676317668	172.88720430132602	18.2875778232849	18.266409822672497	15.833452090731228	13.720775991944455	19.942835800314796	158.62840787389385	162.738812002477	162.36851469997873	163.99619913395878	159.66721049996366	111.43588985599855	103.918384632714	102.37684083889236	109.67912976161924	102.61763716852369	148.95311434360735	146.8153909757268	151.87024546495525
190	1	1860000.0	BGT_EPJPNU	1	closed	7.88010528950673e-06	0	11	5	0	0	8.540338631202639	6.244295219683229	6.093853796446167	9.125319276011354	5.956359064665136	14.581683073296292	14.003368489066132	15.589182523053498	14.545982618872042	15.48128803641445	17.386470538972713	16.0394479751232	12.3692946500897	11.122499866156486	14.05566265844937	174.72231503549412	176.46696911449897	176.5969838081884	175.28280946259383	172.88522880872233	18.01134965625857	18.51842836964825	16.607391455174852	11.851629702128696	20.886854861991427	159.63761151725473	162.73742800616148	160.87416441736806	164.13204435536244	159.8007392478979	110.41920611100048	105.01049888504323	114.17050497600025	114.6735646136586	101.98844625680424	141.83845450350594	151.1461238033806	150.98000416878273
191	1	1880000.0	BGT_EPJPNU	1	closed	9.418560534390056e-06	0	14	5	0	2	8.219346560010049	6.135778906398477	6.206976874960438	9.110090117025662	5.620833557868879	14.121023647501223	15.096323346119496	15.303160649675917	14.369977091199765	15.298971480162995	17.315781081150558	15.927154554012056	10.293263690109065	10.674934918865745	17.25719644076759	172.85381507875684	176.8169234764809	175.596553989708	175.1759968158839	172.33527466016028	17.960596370897377	15.4322947020432	15.813876658280176	13.746469301783966	20.168594380425983	160.14833644521863	164.6675742268913	160.64997329193812	164.16329120105254	162.45156948275152	114.24849574932246	97.36095872776716	109.66478711840251	110.25427618520813	109.735157059284	145.24403114578968	146.84874222914812	152.8836803200952
192	1	1900000.0	BGT_EPJPNU	1	closed	9.418560534390056e-06	0	13	5	0	1	7.341785162274609	6.467897842140781	6.4750265320967335	8.712803975696348	6.3738448978895805	14.417492392776689	15.29632580800208	15.740888567301528	14.389693705975835	14.509924402862149	17.841072910820767	15.867317012463255	10.842682629624209	11.834481878467802	15.121626510743608	173.5612359267402	176.84318720834045	177.937989035849	174.67040129816047	172.2254767299306	17.90702141947039	14.945486580987716	16.777918885416277	13.097958414529288	19.600187209843664	159.89303682233492	164.5358557225422	161.59992626644328	163.36993117835732	161.14252313502445	112.33978553375476	103.44181669092926	112.71052888967996	109.44482780283178	105.96620015808884	148.21104266779722	146.86805368288475	153.0512147261471
193	1	1920000.0	BGT_EPJPNU	1	closed	9.418560534390056e-06	0	11	4	0	1	7.958077521194539	5.716123621002661	5.490580015139296	9.662679577184331	5.724155130608425	14.425036186715264	14.62461940068074	15.143208330331356	14.725401517566214	13.709065124002372	17.9628340610373	15.836352006115565	12.120857766789646	11.876378721620178	16.921966023704613	173.7572405922304	177.48256673664474	178.0273275721412	175.38068232195675	172.82544018626425	18.319800035717908	18.014657538934244	17.86769349050779	15.008089682297564	20.17762120640115	159.51557502084012	162.67761203309837	161.67834382218385	162.71757470239757	160.64060215033675	113.82318077987188	110.18204334062423	105.40726976906872	111.3920562181203	107.6832334574628	147.58068551228524	147.7499066109699	153.8793769409328
194	1	1940000.0	BGT_EPJPNU	1	closed	1.0516924020384371e-05	0	14	5	0	1	8.629696348646178	5.8214106074057	5.833665992947537	9.070815005463638	5.670260711815652	14.119849009589034	14.92124048041604	14.525730177262185	13.993935885848346	14.580022553897344	16.404918190060798	17.82183663318422	10.87692546330434	11.755103501558205	15.568401788173936	174.42696635799584	176.6098769083363	177.45529108599584	174.9952047024237	173.42651356886162	16.887341797200733	18.25037109749886	17.848227492587984	14.128443347717695	18.64909567027465	159.97189113523592	162.02437064972963	160.0548807347023	163.11696718226457	161.20322960363006	116.44475520800344	110.45923772853484	106.6062599695026	111.58432243940943	105.90042613404012	147.16579442398458	149.83212844537957	150.67560088377243
195	1	1960000.0	BGT_EPJPNU	1	closed	1.2209519157332148e-05	0	14	5	0	0	10.195102410731312	5.9631758755083855	6.325980907043138	9.249357375139452	5.963092266234404	14.381725462851994	15.657501274107696	14.943397364880813	14.603465102271478	14.340960533714432	17.551381975328944	15.88473193404814	12.199067897079996	11.720169407051795	15.366999142459314	175.12830332319973	176.73064300862742	176.42711138908857	176.29375930829474	171.93364014858489	16.93143619872706	18.159141250188025	16.288455658597826	14.845314336570157	19.848847611589097	161.88757132472665	162.61196582225276	162.13312096104573	163.6830268297727	160.75005095076094	109.53764354236117	100.1406428853803	112.18376832583508	110.99227501815332	109.88940085306446	147.85038088172092	153.24345419657448	154.3892109387026
196	1	1980000.0	BGT_EPJPNU	1	closed	7.59591894416567e-06	1	13	5	0	0	7.7603288315417265	5.723026961118831	5.928419167101228	9.996210856827988	6.061529539858836	14.511476267111853	15.15341482261416	14.384671119433742	13.811940323125496	15.155547797846609	17.127213982617576	16.220221321986788	12.727056946671787	10.851550111555325	16.1607017822085	174.89462778388665	176.86360322764745	176.82081456575207	175.50480163454296	172.37293943433184	17.393629856382766	16.003546039641556	17.921415811018147	14.751913930756915	19.74836780113579	162.1572142195594	163.9919595529889	161.82481530965788	164.27245388533302	161.78535245363838	112.71059615369434	107.00344712541032	115.32028122560918	111.2736704583906	110.62540797020937	146.04351725339924	146.80122274200232	152.44734578349218
197	1	2000000.0	BGT_EPJPNU	1	closed	8.924740710195378e-06	0	13	4	0	1	7.697045078200438	6.550552244258842	6.078718453920859	9.899565159815952	6.043949451779748	14.018713233551471	15.475347665953414	14.404687817788313	14.004412735570796	14.120436783215474	18.27263221906382	15.320560729925877	11.075270455192864	11.497208497953787	16.930311231520587	174.8529220095313	176.50974036416645	177.16526324579272	174.1869115031763	172.33240011110922	18.386565533258235	18.45160081948842	17.473096718810833	15.216266974293356	20.896451833409326	162.34214370820712	162.4357637800159	161.39703295619893	162.1925867517166	159.07017619497518	114.40184105838712	105.29862590435144	114.46924404715764	109.3024769499329	108.08254154775696	142.17357813121802	149.73763887041974	150.65121837102404
198	1	2020000.0	BGT_EPJPNU	1	closed	6.732096552512669e-06	0	12	5	0	1	7.874672633562889	6.371977043021908	6.537160315945903	9.11094828061742	6.501352957431577	13.928704568040391	14.607816043577786	14.230160325114731	13.955914852015129	15.36324096660958	18.32055572194921	17.592382297173053	11.868864605253666	11.886046521612045	15.985862672401373	175.446768583291	175.54158947229493	175.86988129126905	174.7256552812412	171.99346395167393	18.862185919981464	18.55563418162761	17.746310712106173	15.665919573397929	19.922624443293927	161.52666508977663	162.0400302647022	160.93307380586728	161.72659821028856	159.1993688831911	121.27708812244288	112.00566954685858	115.19875964210462	111.43242811317243	104.50795638843236	140.4376584777895	149.5681390464983	155.20217273539745
199	1	2040000.0	BGT_EPJPNU	1	closed	7.88010528950673e-06	0	6	5	0	0	8.560731363160919	6.1241576060951735	5.517841539625235	9.761624211884332	6.667701328187264	14.204497891784246	15.050850629828377	14.814729578008713	15.325991894634877	15.719035498658432	17.25802150817243	17.094019061428657	10.622736962690928	10.201903483515332	17.1393333573069	174.3437066790657	177.42101079010502	176.07168070811514	174.25359206206923	172.2550448961436	18.41150607971668	17.755296444768213	16.72742209575213	15.194426020206672	20.0403216576432	160.42601694728975	161.81869991871332	161.07086851422568	161.01885922494233	160.03079868043645	117.75698100615386	108.68763603811196	111.45527686284852	112.35218808419891	99.72851599904055	144.11972189256366	148.00100549244323	150.61937322052452
200	1	2060000.0	BGT_EPJPNU	1	closed	1.2209519157332148e-05	0	12	5	0	1	7.0870429770541845	5.704930761856049	6.35728812504139	9.097309036620548	5.749655497971865	14.358941576959268	15.208976953575034	14.584192377484754	14.674793911008395	15.52110591802372	18.43689900492537	16.81977480268694	11.04148215671654	11.062420612058297	15.88346765608396	175.3798961298744	177.83956791136134	176.71200011042382	174.7136983522288	172.48527632669078	20.093451448884142	17.573460001416713	15.536232317519694	15.94715622798464	20.172168509846134	161.3280978803549	162.65997487411423	162.61762257944838	161.44266688803316	159.36135520645658	115.51304581050256	110.42333008878464	112.17717604927292	109.00856504152678	109.18726737038556	145.11674994023238	150.39232921329364	151.7034455119615
201	1	2080000.0	BGT_EPJPNU	1	closed	1.1757451167952073e-05	0	10	5	0	1	7.946824986833047	6.358333764776659	6.369652980774117	8.91626979477611	6.004167736865187	14.375104738070458	14.779858982417723	15.081584032276576	14.527214052994054	14.78565642462319	17.70959163113381	16.86230577069774	12.101742137754366	11.68251868563152	15.141308227938492	175.08130087057552	176.03810732775514	175.03649514942694	176.78978777056346	171.67343549445116	18.446768641885107	18.14625855356717	16.973913270248584	14.769857024860002	21.35862833686294	161.59884505555803	161.7402087219088	162.20911285029345	162.61277840023257	158.11282038178413	117.10688967994956	111.98170513170344	107.50144058088708	107.74706614427264	104.90361411379186	144.7181133705085	151.26801725488332	149.43762416639836
202	1	2100000.0	BGT_EPJPNU	1	closed	1.1873505466514405e-05	0	9	6	0	1	8.074430383960046	6.2438746478285285	7.033488710011644	8.757563746224397	5.7963042874719966	14.39680831739416	15.093730265742348	14.865276864225525	14.263000168398268	15.303262495972852	18.39391615773393	16.369651035161926	10.92966708155586	11.76732464629166	15.651552741981805	175.4624689908947	177.20322371768353	177.0379425043704	173.66644753680524	171.21353714632744	19.33660168323177	16.896865959201044	16.12765819408453	14.21832073546615	20.8417333140664	161.95063732081505	163.90500537816308	161.6634767914797	162.68743537242665	159.6129706506414	112.42334371040518	112.98955499501676	108.6767886608811	110.87804570911652	105.13857577652404	143.65809448323566	148.02214856207348	153.21706429827265
203	2	100000.0	BGT_EPJPNU	2	closed	9.999341337740893e-06	0	10	5	0	1	8.526388119265656	8.954697081591547	9.391860723605102	9.79803834442132	8.724385144099198	14.075435846713214	13.496935544481143	14.798600516060374	14.27337785590657	14.051425172684755	16.411234136010485	13.98198113942234	10.720703709203036	12.803720433511533	14.750463963561028	175.1182088905301	175.86318491481086	174.1675022126083	173.69606461281842	175.10748534050532	15.579276832514092	16.68964821082803	15.030066952019766	17.140153366354088	17.728041225989323	161.888291694937	162.30966944297646	160.14693846321904	159.34255082407708	160.68642376478417	123.56694557311144	119.75343164541876	113.36126380187405	111.79778652974215	107.91490533369648	148.5317718283765	145.21667477431748	150.35779762678126
204	2	120000.0	BGT_EPJPNU	2	closed	1.1873505466514405e-05	0	8	5	0	0	8.097986792661066	9.745603375378147	8.344255368412096	9.71665203543136	8.921811460615668	13.88815042461934	12.671186430073211	14.214741853080628	14.849704184416812	13.7255800934388	16.80843723822356	13.066768141992627	12.079426556454388	12.791212536439486	13.736060523066731	175.272974991101	175.73473642812027	175.5822343774102	173.6367527049153	174.73812468994217	14.317687284206178	16.995531637748424	16.125496570768778	15.659352989944097	16.589328427129285	162.65951805920002	162.54481801742324	160.78714688843647	160.43512231168353	160.8878419979896	123.33287986740532	120.32599453382248	118.74496982324456	110.29548711801506	103.88848552243113	151.4062190088885	150.45508830452522	149.33755056732645
205	2	140000.0	BGT_EPJPNU	2	closed	1.2702584198658973e-05	0	9	5	0	0	8.734870404144585	9.02220293604171	8.401958741835303	9.625076659773963	9.61387221277967	15.401200176685238	13.08078678459667	13.749884118830408	14.330609699277773	13.419642764595997	18.172314213394905	15.71727242339102	12.28270320564824	11.48340234082541	15.237828901086784	173.62282891122518	175.95827476491388	175.468026069261	171.93552611551831	173.41029867628322	16.474284579291535	19.799916566463637	16.06845692421433	17.231505578064382	19.127504301458885	161.83673981385863	160.52959587138852	160.67610245604428	158.83839372046302	159.64260010233875	129.93225851045594	119.0761750130178	116.69457212203812	108.05444823184506	108.00102944364744	147.73724527111426	152.83441761014743	148.5800869233925
206	2	160000.0	BGT_EPJPNU	2	closed	6.747779341100275e-06	0	7	6	0	0	8.017911983956921	8.735147136463318	9.190539780832063	10.76067650054748	9.370178740110635	13.15502044478969	13.032704452238455	14.13726372332694	14.127945654379264	13.66049805388131	16.05001424313799	14.603328952204	13.079003158094794	13.400216531154497	14.603549352091068	174.34592575563966	174.9650133870087	172.6085102919949	172.68663974899158	173.08742887661802	15.363768519347472	16.00644096970934	16.28486650979728	17.36269174953553	18.07021299655969	161.94106516815037	162.05682973281984	160.07000575965426	159.3439339631513	159.22936675110034	127.19260347087275	111.35778350616948	116.58117364918692	111.6025084013199	104.29934778059204	150.88314706361922	149.261851168744	153.21770559686163
207	2	180000.0	BGT_EPJPNU	2	closed	9.418560534390056e-06	0	10	5	0	1	8.140142211990474	9.381907003820269	8.575938630007041	10.093018804394504	9.336989370334182	13.979061861009097	13.536435451818914	14.128748850687108	14.47631379158522	13.730077549104722	15.848494140021884	13.585625669047596	11.960372620545764	13.02195988742165	15.018566102082042	176.08822162913975	177.3778057528858	174.9132983552278	171.9548246367696	174.20084857417524	14.98681922080342	17.29175433058632	15.533924995716124	18.3639913278956	18.621660649434105	163.62704958470752	161.88632473640257	160.3555890607424	157.49513179190632	158.78032038752357	125.45755965949658	113.2682071160092	115.48973276205692	112.77429785435343	104.50143813362509	150.64919355067792	151.0536881133557	148.73509457712365
208	2	200000.0	BGT_EPJPNU	2	closed	1.038206812165098e-05	0	10	5	0	0	8.26910235587798	8.85849873898575	6.423280673225044	9.463382338876134	9.015714260675054	12.695217171517422	12.648744646711238	14.636407071514434	14.026798171912851	13.482510492203648	14.32720626867385	14.303620647847437	11.111978739029738	10.701554806326431	15.112026690501176	175.97916364692404	177.67390269612363	175.13332376257603	172.59533829440048	173.5929654869063	15.240730639639388	16.413426696796627	15.454638982540676	17.201284981428365	16.665616395807266	162.2108708144137	164.5520196562018	160.3436242166791	159.4825725719111	160.98403843553498	123.04731501426828	116.04236812499346	118.23303257773676	108.17859415647035	103.94157402452844	150.39141861057527	146.66548464370473	151.7179518759079
209	2	220000.0	BGT_EPJPNU	2	closed	1.4126168057150097e-05	0	13	5	0	0	9.321342473901336	8.333743188452962	8.272416612913306	9.084300522444236	9.190325546728037	13.168921201025023	13.016395832001695	14.64555900624505	14.290214171463113	14.299863139959886	14.460156369265194	15.618566464287149	13.174762341714048	13.021781346619886	14.143557884053982	176.44888802111282	176.35694124624422	174.68149302117325	175.2334757724919	174.3514838741974	15.4485055520504	17.72267679197803	17.79638540835632	17.831753539695402	16.39511839326247	162.5595560104809	162.7445361035021	160.2079577989168	158.80540682169968	162.4554921185162	122.84455761732484	116.45090369070648	113.42995164794054	106.26960344634288	104.33537138511124	151.06445263213794	148.432670876603	146.91893466957444
210	2	240000.0	BGT_EPJPNU	2	closed	1.0516924020384371e-05	0	8	4	0	0	8.669970664711977	7.730520962118342	8.883635167284709	8.697618290382225	9.351245981681895	13.490359831493729	12.803518012348013	13.94033991373262	13.966323464003803	14.459265208590264	14.90575191741099	15.187980186360427	12.16804628232246	12.8957425142329	14.501913426577737	176.78716548911018	176.84977638944193	174.75023078404192	174.25749082171174	174.67034318198398	15.972851013322847	16.85257618030666	19.158319489872028	18.140316255906622	16.765125551661477	162.12317867346528	161.8602264901203	157.1581928436145	156.81392296679078	161.19373520772385	121.38333239211454	119.08231045654216	105.30686976205978	111.53578900091436	102.38987129291456	148.12253227280883	143.13213625724077	146.86862899412577
211	2	260000.0	BGT_EPJPNU	2	closed	1.0516924020384371e-05	0	15	5	0	1	9.076674280333789	7.924366927325958	8.978351264949403	8.697149993098582	8.931426069613746	13.26426276247898	12.462072557533748	14.005982350466486	14.346447427616134	14.220832734224388	13.078483686216837	14.479843569858632	12.54422898616136	11.576061677521391	13.68378713467724	174.4325800924446	178.32523361315586	176.21527438445602	175.32074858826562	174.9129326340143	16.683587490429968	18.59335196171234	17.924804063139046	16.27137845734804	15.181083925622966	161.18519111919176	162.8709196023803	159.53472797835394	159.09372845395802	162.91767829039068	125.90406490559482	118.41084213459854	107.91655655799931	109.38354280034524	105.31340986369824	148.69497734394437	147.5038764693621	149.63611052473473
212	2	280000.0	BGT_EPJPNU	2	closed	7.350212858679076e-06	0	9	5	0	1	9.146031330704057	8.060018369595745	7.884673196604561	9.467695939359707	8.772764028303204	13.703765118540334	13.090291605849666	14.455929303221115	13.776810003815736	13.674773328503978	14.940442274458496	14.19286064744032	12.389655744459724	11.0800795798356	15.022103437561734	176.36584172489188	176.28820634217837	177.13986013215708	172.667576915978	174.78187068430776	14.82074298338309	18.800692990248063	17.542244998128652	16.789555355204335	14.893822359763416	163.37341565034723	160.79798689182155	161.36882154319727	156.97510927587896	162.77580486593814	120.84773948926002	121.00451336207288	105.71081097700912	113.39668811128506	110.14549998586416	149.87519508017758	147.24049424347186	151.714209303785
213	2	300000.0	BGT_EPJPNU	2	closed	1.072138000647776e-05	0	11	5	0	0	8.106121872411624	7.628870302019853	9.36167319185935	9.185869631480166	8.826524886965522	12.987400561309125	12.848553727158563	14.579907505804329	14.725838040039298	13.591829545111056	16.58157393034442	15.011552316790691	11.843839774874152	11.253334753856228	15.192281144339054	175.3021878961467	177.86735321530685	175.99443399590683	174.8124761411095	174.45988318536584	16.734555720443712	18.209290768116457	17.687734061845525	16.372685926707646	16.95048701040819	161.79008032497464	161.36990754692405	160.64472496596989	160.31192500880266	160.02964271771108	116.6754037149301	118.80288859949208	109.59370926760168	113.23518482192556	109.28224288088296	148.20426755246723	149.3479463396658	151.54303118455962
214	2	320000.0	BGT_EPJPNU	2	closed	9.418560534390056e-06	0	12	4	0	2	9.064113843380618	7.737185886793519	5.973280459126311	8.926106277503976	8.678925529645062	13.07014252588708	13.414351213361014	14.34692349961582	14.6376960484045	14.0556430678508	13.07839655163539	13.999530074806502	12.96845489753632	11.33048085175471	13.633611770048429	176.16564712322645	176.58923652857104	176.17515944629406	174.39926646129035	175.95396736921032	15.625267242708812	16.970285176571554	18.12769477725863	15.935594015631922	16.007818942560434	162.47122757823334	161.2157132635838	161.71706916148332	160.6477741807269	162.2315099055718	118.98068924260778	115.13562852995216	114.78187682033922	112.81683508421486	110.12377591800109	149.00406582164396	151.91640378028154	147.65874268746558
215	2	340000.0	BGT_EPJPNU	2	closed	1.2837907625265395e-05	0	7	5	0	0	8.395570626967784	7.418777014212905	6.5444646844025405	9.037661473859671	8.749376440359452	13.172507175018238	12.061638862005882	14.109817064210873	13.97364863759556	14.437127217824932	17.843887765172056	16.162111058413675	13.341278033913946	11.77197017763184	15.195981975377038	176.72003781759489	174.9662002963492	175.23994229126367	173.0815596711363	174.72565496015525	17.35069422397314	19.472195955473417	19.52154876343669	16.412440346577696	18.290741195115043	159.10396882370418	160.32855384205558	158.6044601494785	160.8553842077176	160.33529674389345	120.5146825223815	109.77375842708332	108.92911822622072	114.2660751803289	106.77538748145864	147.43757467998307	150.06350453257312	152.22784926305974
216	2	360000.0	BGT_EPJPNU	2	closed	1.2209519157332148e-05	0	9	5	0	0	9.61913949809697	7.88052879031439	8.609386647677624	8.2118959088477	9.131559281831612	13.325182378211544	12.544984791073462	14.701529558805015	14.306241171578147	14.269929733051445	15.886881970849368	14.434615962691586	11.951352037066828	11.760549927475637	14.259980131044191	174.90060321464466	175.52515150724915	174.38561114799384	175.13812608538038	176.21689680956914	17.584756367435144	18.160903584473623	17.838672918753215	16.514307700982503	16.53486978747537	160.0458712831918	160.4981656155303	161.730260659464	160.2623530769517	161.74075041849676	124.70781293815732	114.85270680227843	113.06667088534223	112.8059229528961	103.02628300863556	152.00948462163575	149.86389965605383	150.4928322663904
217	2	380000.0	BGT_EPJPNU	2	closed	1.2837907625265395e-05	0	7	5	0	0	9.798905444153949	8.607449870899062	8.30675001801704	8.59437332274336	9.226453518790546	13.074176570603578	12.279825676045888	14.252094794460817	13.779968010322746	14.0941369665714	16.739825345675413	15.647164190579238	14.07324427458386	12.358759629661256	15.195360683526106	175.98730983743144	175.83793874101292	177.50646160064227	172.29519236321315	173.62530792747134	17.460472896600958	20.06607403910561	18.64218285027604	17.501632121168765	18.289721697260017	160.18026919022273	159.19980590313293	161.7447269992483	159.03932960176778	159.4657219761873	123.67194546674192	116.67602165083252	111.00306017623365	112.2810441125242	109.6187994002412	145.22707647973925	150.77544720525003	150.29940164257468
218	2	400000.0	BGT_EPJPNU	2	closed	8.522115129541292e-06	0	7	5	0	1	8.606754046452895	7.346583185627134	8.537802312949648	8.575269682891532	9.278318490903834	13.036188432715822	12.373042297997529	13.902084918304489	14.575121518816175	13.883608007112874	15.821112702519738	15.31631922942203	12.721365698129333	12.400750613284728	15.41066950293266	175.50708877170808	176.07694314674788	176.62656386090498	174.9302608845624	173.75632333132185	17.891615836894765	19.448013242431266	17.92274400317019	17.17148193650526	18.985398954136024	160.14892179904157	160.02923054508005	161.52401699175536	158.25976951326328	159.30968609686997	122.93708697871304	111.48873717504404	104.05213366959026	110.32503789572836	104.0763065091145	148.0911956874455	145.10503605381962	148.33169333731746
219	2	420000.0	BGT_EPJPNU	2	closed	1.0516924020384371e-05	0	8	3	0	0	8.340438947601035	7.448607771877089	8.10158433353868	8.890068170397786	8.65265342948963	13.145154101376496	13.079820485415148	14.114132571889996	14.865953152993969	14.671722083973442	15.670449664420474	15.878549370686516	12.207872030624978	11.117192936599706	13.610757757686285	175.0148780991915	176.15508465222018	175.7845831856253	174.30096597198448	175.45407187505805	17.627925699714194	18.857022504493408	16.67451323730913	14.98116773713123	17.92951774985542	160.67700731186216	162.65487244189327	161.5044052571062	161.60075530078907	160.99226285264143	122.16476413853084	113.93488811166723	107.54645604714	110.03889791400545	106.41509799380526	150.16986381438602	149.22891496340034	151.97218350727218
220	2	440000.0	BGT_EPJPNU	2	closed	1.072138000647776e-05	0	7	5	0	0	8.588843738692377	7.717575341179603	8.503563348985821	8.25819208186432	9.067159781268138	12.974994283628169	12.037954548055254	14.816815951774297	14.5228483696595	14.25843133663696	17.562912029519673	15.36963872846462	12.085930077379132	12.64905691078216	15.401474346937828	174.27671125316206	176.3011432581175	175.64333010683393	173.8831354891252	175.12020165022773	17.083686395918452	18.007460933107343	17.677811596856564	16.466658197011338	17.978623077843444	160.2858065720961	162.41648674758795	161.0395651961693	160.0491194350072	161.24197808358718	123.70275441260073	121.66798096395874	102.84472333893224	113.69429498625628	106.65518360129713	147.68038191843786	145.2599453224195	148.90461041027987
221	2	460000.0	BGT_EPJPNU	2	closed	1.0516924020384371e-05	0	12	5	0	0	8.150382149196002	7.066965750559146	8.062191988576608	8.007028663049137	8.572710789951207	13.078641942774617	12.162909220980367	14.900395807937528	14.980987097658147	14.435430140916392	17.730570483167426	14.94496066973578	11.755080113499943	9.930554664482568	13.920790490777472	174.45608261898846	176.30681084242747	175.75137862312422	173.210169933642	175.0963122728266	17.75542976030039	19.042837231038124	15.93970548789842	15.81610448709189	18.72713012215978	159.69282434222484	161.6078915503231	164.559828851021	159.35973787583364	159.52187790073586	123.1724246490969	115.6983395037825	98.51356328777348	111.16319642094068	106.79078644444236	146.86149227460592	149.13970055151114	145.73546504385504
222	2	480000.0	BGT_EPJPNU	2	closed	9.418560534390056e-06	0	12	8	0	0	8.230301939385804	7.52800086893285	9.11744641860751	8.47727601980219	8.531762290022055	13.244504472358964	12.684484142120192	13.840931345523982	13.63260933140524	13.068266926446428	14.431852149668495	15.902856872425204	12.039608706072231	11.098900801803625	17.054157498009904	174.2333258802497	175.82867953199744	176.26640802378463	172.28826052501202	175.12648535529493	18.210869416458014	19.3580311657983	16.45991665704706	17.012368184520145	17.131818597101823	158.79351304196277	162.45721043122177	163.9726855687168	158.4877362525479	160.3110543825131	126.7260199544094	114.55122331616504	106.3254796388391	115.1094209119591	108.09820340830191	147.33465805338616	145.04317809464146	147.61870389977622
223	2	500000.0	BGT_EPJPNU	2	closed	1.2209519157332148e-05	0	9	5	0	0	10.70259258598392	7.493469610556239	8.963846445075854	8.184775659078657	9.0658130432236	13.269291986644165	12.339497031129804	14.528567726025	14.6697870468155	14.422020632351137	15.464292583926404	16.33282904654695	12.33926406999556	12.75736934698729	14.790254021056526	175.7495541400252	174.95155797355255	175.20933825300517	172.5772311539399	175.65576423290773	19.73443094215115	18.55210566995575	17.615058001987997	17.556245807025693	17.514720045047365	156.31349525856783	161.42677284363856	161.07838953904204	159.20944974518872	161.27151156183388	118.41099514438432	117.75310948883109	104.61950881676589	119.97133865131968	111.74787398142487	149.4758697353362	147.429470228899	149.6493824223067
224	2	520000.0	BGT_EPJPNU	2	closed	1.2209519157332148e-05	0	8	6	0	0	10.53418906184714	7.157048633880927	8.711472028689675	8.60840394737142	8.925521603342766	12.95337533661043	13.41231452852356	14.841915472368552	14.773857538816198	13.64172839996772	16.03662579019265	15.658612040633988	13.417744113130285	10.986154000030488	15.636878291728715	174.90749660505688	175.15188621267535	176.0464461453519	173.21941458863537	174.59613763013618	18.009154187204892	19.408801329776573	17.21114183358841	16.981736504560995	17.311502961481327	158.13121245533262	160.4494715382733	162.60731816863645	159.15772115546025	161.23766298720142	124.00700255851312	116.19959467790396	104.84686706952029	120.43605426300822	108.64295466061498	148.42027642107232	149.23443553965913	147.29864627407912
225	2	540000.0	BGT_EPJPNU	2	closed	1.2837907625265395e-05	0	7	5	0	0	11.480770742616906	7.685565328367593	7.987164438857877	7.97933124923858	8.651965528557199	12.669052123253865	12.601624950930534	14.365042073407642	14.700905875703224	14.24618899234924	15.848811891526482	14.83382316144703	14.500837203072866	12.713814508057228	16.163723671235438	172.6353317647218	176.7153560280227	176.17738841103562	174.47158379912568	174.41485027676683	19.693064508752737	18.936383027302917	19.475237420330863	16.47774969115309	14.818223211496663	156.58992603252997	161.1475754168566	163.0569376397567	159.66287642093005	163.27204892482774	117.50632091669058	109.90045707316276	105.5311399241945	124.3272093969844	111.40701066205511	147.02424799856485	145.13971232467208	147.45034573791992
226	2	560000.0	BGT_EPJPNU	2	closed	1.2460261108943152e-05	0	12	4	0	0	10.9825580909221	8.025266233980053	9.28716546677812	8.744580398885208	8.985288269309875	13.256730889146535	12.51055885195144	14.293738611748488	15.121497000101824	14.369389854119625	15.992936443905824	15.250112815281126	14.547959212050523	12.732848439756536	14.902247009189605	172.9940780646565	175.37954975325425	176.22333335161204	174.23922921460414	175.78585488375725	19.017793649332127	19.5615111426574	18.46481274270525	15.71166216029183	15.976345442667789	157.54259032072335	159.18252392251142	162.633484342746	158.63184224686336	163.11005334730336	118.08584078154816	109.30914090708517	106.19906612467577	120.07822064511976	110.69460287717688	148.18511564417426	145.91973022214847	146.08079212178382
227	2	580000.0	BGT_EPJPNU	2	closed	1.2837907625265395e-05	0	10	4	0	0	10.731277735594668	7.881677783950112	8.756774926167992	8.695291738942423	9.420731155146182	12.870919509920403	12.334903696439897	14.344229412690078	14.21372636873348	14.851474961933873	15.216756543048982	16.566144725244005	12.667164363127318	10.44398924129564	13.954196545071817	173.46407192730487	176.53055654334057	178.3309683130339	174.4873464668784	175.92381210858406	18.756757060800066	20.381076452924493	17.908064470682692	15.913984899860706	15.97564014554688	157.98201098836597	160.041442434168	163.3422619934825	158.4749885874081	162.48885700824675	115.570992746315	109.45351318722594	102.59421816961512	119.03119256886266	107.92365757551552	151.53828102562937	145.88802060147304	144.77134375455057
228	2	600000.0	BGT_EPJPNU	2	closed	1.2209519157332148e-05	0	11	6	0	0	10.972993515922758	7.411594296994137	8.734820734728538	8.616920674913342	9.877147551836304	12.42108540950649	11.277830614655736	13.942575720379208	14.510453457626236	13.791962278531663	17.413196578897054	16.34205546427093	12.702133111874105	12.051272488234773	13.332492714531377	175.11564487419494	176.05307096716848	176.1660121068502	173.9033381193019	175.78744308580605	18.829792057786587	18.80487048179036	18.66051955282857	15.480101932078798	17.842273234705594	158.28520676280152	160.6645578258122	161.77735704808163	159.76175564054807	159.81991300929295	120.40603458496824	109.7005511226967	102.1020564438402	117.86067247883976	110.21985707451896	146.55990313244217	145.71107575178596	146.3189655888325
229	2	620000.0	BGT_EPJPNU	2	closed	1.2460261108943152e-05	0	11	5	0	0	10.630166977503594	7.748578372636997	8.363164195236198	7.723039935778223	9.253198570715018	14.04247753009086	12.49054130853694	13.576385218528554	14.957547228364804	14.589882633190308	15.870814020210837	16.706661544100932	11.819813509473624	11.7101880494537	14.71900081753152	172.59362168408634	176.82785665161992	176.93037692760163	173.19561811046077	176.45046284916805	19.324756942282168	19.29339612194738	18.493917197676023	16.001323191514594	16.946964262124553	157.7586638772283	161.2604613192877	160.58875491002075	159.13627132468096	160.30895257413235	124.57751960673951	112.0363747669304	108.1079253856382	121.90426394806468	106.75267284248592	147.90240822837973	144.6411526538975	150.47864408196168
230	2	640000.0	BGT_EPJPNU	2	closed	1.2837907625265395e-05	0	9	5	0	0	11.255491693200383	6.842923411227148	8.920762176457787	7.67703989521659	9.864608019832968	13.335181176380216	12.625053836519632	13.313552965758303	15.470314184056049	13.539465780721285	15.285342571078743	15.849449312002314	13.224520765883652	11.61267906364998	13.83429256554259	173.04730348119156	176.14930001055922	176.89967339554647	171.9252222059672	176.05579550705377	19.48605624956245	19.13123460751621	18.74473675044794	15.501922045560123	16.135475991803855	157.09495200966558	159.02193150176527	161.4753540270125	159.84385090082935	160.61830738838404	120.92453407286337	109.64124372252758	107.31262291618076	120.3223431821689	108.37724370717004	148.07124894798832	145.50214501249457	147.60231395825505
231	2	660000.0	BGT_EPJPNU	2	closed	1.2837907625265395e-05	0	8	5	0	1	8.465155811263454	7.534257455144464	8.843081086673108	8.353792907615448	9.112003153083474	12.563434888498737	12.034953903281314	14.013184018949454	15.620797650318458	14.0913268223335	16.445958717151896	15.541046839676556	13.664736992422784	12.752904787477796	14.921153316171289	175.06915428076493	176.98708891932543	175.3856587108467	175.48699549833222	174.4828759980579	18.1322618921864	19.23779975765469	18.082366740900653	16.76452460100698	16.694119141772898	158.13523771753415	160.37962298337428	159.60547947670855	158.78202620769935	160.36383839548836	124.88887103732412	112.70707627919944	102.73790325606954	121.48462395387656	107.68284665329082	147.49832617634786	147.99006926220196	149.8365635171543
232	2	680000.0	BGT_EPJPNU	2	closed	1.0516924020384371e-05	0	10	4	0	0	8.700849853048721	8.120039416814995	8.914991174035144	8.374787092096975	8.998188861107108	13.236998148946114	12.028389590217284	13.82118729422592	15.901596477854133	14.24896935381357	16.9352195070716	16.84092772711552	11.426183501759816	12.57489199137907	16.290388412638645	174.01281084333218	177.1200745217543	175.4283386954454	173.3126676369522	174.09653895119047	18.71898320616285	18.80807051025682	18.604150713817564	16.67026591593823	18.427997437402816	159.3987080521549	161.37013846092765	160.8913421628816	158.3842587021225	158.2167866897985	121.74744359618556	109.88347476637902	102.24569700079503	123.1160490881805	102.62164067200784	148.93329920077446	148.22277890112412	151.2406086824454
233	2	700000.0	BGT_EPJPNU	2	closed	1.4126168057150097e-05	0	6	5	0	0	9.138436235509184	7.851443646489812	8.244565033094254	7.482590101256949	8.939109967881773	13.378674980665483	12.5114644584697	14.268305994011271	15.903545425805998	14.69001162212543	16.052525201887345	15.619523046631093	11.079371141576	9.974989256016112	14.787770961248658	174.95966256993069	177.50446943851182	175.33657754021905	173.6191792990443	173.98252671763748	18.82025317103099	17.71274057171287	16.813923511552428	14.64733121852703	19.01531133346784	158.23955985286955	161.89241540671512	161.199190392573	160.31688466647964	160.3314472848679	120.06266208157238	111.28948854156366	102.82794668671202	122.33263606746694	110.90523141226024	148.86786920222113	146.017553707235	150.6979214161047
234	2	720000.0	BGT_EPJPNU	2	closed	8.767679486329262e-06	0	8	5	0	0	9.53512471414304	7.522206001560921	9.654059402429608	8.145593767155683	9.650224294953643	13.180177322376547	12.541735820218417	14.802538638163115	15.886170291316288	14.3588935362047	15.950705186689488	18.550905897145867	12.295220643951057	12.198078989129954	14.849837804381403	172.9289426959124	176.14249991935264	175.62659159105158	173.96142597036408	177.3556503726403	19.8126354702314	20.950204156386327	19.085989465651785	17.042448433163777	18.23074573953004	157.602458199476	159.39323639928662	160.18459768517562	158.871673019539	161.5775050357444	127.6711850797175	113.78264705863356	101.92227875522154	116.893611845557	110.3580803399376	149.34668668265667	145.6858284820997	149.03457430549676
235	2	740000.0	BGT_EPJPNU	2	closed	1.2837907625265395e-05	0	10	6	0	0	8.54119218103432	7.054334339341405	8.493572702120801	8.638870616591863	9.166406034102462	12.569285429656215	12.471088683596138	14.710812630370482	16.20852278147071	14.431100853522246	16.440885021114283	16.100536250242907	13.6803690369977	12.378510812444707	14.918244164348769	174.94264880154856	176.53271139199632	176.0875485178264	173.92053408937886	176.70768555607862	18.28337599852612	20.36261095518978	18.87701940033247	17.279748759000874	18.48915326745103	158.7175528736178	161.453305386802	161.18819041002098	159.1059007921501	161.1960430137098	125.15993238694637	110.89876433815124	100.0607047634404	120.97985283933834	113.66848953876324	146.7764369545501	143.96079923220046	150.66251402218816
236	2	760000.0	BGT_EPJPNU	2	closed	1.4049369623755725e-05	0	12	6	0	0	9.454384032569475	7.803182999856132	8.120598400598702	9.024335024443172	8.527351136802919	13.296747015761998	11.935584530143238	14.160420200342417	15.262525165361222	14.241617741793776	15.37959245141306	16.39582509290906	12.715359092956811	11.42255634514776	15.567187542449572	174.75435920669275	176.5655328490778	176.6410360604658	172.98630506568492	176.9803672331655	17.488158849049533	20.098256479608217	17.84186665810386	17.177531391764994	18.44759318769697	159.5912791510465	161.95226117016028	161.59169672366392	157.8993185948536	162.8726441451685	130.03208260436134	109.7168485079574	96.82774113796476	122.02603139578252	114.97836864822224	149.3896668493827	146.692910042522	151.21249478463733
237	2	780000.0	BGT_EPJPNU	2	closed	1.2460261108943152e-05	0	9	6	0	0	9.02163548074604	7.808282655838832	8.76202414098359	8.112772248908673	9.134860641344613	14.721695958171225	12.195501031284524	14.502584387567614	14.553982427652013	14.834361175787755	15.628468690163665	15.4515014217304	11.858919344825464	12.361253875754214	13.304331973922125	175.24642043211972	176.28465649893852	177.18733578338473	173.01707691555598	177.61667374410663	17.570768905202648	19.844652724604888	17.285477706323928	18.137307712557348	18.236507161227763	160.75281463271693	162.1751250035789	161.45714671010086	158.59335570341585	161.05129975218037	124.73038046918934	113.87977670929295	96.82394864087486	119.44176245480628	112.63830463398172	148.59387848344946	145.99264683680067	148.83524931777234
238	2	800000.0	BGT_EPJPNU	2	closed	1.2837907625265395e-05	0	10	3	0	0	8.863645146477456	6.659148160978103	8.376169873692751	7.717037125310751	9.025572552137548	13.29675240928461	12.49858043794957	14.322228235328584	14.239530501395295	14.090550023235757	16.518698177030025	15.531100874845809	12.869295223792264	11.108009427884914	14.75542350340401	173.63352938116313	177.23804428684534	177.0019484426367	172.60751333938435	176.4882797060377	18.55238192056558	21.092104557593192	16.489849197943446	18.82691227834721	17.84806094784607	159.42195672326758	161.59641590053127	160.80385974869114	159.40524274232376	161.1348589131629	119.44198946700368	114.09885604298684	99.422793489998	115.38210421576508	110.443816923898	149.89381678815474	146.90232623788572	147.63615578547663
239	2	820000.0	BGT_EPJPNU	2	closed	1.2702584198658973e-05	0	11	6	0	0	9.993172804208584	7.29494882985418	6.811527323144912	7.2812426191961555	8.733763972296686	13.254684337658173	12.635640072779864	14.574999891122	14.86647050951217	14.499263278530782	15.963470931586585	15.707704112779943	12.551197210123467	9.984761586336388	16.13917392214983	175.48919563196011	176.8917286719583	175.65006470240243	172.59705013267123	176.98415442550444	18.0291906983814	18.65822530607701	17.098648941043415	16.766730161313706	17.545789913778037	160.2123777257701	162.8621590351322	160.387073437758	160.7749787291917	161.58694004642797	121.70363141961911	111.95461746319133	97.94559712211591	115.61903028090356	113.33883076801077	147.6911109286263	145.5458198285741	150.2584723164716
240	2	840000.0	BGT_EPJPNU	2	closed	1.1873505466514405e-05	0	12	5	0	2	8.813568755666399	7.767376714685856	6.65358551012033	7.455967642851226	9.159711105088912	13.62146778370636	12.775005600425423	15.046708241954695	14.84190553702921	15.19917752831588	13.94980720333242	15.350307444626372	12.177188052709417	11.049687199908128	15.952681606951735	175.94940196266953	175.0859899381073	175.3632954969946	172.8519823574313	176.0793160898581	15.522373695175654	21.389959108442067	16.40850017577117	15.893261340098622	17.261514004364276	163.07712482702587	161.6188659162939	160.49559531808978	160.6834053249169	161.0743694075608	119.9503487065352	108.72961633150516	96.738123949542	118.44744658847212	108.97705307256147	147.84215824884564	148.6279986600373	148.88572188350437
241	2	860000.0	BGT_EPJPNU	2	closed	1.410978823592532e-05	0	10	5	0	0	8.754090791612807	7.472536744352775	8.90692751260912	8.171973750699616	8.86054624229955	14.504036482718757	12.87761913258623	15.38534240698914	14.763977355990008	14.340036877701609	15.65611777635288	16.799389076851167	13.707794042463409	11.637012566672254	16.38740866505158	174.63977073145736	175.64477758319606	175.5705933430335	173.21467260175302	175.29520119397296	16.674682360478688	23.05383023501092	17.553589283482598	18.11798602399984	18.78626238647313	161.43515584615812	160.59995683622222	159.74600682262846	159.20645022712128	161.05491621972865	126.08651518691136	108.81116483517816	93.24550386241997	117.0352569273522	111.68418892980064	147.8569530441645	145.87740835338607	146.05243974668352
242	2	880000.0	BGT_EPJPNU	2	closed	1.2837907625265395e-05	0	9	6	0	0	9.327385103024016	7.129296833918158	7.2731919723119	7.957450210651096	8.810645620570417	13.86450800917348	12.01093106309752	15.23145188633114	14.234556343607386	14.883549444109695	16.31801939343268	16.725631685299106	12.655112300521314	10.681207740109189	16.07951356076128	175.81890541977327	175.1340454189407	176.70022183343093	173.764058945978	174.533741782941	16.94534810423628	21.47122954449912	16.850000528569126	16.68605418890808	19.95654040535639	160.41865285231262	160.92020312664792	160.9536655932378	160.17849323027272	159.01388617923848	121.2326890591968	111.33169739497994	96.17245641916868	117.53919992256478	111.94785299241744	148.33144890958468	148.78602088781918	146.49539830692194
243	2	900000.0	BGT_EPJPNU	2	closed	1.2460261108943152e-05	0	14	4	0	1	8.651610650734172	6.976289954348764	8.563879280235628	7.760340227654065	9.360410345326532	13.4288121924277	12.492471890088437	14.840434961759035	14.418637862611446	14.665082225033126	15.820735719917288	17.082918484802036	12.74720719671948	10.65787840383779	16.988161190487876	177.09851342549018	174.73670851873558	176.0175789796796	174.14283081630296	175.45944720605306	16.886252372061517	21.362169050595657	17.466353408759815	17.49989852121571	17.725884385215675	160.81261339901985	162.50078498449122	160.3970822978785	159.34033970999204	161.6542971980436	118.78331210551282	115.16027812095312	92.90670577468748	116.44506953940125	112.14306812313448	145.8092097695521	147.06247831075788	146.53346003265204
244	2	920000.0	BGT_EPJPNU	2	closed	1.2702584198658973e-05	0	10	5	0	0	8.60037355685277	7.986589554604655	8.756908170727206	8.374873504057962	8.966709016024266	13.722542491930346	12.35904265637938	14.339326168070103	15.296405448378438	14.610211453539058	14.149864893989196	13.701576377450396	11.86252829790442	10.72849675044582	14.967557871824644	176.38137056889337	176.44035384778925	174.85542612750635	173.8278609497185	177.282908098479	15.740349063731076	19.38662395924533	16.763407347257907	16.96657210513424	16.364776427950165	162.01828377778764	163.47712497648553	160.97953474677556	159.1741115267237	161.8064890471114	117.32233478757678	110.92991193897576	97.82402360122644	115.24109642201566	108.45234181968992	145.82040496121695	144.96529283623573	149.41652623343944
245	2	940000.0	BGT_EPJPNU	2	closed	1.3945590148219609e-05	0	10	5	0	0	8.84341300412248	7.201062261001718	8.487039066165764	8.286095120992156	9.497631802893476	14.11307302663641	12.955429347768026	15.353436109426626	14.734942796154368	14.801509542034571	14.415970791353582	13.85110517847582	10.913744355651264	11.643341233128302	15.88770418043711	176.56109018832657	176.29958035462232	175.8321188407176	172.06067835216692	176.14225965328305	15.59038954615151	18.900082055412764	16.523671514486093	17.19723036230962	17.749612725060558	161.3445585945897	163.67149579268278	160.69962640628432	158.96969693428846	160.32104441738562	119.77466493520052	112.3651058519861	96.11159377559554	112.87140684163924	103.94795143977416	146.4153168018815	146.41993515275212	147.60643088508525
246	2	960000.0	BGT_EPJPNU	2	closed	1.3427259398655102e-05	0	10	4	0	0	9.588584652738993	7.468794962197469	8.491959965617554	7.840409180221458	9.710250338344316	13.368065083426364	11.945355496521554	14.517967700654786	14.288272526988507	14.9664770937185	16.395728136475523	13.364348719190795	11.34939529369494	10.689812313506392	17.04821688010021	175.9425489031541	176.7837559894505	176.068040981198	173.4717502371461	173.9989504400512	16.882952880238463	18.92233544604885	16.765174410448505	17.40894672470348	19.403565339491376	160.65365523156444	164.0597627385238	160.65359215025885	160.87862927011693	158.3742063240843	121.06213787230028	123.88708442407966	96.50156036473052	117.68876739877074	106.44874457694056	145.6306286771595	145.4778335811685	149.04943259685464
247	2	980000.0	BGT_EPJPNU	2	closed	1.410978823592532e-05	0	4	5	0	0	8.700717313296455	8.048197780388792	8.684078317429073	7.5529502187461395	8.268382627924707	13.40173249640057	12.267237592793466	13.773113138951537	14.460151048350276	14.789384083643435	15.045942209377309	15.625376945425158	12.953143798984025	11.353692535205528	17.883044042551372	176.132374699272	176.69514085988777	175.9962355138891	173.04423235787965	175.4563165008668	16.959683095355153	20.596866574731816	18.093432778317908	19.81311108185464	18.608857468241	160.09221853194828	162.47771221972403	159.2123369095426	157.7422639142812	159.1301611886135	118.73952778208734	121.46644732217104	98.95292578186604	116.62466286689008	106.71259327308948	144.4673095906759	146.0208396877134	145.8584786256929
248	2	1000000.0	BGT_EPJPNU	2	closed	1.2837907625265395e-05	0	8	5	0	0	8.708150159433957	7.760476710828006	8.597043600394489	7.970577964554633	9.101723310428248	13.244332362940208	12.37389477733357	14.940167332216264	14.803638328797296	15.300252620232722	15.147629599251	14.183464260545849	11.185165732304826	11.122058060173174	16.19590280434883	175.92495756177632	175.88623623134217	175.1147818338531	173.5682120668594	174.9111175672416	16.24013548114709	17.642069793174556	17.327635567036612	18.495280894542727	18.62604723575784	161.5366510902632	162.101479744395	161.01863268374672	158.82783028585428	160.6069912905684	118.42114079892004	123.92126111885824	98.97552206776189	119.90179196674056	107.55078278318368	147.55659096571222	148.6471494084381	147.24717703005695
249	2	1020000.0	BGT_EPJPNU	2	closed	1.3427259398655102e-05	0	10	5	0	0	8.762814815597686	8.034583573722564	8.829256747149184	7.1641149785948	8.694890092683078	13.359811956947013	13.51406898873777	14.589698873738389	15.267876490125404	14.789111336507249	14.114113801356984	14.183721898670646	13.283513853531176	12.014362211091775	17.696509569943867	175.92542157870744	176.67982289851358	174.82259176656024	172.86297261304256	173.85309570736194	15.26854214227228	19.74162555277145	17.836674136853723	19.82567817101213	18.367383846162703	161.47105714799054	161.5580986016562	160.50134471268154	158.04089271872652	160.54673413452414	117.12082560339717	125.58374701089603	97.36819858410048	121.8291163203669	109.48240390888304	146.5103543750079	146.7261877413918	147.24575046997103
250	2	1040000.0	BGT_EPJPNU	2	closed	1.410978823592532e-05	0	6	4	0	1	8.88041808888439	8.066500249152183	8.471424530110715	8.185532964603986	9.128890414714506	12.75482440141447	12.573086432594057	15.214678636580889	14.92785348903705	14.569195651733782	14.885484113610689	15.831677820943993	12.888121324714406	11.657571771707143	18.641858177604668	174.09953116250188	177.71338269892152	176.6231232860486	172.7281742765024	174.48092791898924	17.098062987598535	19.3196804126886	17.46136049213954	18.30230714425314	17.89403043957517	161.1139033726442	163.5239974557449	161.0327588113378	158.94147416145648	160.90611637803224	117.7777231953962	119.08426149349528	93.05296697402932	117.84893199164634	106.43385242066256	148.07335585746804	148.4461546957258	148.68296549923278
251	2	1060000.0	BGT_EPJPNU	2	closed	1.3427259398655102e-05	0	10	4	0	0	8.541255116846482	6.65330360900566	8.567505379543336	8.55750121499756	8.77869294154793	12.842592739597162	13.327555053574375	15.748344475826768	14.187221805699762	14.469287349443526	16.231864589662226	14.716401411924698	13.045000274469292	11.284329752450764	17.655084004365218	175.80890068848606	177.5032611485682	177.09778697881669	172.87607087832592	174.05768689339956	16.78044652445539	21.52016049378977	16.228672409807402	17.414127597878185	18.24658861441921	158.07208025417606	163.16918516824057	161.9567118827768	159.00409315971717	160.68646609077223	119.97992485726589	123.35829270975994	100.426480653189	117.79667430566032	99.80293125303535	145.31408797589015	146.90845236209518	148.90652145338444
252	2	1080000.0	BGT_EPJPNU	2	closed	1.2837907625265395e-05	0	13	5	0	1	10.295893475012145	7.339213528193092	7.006321237087328	8.372323539381094	8.989332874059238	13.96605593974322	12.407051144537029	15.036823094127742	14.517596209042871	14.494529451949782	13.71254563663858	13.76306909200806	13.50590820449368	9.904232278909928	15.578591521099511	175.46178559674885	176.75454509966366	176.47046685656264	174.57009662613052	175.7893871773594	15.867787598670208	19.410160197083407	16.810002044378287	17.396573947642285	15.527162143117998	159.66605195436765	163.39193263907848	162.0655736849731	160.7935724779527	163.8560229027273	122.24286489789516	121.79760423778774	93.15356105163336	120.53367353459129	112.52329962638866	147.09995894714947	147.8256338422026	146.11318872006416
253	2	1100000.0	BGT_EPJPNU	2	closed	1.2837907625265395e-05	0	13	5	0	0	8.759950479864878	6.673752075590025	7.419603629002982	8.376047270295356	8.949416394521146	14.154621330756608	13.740804440912004	15.325422803316208	14.51454406295574	14.54991603520384	13.892307733814164	13.903090036143658	12.995368219427345	10.64747631158665	15.32649486799901	175.52349611665107	177.5294706121388	176.78460452011336	174.29061595792157	175.0032873068642	15.764018961469734	20.36239055067904	16.410648436375567	17.093125926598283	17.159981567904623	160.100992224366	160.65248485480865	161.32827632541895	160.0219294449019	162.57975802297167	116.17586191978448	118.24015081639553	96.68519125198526	116.21953469374662	108.4682875408529	149.45566223460685	150.2122544075602	146.67474948350304
254	2	1120000.0	BGT_EPJPNU	2	closed	1.410978823592532e-05	0	14	4	0	1	10.517697319717458	6.637576039026483	6.333174227887972	7.618415815628541	10.38568751006923	14.26373663783576	12.19465336644139	14.342726322574627	14.821110613312111	14.597122590258769	14.563569874735904	14.168465468797192	12.44207341610818	11.208890223616288	15.83362411753032	174.9124632231867	176.76735536667942	176.91706327089562	174.46935440717564	174.14850502851667	15.317566643213024	16.906910569905364	17.020271286280284	16.43606530816397	17.495026966548323	158.99856389728032	163.63264904846264	160.73700378257692	161.19874457900067	161.733641690829	116.91889143190446	121.6348023800484	99.5383767322939	122.4513472157357	109.44467549885374	145.86344332730098	146.26126568904144	148.715738093168
255	2	1140000.0	BGT_EPJPNU	2	closed	1.4126168057150097e-05	0	12	2	0	0	11.332032744636194	6.665199238128405	6.304835419788439	7.8107273268205715	9.205835576132571	13.17043585818838	12.559695617246788	15.287098113696963	14.81659340793583	14.069634692256646	16.47189575449776	15.07557910223429	13.014779248925397	9.340614278798665	15.084179402944049	173.50520315902114	178.2333047100353	176.60070361072164	175.2195472552791	174.99221557863245	17.313607538631686	18.702671502765224	16.650214695981866	14.886108632071888	18.34577356677325	157.506380226605	164.57096078359294	161.30831667801502	161.70213039194874	161.07314166853422	115.83922638962878	121.62787588080056	98.49165893673178	123.04666741884829	108.14005087855662	143.43595190880973	142.52228541860455	153.11327762822498
256	2	1160000.0	BGT_EPJPNU	2	closed	1.2702584198658973e-05	0	9	5	0	3	11.65834469177236	7.299847946469404	6.160681360145788	7.906825193786114	10.058754446532127	13.702062173721306	13.49405068563074	14.884544951454618	14.683184672013818	13.99383876026619	14.72398728997253	15.431132275510013	12.749820510061417	11.335541136354047	15.978350436648194	174.24730348164107	176.33176704019488	175.56759873355367	174.03899582719933	175.92952916686727	17.278241657065283	20.17145011201965	16.329497606197865	17.107718833383096	17.892338870220417	156.75919074507385	163.58671419119298	162.0795602463307	161.32534977717305	162.6265584634531	117.22334522418116	118.02265317951684	93.96262742425604	123.62903178508046	110.645561690031	148.67173712012016	147.45095381302352	148.08975807894876
257	2	1180000.0	BGT_EPJPNU	2	closed	1.4126168057150097e-05	0	10	5	0	0	10.162463748213746	6.895708791085672	6.058186240134151	7.422300102959269	9.31927787537492	14.230496602834252	13.345042662799376	14.741941027439209	14.774795333869148	14.428087811263364	15.685357399793029	16.53933201508907	12.490797573960451	10.18430802968929	15.683446097751595	173.47487117037107	177.38747301478847	178.0103357801356	174.83370260844754	175.70391464809316	18.77202006867361	19.56063853062968	17.532054634585716	15.896206513569153	18.21453029421489	157.156646019018	162.36237396147897	161.55235796180187	161.5400832929045	161.52569117629957	121.11691941857474	116.58446384749318	101.71754830097372	118.7256764313724	111.2568772830137	144.58708141836692	146.45152420334463	148.1892142768188
258	2	1200000.0	BGT_EPJPNU	2	closed	1.2837907625265395e-05	0	10	7	0	0	10.869866598902377	7.291274488111073	5.843842918923186	8.335950598928251	8.9563948149444	13.498630847365774	13.687106650135265	15.019812729604135	14.25541632080329	14.78448791804008	13.902678490896596	13.680899825466485	12.44906027429185	10.0938526388703	15.56245356394852	174.87783070856497	177.81744910637022	176.03197902492803	175.30714910681402	176.03320103786007	16.943431339207155	18.85959361593649	16.63312337732172	16.38407140131198	17.097718205230994	158.29775881929896	164.2284601108621	161.75351496009375	161.5627744498954	162.93102066297195	117.90152955489566	116.28187394285652	105.01244225967554	120.57173989312844	114.31700563272524	146.16150969868684	145.39248548134356	150.0367174072343
259	2	1220000.0	BGT_EPJPNU	2	closed	1.4126168057150097e-05	0	17	5	0	0	9.547726046675669	7.712791595348647	5.855233436319677	8.42102260296929	8.674014034034617	13.36013063196048	13.446128993812652	14.5015968651538	15.052407398207473	15.174065926230051	14.444777712990367	15.593561420313256	13.211235696930697	9.258558991042271	15.600550622532076	172.88859687808252	176.71965586951447	179.3765136151868	176.1787032075281	174.2832112940476	19.137629925291957	20.74727015665613	15.408981408769089	15.213831865255866	17.053702746156247	156.673158061078	163.1577601310932	163.43105720442813	161.96039544519493	163.09317519347644	123.11846714281208	115.804275088664	101.67435419813314	118.470461235173	113.1169149780581	145.97886639190324	145.2664561525447	148.45001987114082
260	2	1240000.0	BGT_EPJPNU	2	closed	1.0516924020384371e-05	0	14	4	0	0	11.277026484973575	6.440335810182647	6.342834445556816	6.191044071504854	8.575249424196835	13.9402398185986	13.65232947558399	15.008703019683155	14.83376361854461	14.895391807154626	14.778142035339888	13.861127422480756	11.395511409060648	10.500974219775802	14.804610006733377	174.91436339848394	177.43863729765383	177.4912040466204	176.40566389219285	176.33485064067557	17.731741196596296	17.321379396330475	16.81028563459215	15.993846272789416	17.256097392017463	159.16928960174678	163.14467602252006	161.87668896176226	161.8638372266999	163.03678475684728	122.0219223603012	112.56214559422722	102.90791123144182	123.03558637840489	112.06299998241634	143.97378623780253	145.5065189468905	146.59542124697992
261	2	1260000.0	BGT_EPJPNU	2	closed	1.0516924020384371e-05	0	13	5	0	0	10.468301110948849	7.811453448658472	6.652794143048286	5.284890153483376	9.600060848521876	14.295712823966236	13.252293480338322	14.569445567059391	16.014515493391304	14.665308475677511	13.866891348886355	14.789846450852115	12.62269484751376	8.55340507567221	15.049597892182234	175.14803483886934	176.6286022601226	176.02948745748893	175.91608933319887	176.19569837654595	19.42692001785451	20.542422640849537	16.848356045015375	15.335993196665946	17.049136604663655	159.7451713390168	161.40125736865693	162.12349415053225	161.65912320692595	162.7807250635982	120.2432288952366	114.68133367976353	101.40999542226524	121.96456062845569	114.42732114731896	146.17914561225243	146.22423959301042	150.05457767817236
262	2	1280000.0	BGT_EPJPNU	2	closed	9.229309455509245e-06	0	12	5	0	2	9.9596856514233	7.110579706923047	6.52279617871304	5.9980345189854125	8.375407220853376	14.699564246538063	12.743695257784168	14.123684977072784	15.865216684868326	14.889358450940993	15.642659385489551	16.248292918877983	12.230387433677665	10.198889387208377	15.302683749978051	172.71709614240356	176.5776958082873	176.85221747005428	175.3118723115509	174.66473620754542	20.19434282173641	19.9196495440123	17.4125240734222	15.349229730801444	18.131947193337773	156.3605933889914	163.02123426480247	161.22690219294074	161.32873085361936	161.89246228447925	119.42103335386156	113.70466530952936	101.78465329350357	122.0406575110437	107.84556482399684	147.40051416508828	146.04353090935712	144.92322795772014
263	2	1300000.0	BGT_EPJPNU	2	closed	1.2209519157332148e-05	0	10	5	0	2	11.24265517046786	8.006034411973985	5.9548439411599565	5.781384937720351	9.13588402156472	13.599810780952494	12.832611271140852	15.408473505242108	15.979103542196468	14.754526604274698	12.937018053876692	12.948624222469848	12.59698860050998	10.568368511430457	13.132545974278909	173.66456860641392	177.03671728167055	177.50131637743505	174.62904710859425	175.82749900287274	17.16534941629532	18.65894020472575	17.388926624658033	15.829083363259	15.597874662630216	157.88263954518905	164.09713898468425	161.57813193368386	161.4725188874419	163.98707315310816	121.20189163565075	125.99055731872592	104.28598130862864	122.24343836512782	113.25575043215768	149.36649183667538	142.48831421326733	147.99827287671562
264	2	1320000.0	BGT_EPJPNU	2	closed	8.924740710195378e-06	0	13	5	0	1	10.843284136333132	8.394639233402605	6.526075990088097	5.207562257978648	8.726738414119684	15.283809384740817	13.098414716240343	15.34536609738754	15.354773625775492	13.91710613040948	14.861320368903575	14.197434252519374	13.47381757490692	11.270135466983952	15.20743814508268	174.55996880806953	176.87624499923243	175.99789922569502	174.92212785619822	176.11857983111403	17.743971959851688	18.92534916154411	18.34468284215474	16.002964484902176	17.847262734423655	159.2922389604579	162.9450155922399	162.02857048999832	160.21099371629236	161.96565291991396	116.94018711252778	119.43817874729388	104.67842909166258	121.46451858802448	116.79090648309656	148.1479632543966	144.04412438939914	145.54857799557485
265	2	1340000.0	BGT_EPJPNU	2	closed	1.2460261108943152e-05	0	16	5	0	0	9.35196781083364	8.535445072353172	5.884041048161636	5.32962214807672	8.740679411337739	14.25597355392789	12.936714173796345	14.806625091298873	15.01165768938798	15.61083392695318	15.596746171635951	15.050078505302606	14.341629274455192	12.936386722377536	14.936036398375611	175.3971427040937	176.64271191262117	176.22574484622254	174.86084955110329	176.14716710001505	18.056140567419195	19.38190064587926	18.900342632150103	17.214791540215728	17.739422919028062	160.10906338000646	163.46334677501034	160.25809573692737	159.80787467891798	161.68480574927491	123.63050054001776	115.56660610495015	107.11008309677666	125.89391796373604	109.06245499590273	148.53403552198094	146.22043622392582	149.41527849500878
266	2	1360000.0	BGT_EPJPNU	2	closed	1.3945590148219609e-05	0	13	4	0	0	11.155772043935716	8.134455305833823	6.409336449712942	5.494169533118394	8.747152476733666	15.412203885665942	13.17349781113998	15.26506421312797	15.280593061572494	14.578366689157312	14.547878626287169	14.145619830980069	13.094456498501426	12.10228053860702	15.747156311423746	175.27741401762367	175.4360536062378	176.08646155353838	174.4703186940991	176.30885817325372	16.5634704413322	18.80320081150182	18.39248964902536	15.685872090287182	18.52256800712085	158.59615773414515	163.39745428466375	160.3539566229801	160.3545281720667	162.07514294309402	120.26120143745104	120.50664501084836	101.83776070008508	125.5148137279266	109.29730459238284	147.14391102650586	142.9693078639378	148.52832283904186
267	2	1380000.0	BGT_EPJPNU	2	closed	1.0516924020384371e-05	0	11	6	0	2	10.10019149946237	8.089046330586314	6.240161426614091	6.19730011513736	8.625660514860837	13.80387573439414	13.255049998082816	14.64488495463751	15.2810597177099	13.989431240690266	16.569570057322224	14.380016030658185	13.033902145226168	11.261927573073738	13.388487697374844	174.94628137531194	178.2203802576992	174.7422151761208	175.5110159137625	175.8845977035124	17.264881626254517	19.446376644152373	18.05221976773176	16.428749833047263	17.985774867910802	159.2766438993771	163.37925341195603	160.8915176512286	161.14349874399943	163.1581158123547	122.24475594100927	117.88426128648928	103.80706284268898	124.22274903190726	114.08723460432624	145.44251430268267	145.8659630274613	150.28552433582132
268	2	1400000.0	BGT_EPJPNU	2	closed	1.038206812165098e-05	0	15	5	0	1	10.28913576758404	8.06456978868176	6.373140528064312	5.80035309525757	8.70958976716877	14.19869022808642	13.158748307230336	15.187339353213464	15.088385129437722	14.583840087132655	15.781257379924869	14.127045769978078	13.46188757892084	12.071641911585212	15.098708145866286	175.0919224723895	176.28740856194898	175.66568006416796	174.8410304357561	175.03304605179983	16.912344949226	18.69832225225151	18.47097346558202	16.661674885029015	20.05810088244745	159.28828610210977	164.51632853849125	161.21050124197873	159.29787778620428	161.37336451977157	126.11376942150828	118.68706807075854	101.83282522351487	122.1861237825138	109.79942880268244	145.13228076223032	146.26469933703498	150.85722111068995
269	2	1420000.0	BGT_EPJPNU	2	closed	1.2702584198658973e-05	0	10	5	0	1	8.912108464315471	7.810186463697274	6.140836235290674	6.040067774919111	8.671114102317917	14.285238112460496	12.54187034761648	14.93620905720139	15.416937231732678	14.365721853770204	16.283544537027254	15.077601527721017	14.058025169702534	12.145287673491714	14.682448736888553	175.88177563026912	177.31230642968652	174.56565964113085	174.5652502389404	174.54854548192142	17.879842020975207	20.875197526844595	19.936012055131187	17.263892939317653	17.895972604448424	159.1192696735851	161.61629289201647	160.392608641623	159.60611682926347	161.2125688181489	124.8686014582102	117.32307469873894	100.0686912483172	123.32022120728392	112.8525914437913	147.31801097852883	145.98268125915334	149.19806815746824
270	2	1440000.0	BGT_EPJPNU	2	closed	1.410978823592532e-05	0	9	5	0	0	9.39849487560647	8.282782515926575	6.227888844777987	5.536435866777609	9.098497307674698	13.543537048440916	11.87972772768139	14.757529606623832	15.57228692754614	14.473834824020184	14.401470416573028	16.243845014152093	12.552287455161927	13.194580403143227	14.471341629694155	174.5171231566575	178.4620391143429	175.6634646341051	174.74156489239357	174.28991916433108	17.179759278116478	17.623507140673805	18.685467159275166	17.83956537793517	17.388919857288403	159.29470930826105	163.60187914150947	161.6901438203456	159.77812494318718	162.89957658897686	125.15890462188452	121.43557978643202	107.23480829228922	122.4406760933588	106.89330761412228	145.90864895387617	145.65374277137707	143.35753271496034
271	2	1460000.0	BGT_EPJPNU	2	closed	1.4126168057150097e-05	0	12	5	0	0	9.83282169858882	8.004942850916626	7.182653807799404	5.46375145292126	8.7578176716859	13.574426167480569	12.420753738459826	14.790477786752556	15.783727635508807	13.67287688851395	13.595564641485614	16.81542848315219	12.901716013251413	11.742084064903176	13.673929253303848	174.4775655004153	176.8474752852549	175.47943667067682	175.13356562906242	174.891810011175	18.410416926675744	18.973513323069103	18.296032156632947	16.70477757754804	17.066882838347976	158.5201897094574	163.63194953306072	160.5144312393741	160.09914561436554	162.73528818702664	122.4904861387214	115.60235340943768	106.5002283039226	123.25444324604572	107.84285601929382	150.3141413074026	144.76862674692404	149.61618132245837
272	2	1480000.0	BGT_EPJPNU	2	closed	1.2209519157332148e-05	0	11	5	0	1	10.38726863878524	7.700609397654707	6.906608218143745	5.876258995181052	8.882346180455764	13.808222567280616	12.636126283445858	15.477618434369088	15.673510574568676	14.626461417034696	14.2847847980172	14.471264948868	9.797279216910052	12.336001879397434	13.821281663334585	173.89267555766824	179.44208741472983	175.8576121435786	174.40593627987636	174.79719905466547	18.25132271022571	16.96960879706872	17.452922203661576	16.878853895967715	17.029517420078882	158.70589741612068	165.21364130228565	162.24349360140684	159.74637082129965	163.3616043304515	131.67012701294612	118.35133615829474	99.3130491954072	121.31822977498332	112.5863878425708	148.83422459532105	145.0080871048466	146.7027653455626
273	2	1500000.0	BGT_EPJPNU	2	closed	1.2209519157332148e-05	0	13	4	0	0	10.25641370353985	7.836189949122189	6.383650309344796	5.389561841210271	9.21522978174911	14.015730435259204	13.20500234226157	14.638494362666997	15.526040301031022	14.08802728080824	15.526974399773875	13.415950652568384	13.195611252294349	12.123058679240993	15.276413840913497	173.1028353399435	179.05231220537212	174.79450266863495	175.58932308206442	174.66178536770457	16.88726594844192	17.18736634620556	18.463610846901044	16.258472943055338	16.983962432591497	159.296058989733	165.75467487731714	160.0748094796594	161.76521035130722	162.69495737954338	131.85144338383566	122.52024731899203	100.3526620458213	123.53768570331292	112.03368564052374	144.27367521178823	144.01948840502874	150.8655310260041
274	2	1520000.0	BGT_EPJPNU	2	closed	1.1873505466514405e-05	0	12	5	0	0	10.144090882127497	8.39524840105648	6.919169992493428	6.384194763718349	8.332524573529858	14.196767504634137	12.623736741122636	14.734190181852094	15.367415379842432	14.790831313844492	14.14203476984318	13.777343991150207	11.73707857715391	11.647818744986742	14.592466022153491	174.6625194250583	178.15047045470698	175.52692535057685	175.37736725482026	176.46974802471334	16.812790802511135	16.906324406028205	18.66806855480378	15.529778288543929	16.254143004347664	159.10447452428974	163.57183028696892	161.17503668586917	161.69821763827923	163.12864990308097	126.37141320414456	124.06625703813324	97.02936785184144	122.69505133446172	111.96414672238268	147.50469374398688	147.15790065304918	150.07530389653323
275	2	1540000.0	BGT_EPJPNU	2	closed	1.038206812165098e-05	0	11	4	0	1	9.0475039815377	7.961319177097209	6.538890552742901	5.6213634413233375	9.658002684981891	12.933776649926994	13.82127103268754	14.633133140493504	15.87466255062493	14.376645251682632	13.945435163340631	12.831062192575088	12.039519016710408	10.098921828282664	15.167616827297598	176.87707923556883	176.8665556730796	175.94491301688882	175.57364965356854	174.66087951032748	15.935443955550124	18.760285874410613	18.742264322020404	15.762174838634245	18.21429323374131	161.14125037689507	163.10079704290996	161.28080239883516	161.2855045170671	160.85919638825305	133.6081502605405	119.86587529376273	102.63100823908913	117.91673676897794	111.2789691245266	146.5202849782724	148.01254381963238	147.45905061557258
276	2	1560000.0	BGT_EPJPNU	2	closed	1.2209519157332148e-05	0	8	5	0	1	9.746030255619829	7.981549482477927	6.11441413724375	6.162226922910994	9.284612338470476	13.816234359353698	12.619181460817776	14.733578217786492	15.108745573477078	14.62688330879084	15.532682478901853	15.6315657016618	12.13061660865548	11.779749030167505	16.290820406543684	172.82032340210196	176.97930717568855	175.7048922989518	174.12384379305783	174.78021534734856	19.049535444566725	19.386832190588244	18.09071415588524	18.373740692902302	17.561556722476546	158.01219470895597	164.39957023167202	161.53910028503392	159.14966948545958	161.57338980541454	127.61440500621336	125.6180254626729	97.79919421227984	122.27567792138258	117.92362712538588	147.64376391502134	147.0436399903566	147.1640314361142
277	2	1580000.0	BGT_EPJPNU	2	closed	1.4126168057150097e-05	0	13	4	0	0	10.162009320304756	7.611942106605609	6.18559242810079	5.616641024631393	8.62803161026795	13.192273846212869	13.280717594569376	14.789974243678326	15.514023981156534	14.8047630045284	15.492586279177829	15.636367611041816	11.167847491274102	10.087489484044593	13.41112345013474	174.99486077313307	176.82696614649893	177.60803899444355	175.42067767016965	174.79595221446627	19.158847263152577	18.661816646557025	17.910551865837444	14.189289420158774	18.32055559876428	159.44882264203585	165.7402207012562	161.74677107855632	162.91402644055754	160.32328992469328	125.53028044167412	125.77026860511384	102.7204093191796	123.69849053265388	113.32134175708386	147.88456549890202	147.5790780619079	149.41325939602936
278	2	1600000.0	BGT_EPJPNU	2	closed	1.3945590148219609e-05	1	12	5	0	0	10.47198519419675	7.159912105432114	6.707397532041751	5.569387939630297	9.031551841977604	14.065309395803272	12.47896843632838	14.41681540848384	14.851950940971042	14.271128295693732	16.029492226283583	14.7705211822334	9.84038598754847	10.883961662926655	13.895908984202268	174.25098280541488	177.37975435302718	177.32858455434135	174.6715634860913	175.0510575221141	18.141191750335096	19.04128034777064	17.973165383600357	15.495007340279892	17.28570166811031	160.60738861468934	163.11535037679386	160.57035833185697	162.3862344185683	162.69425213430154	131.6033355306533	123.76164106407572	103.16882022708972	126.6521296839779	113.55479012082104	145.24547563040386	145.55256775201664	147.9375021142689
279	2	1620000.0	BGT_EPJPNU	2	closed	1.3945590148219609e-05	0	9	5	0	0	9.519706800098668	7.497543460000905	6.440383471570272	5.959580438684121	9.960258475018463	13.528082948419392	12.05265200380392	14.844597665867273	15.159030421310751	13.90733432713217	16.094355430453646	14.801427572108398	12.133477273852169	10.176717376164229	13.595077435007925	173.8310665694748	176.45062612677918	176.63251468515682	176.77763182839615	175.45123154831458	18.166383173241964	20.871133214313165	18.17332308934898	14.24935181664694	17.712355427723317	160.14653220070258	161.87616128668685	161.21552990105712	164.29986525015008	161.5968231339371	129.49182663787784	124.16059670167463	103.29325917954164	118.58501908323323	114.24523639811348	147.36695508861368	149.6528882686152	152.0848989738438
280	2	1640000.0	BGT_EPJPNU	2	closed	1.3945590148219609e-05	0	10	4	0	1	9.3360946557814	7.206803955599871	6.091067373266915	6.100215837882397	8.776575042744867	14.572744051464944	13.275986902482074	14.504434013804566	15.438865631612632	14.680010248333314	15.775542729940522	14.771016424385143	12.418233092757044	11.355276645889557	13.40097398111346	174.89357369317386	177.36897737374102	175.44778670179673	174.38507625106786	175.0420579863767	17.255923501794413	18.966764599033723	16.99151433657644	14.33156528223009	18.07866726148216	161.07630370840417	164.7169165653417	160.99523406898186	163.23649463697726	160.6876323945384	128.22967435251294	123.44287224729186	105.25400549194065	119.3267261561207	112.65949453571032	146.8700322214463	146.70322029927524	150.80533156787556
281	2	1660000.0	BGT_EPJPNU	2	closed	1.038206812165098e-05	0	8	5	0	0	10.122474704371658	6.750152704169655	6.127263173540514	5.775766373685621	8.986304108280446	13.007861768864425	13.000899903593297	14.258382010888228	14.982715133072578	14.179676739623172	16.57405151094952	14.663256742429772	12.425902034398318	10.26904180089399	14.743952400482478	173.08153922554246	178.5117890387516	176.3459742524863	176.23089751500595	175.1888635526869	19.67148139804958	19.36951268859866	18.718415523263253	14.387920083520294	17.26001522343451	157.2964109497414	163.8548083383095	160.32044855044757	163.627401408538	162.9300631951545	122.94692563056408	119.7868125381482	102.85377407139252	121.48955724389234	113.3361714904694	145.73913811210704	144.36926454991973	148.6611376304644
282	2	1680000.0	BGT_EPJPNU	2	closed	1.0516924020384371e-05	0	13	5	0	1	9.730912150240478	6.183396067405069	5.944006320571747	6.052508240121355	10.057959405363007	14.379773713138825	12.25856515201496	15.197179129005542	15.469384132364342	14.342675758896604	14.972243674593386	15.56351544995714	11.051157819330838	10.42654840527876	14.95191361536099	175.1646140438934	178.14977382716867	175.92985276574825	176.3052261493765	174.17056206222898	19.303446883897973	17.555046920561978	17.959150619736285	15.2972007242758	18.5382776616116	158.3588977110709	164.8186430416296	160.70273745163902	162.69994933009062	160.7122757248694	121.00720369880553	122.58349175141676	101.22787120960092	123.85093142270384	109.81008244571824	149.2443551982219	147.39907538376875	150.66885098881556
283	2	1700000.0	BGT_EPJPNU	2	closed	1.3945590148219609e-05	0	9	5	0	1	10.156699535876797	7.482604852895993	6.387911473110351	6.24362685257768	9.343028400475358	14.180254985633049	13.53710071733658	15.939258973384373	15.176318227309435	14.528710795035147	14.669404307284472	15.75388628119226	12.384121648447795	10.514531762634794	14.40517950856869	173.9834876800186	175.83350787179518	174.95877218466384	176.9284790289883	176.04185698437766	18.809574056029664	20.939429853215728	18.09471302302704	14.832521423807917	16.71237814307502	158.48589488110372	162.85248131902887	160.57428117335837	161.30159584809135	161.99512081059714	129.7737376816649	120.31288369312487	104.14441952208938	125.21585720080554	114.8090257428407	147.42139595699834	145.62471789785752	150.215353460471
284	2	1720000.0	BGT_EPJPNU	2	closed	1.038206812165098e-05	0	11	5	0	1	9.002835182366384	6.865430454172098	6.801488705308278	6.192429301576122	8.84523784276969	13.773490079399156	12.891081454989934	15.050432896468696	15.318846653187084	14.11679278013392	14.808695351700422	13.681236173084262	12.187054456385402	12.128841535668446	14.37064539886245	174.1187412969655	178.6099725845356	176.33187297636155	176.0298315586059	175.53680571372576	18.065556672480135	20.13205320703345	18.566963595699207	16.3887582121819	17.280372782964598	158.43073771610182	163.05323503566248	160.0858954764181	161.5292954497817	161.86106318927995	124.61456715799444	124.3532530101235	102.95286677772614	123.47514405767043	113.69556524190398	147.98987147137922	144.843424229693	148.86116467249477
285	2	1740000.0	BGT_EPJPNU	2	closed	1.3945590148219609e-05	0	8	5	0	0	9.568280396026308	6.481551070434096	6.95969107502083	6.512336412012383	9.477288365679644	14.006745130225402	13.219686385002824	15.233004174103463	15.066801987427578	14.845058127392877	14.844697507941888	14.350524622320052	11.488586364190905	11.836668383501523	16.25715525327056	175.8545861931553	178.77740192160377	175.04317686772822	174.39028366410258	173.37583188713867	19.620876482354973	18.051189763648303	17.581108892896555	16.892531547596324	18.61660252437158	158.21057259546455	165.3814849807287	161.03224242727518	161.59770934536536	161.08039459062533	118.3047180840017	122.17015363715936	102.97608502920272	124.1488347846922	115.16458142494544	145.3816145240915	146.78234853546988	150.5654891711696
286	2	1760000.0	BGT_EPJPNU	2	closed	1.3945590148219609e-05	0	10	5	0	1	10.351238739336408	6.595118624629663	6.792659160615776	5.714624932533469	9.15859013231185	13.998614624361482	12.76532704957857	14.63542109481826	15.412451116455957	15.17460899560917	15.183404904272098	13.78038862042684	10.02791718656183	11.816642591316388	14.23688543352397	174.28950058559994	178.5203450663497	175.94284792670166	173.7301857792569	175.03537673947343	19.257544373062068	18.511438681617356	16.061966830191505	15.145761745186586	17.287700682746156	158.6076314150125	164.46357536742775	161.7799511213739	161.78477307070312	162.5850906373665	124.24230079280888	117.93470525449618	106.6905568462948	124.91787113051927	111.5043070233366	146.10588039553005	148.6423491377372	150.94422381940836
287	2	1780000.0	BGT_EPJPNU	2	closed	1.4126168057150097e-05	0	9	5	0	0	10.033087416296883	6.3791605898888255	6.257182094356988	6.248215111103539	8.598019959794737	14.107708231423882	11.727326969586576	14.243261416844753	14.370699458822884	13.775823125433	15.07527316555404	14.853740664709107	13.25287811214444	11.591079405851248	15.804573870135718	174.78464024416152	178.6302168688922	177.34198300366344	175.19917671949526	174.647798933888	19.091649275978064	20.942437183887435	19.35523967995642	16.683355460541883	17.85676364754197	159.18492890438614	162.30788271380493	161.5899972253368	161.50686875744145	161.94266825136327	126.4290995815907	120.8416023507654	104.43856478351309	121.69796628391538	111.7880632988681	148.66436659281902	149.2454718473162	150.9702247914986
288	2	1800000.0	BGT_EPJPNU	2	closed	1.2702584198658973e-05	0	13	3	0	0	9.5727548273933	7.17064106181082	6.070670945431681	5.720844487629111	9.666619065354462	13.939948096378616	12.885941181027704	14.536607228203136	14.503365138749729	14.464351825880174	16.06341605262247	15.613158841593384	13.0480791470627	10.701746423785686	15.526987231822757	174.7698934085788	178.20593463268798	176.14594171165814	175.6261463029011	175.02767319410006	19.01789435461937	20.21963695082852	18.709612911377526	16.29545164465771	17.42025339934175	158.4986743022993	164.09220500986788	160.23650960866098	160.2061628968588	162.0902310786606	126.17958305780064	120.1324059274672	102.52210853335876	122.25561742450525	116.3730552785325	147.46976883689027	145.59994451476328	149.98535135892544
289	2	1820000.0	BGT_EPJPNU	2	closed	1.2209519157332148e-05	0	11	5	0	1	10.239472290692214	7.159916666073139	6.230513157661061	6.026281176596602	9.24399297541192	13.280984972310618	12.61404883005724	15.291888635928942	15.878642786482994	14.63281547796852	16.078959768952966	14.017397793595016	10.501516183542147	10.441763975200985	15.390172653625449	174.93423564951786	178.4005092914463	176.06793523234836	173.79389290209744	174.49319789200956	18.861217951630003	18.90371334951228	17.12442648980653	16.499735884542414	17.586927239838545	160.31392949388072	164.44124670975523	163.72758940582167	161.36275037580046	161.79299101970463	130.74638320921366	119.4997864310267	106.0301262159751	120.25880066844414	108.53654125006632	147.68504058933885	144.45729081824547	148.88142021811544
290	2	1840000.0	BGT_EPJPNU	2	closed	1.3945590148219609e-05	0	10	6	0	0	10.063142777337193	8.041206384746218	7.045746721666259	6.138443948600861	8.989030080129048	14.116453031747852	12.290596091433295	15.58849010631232	15.31444060466952	14.122207285370305	14.811226570932282	13.71506407551878	11.31405676915875	8.860971667496909	14.60032017127123	175.97931659209428	178.76824827296687	177.06523295569045	175.39365483404535	173.12181744384665	18.389019341767987	20.62465919466392	16.748657077182965	14.625320174423932	17.691755465038014	159.02924437070112	162.1961190780723	162.0916934676653	163.02554021417393	161.4454386479046	126.27963187511662	113.1737039584315	106.81558841114082	122.4186645287887	117.98174628747796	144.61897472613362	145.81067911826787	149.04074219202596
291	2	1860000.0	BGT_EPJPNU	2	closed	1.0516924020384371e-05	0	11	4	0	1	9.926657954108864	7.065021045231701	6.911173081145306	6.418917265055085	9.701834006527418	13.676223242467136	13.075571974431552	15.571530443361295	15.09387466244211	14.657850977928968	16.713419635168663	15.486535584435842	11.770795084199657	11.331432362891006	14.817333052878272	175.08645365664896	177.83619793095272	174.28255534110744	175.53532466219593	175.1298598130548	19.09850260845109	18.90215546496575	19.146111642683703	15.732238067970371	18.8808492899427	158.98894363860148	163.68945964648023	159.3206317118893	162.02749587794017	161.2499633818031	126.89953444036064	114.3841482565742	105.26346222637534	122.38619322432385	117.29141310238748	147.48314939497268	146.35960256407316	151.45472524352206
292	2	1880000.0	BGT_EPJPNU	2	closed	1.038206812165098e-05	0	10	4	0	2	10.116731831862555	7.019249822197383	6.899640437616224	5.53456614543795	9.208894457741067	13.106908084851275	13.023775745930624	15.020086595512142	14.507222790884068	14.557898731147574	14.610529077536222	14.135577975894584	13.93075592015338	9.733722384334833	14.087809283369214	174.99877226290803	176.31262729652923	175.15248456364804	175.71108949405095	175.59070273451778	17.444845079376122	20.549907225516204	19.07590750665446	15.518384730980138	17.279878438571796	158.76235642623828	162.28031861095698	160.07082271799865	162.50646395617505	162.11785876850024	119.71870596072516	123.3185948772183	106.97318157471948	126.02979112583596	116.29142080342103	144.75814366706507	146.2521796167776	151.29141217090734
293	2	1900000.0	BGT_EPJPNU	2	closed	1.2702584198658973e-05	0	10	5	0	1	9.872592563732168	7.621884407668192	6.10040134748069	5.464513981071674	9.421441480821796	14.123773099025016	11.988107504495812	14.91140340400866	15.72026331072055	14.96670138133646	16.73583926143502	17.772700529572038	13.54754667085683	9.864041243678908	14.578563178504336	173.42254875033757	176.00406530789985	176.31620004504362	176.7898980950535	175.116908515684	21.433800633624955	21.81077009554236	17.4979921536385	15.336302774063478	19.61962581039362	156.8816704634149	160.79907927271492	162.84776486241242	161.91590022389065	159.75578657841908	121.83417616617888	114.83600111067008	103.6176199199781	128.4079162625401	113.85626820428476	146.48667785905957	146.7079774510873	148.23124919841533
294	2	1920000.0	BGT_EPJPNU	2	closed	1.2702584198658973e-05	0	13	5	0	0	10.773974412157967	8.848014749915544	6.290278254728788	5.899633124373934	9.080239271971832	13.696457844604124	12.431243980074012	14.80941108362154	14.979782066746516	14.070794861119849	16.810235574717517	16.90501699591669	12.62695745469678	12.671878230267184	16.77699816270424	174.8760851838095	176.28874865797704	176.3226694664894	174.09676495455156	174.05431328725376	18.677315067381773	20.92048944535921	19.70060511288912	17.449993464276343	18.047017520904472	159.35466362259564	160.8857782520789	159.6464742314989	160.34601873298183	161.70113617672504	122.97100428342212	113.2550837246372	102.55886907404994	121.42272924738324	120.88626036428114	149.25008532813686	148.5547595440621	151.35776276179584
295	2	1940000.0	BGT_EPJPNU	2	closed	1.1564617373766794e-05	0	12	4	0	0	10.768405505692012	7.521550770616881	5.926059463748268	5.843992121387515	9.519247237506471	13.168466363938595	12.320469696208132	14.491687986044589	15.464977651507448	13.89634710919444	15.523936837339352	15.47312743843164	13.828282065394689	11.727219478279654	14.423154592233503	175.23829775999815	176.03497452745273	175.91266239788504	175.25098179095855	174.59907498793189	19.37587529289091	20.420178569482	17.976440638725155	15.691777432901546	16.30732474279978	158.53196219904936	161.20429657517488	160.4818696399957	161.20256386429213	163.25669701371987	127.63773743086011	117.43187308180728	97.06685704513608	125.99258831155429	118.10128805629328	147.60545515074523	148.78601968498003	152.053165814089
296	2	1960000.0	BGT_EPJPNU	2	closed	1.3877575343426616e-05	0	14	5	0	0	10.441114323221113	7.97817597311185	6.141251409289193	5.562714686265009	9.123535038320686	13.516662837232165	12.898254319945412	15.424743871704898	14.74118833785348	14.158711787965704	15.117861505066813	15.32672594909937	12.198710880147368	11.770652601767676	14.92738940247888	174.80017326348883	176.40145985936968	175.13722604383412	175.0981157922213	175.7560839477656	17.735945618891172	19.598948900726548	18.066770773102157	16.389967374232338	17.05913915742312	159.13901556401	161.99578421317605	160.7407969283649	160.22833851541424	161.3257638194838	128.25246111930602	115.82452442216784	108.24428847968696	126.29200067067362	115.77352401986276	144.45017219040432	149.0954681379904	151.2137739389427
297	2	1980000.0	BGT_EPJPNU	2	closed	1.0516924020384371e-05	0	11	5	0	0	10.638831167057171	8.201713952308346	5.984357121488117	5.657975428525449	9.02399407273114	13.968418102662554	11.902488682403485	14.719422083892116	14.99194139802224	14.113803108864971	15.905507355774862	16.721681504616456	13.170181902290397	13.484425695750486	15.528881384447503	175.43365382429394	175.58084149534318	175.2756246183312	175.07126316884205	173.76339230466016	19.750882578179755	21.46515911638496	20.115842531472858	16.333057511436277	18.209086395587164	158.17292581795337	161.1203643489013	158.99925342892573	160.55423713939052	161.23568679088922	119.46607535890242	120.54626949419612	103.81235932559086	124.64139013686564	115.25064795187158	143.9278720766297	144.67082331013458	148.53784574821972
298	2	2000000.0	BGT_EPJPNU	2	closed	1.3945590148219609e-05	0	7	5	0	0	11.135585959909449	8.218816535943787	6.494427287857488	5.904958684845719	8.931229777310485	13.834717357578018	12.158546595803832	14.674153764023462	15.76729688158854	14.35387880896436	14.278900151802135	17.432445419652723	12.407118466885915	12.021026275681889	15.45743483407372	174.10318590130376	175.09146770929422	176.9665019690362	176.11295763449877	174.46978538447402	19.14973360121935	20.89057319250213	19.405743722120977	16.023523412860655	17.588151677755736	159.88745914167475	162.46402293466227	159.92943806418896	160.95116334924816	161.64886721001852	131.1986971222796	124.0871692670316	98.44173155076562	125.8859046220137	119.7702224225024	147.75900548083945	145.9394106785923	149.94668238468472
299	2	2020000.0	BGT_EPJPNU	2	closed	1.072138000647776e-05	1	11	6	0	0	10.0942813704097	8.26113785820194	5.871503221960412	5.333161986343186	8.642408531881912	13.821303040041135	12.534507800354698	14.69525648227523	15.27839954473028	14.071240188718672	15.26607198391764	14.29964374541568	11.38090323930989	10.470389878009634	14.653170256944502	174.8498348374291	177.58526020619848	175.79502426153329	176.28980137222788	175.84079292119873	18.00951662242871	19.389250318904317	18.013374324703538	15.775424920341354	18.433667261217984	157.45284179540624	162.55235179213756	160.10337211026584	160.78368592408842	160.31553578036892	127.07055688360836	118.24861642460802	101.64039026968936	127.05129370365545	116.0957886735999	148.19906708048148	148.13288701632194	149.76070063543511
300	2	2040000.0	BGT_EPJPNU	2	closed	9.999341337740893e-06	0	12	5	0	0	10.371422650893203	8.158009884816913	5.946165117289459	6.045502910788454	8.807302267610684	13.710339840519389	12.697649289988146	14.54553048423815	15.001850274473837	14.498531724978832	14.927404750707316	16.962823589643055	12.458542305939856	9.998357694964824	14.01103570978183	174.53759804623516	176.18725058766455	176.61927420037873	176.08523522971296	175.02805765323433	18.55428104295014	20.79780910003952	17.626192278661325	15.379132260298036	16.181308584988724	158.58476049873525	161.93529926768375	161.4202014986721	160.91978064231546	162.1075286794988	132.23662019109483	120.87679822627682	102.06349376008988	124.49105044881208	108.89711741590214	147.9904459786451	145.60050411281134	149.48027948047255
301	2	2060000.0	BGT_EPJPNU	2	closed	1.5034301565849568e-05	0	17	5	0	0	9.702058241203211	7.758086010572892	6.021991368185247	6.541076451876753	9.6072990646231	14.22110551896171	12.927543386705176	15.62216088229628	15.188321137460068	14.068359451142182	15.244503147374042	15.304137105641646	12.54443474542684	10.077850819606107	12.811543538502228	175.27641332849214	174.64133564638783	176.17122943542586	176.65740305351184	177.37186275459115	17.612831363266352	21.500116705696485	19.024609402856157	16.425632614804314	17.42826310194102	158.39628129831166	159.78205930841514	160.75185023528016	160.99369571591342	162.58405433085582	125.78691325801005	126.8882800911108	106.8777757394595	126.41848457883974	114.23836659268645	146.04013567672288	146.2774435076696	151.33055998417103
302	2	2080000.0	BGT_EPJPNU	2	closed	8.91909650214056e-06	0	13	4	0	2	10.533077802516468	7.76400816606688	5.751699417953119	5.42105070284633	9.375609598833528	14.287174883438547	12.644687896292169	15.252864451462532	14.879418495056326	14.52842818788106	14.287413240987968	15.220979068744636	13.203243082794025	11.116876058519203	14.110320100393546	173.48372793677896	175.5628001923696	176.78313066508423	175.16768796970072	176.88102738841434	17.10456742771548	20.933818077185	20.185588527729347	18.6519488555361	16.268474487833096	157.51817911968254	161.12665104320777	159.84611738561955	160.19027589102475	162.8237796061957	128.9178102578062	119.64738883174712	113.56384099130432	127.93418702676846	115.05155052922204	146.13438696179156	147.88669012855	150.28010736662725
303	2	2100000.0	BGT_EPJPNU	2	closed	1.072138000647776e-05	0	14	5	0	1	8.926628938141134	8.125730557982763	5.732865814370405	5.417141066752758	8.846843266321317	14.137512002821865	12.930311319921744	14.418632767789852	15.024362505854867	14.834351840001554	15.168068756344285	14.140059277002493	13.625799683196725	11.176630884947338	13.972902798628589	175.61071716914523	176.0128729500569	176.33996931695046	176.73539084974166	176.91351453842742	16.70510593646675	19.84139368388772	19.3282303570542	17.13904966936656	16.03001859850962	158.88186686116768	163.4535442298447	160.68466372995502	160.10156453266094	163.23699334180978	120.7112603858966	122.75834269282775	113.5291828764608	124.81517808778204	114.7978533438877	146.95742394570925	146.12532462705798	151.40734364890957
304	2	2120000.0	BGT_EPJPNU	2	closed	1.3945590148219609e-05	0	14	5	0	1	8.671771783593043	8.182545405707671	5.86080635173836	6.201255761492528	8.916735725558635	14.195060408988834	12.127093314093417	14.894468943185288	15.146584219328412	14.68434697497831	15.399036478037177	16.36888123173366	12.960595520162713	10.707983377349205	12.383303959277889	175.219888335735	175.85186123650834	175.82510488904728	176.88614466769798	175.9269234185463	18.90590978018967	18.934596757291967	19.81528019512722	16.204903056070258	17.491204719297805	157.53901918042817	161.93504833012184	159.91534381754212	161.21558060998225	161.98731495357825	123.41622408337716	127.58506883045152	111.2522379731192	126.53921704762072	113.56570433918591	147.92843459447496	146.04631015192723	153.98495152105863
305	2	2140000.0	BGT_EPJPNU	2	closed	9.999341337740893e-06	0	17	5	0	0	8.601613810812132	7.297695527341374	5.764720309272696	6.479304210374262	8.89993431255813	13.92082348547557	12.737487056469174	14.94574448641568	15.30642524870341	13.565031743082768	15.49835039648143	14.331319964976393	14.14677883870143	12.058125860371316	14.39857831604828	174.23774884847455	176.92727714840782	175.10848004105804	175.0811653075502	178.2057743681643	17.876180601392406	20.772280238854545	18.07839996625312	17.58155282628125	17.280080438196567	158.34194224507303	164.16544514267807	160.19841219912985	158.63091786248094	163.05375305458875	124.0417970217638	121.14779543384306	115.1681810924005	127.9202814770678	121.74530621274135	147.1357979337074	144.1769566440924	154.05245379821363
306	2	2160000.0	BGT_EPJPNU	2	closed	1.038206812165098e-05	0	10	5	0	2	8.721043694711298	7.668450465642808	6.24996475136678	6.284956486573821	8.613772300256503	14.059955363307408	12.990554052788756	15.430893741023676	15.172383582510715	14.04594504078101	14.770793492715358	16.243684754917094	13.129086395551193	11.116546218005746	13.823076888798711	174.89355395504316	176.1069382833546	175.78659775062422	174.37558042104237	176.09344474854933	19.871388848988055	19.293589048307396	18.370185001710915	16.83893994812984	17.45763717302339	157.22801925415672	161.07255748373873	161.184958913683	159.99862143006456	163.4066881788031	122.53588173613116	125.6731451697532	107.98599710396542	125.70989593011625	119.33577181196546	148.6419151079755	146.88646661595018	151.53282427189862
307	3	100000.0	BGT_EPJPNU	3	closed	8.91909650214056e-06	0	10	5	0	0	9.133570907882662	9.405796682074053	8.982944605229783	8.74517888980842	5.516021221162346	15.670825047201006	12.616869708411231	15.44737675422784	14.53901456156474	14.6820536049673	13.42936697335445	11.190453692411287	12.260764743397708	12.914710320288313	15.331745863390092	175.66671098585667	176.5869672323518	173.86440262527816	175.09310209951812	173.54277431665832	16.29384948469825	16.34655993913266	16.887552442410463	16.534060218475194	19.28308625221665	161.01689974291898	161.42576085786715	160.8416958572353	160.34269835280418	159.80375148665686	117.61085384553267	106.95038148777698	119.08481446900292	128.22505191594647	110.69350287747255	148.70002234453025	148.90215218714008	150.19350965350938
308	3	120000.0	BGT_EPJPNU	3	closed	9.98439447527818e-06	0	12	5	0	1	9.07006897468131	8.544931995358604	8.35116397863268	8.730912542202999	6.21213232709372	15.757812574563062	12.89282295845152	15.027702799438716	14.770380484937094	15.216332568466756	13.191583137592133	11.140479739281608	10.888931722051412	10.579135354926494	12.702854545235605	176.81509326736625	175.9767606779545	175.53412698947497	173.64718281397873	173.55658738257384	16.182438181388118	15.593700667652124	17.127135999162803	18.03927703178172	19.995200110348367	159.5045684909529	159.81112600369374	159.6980072408572	159.2265776513874	159.80248867134296	115.57745090835768	110.27578940114412	119.48715534158218	121.08702159690569	115.68622546821024	150.46449869954873	149.67570990402425	150.51394739784843
309	3	140000.0	BGT_EPJPNU	3	closed	7.713865467408215e-06	0	9	5	0	0	8.511512925253225	9.178420272905324	8.105444243940541	8.341482264760295	5.033566005425145	17.772502691163336	13.468183751106704	14.450518782761051	15.27266736389665	15.372200977538222	11.847780731957144	9.045646902656884	12.905139726813257	11.186512737404431	12.579902985619473	175.60083095239798	175.6898407390644	175.7633919562132	174.0946785335518	174.06987523476633	14.642334291394835	15.621222254116834	17.841620181500435	17.02290585314745	18.408760664636144	161.77782472896573	162.3476845042116	160.57420085236438	162.1211651783067	159.35435103825944	117.8551620844656	104.60074245881374	118.82987825530796	124.73284859562496	108.25179320553404	147.3347099640001	144.60463460015322	151.70751048420885
310	3	160000.0	BGT_EPJPNU	3	closed	9.98439447527818e-06	0	10	5	0	0	8.729229385958561	7.971975501469869	8.579564607152589	8.282235735665388	6.641523172487284	14.63168861317802	12.637420152605282	14.577825760280955	15.535692070413129	16.28605797802329	11.051288867332117	10.493089523470656	12.390115972117892	12.010406319798754	13.038891219709049	176.15755653162432	176.14234632603157	174.53382372329094	172.458937039552	174.2465615065718	15.564634719903326	15.571824820572942	17.419772390220338	18.27363770830566	18.51821043328158	159.71977252847427	162.18980541508998	161.10201424895513	160.3718894908789	159.92179053064783	116.40705639004422	95.0123379476578	122.4608545631726	119.74962506541289	111.67312577473596	147.62811161999568	146.9188922911787	150.4697641165025
311	3	180000.0	BGT_EPJPNU	3	closed	6.890948368899178e-06	0	9	4	0	0	8.23867779817804	9.217666839842828	8.886652313455846	8.485687122116925	5.5080475908384186	15.520110848515536	13.033680174591906	14.99130105172774	15.062406335415425	15.631950806697306	11.78411230158816	13.13792083299661	11.944618066411111	11.098610156577552	13.22885282633076	175.38121037276008	176.46759025246746	176.5316763385238	174.9324888909859	174.67247576588608	16.200933476823053	16.679452363393523	17.12016187230254	16.838297156705096	17.720972522536893	159.28562946874396	161.26884835276368	162.83070304127887	161.53017174774348	159.88857457089534	111.75833691714531	96.93596731703067	121.12618965705964	122.79659639209748	115.85564046703108	146.3208487842558	148.2997465773229	148.6930060809563
312	3	200000.0	BGT_EPJPNU	3	closed	9.98439447527818e-06	0	9	5	0	0	8.156045819750565	8.593168904716467	9.129544753305517	8.019683501074214	5.411039993820359	15.237574522595809	11.85085323536089	14.336114876074756	16.424702797909482	15.632770388480292	13.056534910893348	12.03860091709696	13.813696960596102	11.190555610982717	12.404447973529566	175.51545382091714	176.10375884636295	174.67168435151646	175.78314715072173	174.0906715362051	16.24055313150108	15.71801126628423	18.70066272778302	15.07378794594202	19.386837997288165	161.2125452769384	162.26250831542083	160.74033040836565	163.4069137102499	159.01898424547008	118.19209090027162	94.63505506305415	125.84265176486583	123.30212727948008	110.7918857062082	149.82063383444202	148.10574513599678	148.30928491771851
313	3	220000.0	BGT_EPJPNU	3	closed	7.59591894416567e-06	0	12	7	1	1	8.425693463776268	9.09022871042455	8.642991380307711	8.648125513883652	6.025000944528503	14.848690587947914	13.20253777124326	14.245968788549618	15.301490422877103	15.008727865681152	12.804570533350958	11.347195965998765	12.455339983504231	12.582937738667244	13.639849539021208	176.818982545535	173.83378317854468	174.76137947842926	176.25906605469314	173.69944807635795	15.289543751786638	16.80811044234301	18.69492144158859	15.61554672242254	19.445093401695377	160.45396114401387	161.00778220970787	160.03096564039532	163.09657700121718	158.75698756132226	120.43330879111844	92.73975995075344	123.3944097926988	123.14107173326744	111.42259401580574	150.51440274233968	149.98799848896698	150.30270497808294
314	3	240000.0	BGT_EPJPNU	3	closed	9.764179274735715e-06	0	10	6	0	0	9.43093673244875	8.530643834710268	9.303223597683775	8.471865735529482	6.185174161650997	14.26200083388361	13.735055324581117	13.906537487812209	15.60608451558369	15.327323482247737	11.584013780798204	10.794116075194092	11.265058469269023	12.38338471104487	12.307062399364176	176.2690671782163	175.74080457354663	175.55890341438783	174.7975323783649	174.97651758772457	14.963104533964524	17.64474711375021	18.74229933839277	15.020501744011645	19.41773369004633	160.96435651296943	161.95697935844768	161.0927291104648	163.23819158891513	160.76487178677536	119.54048783930295	93.80079942095014	125.25853710368894	114.8191418050133	115.7450310616559	148.51950286716513	148.6910759966069	149.22408237933038
315	3	260000.0	BGT_EPJPNU	3	closed	1.1181629073590449e-05	0	7	5	0	1	8.489763518549413	8.567024758225072	9.443585188944082	8.809459747221243	6.111123023085232	13.932476160237329	12.835397767821483	14.114343821687251	14.672380905256189	16.148971949497284	12.186110445397928	10.736636284574258	12.389840967710672	11.056995207388962	13.987556882026128	175.09764383105252	174.89496386629034	177.29863900159947	173.27972689935362	174.5053166152343	15.57840910533224	16.935185688443134	15.60937964564233	14.617357176539796	19.261941673475363	160.17484994083767	160.72450383412442	162.8746789836256	163.29056262678233	159.73652823547485	119.7479315821436	92.89973730816816	125.68633816655526	116.52153588293731	109.11203247701764	150.73888253406693	147.83104588738004	151.03623086771177
316	3	280000.0	BGT_EPJPNU	3	closed	7.713865467408215e-06	0	11	6	0	0	9.001138783275628	8.206261410083284	8.28353883980901	8.747997617216589	5.548780317029075	13.229961380101807	13.03044812641976	13.869347996318766	16.738314458837472	15.626209069335612	12.016512344059056	9.704520858906085	13.98653084353731	13.309962719595635	14.48482333538969	175.15535042091443	173.67739544425265	173.77654507904418	175.09792080403008	175.3361704693377	15.02910495173186	17.30255946403343	18.97063189332624	16.218808701359425	19.098651690230508	160.58092405315463	160.14435364123443	160.10198012205012	162.76893224780906	159.4587816140237	119.07232926744196	89.19746704402871	124.99992967628856	125.25129343124702	105.62257154431146	149.48140530912556	151.23002584440286	154.05128018572253
317	3	300000.0	BGT_EPJPNU	3	closed	8.407119553867143e-06	0	7	5	0	1	9.630714684545255	8.07231473832075	7.892745989501886	8.863551167078722	5.535787456019833	13.924612141933652	13.6688777169907	13.741562358759865	16.742244273776382	15.938435617356504	11.996952012720945	9.266811051259523	13.741574204752473	13.281673852012098	14.214858427693766	175.9209912057035	173.5679973930532	175.32836629708598	174.34843855982206	175.61204488376166	15.42092769340212	17.76831020933386	17.60131057536161	15.3545922875945	19.363723832804315	159.66795001244296	160.89420375731058	161.78086485723608	161.26158359036612	160.30810861771204	119.747484982447	90.8934062114452	127.3144814241745	124.33991819308132	112.108779703086	149.8119972486419	151.1416588155833	152.3023791180377
318	3	320000.0	BGT_EPJPNU	3	closed	1.355028133058445e-05	0	8	6	0	1	8.24212012746824	8.371145672524902	8.506610208687592	8.651087480399166	6.123747678695316	14.096746108965528	14.054299435956343	14.016467387983948	15.661303057870937	16.193095719779446	11.635327215599974	9.003717720850718	11.511149741561606	11.500606173014363	13.126059954722416	173.72139041172903	174.698314936808	173.70523244721298	176.09539561159744	174.41328490240662	14.733091832235475	14.754820653052311	16.753462835260684	15.200215803235835	19.193982339660685	161.84084338056573	161.01944297482484	161.26159283905628	163.61694328376583	159.17543945148225	116.78945953768364	98.6445882761756	126.15382052200783	122.28619526996708	105.17993562622054	149.68558933046333	148.24144312576286	149.87768591323567
319	3	340000.0	BGT_EPJPNU	3	closed	9.99197169069609e-06	0	9	5	0	1	8.675768820695039	8.908242077451913	6.942150351403179	8.659626901181763	6.0088841516696405	14.14358387195688	14.254294144553384	14.696993212177317	15.555563304074616	15.517159921994946	13.091414855064484	10.860589259303469	13.947288794565791	11.61117579654471	13.029469642038478	176.0427704229577	175.59416955083367	174.2376216775791	176.12250324516424	174.48753917464853	14.71079843666686	17.42762659762585	18.07994648899844	14.848515831214003	19.169404099198985	161.00738428573396	159.4476267673748	160.38126340020827	163.73910198891846	159.69016750023843	122.34989979297151	90.72755472187234	124.44678623812064	120.20913563351996	110.60995924468016	147.00750061142608	149.28474516996067	146.5827341246271
320	3	360000.0	BGT_EPJPNU	3	closed	1.355028133058445e-05	0	9	4	0	0	8.973362257951438	8.394599054884193	6.629122136664741	7.805669583931261	5.843909342931946	14.70396337524156	14.359614533806024	14.50988972239279	14.352181349996147	16.08036011117343	12.606678322193828	9.370544759797804	11.064567336389969	11.713536907084446	14.58516763016656	175.94271280502187	175.56808523571695	175.85561725519224	175.47251263547423	175.1973716832397	14.980836520739397	15.525928932452882	16.13422050104718	16.62850949114418	18.571080648793743	160.78782682008924	160.68854450679615	161.82032482968296	162.58726176007295	160.94686142252817	120.48779037095024	94.67640028422991	129.21034894033795	125.75876539072505	110.96863559315278	151.33158883482932	150.7488493345922	149.30587110124767
321	3	380000.0	BGT_EPJPNU	3	closed	1.2729498477431791e-05	0	11	5	0	0	8.583665789914871	7.531995258205677	5.715063656179057	8.482863784218246	6.128298596341962	15.475885085819051	14.676597775978044	14.666652044556734	14.745737838007004	15.96852617241032	12.356770855785712	9.592387553317838	11.968213059000748	10.769757613972349	14.470653914683396	176.06735238791876	176.11549346383916	174.5957668477041	175.3345565330311	174.47833326508095	15.076541209861984	15.77603203286268	17.89566934266855	15.044694846934634	19.40922612893221	161.64052312198302	160.65829814535556	160.8351667019796	163.46833542843464	160.29608798347024	117.39187202730588	95.569269482823	127.7018997256512	122.31700706253382	116.86795476448238	145.16662201344607	147.91701362675337	146.64967219288295
322	3	400000.0	BGT_EPJPNU	3	closed	1.217292837493634e-05	0	11	5	0	0	8.132373618535885	8.473083361478267	6.024005596235982	8.324153861640738	5.956961366906027	13.927833145314075	14.960132555452612	15.058895358016986	14.978506761391191	15.8740327716928	12.271629396673646	10.094423406822026	10.378135333957058	11.203086250674282	13.05247533121737	174.82462921273984	176.73374187086085	174.7757470090679	175.58497484594366	175.8739577014525	14.75880264675732	15.028950313574256	17.511729140298264	14.859653682570835	19.533593469789366	161.70003338788345	162.18674145694547	161.9789563100638	163.8464830665553	160.00157318551217	125.00842634384664	94.1827733521307	123.23440151381698	114.5765580387213	109.7197112025788	149.10154680188924	148.50568409392483	147.5780256031315
323	3	420000.0	BGT_EPJPNU	3	closed	1.3009750774514544e-05	0	9	5	0	1	8.337852465730077	7.663675673140002	6.024030804834629	8.39814788254275	5.980688878064488	15.02673341340899	14.441343773111443	14.867143995644367	14.741180426279684	16.14126785186512	12.295195590340205	8.399989219500801	10.870946708243276	10.22622230942181	14.854190705362488	178.16139353444564	176.73556068270224	176.11615872892958	175.3441808842101	175.1331202876487	14.437205263078956	14.415831118038115	16.07983345773267	16.162592568876086	20.35627048909236	162.0805890130402	162.11212787351468	162.16124545176805	163.14487889822038	160.34891568354155	120.26395025347033	91.9927401275836	124.5219949636037	113.8910261013306	112.79659708208838	148.39175669359753	148.1946197429031	146.46161415521038
324	3	440000.0	BGT_EPJPNU	3	closed	1.2864352872863568e-05	0	8	5	0	0	8.230401732604232	8.55345969785083	6.564831874586428	7.790775078742889	5.446075203271005	15.110229174975972	15.68245570162763	15.13882761640254	15.3553309526624	16.478198208503976	12.144557007501	8.918784541239141	12.15890673128782	10.418592348815974	14.092908643686076	175.36770723802096	174.91597964627417	175.33897908284422	175.8057776046481	176.01970960169157	15.357718142926696	16.19489968840665	15.303569701788598	15.141968233871212	18.17446938752169	160.37976435128738	164.17491850778745	162.0173175664804	162.2708867539806	162.15230057314565	122.88497532190615	98.97216404003449	127.73449860039544	121.26808925809333	111.76974219297264	151.53448996115998	149.56191032635044	148.0196518414207
325	3	460000.0	BGT_EPJPNU	3	closed	1.1757451167952073e-05	0	9	2	0	0	8.682475160782499	8.299520352764626	5.934628632391362	8.435832654269984	5.952332397309468	14.419821344505472	16.102791700393976	14.749110386702744	14.708980048508252	16.176837213576142	11.88458888932536	9.516195014393071	12.04030431518203	9.39679036466621	11.577712454419007	175.9426698038538	175.0774731116138	176.31886583020463	177.01849708136376	175.68614035186175	14.628415020762862	17.43643099915233	16.963409276522064	14.23586942962748	19.01337075412268	160.49805791541348	161.68167022669286	161.27228105074568	165.309871195449	159.80763157467928	121.90101259707744	94.30148451074211	126.81386017311486	113.7600139624801	111.547714372935	151.35530524534173	150.80013706307247	144.31221164811797
326	3	480000.0	BGT_EPJPNU	3	closed	1.4054366337671229e-05	0	7	5	0	0	8.847280613923862	9.39196156546361	5.420975197485904	8.137485161134306	6.2509009321393245	13.674131207026836	15.5153018923284	14.783373545620105	15.032164873974583	15.131476947128045	13.830055604483809	10.748294847933092	10.360934005094617	9.998007224801592	12.966665718245666	174.3778987715263	177.01816025373762	177.7893718521496	175.887750014064	175.26853605528643	16.758311854432264	19.400390366959257	16.3744553529819	15.806794404272884	19.346409748303223	159.81469752680644	160.880527347684	162.72967029940702	162.90357406303465	159.03246861823422	117.13865583055076	88.83471999303528	122.30787584854862	112.0237381431262	109.86425129078673	149.92384500374712	147.92193960612602	146.13832920827667
327	3	500000.0	BGT_EPJPNU	3	closed	1.1757451167952073e-05	0	11	5	0	0	8.340476346766163	10.233426270735228	5.846074377942396	7.674187677296441	5.958834342640686	14.734278306326248	15.582509831425917	15.350087892561657	15.81909286473502	16.360470837577452	12.48028762566246	11.112752104676634	11.94787166868744	10.915556215018391	13.869633638921842	175.23423411749846	176.62290192708053	175.53229473642048	179.0367272228624	176.29267879069073	16.551511625207574	16.78272352832293	17.58489841742727	15.857606124646384	18.558344255088357	159.55701040977013	162.49389899394902	161.19032809776854	164.3150505306822	161.2414488377802	117.43772963246936	95.87580542465872	125.83125154382896	114.33950100386194	116.43984061413704	151.4498842430866	144.91008868883097	147.5508343958665
328	3	520000.0	BGT_EPJPNU	3	closed	1.352547061318504e-05	0	14	6	0	0	8.886525192272575	9.712251503770188	5.733278313898701	7.884844495828847	6.239957297748759	14.814665434992028	15.600189536093	14.716118420618177	15.993194856373258	16.235850403006236	13.314168673213135	11.344060051597452	11.628771310868803	10.56155947323977	11.553674243249326	174.82077800293456	175.42802241829378	175.25791617823796	177.10754906152582	175.9289844753559	15.112036701247114	17.26873890042696	16.079190738749094	13.1879218025295	18.728774937726563	160.66290453982725	161.5313598167805	161.15165257077413	165.82761352833762	160.6823382870577	120.8491310934171	97.57365675511042	124.81444935461704	119.7182591146269	113.8074950617398	147.48603495861704	147.98227983488738	145.28590843559675
329	3	540000.0	BGT_EPJPNU	3	closed	1.3945590148219609e-05	0	8	4	0	1	8.877257382892212	9.765466982162073	5.83246679867136	7.96882807751303	6.1312519826191725	14.818062160815971	15.682378911058343	15.737371158378563	17.03531930644922	16.255594876873996	13.065549263050375	10.005175492902945	11.489185956149486	11.525180881809806	13.540788602049568	176.0351260791199	176.4715751676719	175.38435349366648	176.21642707638154	176.1440452327778	15.783448884792191	17.36321418937671	16.695694320464728	15.333645201487345	19.47468453532248	161.35453122630398	161.9150534034357	161.32591516867714	163.45647466321864	160.08209285732943	121.37273960259463	92.18329801913288	120.304426263945	116.28012191781654	115.5333929809657	147.13713874796372	148.09303876703368	149.2313502807499
330	3	560000.0	BGT_EPJPNU	3	closed	1.4054366337671229e-05	0	14	5	0	0	9.099863089072924	8.32603333878651	6.728359903412053	7.893408033924492	6.353769016574335	15.077136705186478	15.088073176688512	14.898148550227315	16.37316981605826	16.402372980335638	13.64638832040238	9.125011773771222	10.725789407894608	10.605916066760257	13.058969905908915	176.40288866288398	177.28217557145507	176.24512380799945	177.78089341196522	177.2521650756265	14.850465421197118	15.6585521001006	16.40426881507335	14.279415041075422	20.82009459616576	160.69754616787372	163.39217069780207	161.70412128959677	164.94378606692786	160.85706207386346	122.02567167345212	99.32780500616656	124.83169267804084	120.6063137113803	116.24553430109624	153.0898081084901	148.3351998489944	143.62863332576882
331	3	580000.0	BGT_EPJPNU	3	closed	1.2702584198658973e-05	0	9	5	0	1	9.067079508679551	8.239223931813614	6.647523122621418	8.328476152381558	5.944527628927328	14.212037272227487	15.11197220196838	15.027943457582635	16.40563238672035	15.895594751800076	13.868599529532244	9.57416914771217	11.21564150198558	11.342229080079276	14.107741564468627	175.55126584471927	175.67303082444312	175.46072961933464	175.9274447348659	175.8297108207354	15.429321134181048	17.712277702082663	17.235090936428463	15.98374525810077	20.249089932611223	161.14468933028624	161.7269307693248	160.08959657105314	164.00183297060818	159.1920493230493	117.80831853531012	94.35842343670804	122.72697340469573	120.94196097897844	113.2172763575316	147.96398908077978	145.764799249563	148.24195120962284
332	3	600000.0	BGT_EPJPNU	3	closed	9.999341337740893e-06	0	13	5	0	1	8.927138026331997	8.357279106051152	5.815625629183882	7.986155185637782	5.602471327838971	15.19661130103745	14.792081008814172	15.430470836623565	16.437242736892898	16.665400817246738	13.49644241774899	9.579693544396942	11.669421355741523	10.808671432243967	13.476277530743802	177.54061565840996	175.8892397826243	175.9294433730019	177.058291009698	176.5956983925951	14.44500924645039	17.021313998805446	17.67391502703891	15.329922211301849	20.29426560768775	161.02105658530868	162.69078172601803	160.90058561846772	165.45512714275048	159.445814428428	119.37682890166148	94.9353803053404	121.18822239877004	113.4472372726422	113.22252551860645	147.70839825932867	146.3346001915112	143.46328763846958
333	3	620000.0	BGT_EPJPNU	3	closed	1.3945590148219609e-05	0	11	5	0	1	9.22570006685948	8.572011690965189	6.257906857177061	8.738027749997938	6.289446980193283	15.140648565070974	14.740325507164195	14.744029686567126	16.23181149906016	16.599724174323573	14.469274011154	8.923857044687349	11.70973068231302	10.961512126219544	14.930704903827277	176.72068003469244	177.95863344526023	174.47717485634163	174.44337184180176	174.94103812197173	14.758936591986098	17.804788902679533	17.726622873486175	17.05173840284136	19.895640931282298	161.1191709684687	162.920188435551	160.0103738484835	161.34386379081553	159.64430457085703	120.83646353009476	101.87834130719088	121.43271839553609	115.93342215336185	111.3868210429624	147.1334948249359	147.05009921842677	147.55142138837326
334	3	640000.0	BGT_EPJPNU	3	closed	1.5080467382162455e-05	0	11	4	0	1	8.980758796703936	8.669818653293364	6.04638486537402	9.36158910800646	5.070167725025976	15.799179456435258	15.442378254692754	14.245732863197455	15.620382473570396	16.21388367561795	13.504328126620727	8.832957475693892	12.483868377966608	11.931760477909382	13.908049793501077	176.02438050830668	176.78020251320405	175.46023237028464	176.61587222893272	175.10096262170222	14.991776299111905	18.28595202798429	18.085848869887595	16.524985211756523	19.602432763986297	160.54107151631092	162.68273345059126	160.0324861180162	163.2791611978146	159.04037311167568	118.53739366736907	95.90799010604836	118.26991790463308	121.82729590581025	112.06152552460502	148.90972816329156	146.51742330809483	147.17391864538467
335	3	660000.0	BGT_EPJPNU	3	closed	1.4054366337671229e-05	0	11	5	0	0	8.83311887100546	8.395964625766327	6.397597380749782	8.664149459948877	6.122662502888778	14.374175461237972	14.82573598543348	15.189932728684264	16.5028613727122	15.9623272941421	12.927283674729024	9.017685137850902	11.926229809535148	11.044564658243296	13.675866945413697	175.9363122033168	176.59376069748717	175.76382766316163	176.42046388657232	177.25803034034294	14.349701701157551	17.927254968866748	19.716737366241198	16.233601964296003	19.085239357566785	162.24264105783527	161.97015316674467	158.8096000348833	162.9512182450029	159.85488102388618	119.84412213080928	91.94112620194709	118.81687642289818	116.56020381080488	112.85421701243403	147.41628293010154	144.94583086958343	148.74837902015858
336	3	680000.0	BGT_EPJPNU	3	closed	1.5080467382162455e-05	0	10	5	0	0	9.465856478270128	8.130942745567216	5.627945757539065	8.655048856902008	5.474534485419476	14.774383233278742	15.32458419210883	15.60749977611693	15.994847401273004	15.526660662847748	12.98902169963064	9.096258558435231	10.350316875472414	12.990818235464346	14.239955246468837	175.734252157688	176.55570000203136	175.35489783222786	176.09997680007933	175.5355244724265	13.82111674833892	17.780228296097953	17.170087711146724	16.01035460569339	18.729160900967543	163.58962776385926	164.38093946641504	160.0690545207129	163.23387597934888	160.18877320058627	123.62440641036912	91.08825573687272	119.7552688981227	120.56229182343178	109.27833834175476	149.06201309424665	144.5082386264261	148.15279821487198
337	3	700000.0	BGT_EPJPNU	3	closed	1.4054366337671229e-05	0	8	5	0	0	9.677347103755572	8.319111177214776	5.99973317178393	8.787821941617254	5.778931134667661	15.228581070103816	15.527055820938898	15.137007355918866	16.133083710645092	16.22224399524129	13.1631133971266	10.050951550143203	12.647860412788638	12.373056651530032	11.319075397301098	174.6418291186321	176.48738294895355	174.25405962975452	175.93310880216782	176.2195504882309	15.029453998906504	18.85234223415667	16.74292179912793	16.19719172572887	18.66752795309515	161.24405857425054	162.73617918106066	161.12388600011448	162.19992432999132	160.17754087587423	118.2923429441666	90.59799376588045	125.64505595751884	114.15708851011291	107.01959368059556	146.33010829124487	147.03165130794235	147.7883027013302
338	3	720000.0	BGT_EPJPNU	3	closed	1.1757451167952073e-05	0	11	5	0	0	9.79498392989142	7.998970551061117	6.350729555050373	8.597239890996185	6.170304118475363	15.470626085729563	14.45589578698549	14.834746363329698	16.387195897778874	16.226787621815113	12.5602011933471	8.322553203183903	11.346794201610429	13.027136152027518	13.5963395713816	175.74859405740926	176.14593073774432	174.8786531115462	175.99510047749348	176.23970944553193	14.923934379224333	17.809469633242266	16.725212950249933	15.639548847561292	18.30586960333101	160.99589265327168	163.1998645225989	161.01666475631768	160.768204789189	159.6254829128365	117.77190605322195	92.31297208703084	124.71539834688444	112.63711747068858	111.424125822739	149.5735661778952	146.69867617393965	141.63215642890017
339	3	740000.0	BGT_EPJPNU	3	closed	1.1757451167952073e-05	0	12	2	0	1	8.899087287480697	9.035440065260264	6.552511391283668	8.725036089192193	6.001349404611209	14.648598475470278	15.132388851982496	14.814998065127282	15.539515338542266	15.966167844261006	13.983125281198376	7.987831814395818	10.784028572717911	12.300572360682398	13.18059388434882	174.7787548424487	177.26246439249576	175.1264272070966	176.03910089418633	175.88413800825708	15.122688563697276	17.278866343040065	18.072141183616942	16.152277207445135	19.314809265719312	161.8367208504617	164.11171484851826	160.28220546099612	160.8799253665102	160.05704906711702	123.02095787809291	90.24772805165564	121.39518585664544	115.4484240130375	111.80341553077052	149.83703606731697	146.10283645566062	145.94300536841104
340	3	760000.0	BGT_EPJPNU	3	closed	1.352547061318504e-05	0	10	5	0	1	8.56551410581992	7.683759189326962	5.812430067208086	9.01035625215023	5.695091918393972	15.504390208220414	14.800080430611867	14.74077875468878	16.342744431414808	15.574398157828064	13.25346513638902	10.315437364155034	11.071937014634305	12.19277977836634	13.936308816269262	173.6633090001922	176.62169293026378	175.15179419677423	175.7102380755712	175.5731405762057	15.552943560828414	17.08233511237172	17.11426888954816	15.562945190397386	18.659401904052608	161.03032395546396	164.82905676851053	161.12904353032567	162.257928746946	159.69067535853878	122.1127419711887	94.51222682176	125.2007890188228	115.04442540623364	113.21040249253488	149.78072318033705	145.79822320503814	145.30062128619986
341	3	780000.0	BGT_EPJPNU	3	closed	1.5034301565849568e-05	0	9	5	0	0	8.745519013750506	9.47326478619248	6.164461184536289	8.648760822950102	5.388556328475249	15.231050752698978	14.371103207179436	15.719435281681989	16.326330007963886	15.845376042592989	13.139277230242495	9.997922794069384	11.59452689287947	12.632218935813697	12.293526131042334	175.47925684566533	176.5624623477802	175.69259112875002	175.2655941060862	176.39824002054553	15.899085118795496	19.42071191840588	16.458174848531073	16.257200703510133	19.120196448778614	162.16521080322462	163.08073091715218	161.8855460645424	162.7092413986112	160.9944273672922	118.91493582312384	92.78331157089372	125.62878117157636	109.5363568716731	112.08274827189918	148.8534277369942	144.68950173534176	145.1913974626656
342	3	800000.0	BGT_EPJPNU	3	closed	1.352547061318504e-05	0	12	4	0	1	8.672394925295158	8.627107411751345	6.635751510415369	8.247654236377521	5.727029671643518	14.90227241668949	15.008679474570332	14.738149046398254	16.196614708957686	16.079092798218788	13.353412236399146	10.99447300195396	13.673907011054077	12.296820343401842	12.848517655220084	175.98136408063704	175.72420794611674	174.26215315627317	176.0726262397224	175.44586614295304	14.560699752766183	19.507127799998678	16.967726213953245	15.93195354738624	19.70227325054596	163.3041429744476	163.05993044440757	161.50721140802747	163.01366738396834	160.42163992097764	120.17880539859192	91.25247298332822	122.08952044297284	116.7360060685374	109.9832783420732	149.3936600909126	146.278124941609	145.11366253607702
343	3	820000.0	BGT_EPJPNU	3	closed	1.493293106719326e-05	0	13	6	0	0	9.05164299010892	8.964922740330906	6.398794791483199	8.000926565970891	6.469098598892147	15.125176256398492	14.578961943421351	14.015237963673282	15.823935128734226	15.703979527240389	13.292816398933727	9.127973998654772	12.691013093902678	12.149657180163072	11.986592609752403	177.54775765600093	176.10572784283286	173.44645431353578	176.23224460618002	174.93011496281002	12.60955655986689	17.744384502294054	17.105842430113952	15.276180099736829	20.18753960389629	164.13696881539164	162.49544039375522	161.0204120752735	164.08214591413895	159.5444376985287	123.40874870928072	93.61610941451508	127.63832431367928	120.1027472259904	110.8837652197596	150.70018683021868	149.6365029702299	148.7249068694138
344	3	840000.0	BGT_EPJPNU	3	closed	1.1757451167952073e-05	0	8	5	0	2	9.372830965391447	8.421692757704573	6.293983988560068	6.989148300521699	5.992763594787709	14.895979955735328	14.327916012505932	14.53340482721416	15.6943214054462	14.61058117326329	14.95711758477341	9.696788247151895	11.51860046284942	14.035400725694316	12.942879641895969	175.10034394634124	175.1324666523129	174.8199884947769	175.91852169306938	176.0753615755437	14.962706260709796	18.61859844067973	18.805869339038058	15.913363521809586	19.715207368525707	162.0575644374391	161.41410676682315	160.1162518761657	162.1794091108445	159.30148275767542	120.53204034573852	89.2237160519755	121.53792776071072	116.33711842437464	110.57558632287434	148.3487143132479	145.77866415667063	146.90374910082832
345	3	860000.0	BGT_EPJPNU	3	closed	1.088230149106163e-05	0	11	5	0	0	8.709122384464662	8.703626519998323	5.783796139071161	7.041369050596807	6.526564082794853	15.433467591946666	14.84283256683888	14.874111020289956	16.080794489577297	15.292430875559726	13.028437195987376	10.459250193741893	10.976141131279949	14.377619071700092	13.427064902482831	175.2659406094945	176.07930761389167	175.57177926235053	175.4312609815497	175.73390331719858	15.431614878855534	18.59703786192506	17.18905293828014	16.617461960576495	19.37896645840492	162.75120341013155	161.56956950881872	161.83687280591857	161.07991195428872	159.224363226912	117.87022464773138	87.03708332667844	125.18966780852716	116.03992061059868	111.69997498155875	149.77070656911982	144.83576733372993	148.05499304813932
346	3	880000.0	BGT_EPJPNU	3	closed	1.5034301565849568e-05	0	11	5	0	0	9.553999361655178	8.116026874666915	6.4743696147204135	8.186062670533508	6.0067177719915055	14.724112974332584	14.544723586797774	14.65678416579361	15.763865180584595	15.563815264295348	14.26545224873708	9.685473486766789	9.432572517998892	13.663083220068827	14.15390465583116	175.25692327571227	177.97661975264344	176.19504125807626	174.85848397819342	174.87012289649974	15.044896774963687	16.241552358637225	17.452214346045	16.352824407954856	20.34700036834995	162.50622560777143	162.2506675543976	161.67013519829854	161.1294806862352	159.66667769192543	114.48925954641854	90.24416076256796	124.03023768567914	122.09793025780324	109.2649649041934	150.40443642293604	150.04774324455528	145.38841038626552
347	3	900000.0	BGT_EPJPNU	3	closed	1.1564617373766794e-05	0	10	5	0	0	8.74803762034932	8.78540320316541	5.653936775569208	7.058387563787613	6.300785097163624	15.062396004245732	14.246329163510708	15.270944097546272	15.936856483450477	15.33364121821811	12.949473217642208	9.428270344705242	11.687451881955417	12.458919228940616	14.29034188272446	176.60644691411778	175.8840916125334	173.9510222428624	176.0952048774566	175.74037550775336	15.093915089441158	18.36548814833471	17.456917231133414	15.814303547527215	20.15980932065082	163.3781516271264	159.50066021912795	160.99842494905397	162.7900308527297	161.25642737635494	121.54165110873043	80.48042311988817	124.0243398717373	119.3723714826198	112.04487613222432	148.08904469164608	148.54527213088636	148.0057405312232
348	3	920000.0	BGT_EPJPNU	3	closed	1.493293106719326e-05	0	6	5	0	0	8.659099697688013	6.249004437323929	5.995539502583578	6.647845707428211	5.406193884904643	14.544204291501297	15.099388696789344	16.47398462749286	16.028914073257713	14.8169216849858	10.641055753068008	7.5467343822449395	11.044246877568735	13.25092221567537	11.95626528647973	177.15387090349182	175.84056491561486	172.78853931154902	173.99734016237278	176.3121540617665	13.391613922317864	15.672707823951002	15.899208591855562	16.094800736161165	17.807369290491252	164.05278647409423	164.0015496723435	161.17162943148918	162.18248677989112	161.4230442007949	123.79567398071056	85.0676474210191	126.82918958430874	120.22555253715532	108.74519344477596	150.86165229467997	146.4302800907009	147.74801210256572
349	3	940000.0	BGT_EPJPNU	3	closed	1.4049369623755725e-05	0	7	5	0	1	8.480071133372869	8.27407039969075	6.321631597627654	7.8784750323651265	5.262041248470761	14.633941786461618	15.111525443006611	15.732735278536142	15.68761672728413	15.55465122490553	12.06159637057849	9.091707520153475	11.86860685471497	13.284050974326766	12.992594582710826	176.92465766958662	176.89578346967855	173.3769699084342	175.1965254169201	175.78445798338183	14.768817407653549	17.614850147763143	17.0756398722012	17.034016478157845	19.63478770599311	162.31522230190376	161.49557548072457	160.77479701613328	160.9972300328025	161.3227185014993	127.7034571743834	83.63339947785747	125.56356187091784	119.54519614898362	113.04379644297671	150.84181757281587	144.1227978367403	144.43981092278446
350	3	960000.0	BGT_EPJPNU	3	closed	1.5034301565849568e-05	0	8	3	0	0	8.927465899212985	8.73767527828819	6.279529082997136	6.496989280766858	5.509644083759087	15.102157140593429	15.176202074285031	15.128532414435554	14.931046783075349	15.586817471047738	11.751802272178171	9.450679028351738	9.81219399941927	12.34970616751366	14.108068713110107	175.6264424852458	177.51201757205104	174.4384462891834	175.50726908968906	175.26371990344802	14.623326488024713	16.55232294070738	17.224085824084575	17.43051034582766	18.050951411839662	162.48346265017588	161.44791784995908	161.3545804836863	161.5554595545262	161.36863127473347	122.32572856595426	85.84052735647211	126.34439582796831	119.93660409059436	115.0878062167952	148.2560089899691	142.65006836805782	147.09252045286334
351	3	980000.0	BGT_EPJPNU	3	closed	1.4867318919075473e-05	0	7	5	0	0	9.65804757616676	9.113461519064035	6.383235071504176	7.233774792549951	5.911689523259751	14.827322516813169	13.839654065262437	15.482347066510986	15.564401881328028	14.573422205224604	12.467845264073397	8.00283473562323	10.264112203222462	11.80511042436173	12.454720354764	174.96260206734283	176.51750728700063	175.0402462614932	175.371661073144	176.4964634883522	14.950557761118398	16.935253666606837	15.36369145669507	16.08605254706877	17.7899189356359	162.9085170364278	163.96734243239584	163.1044390338166	160.950891911065	161.34551981677615	121.86383083049428	83.58793197506976	129.63533059659372	123.61007260825444	114.20271777415624	148.30220446015275	146.75158060678964	144.3505904707559
352	3	1000000.0	BGT_EPJPNU	3	closed	1.4867318919075473e-05	0	11	5	0	1	9.850100307051209	8.785465321169044	6.009726323206546	7.398183739855368	6.451746318305299	14.8175510481439	15.47574153177363	14.806317041442258	15.912847867342949	15.73568925093032	11.194294698360173	10.004102679656178	11.558819141197732	13.661985903170624	12.07034988078692	174.17086174655284	177.84563681147637	173.79443769092236	175.17119407293188	177.79497580211302	17.364163783008642	16.201933222923863	17.59645635020327	15.742502091393954	18.395180469378538	160.82015384339016	163.63171151924396	160.67390404929446	162.0780510440967	160.93987571709496	119.16089691652778	83.53346498446746	126.25274147076712	121.70274856719594	114.55557502439892	150.05538072457423	148.75558697899174	146.33560556672197
353	3	1020000.0	BGT_EPJPNU	3	closed	1.5255577293074764e-05	0	10	5	0	1	8.967435809230986	8.20855321628357	5.718368101690134	6.614616333323974	5.334762808793552	15.317889599971178	17.022081386368825	15.144995870807268	15.78713406636794	15.002429086765575	12.527892131479796	7.866896174966429	11.146488041516283	13.09198273686778	13.144887398195944	175.9608634783784	177.31684966323505	175.28105026217025	174.64023670068923	176.6407179171019	14.728184365061743	16.46220188497745	18.11310389620996	17.08579029275471	19.089121925373814	163.96631396562452	164.48480042559262	160.86534626841387	161.21734471717917	160.9117724130088	122.41218292083236	80.30768604841045	129.33542497738767	127.35188669774833	115.5243213452056	148.10726731441935	145.13110798863883	147.4585601367414
354	3	1040000.0	BGT_EPJPNU	3	closed	1.4049369623755725e-05	0	11	5	0	0	10.174722668666798	8.299360011788227	6.435041580601753	6.895118792247029	5.376577275430329	15.643283942064995	16.96965085481429	14.804826357054443	16.69576447497775	15.329545386455804	13.339189313491898	10.5134725014021	11.256197742542854	11.58358532755781	12.873688201759482	173.91655676578353	177.89582000789983	178.16174364358326	175.58176131248666	176.68376793244593	16.406583134176742	18.81583280834269	16.290333297441496	17.278897641852524	18.54931076192744	161.6981387180104	164.10989083978023	162.74395664283284	160.96162397369753	161.88274327610287	122.46744332522016	80.5465669848165	131.30381031115937	125.97479818918336	110.49297528297856	149.28380195311414	144.01963286930578	145.1107320262747
355	3	1060000.0	BGT_EPJPNU	3	closed	1.5034301565849568e-05	0	9	7	0	0	9.964469094385096	8.440022565264835	5.72990356763806	6.848016081939175	5.321285675841546	14.501426745498383	16.562584366586073	15.550545367818822	15.970885753684888	15.390024033318452	13.003868072196074	8.993353421014174	11.353016243831425	13.31851587726872	13.58690592875299	175.53717561052332	178.1176401164499	174.3652802181845	175.17071642669382	175.64398379650967	15.033993361698384	17.60463796795947	17.36681035103413	17.333709601572924	19.295717298223916	162.09633347418065	161.7976811641373	159.582162842578	161.63971894951518	159.99757726347738	121.87413357211194	84.467526366109	130.65564216383964	123.70557041591888	109.78828257180253	151.34373183651604	145.15132477517898	145.33108780700766
356	3	1080000.0	BGT_EPJPNU	3	closed	1.4054366337671229e-05	0	13	3	0	1	9.22309238433476	10.267920782045438	6.6383575163749295	6.534534053055278	5.5917276980639	15.152042187319443	15.515544816636922	14.845017482584602	15.452815400716728	14.98218820223032	13.477012515842176	9.60261962220234	9.412695161693328	11.448245774108935	12.386888033844937	174.56799825016765	176.63399055417287	177.376649800437	175.5271621416778	176.55857323677066	16.63974724106232	16.419283297131695	16.42229912147983	16.22094196513017	18.706957073030345	161.46135152781213	162.8685030285309	162.69729938836923	162.14145537153223	160.38040315841542	120.5063263399616	81.61039878440994	125.79084939445194	126.63853111799916	103.81140913830122	150.44871662681143	143.4678662728669	146.22812631062186
357	3	1100000.0	BGT_EPJPNU	3	closed	1.576137305270923e-05	0	8	5	0	0	10.436736590844326	8.522602544894488	5.642154613736531	6.593425807069173	6.336254493651468	14.24526412585204	16.309203677965996	14.644083994531174	15.153039891906923	14.931863278773433	11.833400554976848	9.24212869087436	9.676134861305927	11.510694286503524	12.429985982123473	174.17909453083	176.2104446549396	176.60826028562917	176.31139044948864	177.45243368813263	15.7519887519004	16.780692777514588	16.819922272714443	15.600894958058088	18.447065097088604	163.09609738089415	162.43775883327726	161.99965413989716	163.20010323909472	160.33040688776956	120.65583031819628	82.84677813016083	128.07600878741417	127.2761065769547	110.14330193050456	149.0327303875948	148.22401908918417	147.9501078653626
358	3	1120000.0	BGT_EPJPNU	3	closed	1.5080467382162455e-05	0	14	3	0	1	10.548442925121485	8.232543087785439	7.266611818068263	5.920506275423234	5.520175224924149	14.421603598137596	15.182601677918878	15.38473854990869	15.521867478481363	14.881266534494587	12.517564532847592	9.037142503551667	11.010601661891318	12.522880431641363	13.478032215822637	175.228953137063	176.97070528336448	175.6142445414095	174.6646722019822	177.0644132682953	15.048359902924222	16.472751826780573	15.75297844468398	17.138493023911316	18.331765480843373	163.9295783340073	162.00283011990527	162.25613197431215	161.83006362018205	160.17009003396987	120.73112079261745	84.47057000439732	126.63451668059888	119.66672589862948	108.86016294827245	148.72298715827762	146.92944304291802	147.30739844348616
359	3	1140000.0	BGT_EPJPNU	3	closed	9.999341337740893e-06	0	7	5	0	2	10.040581248507005	9.454167166213004	5.910623318871648	6.423748353870205	6.013701887841035	15.582699225976835	15.453898143951667	14.631826280460311	15.859441924024145	15.311046915569284	12.41695031060219	11.072306178182007	10.71631292279108	12.953652948886036	13.265415246112118	172.40189390286224	176.61196354662417	177.47866110894557	174.53411144073172	175.62798158826374	17.851865373406422	19.03356412629669	17.543887583432788	15.199715051267464	18.27118965696948	160.11638647573972	160.93604933743222	161.93397278028235	161.18953342055067	160.64833359565827	119.3732510253557	84.69725903023307	127.167923775256	123.24764924780688	108.7649159308914	148.03760876344757	148.02917149792657	148.32338825037388
360	3	1160000.0	BGT_EPJPNU	3	closed	1.4867318919075473e-05	0	5	5	0	0	9.683771931980855	9.11597839896863	6.277148553336208	8.00433930405394	5.860422255892945	15.019783726140572	15.93143381240708	14.556033647555465	15.906164839590522	15.541333274940442	11.932528904489326	10.213720326521324	11.40071728643954	10.69083057988346	11.962568182946631	174.3369517997298	175.89348182330062	176.38695704994393	176.30122795612513	176.0065344394799	15.912611630355205	17.260337434868564	17.443163859271653	16.396727327449618	18.37261413888638	162.31202489182283	162.293934175958	160.9038802453911	161.0789063439963	160.91438107167713	120.3197045887104	92.70964333348346	128.75429496063694	115.28787096381264	107.38335901137384	152.02759191755925	145.05739854997097	144.40741837384
361	3	1180000.0	BGT_EPJPNU	3	closed	1.576137305270923e-05	0	10	5	0	0	9.308686159321477	8.612382433264004	5.887518531605829	8.488758741929026	5.624288612515195	14.549607101327624	15.464224828267922	15.320363109959365	15.83777621178233	15.125533574857	11.379011389090236	9.759770159777972	10.84293613746007	12.17828014087132	13.487531636387612	173.935891093033	175.3931633936519	174.04985365054517	175.93018666935038	177.2165748096956	14.942949123776302	17.01877283486515	17.52159903395881	16.476616456968816	18.488225705163345	162.9081953880974	162.44031109172872	160.3792470666646	161.0210567910479	160.93968669795098	129.1576710354255	83.81590614732258	130.05935514190003	120.49164538213418	109.34317743813573	146.02167865950852	147.578961353778	145.55459689963223
362	3	1200000.0	BGT_EPJPNU	3	closed	1.5301436002792208e-05	1	8	6	0	2	9.857610320544072	8.255943107499752	5.549859435356087	8.164040666090708	6.302340063113055	14.773679505182782	15.046342490212618	14.140033545987578	15.389383104739816	15.277508091477756	11.479355668248914	10.470169361630402	11.283993582122228	11.976781064977317	12.374993286054826	173.85493584617402	175.35250414369816	174.6054194944929	178.0673468152138	176.57781450823742	15.609111708233096	17.517405445931097	17.907492625338516	15.6420495392422	18.301793216964978	161.8984958412186	161.75577627446668	161.45112181421925	160.97357358887456	160.48544070226987	126.0477574703197	80.39065859304702	131.5655010455775	116.63891509293538	112.94186332601171	150.3290750698969	146.21632637713336	148.10203844770425
363	3	1220000.0	BGT_EPJPNU	3	closed	1.5301436002792208e-05	0	7	4	0	0	8.783440480206721	9.03023054130759	5.180779296703938	7.320863161010037	5.992799291415218	14.943016290500704	14.80196560751357	15.684425042571302	15.839635770734173	15.014748481630406	11.214049300756496	11.45114851742321	12.432811637349063	13.457526529990863	13.097268518773127	173.8845523731464	174.70961839378896	174.95075018723136	175.15725946788805	176.22698306773506	15.714260389331365	17.6107048813304	17.288946333952794	16.345334881028343	18.052246718459852	162.2407783116724	161.76625564290745	161.8423410294388	160.71287699535225	159.6927247458607	128.20583118192445	85.2459245008512	127.74748521172422	118.96069833488733	113.923434400221	145.57050490299773	143.83365979478936	148.08574953172587
364	3	1240000.0	BGT_EPJPNU	3	closed	1.1757451167952073e-05	0	10	5	0	0	9.740218415684923	9.121611214579918	5.540931608459518	6.77782217512359	5.690654926256396	14.77547740690428	15.95892161146511	15.127105218429575	15.43468765481679	15.843244442865087	12.333063843902112	10.547644218639912	11.37511924441169	13.105273876137153	13.666331155116788	174.87935293950886	176.13677472703068	176.2795254837762	175.78398837852518	175.8208489861847	14.094679887914053	16.729042976050803	16.883349475103312	16.63628369269305	19.37741489356714	164.47656113765632	162.31717251814666	160.72583045662276	161.3829408913012	159.38310148810174	130.39509213614275	85.88623881000944	123.67728704683088	116.1688775376883	114.85403236035144	147.96542605584122	145.15209532375894	147.00363600260556
365	3	1260000.0	BGT_EPJPNU	3	closed	1.4867318919075473e-05	0	7	5	0	1	9.45626406074781	9.234981649788164	6.081273793256435	8.570817696861413	5.286766024535125	14.717320443988593	14.554536712099225	15.665733043909103	16.574732732722172	14.771533301643435	11.850922648483548	8.956573162904748	12.330368760907469	12.408107530667516	12.951472833629891	175.72041897656774	175.33269280051687	177.37769369906758	174.462627080841	175.7488178582898	12.991744821793684	17.782327464041177	17.578326649722005	16.270960614232813	18.392614338440865	164.22330989072842	161.20350378909347	160.96094859980107	160.739701657101	159.82898410101225	128.2394866433628	83.69748308029202	125.9488276828332	117.23645528502044	111.65493237354768	147.74544952376505	145.3943600770886	150.4093551129406
366	3	1280000.0	BGT_EPJPNU	3	closed	1.5034301565849568e-05	0	8	5	0	1	8.759750601995226	8.386943558862564	5.807265007007587	7.065047778315019	5.795239036443135	16.0327211383732	15.991968764535471	15.495879550133214	16.853861141199207	15.61126930154446	10.404786739416116	8.326163349058708	11.198445123914366	13.683129021895487	12.531344572031657	175.3711202583134	176.53946461605193	175.39524207722908	174.471102065166	177.59991045863404	13.991998194348884	15.772263108135084	18.16510905381812	16.014002160912685	17.531899134396806	163.14134275313438	162.5937538354658	161.6091399600531	161.3952691493845	161.99329557610915	128.03173537419704	90.54815239008988	126.62142798493028	117.0888317604901	111.31145577605676	149.0530319392141	145.71918810013509	146.82269363648166
367	3	1300000.0	BGT_EPJPNU	3	closed	1.017916965496936e-05	0	10	6	0	0	9.512805541899478	9.056581672025686	5.514153953531615	6.861963154235669	5.924682998488047	14.56759392575522	16.49649079310366	14.712739479055408	15.418776944513231	14.97699177197772	12.88068693502554	8.267774495952253	11.713139826894404	12.831991003062615	12.637095416446328	175.42238696543976	176.00908638166553	177.82181805836265	175.23878277837832	176.25862395955176	14.96924654591155	17.141679609211053	18.260760734828672	16.87546843242856	19.09227735067698	162.91933902377053	161.97903094153804	160.0988586278729	160.22254969043203	159.7260813628122	126.0165737958332	88.19658368718795	130.19313234664833	115.5411403036588	111.46166777592892	152.1886757765039	144.48900445919486	145.71503021599108
368	3	1320000.0	BGT_EPJPNU	3	closed	1.3877575343426616e-05	0	9	7	0	0	9.929483391269162	9.041353249328596	6.255984167895861	7.093478693382704	6.208846076731054	14.4813822283625	14.954677802124202	15.574413412594176	15.065870750019847	15.524014747304438	13.571937488491294	11.705042724473442	10.188478930292638	13.363731123841706	12.939780988390003	173.6531436674992	175.429650171383	175.80702698589843	174.83457572171335	176.70755201543804	17.305889526352928	16.745418299500106	17.514848551195506	16.868854955933028	19.5552675388013	157.6911165664563	163.02600960839925	160.27314285275096	160.65703633431949	159.52064990138976	119.46284253726604	88.14485001242394	124.42992687545292	116.91345096440148	109.41717336175812	148.92531833260662	144.8378497880293	145.9719151256127
369	3	1340000.0	BGT_EPJPNU	3	closed	1.5255577293074764e-05	0	12	5	0	0	9.66041574977578	9.227381997174508	5.6486268211000565	8.268307378178566	6.237347456725075	14.05928691114208	14.770980459847912	14.931339076112764	16.033477359583287	15.052415931010012	13.00924121077678	10.676197912659184	11.629443384006333	13.763135775932628	12.77722349078082	174.4949079470709	175.21931895215857	175.79199671002007	175.81990029694956	175.32239850283258	14.2379834529558	18.99926139879272	18.78617847861176	16.16072955961882	19.38775663383576	161.50790040971782	160.92256011681923	160.58506137053809	161.3466456469831	160.02810665435487	123.58431640136632	88.998227979584	125.56614697397364	122.25031935251891	108.01178659240136	150.61749682596826	148.11917886926506	146.2208408651668
370	3	1360000.0	BGT_EPJPNU	3	closed	1.5034301565849568e-05	0	10	5	0	0	9.746727369187417	8.570207089722635	5.292449986124297	7.075459753838159	5.597888125433226	13.985671140181584	14.503880738578085	14.9309933323164	15.600300211049566	14.581040494867093	11.687386412933044	11.314726101640536	10.06748257566448	12.815548911358905	13.460411309223204	173.49155125811146	175.70786866992816	176.21167184018134	173.95323647764073	176.22091335831456	16.998104633065353	17.55223934464958	17.170448476421925	17.228064710780828	17.956013040023638	158.6478171632645	161.45151469997637	161.73497691313742	160.63530259923826	160.7114042837323	120.5108541233602	93.92248668258524	126.6294306316981	121.50411594989114	110.9487724540019	150.19424471306962	145.90448402259668	146.29827507490754
371	3	1380000.0	BGT_EPJPNU	3	closed	1.5034301565849568e-05	0	10	2	0	0	9.70446975226517	8.484539074941631	5.780086594563719	8.446476469737682	5.334364984079568	15.240244009914385	14.634153861039588	14.718425524929671	16.24947578800717	15.100881859502708	11.970542049545664	9.497240298530672	11.526537238131338	11.816430367616755	11.30442057375268	173.8523991840262	175.59471776253022	177.01212480414324	176.47756291747132	176.21257553897595	16.222808269848283	17.880786846860584	17.904150987275575	15.134641401192797	17.15123158589033	160.47477039219785	161.88291626074334	161.67476432375318	163.04052874384098	161.61919472426646	121.85568500029008	90.1222855314931	129.2936817857539	121.82169204563316	108.7905347108404	149.00396205452557	145.30391167069868	146.3681673253936
372	3	1400000.0	BGT_EPJPNU	3	closed	1.5034301565849568e-05	0	10	5	0	0	9.21730246912068	7.983912736978942	5.612541553237142	8.297092098594849	6.071868379930836	14.152501334774009	14.96728859666682	15.2490666182256	14.642716222504902	15.194326700430276	11.60765650514594	10.901986036966145	9.733186864292252	12.606847183754445	13.275435836288867	173.8674115410558	176.13681650908285	175.34641157292677	175.24128372513724	175.8037238981194	14.88471196379593	15.260256863490929	17.47143170046758	16.938628145992784	18.78506717663819	159.53073604698787	162.86272133584762	160.79120544258046	162.07375775486898	160.41086614573828	123.83279005107816	91.90872179283274	130.38778215306917	119.86890391684454	108.99871656008894	151.32757935963926	145.0277502265269	147.33536565009922
373	3	1420000.0	BGT_EPJPNU	3	closed	1.5080467382162455e-05	0	13	6	0	0	9.471692811510795	8.968242123442817	6.058062071690722	7.926826210708596	6.188024137119328	14.67646422170018	14.52193469733078	15.213374166230873	15.86885538301366	14.884120433630052	11.423734700431828	9.629324745945729	9.988810644104271	11.445373150144691	12.82381252005251	175.69315815501972	176.03101099156393	176.1480948761633	175.2277789842166	175.6501574753129	13.414560683862309	16.521532150964255	16.72655927871359	16.71454662118127	19.12943103353536	162.39577953938496	161.56299613871735	161.5258264874908	161.41828176130147	160.58118694171174	124.74431602880352	80.37895568665061	129.06523541115547	121.78489614405277	110.58159613491844	144.76607614645764	144.2018685234365	145.1387320534188
374	3	1440000.0	BGT_EPJPNU	3	closed	1.5775656157759136e-05	0	12	5	0	0	9.606663385521063	7.779904225606984	5.939220610080893	7.965584171231245	6.325048576807928	14.40890015406833	14.489571457154328	15.14782499930206	16.28599416601365	15.115916085302564	13.035976842281888	9.975133016746796	10.386616754376044	12.6884509387438	12.557649931697211	174.86816778143654	176.03894744742675	175.87635660579627	175.67844447514318	176.546627504552	15.012007686658407	16.177647454223436	18.101327804565056	16.346649605814534	18.191901998715675	160.3362148361626	162.24605570298834	161.35510866055606	162.2719882623406	160.6177922378624	124.76869857964472	85.71897761873964	129.43677066029792	124.3153428293496	112.84223747991832	147.7805920111752	145.21182783896558	148.7499402202692
375	3	1460000.0	BGT_EPJPNU	3	closed	1.1757451167952073e-05	0	13	5	0	1	9.34681129189553	9.063405653837291	6.131559490831538	7.2112530992649315	5.925841901366884	13.795118728686102	14.39884992436191	14.312123480949824	15.729964972067586	15.18188073038522	13.529568967770322	10.64734587649858	11.017966927100751	11.683915021866072	13.672759984402806	175.66954556502415	175.6426298943879	177.28553681649228	174.83604939652628	176.07684869355188	13.987978165017976	17.75251402407972	17.048415346741233	16.69841684918093	18.896243628751904	161.1794585039296	161.74734055498632	161.05202344289387	160.33169502330765	159.66402156098255	126.74890753374888	88.41768523957056	125.08866330134754	122.05260006541256	108.55114328213746	148.36039805177933	146.50758952912702	148.05879836203565
376	3	1480000.0	BGT_EPJPNU	3	closed	1.4054366337671229e-05	0	9	5	0	1	9.75829784621664	8.450933902223163	6.024854454993046	6.332724530708082	5.645832618689984	14.28868662090914	15.052184547625936	15.445463059521526	15.316123837178596	15.22000384377098	12.299455693961807	11.384891382929412	11.292622059357187	13.269355009848	12.778890985853865	173.8163359589854	176.0542400356088	175.47874265182125	175.82529761802198	175.92103949958303	16.037252388495777	16.709398864445983	18.660844119933586	16.51306725250978	18.243629893894983	160.26711069466697	162.9763567589144	160.0363877933595	161.3465823303955	161.32341893268637	123.2743554417064	90.6185588388871	125.97205939200433	126.71286785391644	110.62254042126344	149.20432204387825	144.67481444682403	147.37697493103303
377	3	1500000.0	BGT_EPJPNU	3	closed	1.5173777562763251e-05	0	7	4	0	0	10.821699225222035	7.946992596382344	5.61306952970881	7.575160625506394	5.698022115905789	14.140046565129367	14.554969871124124	14.419754677325091	14.831886474947057	15.373494716195989	12.711965156891434	9.783421215557004	10.40186428921995	12.979965487869636	13.63207563311154	174.74764053766296	175.8694497327558	177.06213810288074	175.20598931905778	175.5302831450674	16.088590607130122	15.579805155685577	17.262366671613584	16.472499171267216	18.13680432413615	161.01521350713418	162.8694240422136	161.78353290642997	160.399925871126	160.01520268276246	122.50179139625114	92.98857458749066	124.30973963219778	121.65413889833452	104.70032875560884	151.22254546535606	144.8762747764182	148.73869041332625
378	3	1520000.0	BGT_EPJPNU	3	closed	1.5080467382162455e-05	0	11	7	0	0	9.095520609782843	7.73137471637092	5.73862939188987	8.379514135329547	6.344020041452248	14.747153171795787	14.747536587214936	15.65371981206145	16.135675213155906	15.324931067756662	12.100154822155462	9.453920593848558	10.5697531027087	13.05659141077904	13.049643178792676	175.7103300012245	175.5749008165919	175.8931796843274	176.2446827185975	176.35854046464317	14.48678782190613	15.625421135732068	17.357011296303686	14.987356904477634	18.32433650493481	161.6947013039815	161.730913673654	161.85410885047898	161.49699595788945	161.46602490091448	118.80047350620796	84.65020712720568	121.65246932349616	125.52049041635706	109.11132588213262	148.49659432383885	144.93922199134988	149.83364262387593
379	3	1540000.0	BGT_EPJPNU	3	closed	1.5034301565849568e-05	0	13	5	0	2	9.90366197925672	6.580103520567887	5.9695402930070784	7.713559738876944	5.610166064713565	14.020549235124069	13.195902693540312	14.551776629335889	14.686953432940744	15.195604696140512	12.218369647485115	10.625183786438544	12.791062656802904	13.924287059297743	14.257133848407522	175.5010071581487	175.6687125618295	176.77871052405126	173.31016091291949	176.10604867387292	15.208790867017852	17.7903517314645	18.497922882000807	15.654510900124563	19.571064474146585	162.23976118318433	159.5976161997957	159.96053332835152	160.04021772517405	159.9962805477339	118.7299568187846	88.591423950263	122.67962276084263	119.29692079396412	104.7548759626792	149.75313362955205	147.0121320203265	148.99396806344552
380	3	1560000.0	BGT_EPJPNU	3	closed	1.576137305270923e-05	0	9	4	0	2	9.491678088826248	6.149405489842028	5.686387964882499	7.977034327379642	5.999239838576331	15.021589187083013	15.284128617646331	15.636017643208344	15.717517967548543	15.45779382911709	12.414486415641267	9.57553738017069	11.46699619667485	12.54151298417512	12.329975011581698	175.2216770643271	175.5211450646223	176.03898109889488	175.7834916178549	176.57373373489207	13.462750125976834	15.84838588823776	16.93292054347187	15.402575045721402	18.91962798809555	162.35865829209925	162.1983821823064	161.39381064922074	161.7824702829314	160.17827232815338	123.83817229149128	88.26526861843573	123.19730832191377	121.88922027062716	106.90408721976657	146.67286717817052	145.00321894729336	149.66164338074574
381	3	1580000.0	BGT_EPJPNU	3	closed	1.5255577293074764e-05	0	9	5	0	1	9.793472674294062	6.374128922862723	6.335454175851607	6.762827670981275	6.137673110545554	14.187239299083911	15.278000915337012	14.34719818324433	15.09835907484509	14.46614653151285	12.758582664972066	10.945329017100772	12.715271613680576	12.397941925034704	12.48727254507268	174.31858637149605	174.23493533654337	175.46346186294596	175.64247653295885	176.49691766863887	15.231525420212506	15.941025996157952	19.057401743630013	14.773770135061786	17.66833552346762	160.4340750725317	161.20835660288108	161.40182865199708	162.47031826954594	160.45731884383432	123.42323425170189	93.13517724552264	120.93355072949169	122.03778189640506	107.73630883699	147.89522179345929	144.51158975063447	147.60937686200913
382	3	1600000.0	BGT_EPJPNU	3	closed	1.576137305270923e-05	0	9	6	0	0	9.263239593673806	8.446695626361821	5.701672515980956	8.363287238365471	5.295827030655529	14.68941363967327	15.145974268086723	14.843883692861253	16.282234974350338	14.93222954927301	11.98034089278594	9.997074132980762	10.71580933652982	13.391974716692022	13.509337285862095	175.12744648779196	174.45043812670204	174.93333271522897	172.60499760343788	176.55877617989375	14.130336545128536	15.350101512574682	16.73980157971431	16.200367836858852	18.403308501661403	161.5209566252801	161.55619705397956	162.0062954886416	160.01293985511742	160.2711547268523	123.83945548798954	92.10455781479432	123.5748009685626	120.39345974332124	110.45669251250852	149.7303954307498	146.2839613180131	148.6783198701134
383	3	1620000.0	BGT_EPJPNU	3	closed	1.549509090460457e-05	0	11	5	0	0	9.225857641366858	7.906038057244154	5.70868139674091	8.292991627016526	6.140332018551901	14.397076642954936	14.719177910511316	15.059257853790898	15.152694909347185	15.101528403836856	12.743854168265395	11.07455283302254	13.543712696579812	12.300060534757383	13.644904989056505	175.04887760966372	176.1026650407464	175.90664272426795	174.43075410518142	175.64497867522022	14.09748852122685	18.17131641811375	17.88801851002247	16.36712503343229	18.948779849975374	162.16272058057433	161.4360149833961	161.40057005775333	161.36301667238337	159.4719792813834	117.84069215369516	90.56802410497276	121.70653279695884	118.2908033351415	102.81740998392574	147.72344795898056	147.79818163951217	149.40205213522276
384	3	1640000.0	BGT_EPJPNU	3	closed	1.2209519157332148e-05	0	9	6	0	0	9.836333370305011	6.735616944286574	5.477080677163398	7.744183004695952	4.977646301973129	14.557396885964422	14.38429081468072	14.964180274892891	15.156306222914466	15.13996857522841	13.65760855024036	11.256845419451402	12.946347538568196	13.71185052549995	12.576272232770174	175.4259598964325	176.14563798232064	175.5423063055743	174.54606395046568	175.63093278615375	13.633574796613315	16.67570267631309	18.27382070734852	16.615901729545442	18.711131219961903	161.05449513013065	163.02090380267578	161.28391069703164	160.96510490383196	161.06672808626567	120.57081550821272	94.98012231963774	119.71214323427527	122.92966469162724	105.89437683032712	148.98297563745342	144.9021715460665	147.09929556102043
385	3	1660000.0	BGT_EPJPNU	3	closed	1.3945590148219609e-05	1	7	5	0	0	9.87115657689613	9.177528533695549	6.065393168398655	7.520729373502069	5.1890047707509135	14.528628945718824	14.56002293637446	15.007483268448146	15.741693699413284	15.043809650730172	11.715260009599634	10.714643727330229	15.000499717717153	13.486080263702602	11.96653056467197	174.48840276714049	174.5658859241234	176.12657629996232	176.05901044092073	175.2876635774272	14.434987828229252	18.43159295392347	18.80763060918714	15.72504571699512	17.60565000666685	160.76116660842823	159.94018334726172	159.0041293659519	162.029170000452	160.65140600013916	123.27358358807368	89.26390638173358	120.41611397107786	120.45178104340044	103.22202496340482	147.46079673895656	148.71612839951607	147.86980615724664
386	3	1680000.0	BGT_EPJPNU	3	closed	1.5775656157759136e-05	0	9	5	0	0	9.106063543024618	8.23825476673269	5.543241664628924	8.122818101904578	5.498373518550899	14.334320355083262	14.821123358485504	15.618666333107315	15.721667764249297	13.84084749173924	13.333991153046458	10.279978297146188	13.501517438917404	11.4815407883286	13.118825119474437	174.94395128112987	176.45082549182544	176.11521590366578	174.25617595812847	175.53833406940842	13.82461418034541	15.2401023551814	18.49069280434584	16.305508823019878	19.56445797001864	161.9760795746047	164.52373282827654	160.5665588312937	161.60613117000304	158.93413642610096	123.3965420985654	93.05582488191328	121.13517581663784	122.62436208966912	103.88007611169412	148.44946563332422	143.35143675785037	148.2327019515809
387	3	1700000.0	BGT_EPJPNU	3	closed	1.5255577293074764e-05	0	7	5	0	0	9.219053874760275	8.743026982286521	5.740827677532774	7.638750995380559	6.451529211645517	14.939739852847271	14.628665743914466	15.454481729182492	15.63243307495092	15.300822243532178	13.537544308049675	11.015459004054124	12.20423956002458	13.211050682695632	14.216291957830542	174.3804049240876	176.0192615826236	174.31049723296664	172.8055658778116	174.58584887575375	15.851085767028126	17.337625332166656	18.12193213849806	17.09398159811041	20.1912742461287	160.57314352805145	162.11708834093972	159.02330318192972	159.45308225347324	158.1162169423912	121.8834952197966	93.94122062515522	121.82733598479334	121.95559692267656	102.38686601453198	150.47597329456858	148.4429856885424	146.39066721348735
388	3	1720000.0	BGT_EPJPNU	3	closed	1.5080467382162455e-05	0	9	5	0	0	9.362070434822124	8.438509265810406	5.929218849865338	7.372497927413117	6.033354489596224	14.902375448140662	14.60355091495322	15.230260771374413	16.29591486378145	15.52570887757268	11.731996984995542	8.870655746131082	11.606801052520192	12.041453066929517	13.67203825728096	177.30381783155465	175.57541624364217	176.42748867814757	173.8776115325159	175.14328438294282	12.759612630176576	14.81049664218855	18.088734069838885	16.51398447732896	18.84202311786812	161.76752019817954	163.21392344880164	160.70394863817998	161.84684950536115	160.34707530173705	121.75086480214792	87.82316224076952	117.19395360063062	121.37302134434417	102.55945234623412	148.75820492334728	146.38239280602946	147.6486500249944
389	3	1740000.0	BGT_EPJPNU	3	closed	1.3945590148219609e-05	0	8	3	0	0	9.072835841207205	7.734959765615223	5.703941031626001	7.472732719405325	5.447305154315314	13.857655440356044	14.508285357635254	14.573885366443523	15.33024378991447	15.059500684022003	14.22649517325106	11.405947859952942	13.05313489154437	11.616401115726028	14.742464010370416	174.77524359551643	176.06623272447672	175.2007443780804	173.52396461817037	175.0858346810606	15.65851329288614	16.346210595743194	18.11831308676985	16.614737609649385	19.854895276818134	160.15031577938032	162.88845086196827	161.45500153129942	160.8842125012019	159.20092419345698	120.40265362153404	88.50571549706838	119.10308481329452	121.81530257642878	101.90650074990042	154.12821377460497	146.94490241049655	147.4042215407672
390	3	1760000.0	BGT_EPJPNU	3	closed	1.4049369623755725e-05	0	8	5	0	0	9.17032643543403	8.11412616155411	5.824314986002142	6.761753752825552	5.742109298336055	15.02624985529528	14.478546731215957	15.020360326496384	15.914965558244496	15.288219925211198	14.652743889837556	11.255019036572666	9.388352982988502	9.819179399207677	14.465425334575777	173.69564215782717	177.0574150227104	175.4012392438991	173.9398289893365	174.6258440340452	15.570830964195048	15.385723470671293	16.858055529158122	17.376267734455425	19.05207906620128	160.00515058009103	163.03755387713773	161.90331455452107	160.60503606341422	159.27798142670972	118.29818429300876	84.52554898040552	117.58215447258183	119.83780415964075	105.35401766683388	148.438260092872	144.7665210857364	145.3360415982912
391	3	1780000.0	BGT_EPJPNU	3	closed	1.5301436002792208e-05	0	6	5	0	1	8.556649059506304	7.921247192214614	5.501367801185353	5.569534531875288	5.819786941073952	14.19709564230036	14.47706298653726	14.674157793406906	15.943680214201354	15.537201648847033	13.42329816620122	10.091185531119631	9.88675580040202	10.892044337825338	12.845316394287314	174.4894269440532	176.96228713364974	175.37466928390336	173.85929766621825	175.0118270674887	14.778984017000903	15.223687473235923	16.214800214730126	15.668038112496236	18.40020690080665	161.5926639736571	162.84549529160827	162.12267789780952	159.8810260540384	160.40631147069388	122.46204884107188	87.71103273756889	120.14760596171648	123.5745970966098	104.48498813898742	147.6360466043541	146.66402097252077	148.12603701166134
392	3	1800000.0	BGT_EPJPNU	3	closed	1.4054366337671229e-05	0	9	5	0	1	9.244235801661436	7.789825473933904	6.192167288107406	5.574234482283695	4.741221230199666	14.850835346810545	15.227638564908608	15.110121822005926	15.129625620931243	15.986006439571783	13.239227901184892	10.682144971268398	10.690212713120909	12.118484566545066	14.196518111933724	175.61364863290942	174.8936779788634	175.6215091658286	174.92501047931074	175.32272076403328	13.657816821398889	14.88450188926608	17.210177161074647	15.712188961991808	18.011684019152177	162.7487101900477	163.08257281765233	161.5275629472414	162.089282142594	160.43579981350985	122.43643526237608	91.09564605815488	119.24814184491288	122.7182040957819	107.17266858378584	147.09808479424902	145.19868562323015	148.00762930712685
393	3	1820000.0	BGT_EPJPNU	3	closed	1.549509090460457e-05	0	8	5	0	1	9.28914649286648	6.821094604092999	6.264383514595959	6.103000131231738	5.8277703970133725	14.359619446922562	15.085397086224733	15.148013867614258	15.728580037588204	15.272440534920133	12.753186235107057	12.259124572702987	12.126779019802758	13.201776750732217	12.787971239161177	173.82314856741706	175.85243014771305	174.23878697923453	173.11356459239113	175.60458054254704	15.745279002759752	15.492682241510352	17.63229804753346	16.50312507442125	18.608645086833537	160.42301337736143	162.40277498077455	161.25219406726822	159.8602871511155	160.05963381353845	118.6016873452594	89.59104130184534	115.91314033310452	120.74812290262749	104.04512576930928	148.57082465611748	148.15023483123636	147.80777177709908
394	3	1840000.0	BGT_EPJPNU	3	closed	1.5775656157759136e-05	0	8	5	0	0	8.556308079593032	7.640681802577283	6.178556754466062	5.838985676275736	5.838118664260653	14.85606097725908	15.38612406703427	15.698251298841337	16.21568985969274	15.574401772659332	13.17087357784379	9.686465000713593	11.110067127094885	13.745911803223825	13.231000153699988	175.53676024607256	177.71217875524886	174.9900266997728	173.4426176363844	174.83953744920962	14.29287910211423	16.645783223462036	17.560385426483155	16.443664425161323	19.93545916676753	161.4989656539107	161.16246459344208	162.0031456582359	161.24538827223066	159.7674411810619	120.82061440637894	87.37472679954176	118.13093924792564	122.311177546116	102.05928993845669	148.00817335311223	147.74049485127645	145.07833730264588
395	3	1860000.0	BGT_EPJPNU	3	closed	1.4049369623755725e-05	0	8	6	0	0	9.42025239724378	7.856055584746569	6.029550246994993	5.692020128862061	5.451244016845132	14.139906721231783	14.032728712080536	14.841275399713146	15.89672615386458	15.36873675961041	12.780828807736208	10.078883193570949	9.340781499433136	11.94026896782662	12.90333810688574	175.34438936914492	177.4451114006374	176.79499950970177	174.4612951504543	175.36773328896527	15.078497606127783	16.773762554626277	16.785720536735674	15.428634253629784	18.760892418480623	161.58282304221817	162.02121275342742	162.07714627067597	161.79695330326197	160.58981195912628	122.92375561638544	88.36866787631519	118.25674240504048	121.27549678134316	104.20874361945876	149.53723471281862	145.18764932871346	147.03411202525297
396	3	1880000.0	BGT_EPJPNU	3	closed	1.4867318919075473e-05	0	8	5	0	1	9.54167248219145	6.642021470814983	6.418631547442411	5.489531178707907	6.036003338107956	14.321793257246531	15.22378045911527	14.519313027394974	15.83319550196601	15.200545439722328	12.70748453820732	9.069159298338551	10.07917962266878	14.242766653653888	12.77039122151857	176.04315307000113	174.9900882660218	175.4560710498039	173.3321711024438	175.56757969852308	15.06627504298398	17.29052634340039	17.32844502158459	16.808176537765405	17.435883968279523	162.32321214417266	161.37005668114276	161.3066276799493	160.81194311018194	162.82622258014655	120.95472558518703	85.06825650803107	114.8413469509492	121.3947977398425	111.7805272370753	147.37654552298147	146.8326435300886	148.29287927499055
397	3	1900000.0	BGT_EPJPNU	3	closed	1.493293106719326e-05	0	6	4	0	0	9.711652962255236	8.175364637170386	5.799121970707171	5.922468553805834	5.468897039879958	15.046176738367071	14.296941767049566	14.963815627715444	15.602798705895184	14.892457548487826	11.784043593602718	12.143439066952618	11.651819743364587	14.35655609816717	12.285437778298066	175.38556013892182	175.02893194288404	174.74288673667945	173.4645217974698	175.5521452628162	15.18643952752508	17.678086986832135	16.9927574398484	17.2295217498987	19.81066224834943	161.78360870617823	160.62861148659692	162.1751396449688	160.03956522137966	159.74497466680526	118.22939368329844	84.12056821084697	118.4251221016499	121.03103714406578	104.35051480033252	151.67212308879758	145.6892595936153	146.5585964857562
398	3	1920000.0	BGT_EPJPNU	3	closed	1.352547061318504e-05	0	6	5	0	1	9.633010537871844	7.081008105305805	6.411382889378087	6.391771411635671	5.20612515384047	13.957963598863378	13.981512645917906	14.770060585638358	15.71482176798461	15.033604932634248	12.488765495851863	10.834754778472767	11.430010945774848	13.57131924424059	13.33300344526426	174.21252415966697	174.69284592249238	175.6702014530444	173.66172257986963	175.2364069629479	15.810221466993433	17.872542375123537	17.20779793283192	17.344390586703494	19.610325567270607	161.5436600455459	161.16093081124856	160.87176002166098	159.40496245219663	158.62488373663243	117.8038606332464	85.50567536412743	116.96958231773732	121.23792041182844	105.37111394463042	146.8910538535998	144.7824701418733	147.09946716642276
399	3	1940000.0	BGT_EPJPNU	3	closed	1.4184205927129773e-05	0	6	5	0	0	10.214684785457658	7.6500528682316284	5.854001866069508	5.6286069663673866	6.377723334279067	14.404105342159855	14.982704450186006	15.2876994026016	14.983930848722268	14.921954855503632	12.66300301106291	9.111873170703056	10.753615190333404	12.351212047210351	12.111995562344466	174.46766327652747	174.97089501558543	177.0646521898697	174.0675491067474	174.6450206507224	14.399078139256776	16.79511767328225	16.5278374068004	15.617130586636597	17.88843285720553	162.99841844623097	161.3879101786302	161.50101431608175	161.84302623769307	162.40678486648554	121.16417254327688	81.73120457281412	119.25831338506764	120.11002289391256	103.13736529837168	147.29069037268368	147.2144816444989	150.2259954064348
400	3	1960000.0	BGT_EPJPNU	3	closed	1.5301436002792208e-05	0	10	5	0	0	9.231744218642715	8.061708249041473	5.898474770173213	6.334803143633575	5.511759103824458	15.005306327767338	15.09413972701154	14.970434256188751	14.724519428901964	15.372474671729746	11.837350106353616	11.27478584963877	11.501431060401996	15.340836399526722	12.780527086779806	175.22008934126947	174.89650588969843	175.4898699611328	173.61364693233145	175.77275646838973	15.361682350172316	17.593671610256017	17.662304725167797	17.101109531087065	19.168633948020037	161.18451532067155	161.34561300442218	160.50427245006054	160.27729285130724	159.6593420707888	118.83426793442526	82.73067725341909	117.49874348344478	122.5832270203337	103.69632669243212	147.8087921970841	146.61947808241968	146.5895545335623
401	3	1980000.0	BGT_EPJPNU	3	closed	1.5034301565849568e-05	0	6	5	0	0	9.68959078244809	6.41868454050937	6.427482819927155	5.820795080538995	5.432070237359927	15.165537986885894	15.895573465251552	14.585768725802115	16.83579816928654	15.563819421199602	12.807063528013549	10.154854095360546	12.407720711423757	13.894226844951511	12.748843308376482	174.7621655993651	175.4097706277275	174.6410379591751	173.63548429003276	176.42912231619607	14.910316170708446	16.45951156471303	18.327598376798	16.213246141518614	19.383845013893875	161.62276724362326	162.84568248001483	161.38321379046155	161.86031213508173	158.4923343074402	121.60464811881802	81.56863623183006	118.64771851342552	124.18347118860125	110.78882062685076	147.18120919873672	146.16146671392735	147.26399268743245
402	3	2000000.0	BGT_EPJPNU	3	closed	1.3009750774514544e-05	1	6	5	0	1	9.476665587730098	7.044504499267798	6.649600135661943	6.374549872091994	5.91865021216141	15.038424698529768	15.157715080206268	14.45279938463524	16.386742997878407	15.298398800707742	12.995776235306572	10.144715112969198	11.457946142160797	13.88887803697826	12.886655625874472	173.96781742469898	176.41606320124777	174.9008095195238	174.8408597049971	174.71697915798003	14.674181349081028	15.624455761959368	17.75113796852115	16.62467641144037	20.08694989358431	161.82741073653258	163.48796314290925	159.8154351856358	161.41229392174534	159.21512901409812	116.89309502185034	82.1018077272573	117.95913980761276	125.11319514858802	108.25456207695056	149.76519875177866	147.00468891882517	145.52056466710607
403	3	2020000.0	BGT_EPJPNU	3	closed	1.352547061318504e-05	0	10	5	0	0	9.19660386436404	7.060405083301983	5.86728087735876	5.617726294356223	5.50462688737353	14.80876381752532	14.926081872424316	14.28825329569142	16.325082859828985	15.441688846568224	14.392595591538406	11.3923375488044	11.778688717743032	13.23490525969421	14.134150745168087	175.0809064308943	177.73519422750863	176.43276592912628	174.05592727528264	174.96651179838065	15.600268552758926	15.05767765532868	17.446779121725694	16.410764872341396	19.88337069212118	162.54393551407244	163.8395509798135	161.76037095995213	161.07584833865238	158.52118822085234	118.8581487011223	80.76754733328903	121.57370958529542	125.49008367308272	104.58508324628244	150.4917556011022	147.49627223068092	148.05939280470346
404	3	2040000.0	BGT_EPJPNU	3	closed	1.4184205927129773e-05	0	9	6	0	1	9.209014686787922	6.932830682483536	5.544556106948575	6.729539680554043	5.702864376004222	14.76190897353805	15.49013168801285	14.72096457182151	15.347641941526868	15.325489235267806	13.323468513212502	10.936367172432368	13.026017111051894	11.75841529729516	13.952443635001352	174.70962542582228	176.18674868437847	175.76733933376067	174.15190898684912	175.09325352567285	15.4645721925017	16.6808868882629	17.630726346327307	16.649966710018248	18.57198837689456	162.33609504732507	162.0435082513921	161.10341346423465	160.91342468365343	160.27659480144257	118.46286391282804	88.00422671199588	120.31322449164124	125.18243330065592	105.9572300005048	148.90487151787957	145.69898598037187	147.48056002682725
405	3	2060000.0	BGT_EPJPNU	3	closed	1.493293106719326e-05	1	9	5	0	0	9.774497993400528	6.256559527050612	5.768414335758712	6.026020337967685	5.636394493503445	14.453945403237784	16.31626067369241	14.386373921676949	17.044370430879297	15.517262078280996	13.282206086117212	12.650113082862322	11.13494065441894	13.06293253863296	13.678878978178592	175.03812792040537	176.21387024898715	176.0246560458002	173.9137654720689	175.8005844838275	15.520936233467376	15.957582607727332	16.405014746903003	16.218910306411015	17.499381385868084	162.71803069970335	163.6965407435008	163.18169201945892	161.21747352643936	161.36015750554165	121.36413693264292	85.05117102102605	119.57511200395498	123.42460299719404	102.10112397938852	149.439559724054	147.2052049758496	146.24353310619196
406	3	2080000.0	BGT_EPJPNU	3	closed	1.1181629073590449e-05	0	8	3	0	1	10.532682102106616	6.244395770627085	5.715313446720694	5.873148936879182	6.413325362543624	14.394802107893195	15.701399649076109	15.919608672044424	15.542435588878158	15.66410866878728	13.29232164282542	10.581134729542416	11.98489160961434	13.577584755631465	12.14250374267048	173.9456286680889	174.70304589384767	174.94765099932957	174.18553906764365	175.69848280038133	15.616236222838271	15.544885329133274	17.160665340904814	15.84599997972316	18.61823953190009	162.4427737037264	162.60959119669667	160.60175491350526	161.25068703403537	161.0234670709373	120.6222504799432	85.39934565886364	119.40542744196392	122.2615371883781	102.26345643093212	150.12046744694533	147.4313519844808	146.68183520992065
407	3	2100000.0	BGT_EPJPNU	3	closed	1.4867318919075473e-05	0	5	5	0	0	9.557747430256152	6.242773549822391	6.105020668439486	6.482876363911937	5.271644186979249	14.723596283772151	16.07993131622959	14.570400153790128	16.643277562851075	15.867170844480627	12.795853425268676	8.359567115169193	12.349279488689886	14.129038670797128	13.890429110736438	176.43052925714755	175.91527331154657	174.03932720281412	175.19863903981104	174.4548250056816	12.762606360888944	14.762350126768837	18.20454791949152	16.75578457512467	18.96400900785209	165.6365921412633	164.23862802335847	158.98316633449534	161.31543917935596	159.61615607802705	121.0480046265568	91.76118084065332	118.38938774438274	123.32930795698212	102.48572178599431	149.3029274587012	148.03032138172057	146.7052709824451
408	3	2120000.0	BGT_EPJPNU	3	closed	1.1873505466514405e-05	0	8	5	0	0	9.357846637724265	6.067259463909197	6.612799777817964	5.69122851740882	6.28326702361988	15.296193527342364	15.361623688155287	14.979989122252372	16.970065182239825	15.271225349312411	14.184394489039498	11.22856756247178	11.498109006062544	13.59406594742244	14.953362173986818	176.12951292623325	175.85065459439775	176.59934754583747	174.23330852343193	173.87481175365784	15.72579171430482	15.845516431475602	17.002707118456442	18.176081127934147	19.834137287169085	163.83448180610037	164.00315646383686	160.56010277980383	160.01030586558204	158.84342813565354	118.01039639452604	83.53248508930216	120.19782864940318	120.63003573242122	104.96722077876224	148.7539638908505	147.4019345451444	148.59902172500367
409	4	100000.0	BGT_EPJPNU	4	closed	7.88010528950673e-06	0	6	5	0	0	8.749987828536806	8.783171369746324	8.842614293763745	9.30024252790719	9.02940595893	12.75586229042292	12.658790865227376	12.76432094957143	13.908594612963292	13.96025425316028	20.548349487427185	16.347042715533483	12.54190020558979	12.730869803017098	16.082589932079543	172.5433708359162	176.64950713242743	175.09760275687424	174.28981216485425	172.25300952239184	19.362580394249623	17.655768446757822	13.888552340030726	17.518122963837246	21.419601283197725	154.51615355738366	164.3450228660746	163.46492868451736	158.6518661265773	154.1611254907257	108.482742794194	104.4933721986404	113.7948825459849	129.7198130586102	88.36001134449738	150.99034583614502	149.683597600042	146.2894204587523
410	4	120000.0	BGT_EPJPNU	4	closed	7.385102338843826e-06	0	7	5	0	0	8.548894273436188	9.415611592277369	10.308263899880735	8.763911998396882	7.278361866437914	13.93673443586755	12.82685325180218	14.63065017371978	14.070577982600886	13.79321276157884	19.987339376334717	16.458551121704794	13.643455807951408	12.195187298969572	16.617431993775565	171.4017055261252	177.78011716105408	174.92867493040762	173.82735583484623	171.64624778700747	19.20529899201681	18.02333412746521	13.080181166290524	17.06870949275803	22.296354132787595	155.4991096182826	164.21610921920666	163.51611861931215	159.89812070868223	152.83766727524343	99.29477637408098	111.9814544644748	109.98855467764122	127.46578985511464	87.50358433656683	152.58608349575664	147.77398480557534	146.08607009959408
411	4	140000.0	BGT_EPJPNU	4	closed	7.88010528950673e-06	0	4	5	0	0	8.609481748789245	9.766824908786264	9.773268225051092	9.668217067202916	8.377082457037247	14.499482396852148	12.96950245182072	13.613113152208596	13.765856067271002	13.832816733976903	19.846371488883094	15.960242612882832	13.4378364242867	12.490192774622082	16.051199742459705	172.25942148401018	176.24995019673236	176.53929002779674	174.21487038076364	172.34038387217257	18.21105569080969	19.125882596117112	13.449746158539371	16.9002791308513	21.22362491358549	156.9489916537473	163.40855279326274	162.7897849179362	160.28324917547863	154.61887384396437	102.08554093510912	115.92344770514272	113.2449806620639	126.88090627510252	82.7188522965875	151.23480804840614	150.49340905742918	148.91636042471404
412	4	160000.0	BGT_EPJPNU	4	closed	7.552909308303955e-06	0	9	5	0	0	8.271515376465587	9.634948884268285	8.962063277624706	9.0817205897814	8.313374652756078	14.033281718421334	13.230256463736827	13.236158690773424	13.485727820411023	14.23839209211978	16.35860381778741	16.3532357474709	12.832882355052533	12.134803732523844	15.05535343801666	172.95889080261466	176.74787542481175	176.32677472532225	174.20703948411864	173.81317719903367	16.287806704002946	18.84317867100042	12.47532460211396	17.881246295367202	18.86419853536444	158.14832949282746	163.23468103313618	164.2821830449	160.39974043909567	156.9116686048786	99.3429431209245	111.73066952200648	125.391673978754	133.71571098413608	87.73953242714526	151.107253996451	150.46292946450467	146.50796166945187
413	4	180000.0	BGT_EPJPNU	4	closed	7.552909308303955e-06	0	7	5	0	2	8.396919016795824	9.289181082677612	8.732631853813997	9.233039847528998	8.206254989170484	14.78361173467639	14.194496621309764	13.610040755145585	13.271287283535226	14.468069578527349	17.618928773101363	15.363998984631037	11.864424311205768	13.738503044580868	13.13428743631883	172.34572841444674	178.23037819938614	176.41138692172467	174.8977183043687	173.3148912675219	16.249653766845096	16.68393990182901	12.999034468597914	16.961879412761892	19.614462402659385	157.9604438301225	165.91083380623948	164.26411084599368	159.74314533710103	156.7263012670611	88.6739765236723	113.99128506077828	119.3388169297772	126.47898556147204	94.533608785378	149.069789761853	150.85591378630508	153.58790959924482
414	4	200000.0	BGT_EPJPNU	4	closed	7.59591894416567e-06	0	10	5	0	0	8.83132049968765	9.3177379970613	8.976122612156878	8.811237503934043	8.769686370774979	13.12004057098731	13.280963928675508	13.379224074238458	14.42707600958334	15.220427661157814	17.830311144539326	16.398948015690145	12.644975665220546	12.887684721360555	14.894342507869151	173.6443209108819	176.52074637696796	177.42059096218748	174.41208356437303	172.43791356754372	17.54008266164196	18.10279063517384	14.908689857080642	16.247315019731985	20.927946961900144	157.8259901099498	164.23410529181214	162.183219939116	160.77662035717543	155.1743492569765	92.77410580654194	104.56639834828138	123.03094280930928	131.1673808270325	93.17421971987656	148.90805622392696	152.4057821628747	149.3842435098199
415	4	220000.0	BGT_EPJPNU	4	closed	7.88010528950673e-06	0	9	4	0	1	8.446408111102063	9.141382108069262	8.386005328699095	9.599349069384544	8.841926622651439	13.542409594655904	13.382215468477828	13.815371171823225	14.494968568650645	15.126229733753664	18.746460902518532	14.213080893499727	12.67830856420142	13.056206669816063	14.763777926543831	173.43279007027593	177.9284358223096	175.99571124269687	175.75979692218996	173.39290254391207	16.326468649072595	17.609071648134165	13.338743504269052	15.643816947040548	21.715285644728603	157.0286426476166	165.0308790585894	163.473508426893	161.80716462854596	154.93704269326676	93.73268802648914	111.99635832373755	126.95520880164018	126.72637462346408	95.05936105372376	147.4890174950836	151.05357792070757	151.1316330823136
416	4	240000.0	BGT_EPJPNU	4	closed	8.91909650214056e-06	0	7	4	0	0	8.419279781544628	8.88444913532021	9.16952617689976	9.284151923788777	8.410526331378437	13.285502718716586	13.52390293668588	14.090954594111109	14.2575542551555	14.996756422378734	19.176575118030577	14.936937801591506	11.372111989214158	14.966271838658097	17.835932741479734	172.99247371117593	176.82706071344236	176.6906233782235	174.76695742186865	173.6375469092723	16.622733080250978	17.63507465261722	13.345495979684706	20.464491834122445	21.22420987483556	157.77158354205133	164.92521353425687	163.02908727131344	159.35241714159673	155.504794009113	88.24416795559384	103.08152535382187	122.00562526937786	116.77490219232185	102.07730660366148	148.4805915946816	148.7044070853701	149.56760101824875
417	4	260000.0	BGT_EPJPNU	4	closed	6.747779341100275e-06	0	10	5	0	0	9.246965172021907	9.008406243645032	10.29738172596203	8.109533718548558	8.251850271641397	13.81026328507824	14.40008695629146	15.40053536235247	14.501216837373365	14.260199616203964	19.158804657294382	14.304153816998094	13.134891829785298	13.458922141731504	17.956463907948056	173.94518150557363	178.25308836380842	176.4917165119354	174.72366769246713	172.44065974977153	18.08827558442944	17.386700378314966	13.198858269431794	20.134723276973627	21.7231184949015	156.82305578031918	165.26133633206203	164.3748801658768	159.75315574591556	154.53098220008337	92.9205640031728	104.51323377071122	122.88361412882132	119.1067170309527	98.62964973184964	150.38001543374543	152.0017725198882	146.98952248604283
418	4	280000.0	BGT_EPJPNU	4	closed	7.88010528950673e-06	0	11	5	0	0	8.686494084847409	8.956150270131783	8.141424672817099	8.718578913328177	8.20900384841919	13.915463581594777	13.264184385116083	14.613290914029683	14.780972801582886	15.560237350026858	19.351138328465936	13.87749123788944	11.985094218125315	14.480483717991271	18.69665361166398	173.4497954598039	179.15810414993732	176.421316304513	174.02096528381182	173.07180893155973	17.852236870811975	16.76330944937505	13.688493865633966	21.02833036463561	21.110707961337592	155.33347738849685	164.9379725260376	163.5471551799674	159.47272683283225	155.61851346967302	91.25484537452004	101.52253678628992	118.68475542477178	115.22821649333063	103.32434030099456	149.94997045031116	152.3693242897617	148.98549540254916
419	4	300000.0	BGT_EPJPNU	4	closed	6.475581238768014e-06	0	9	5	0	0	8.94927030740823	9.614759477218875	7.984137123797379	8.788223354561582	8.029216307416503	13.141721130020665	13.119335117008244	14.09413375807062	14.63897265284773	14.089207883490944	18.997515640420275	14.41460774967827	10.78154494992107	14.78371301034026	18.016462681086644	173.16691678957648	179.43055892955076	176.64404191305144	174.58062792607168	171.69006678110892	17.982260592945398	15.947857889892976	13.258794031479418	20.973705657990656	22.78111547314045	155.7013326714207	166.4540054626607	164.5712455085732	159.22891600594488	153.54944033291923	91.96718239296158	102.20509637070384	127.77877134770648	126.9426029689764	100.60428305058171	148.6212629417721	146.81784290431617	147.3284815498402
420	4	320000.0	BGT_EPJPNU	4	closed	7.385102338843826e-06	0	11	5	0	1	8.817867171349118	9.58639422589254	7.946790976971367	8.669487038723645	8.218629767947055	13.525404386275074	13.94213256866208	14.93965308403289	15.831929957908642	14.268074452569318	16.78348840575431	13.42882391284882	11.424372374893784	14.393282179105464	18.06717004063872	174.028018296353	178.46808043469807	175.71610679690713	174.2259421510054	171.62171466976253	16.177909184272004	17.32353789103521	12.478910595067363	20.383857483275666	19.8418172546728	158.7263236169725	165.95465458025512	165.13304921840145	159.0090258185241	155.9589985115482	91.64987619559848	109.56744442892597	110.83516505660576	115.69973494102756	102.28981651405606	145.5540161797621	148.72395159763948	149.76561903881623
421	4	340000.0	BGT_EPJPNU	4	closed	8.91909650214056e-06	0	11	5	0	0	8.300214264092675	9.499311507812395	8.731837342044772	8.190708714191452	8.126957615731913	13.997865368533787	13.298617331319324	15.312511947141974	14.926107238186631	14.798651513814308	18.620252651153645	15.248564536897332	13.209929652272477	13.577023170886552	17.761907875615158	175.2151386526408	178.11191458871383	176.25044245559153	174.3276977525873	172.81580455970936	16.085889396230602	18.233773098823093	13.909206618786405	20.343957319020557	20.554849411195217	158.02426634379847	164.29732266721118	163.64094674983326	159.46443919548662	155.9678107179468	91.83418254107372	106.16761843169375	123.36705446708451	116.87379650194433	106.57607746673165	148.92277032016355	150.81543937550035	147.6540106269395
422	4	360000.0	BGT_EPJPNU	4	closed	8.160645855471587e-06	0	11	5	0	0	7.936661305732986	9.465309485422656	8.10388457975736	8.4667180190249	8.328993247424041	13.063810298463162	12.894860606926992	14.91762856565315	14.644543237567891	14.296522629924375	19.176375535899517	14.39920410723114	12.163433573209426	13.693820400661558	20.133932869711437	172.81268148087787	178.0210245296228	176.62509989862738	173.89808944863358	173.3139922674983	16.235648771687956	17.55075940877626	13.827967670556632	21.94641300128047	20.62803326691552	159.28023658814914	166.7034399743168	163.8423493520715	158.95641928632543	155.1427354004827	97.08605715437288	109.67899172200175	126.36010156697876	115.0474901383226	108.47740695809924	147.371064443906	150.34692987648918	148.17600628102016
423	4	380000.0	BGT_EPJPNU	4	closed	9.229309455509245e-06	0	9	5	0	0	7.206889729302426	9.09897918274494	7.977701813421046	9.025500486579949	8.729951194112708	13.37505336538426	12.615737793795766	13.725030743678143	14.493730219229574	15.341202238238749	18.836357452439604	15.704184759666944	10.212817393206764	12.56594443248708	17.217011308127802	173.49670792679802	177.68121525182667	175.26048374421595	174.55439439957428	173.1934044482081	15.802744579319684	15.035402832068884	12.622133228125008	19.869785108305013	19.75029576130823	158.83900064546216	164.79017840398703	164.8239692210803	158.90837403489132	156.5360776596114	92.6415784266772	105.36073448668694	123.87692473853602	118.57987043403784	101.04004321002132	148.0180565962275	151.69952833926328	146.783367449869
424	4	400000.0	BGT_EPJPNU	4	closed	7.489698568850515e-06	0	11	5	0	0	7.284235028891928	9.413508324915226	8.781717880874632	8.776714837560174	7.74538307144053	13.639086294811946	12.891284410928238	14.593799714684142	16.45690286720491	14.010776162714963	17.927887669027985	15.014771300111962	11.245871995347002	13.924358981932505	17.594008346642127	174.808841711303	177.87126369964898	174.97173742584815	174.7032672176995	173.917320263247	16.6982314129746	16.729294119738984	15.324305403442946	20.49773849519322	18.499983723513925	157.8430609960567	163.93392862755567	161.81169872730257	157.5837559811981	158.11359595761218	93.3868348812502	102.79389258170217	118.17183488681312	114.75179654983717	109.4979506185719	151.7240215393111	148.1872723558988	146.48735918323376
425	4	420000.0	BGT_EPJPNU	4	closed	6.890948368899178e-06	0	11	5	0	1	7.363100794174309	9.768783384576592	7.651325843160874	8.621044274468316	7.957999644031108	13.191469701487604	12.724916525456662	15.235332564859158	14.058878219805749	14.204942816540282	17.746760236572197	15.724180500888169	12.870032338577335	14.888487317704724	16.802722055131166	173.87673154449067	177.53063779586225	175.10869864288566	175.21913017381507	172.26457273617447	18.125877353305924	17.57469935530594	15.162230258644753	19.92754652106913	19.039121665329024	156.73927004677208	164.74460651341863	162.54718714999115	159.87734267693762	156.95517906327393	91.21814183446058	105.51794957703692	116.89601940166234	114.90083068554868	107.2694948906762	151.67283029445	149.75778215643018	149.41460161547064
426	4	440000.0	BGT_EPJPNU	4	closed	7.713865467408215e-06	0	9	5	0	1	8.071811287271775	9.271008112966872	8.782258076456582	8.723798586613421	8.060342930015148	12.543885395868353	13.966475066653157	15.189956217762296	14.023937389136664	14.71031915480783	17.783509642232456	14.952779216026924	12.378667075056258	14.705505252750894	16.839476458622972	174.40437294723324	179.054155411655	174.04123147303844	174.13564044019503	173.5709468533386	17.826621928092564	16.874971274315016	14.818208416905213	21.62462630984635	19.907875537185816	157.1389069345002	164.8727896938143	162.683090608211	159.49028498484313	157.67257331208873	94.9548585187137	105.36626836474724	131.06487959397467	113.10297376199992	103.68767282385429	151.95600234794938	149.67608045430927	149.19657758238745
427	4	460000.0	BGT_EPJPNU	4	closed	8.711582867375188e-06	0	11	5	0	1	8.38889018597721	8.88372454881451	7.826078301477665	8.25231283970161	8.475287442805339	13.681748291199376	13.028808175985834	15.486709423513071	16.438467229130293	15.0669542720227	16.84707117570375	15.310053530947732	11.506426696573588	12.943733924515152	16.782735420573644	174.33007174188353	178.5143226892428	175.9534612080505	176.20008037430043	172.76032146622725	17.705871055542996	16.269804551985388	14.083004263513098	19.72470859195952	19.47481840860369	157.21938237971466	165.29229579982686	164.30142658764157	160.67812930508566	156.66088203642943	90.09380395386356	107.66438724547912	125.17009264725893	111.36698430364784	106.29999447894828	150.23187500755574	149.60587084762304	149.37930279263077
428	4	480000.0	BGT_EPJPNU	4	closed	8.91909650214056e-06	0	10	7	0	1	7.980608959629918	9.544787271087351	8.011108911458667	8.553558013160188	7.284654662277819	13.317586494682557	13.048438728803651	14.687879528216984	14.585497402934749	14.29618584916939	19.450410471173047	15.439134053740762	12.920341461830818	14.172063537605313	18.424846767165448	173.12492407993687	178.6854434283295	175.74546956975502	176.0678866355262	173.1202586467047	17.886924813240125	16.825357039328942	14.541477852364252	21.34817893580469	21.358221456357555	157.67835246265088	165.5019602960511	162.48115763939532	158.98877191170197	154.319508524345	101.48816237501012	104.014972630091	118.1194062969194	114.04983561173614	103.77717814435562	151.23594489758034	149.52604522762795	149.78059594535645
429	4	500000.0	BGT_EPJPNU	4	closed	8.79678524228376e-06	0	11	5	0	0	7.799233073164979	8.745309381699974	8.320850025187926	8.127858017283147	8.279858005431484	14.115888008619995	13.881049322434093	14.833403512018796	14.812478429903113	15.15973876456403	16.165118750906274	15.35563646128832	13.320298497684128	13.54091371872662	17.051561729139934	174.57530371483605	176.8375793220956	175.29109466341654	175.45395088230157	174.08486740803852	18.532399749386947	16.82453167656205	14.51914832078337	19.856365494487232	17.938560749735437	156.41818627162033	164.42729430862428	162.677293774738	159.37100825513392	158.3123468854495	95.97608901186058	98.09265041844698	115.01036759445076	112.16753543803144	103.21964119323582	152.36987695957455	153.68173550682275	150.28188898869843
430	4	520000.0	BGT_EPJPNU	4	closed	1.038206812165098e-05	0	10	5	0	1	7.892550981306369	9.41257605128382	7.724473356301669	9.01724178299012	8.221350158295637	13.901948585765656	13.664218396009046	15.30562332644035	15.852530152938268	15.447022567016823	16.087647640774254	15.159614179436016	11.335313812184928	13.13942743549057	16.779467619129314	173.64460038854477	177.48116526265855	176.13901337314536	175.37844766930806	173.37995249892057	14.743310640090824	15.949803411098578	13.95403358760399	19.363292221899474	18.2194385856161	158.9026970598286	165.6441228930203	163.51137433406805	159.27949610327852	157.95694483255016	92.12274341718242	107.91769789902932	112.71597619332417	111.252928510131	105.36468538023834	149.9020745043675	150.18868810940893	151.3076866066202
431	4	540000.0	BGT_EPJPNU	4	closed	1.038206812165098e-05	0	10	6	0	1	8.510099374483254	8.770303973478812	8.471551298829983	8.564701138266905	8.47881015914308	13.397804669140667	14.101733870584432	14.764036508474057	15.838751184577278	14.95562269102528	18.24210388243829	15.727690930537223	13.285072771590674	13.085374883381792	16.270254116638466	173.65201655812112	176.30646135158548	175.9516010725061	175.78996547858696	173.59255857457205	18.007748311460862	17.575245239158008	13.74683620935353	18.79903836244938	19.47693688097068	156.6537385977468	163.88146642693795	163.36002674845864	161.82651074480793	157.52823625401874	88.29847860418664	95.97789185266323	131.67429383266202	116.68047627391437	109.74971561070524	152.68829822454006	152.6744067862757	150.93355093902522
432	4	560000.0	BGT_EPJPNU	4	closed	8.91909650214056e-06	0	9	6	0	1	8.238391976355302	8.551943048286942	8.567130649025927	8.372602680588157	8.468884616810731	13.985459729012518	13.682129585303892	15.033706826613578	15.345258422346216	14.816096185460433	18.92432373820345	15.390867767416768	12.648273231264884	12.977273622055856	18.493541230776703	173.5669776353478	176.54564553110697	176.6158396854084	175.29491751304593	171.78825023325638	17.998472422404486	18.179006113538147	13.50402464030771	20.153320027474333	20.043172166816053	157.11831804303844	163.65943710479172	164.04359954865552	160.69671716171604	156.14728732380146	91.65047952796458	96.27006498311184	121.65150269514128	117.5426334088937	108.659305469532	147.13728524905414	148.48601632446466	149.81648271042894
433	4	580000.0	BGT_EPJPNU	4	closed	9.418560534390056e-06	0	10	4	0	0	7.554318854114368	9.080585493126272	7.935299114132409	8.867910212581265	8.135573236097509	14.100464186801029	13.19230483295204	14.690998703135405	15.644633967652148	14.926065683425524	15.290694174256274	13.87468254077721	11.364801029656135	13.372478803914582	15.368760225162116	174.6472566173	176.6929901007352	176.3077080674487	176.3832164876279	173.7516726600272	16.74445529407503	16.3796359435511	13.119068408706378	18.91224407699744	17.832632172343878	157.36074027627316	164.7880358044073	164.19094860475766	161.16685880480205	157.6141505793862	97.7828232017464	98.88875029571987	130.20713238651263	111.86088453475752	107.42036908569484	149.2867844632564	151.6049704899971	148.46509555355516
434	4	600000.0	BGT_EPJPNU	4	closed	9.999341337740893e-06	0	10	4	0	0	7.58116244520691	9.479753028776372	8.249915817668704	7.855939884596201	8.98840015828303	14.52325390614133	12.90258382662722	14.49078808828706	15.279290317114793	14.9113491865842	14.654156377198532	13.918105991125856	10.804903735302505	11.784951911221238	14.283605283756474	174.0126836418828	176.84188428200818	177.43704664197722	176.2674726561471	173.1938347214705	16.89173636709425	17.175312107099813	13.365900576887082	18.067868803340836	17.213697170863494	157.5635695441401	162.9362837015286	164.16246252329327	161.34029093441083	157.89224549282036	104.12866545505784	98.0249650068773	128.94444429967754	117.67554446501164	106.85479566542412	150.83733177142713	153.48063488030954	151.27652774522443
435	4	620000.0	BGT_EPJPNU	4	closed	1.1564617373766794e-05	0	9	6	0	1	8.293276384575021	8.777111863455373	7.335459764008434	8.525309732219723	8.864370637212646	14.599997087454929	13.51444260566	15.613507543376162	16.84235190108032	16.31934882099198	15.660377525494487	14.105705935660112	9.548749726051964	11.423123643163924	16.186872273371698	174.3299262903697	178.36167593368893	175.73799390930895	175.05138832050972	174.4330591215842	14.508977579422464	15.4295360599221	13.218362112760593	19.061729240535392	17.89458452630377	160.22634208512085	164.76512023822647	163.88474166125286	160.36875782544152	158.27932571746393	90.70728111455986	97.74426069634264	129.3065902910523	116.11884468728007	105.35509848637084	150.99380143645035	148.50397329340626	148.38942784845167
436	4	640000.0	BGT_EPJPNU	4	closed	8.924740710195378e-06	0	10	5	0	0	8.195492096536901	8.796449867280467	7.8616812230537185	8.842501235805189	8.518046073372187	14.15552518538304	13.309397004396567	15.134687331127978	14.572747134687456	15.079770997432425	16.963120648961745	15.079305608209475	11.91234047628484	11.770569855664188	15.731622157328683	173.90145553407183	176.5522582353225	176.15259654472015	176.05006755430847	171.8871525697025	17.145846300173677	16.53066752364222	14.301958276002203	19.94186647869684	18.77274479707174	156.50897397290845	163.89480421375578	163.48401933082343	160.534395751494	156.23748575972812	96.51495953649174	95.84978131362726	124.5290754215534	113.32781486991254	107.47609733808912	152.46863903451256	151.85349901680826	150.7967938140092
437	4	660000.0	BGT_EPJPNU	4	closed	1.2702584198658973e-05	0	14	5	0	0	8.533034044491574	9.175543067775813	8.643646880781363	8.596946526871212	8.128142222924897	14.281306307800625	13.381419474490883	15.216480220081433	15.709905960513002	15.084545127477613	16.293861643945736	14.784392160513184	12.75813283663747	14.0790054596272	15.327221724173866	174.44921096818172	176.21405296501135	175.79060536950706	175.5703327385814	173.53028966857156	17.36765157276088	17.331016578607326	14.238325946097463	17.93812016511364	18.151996014532	156.3885458802501	165.4018327873511	162.87518297834728	162.60852755899907	157.33422869701153	98.16709458851004	99.19833588983248	127.0541901898001	119.7899512191666	107.70805048983269	151.46841864218092	148.46066148787955	149.86607545627703
438	4	680000.0	BGT_EPJPNU	4	closed	8.79678524228376e-06	0	10	4	0	2	8.455068826153976	8.78670128907688	8.02061059317139	9.08927372279904	8.256041813249393	14.693767186933275	13.839076236259928	15.378616682529328	15.051679567927277	15.449474746418607	16.475212899084223	15.742857817513348	13.553687773186164	13.75868440393284	15.177105531843504	174.24608621735536	176.05707344581202	177.07869828614193	176.14830634913116	174.52279876481882	17.531605434893248	17.374554487741996	14.088986514019462	19.976372288789253	18.09614174040062	155.8195418742234	164.28129467521228	163.87438574208335	160.71124950271096	157.0856516236183	97.46291597581695	101.99910487207588	127.41182148820964	115.00878234052593	106.49559342549688	148.21663070829456	152.63534348621715	147.8011972342303
439	4	700000.0	BGT_EPJPNU	4	closed	8.924740710195378e-06	0	10	3	0	1	8.621306814987047	9.032304926968823	8.176104125524589	8.631674982678778	8.42746877369869	14.350769138259928	13.81671676345669	14.864961029221602	15.034248689504157	15.550567227238766	16.524373248577106	16.207293578763036	12.524071575125276	14.781772837280558	16.019132647618573	173.16900668376564	175.8730207142209	176.67350411179325	175.8667412379536	174.1192590975168	18.11382745864276	17.293653617810165	14.187601237507025	19.877927372355213	18.39621376183593	156.06342430462695	164.4660780315973	164.47263557178343	161.73888356653052	158.05238263823574	97.46491703957103	106.29857352694935	121.16496432269196	117.08753902508396	105.17882951650311	150.34273766186848	149.26453793753635	149.28915137786834
440	4	720000.0	BGT_EPJPNU	4	closed	1.2702584198658973e-05	0	12	5	0	1	8.372859248248705	9.09340666971842	8.297644524622402	7.938658310659785	8.02990073915957	14.754622823358824	13.431113946069615	14.598588697390628	14.87362904516086	14.983570377047064	17.41829995171914	17.640465523748787	15.243547810631863	13.38877867230642	16.529627015994496	174.31218485654333	175.15741750985728	176.22544374271314	174.9581915447161	174.71142347215633	16.429158520557486	17.691790301914825	13.57724332587803	19.67556922600377	18.052723251991917	158.12433495993682	163.6483771651944	165.17148708967397	161.86214435180216	158.04865692795238	102.703453030019	100.48556138540177	129.19030104831177	120.02561304775584	110.07466099491172	151.13957428649735	150.0141754282714	147.99717899651458
441	4	740000.0	BGT_EPJPNU	4	closed	1.0516924020384371e-05	0	8	5	0	0	8.263531196733043	8.137410681549191	8.219896496684674	7.963829026772026	8.422433762014576	14.602683322609114	13.948295152737062	14.785605777926795	14.80128193309002	16.493459523016192	16.01182878379888	15.03198299467354	13.160525690431752	14.042020137376538	15.782101843814786	175.1462639225164	176.49077974607212	176.41235827000295	174.80213369038478	174.3030969540656	15.719098699526226	18.13569781735065	13.628327688111822	19.96970232895293	17.97276497172574	159.3796679093878	164.6385866917497	165.04211907787948	161.07994098273366	158.30051593084428	105.4591974714054	104.90427098094597	121.40700924785	111.0260198020224	109.65875255151404	152.93909584487804	151.09084769441947	145.48762284068445
442	4	760000.0	BGT_EPJPNU	4	closed	9.418560534390056e-06	0	8	5	0	0	8.378766240090885	8.733420664965514	8.11196286908247	9.052808431298956	7.9888621537717714	14.6062498876975	13.435507205977304	14.950780909426683	14.99388633110829	16.252417222748246	18.276885346227324	16.156658264097697	11.579294561203357	12.779337726234893	16.269953965080617	173.32588276907978	177.62697266867883	175.4584236831536	173.83557807229593	173.83275334133026	17.54291205793314	17.191446501819414	12.943533014508946	19.691340767662247	19.05620156257916	157.90718276834824	164.41545153735177	163.8215355774144	159.77877143286673	157.76930617983527	104.42320614860654	109.10740222991356	125.25141240155004	115.93775809289622	106.32916812697634	149.7179052395181	150.66894085039038	152.16140746877718
443	4	780000.0	BGT_EPJPNU	4	closed	9.418560534390056e-06	0	9	5	0	0	8.252316598135941	9.091014690107002	7.077487680855254	8.820253215451762	7.760161540719985	14.940696532164836	14.051077365282524	14.494678370423356	14.613868977610462	16.569538129817833	15.949620204649008	14.747991888003307	12.220612255806412	13.433143145994066	14.364739061271674	175.04972596827284	177.79562885131568	175.84448887827836	175.8109086977415	175.53783158938447	17.31141780568892	16.526389930618198	13.488653070982153	19.31381574224409	17.383194495281693	158.8582084505611	165.29671612866437	163.42440059769342	160.15303075567337	159.5235013132618	102.56728545228135	104.76160540483838	118.88773313538464	113.30518451579454	106.45676186067531	150.70224217864163	149.44791050445338	150.2344633922411
444	4	800000.0	BGT_EPJPNU	4	closed	8.91909650214056e-06	0	8	2	0	2	8.370051100201508	8.084568283832844	7.768280237835272	8.380149134401144	7.841486139158188	14.581512896799504	13.436494126596964	14.493471166616546	14.6798743863692	16.589795673531906	16.76892157456683	15.28892359394742	11.587634968726912	12.8055967307372	15.422182730053825	175.22743815664873	175.98189488120144	175.69871535252884	175.27454578782172	174.1801217363925	16.315138379831712	17.08283376735878	13.676010520359316	19.049715847874808	18.24793818043371	158.5334423665045	163.82540445480993	163.4822663251684	162.21361672086684	158.7829793401903	100.78122094023368	101.73999188406265	120.58997830632342	117.7791661935537	104.81122907718154	148.74557400395318	150.4462364459694	148.451318122176
445	4	820000.0	BGT_EPJPNU	4	closed	1.072138000647776e-05	0	9	5	0	0	8.217950832997357	8.32674866090018	7.432368954948343	8.87731096930867	8.429166556151047	14.823953934353924	13.6564807397703	14.846928984529638	14.655529446990284	16.058703576917175	17.497363248182143	18.4661832217966	12.8174574774627	12.01590651468391	14.405186617199725	174.38217676779828	175.23964689211417	176.96938514566193	175.6700115182067	174.68318302812173	17.71921120208182	18.771951502767447	13.625408778908437	19.9438079895727	18.39487638574404	157.6426468608191	162.97264500288756	164.77301202332706	160.4846675746831	157.14063969583037	101.40556223775076	104.22344935479764	111.54011817774256	110.15531368090578	107.51124529816856	149.19049725380088	151.15352201041523	152.8096951190081
446	4	840000.0	BGT_EPJPNU	4	closed	1.038206812165098e-05	0	12	5	0	1	8.508648113101014	8.263932844572285	7.076341889181368	8.240404127267475	8.507491853430789	14.12687857791408	14.307932950377904	14.546236216339402	14.544765304923818	17.510078894038642	17.399046019879428	16.34306574103669	13.43163763052764	11.94800906703754	14.494865996039644	174.49222757801684	175.65807757846886	176.62805791284345	175.49279716129948	172.99841825569942	17.737745968763413	18.52114932004881	14.30785535770308	18.40536066719377	19.109893624267936	157.70386680162133	164.1408812772281	162.55107233943826	162.53811737021135	156.9566408956343	99.18740139882246	90.22487020201712	123.88297382911954	110.55234964829674	109.6253332347282	149.76459169188522	151.31373958291337	151.7921411481145
447	4	860000.0	BGT_EPJPNU	4	closed	1.0516924020384371e-05	0	12	6	0	2	7.721768080094292	8.318142765811253	7.235011314908578	8.15449085304771	8.392598357302914	14.833712344036742	13.45883036197958	15.318964054749634	15.410482976377496	17.48181132815738	17.533903138225007	15.864726725014105	12.016222764681114	12.983133839433822	14.999047361083475	175.41701447184164	176.55273788654296	177.54319541898667	175.22268277709605	174.1592467562964	15.490133132745353	16.235473263238113	12.414192704913669	19.00713897973211	18.80969728012104	159.2264294752759	164.5455984959841	164.29237514222586	161.08703503575276	157.51402313399856	103.83146510770132	96.7850930921599	122.09674318697267	101.35347488093376	104.2246390366706	147.7014423378414	150.5449315175098	144.8151380080098
448	4	880000.0	BGT_EPJPNU	4	closed	1.2837907625265395e-05	0	13	5	0	0	7.908045858538891	8.784728323352532	7.65728693193538	7.853246756156701	8.222858227182032	14.681926120719748	13.38397603600936	14.990033837625486	14.636533936088366	17.038090936344762	16.148887103900215	16.03331578744122	11.758584396601584	13.052786126696802	15.873485961597034	176.6114339387926	175.9819222827184	176.6655485286621	175.23084856177726	175.41101212254722	16.012258825663377	16.56340493972124	12.154095232686226	20.24612188684269	17.336420235569385	157.95971078971658	164.36602016793543	165.25260358622586	160.28639799923107	159.28811397687264	98.40612819631816	96.34618423288046	119.004656159841	106.83860309459472	102.5729225325286	152.46189037335836	150.33426519418998	146.34821697978694
449	4	900000.0	BGT_EPJPNU	4	closed	1.2209519157332148e-05	0	9	5	0	0	8.243234806092957	10.017557652852158	7.700784926414157	8.359669179624193	8.251601212541042	13.876580017636073	13.917326285866526	15.175676035671655	15.452793394524962	16.967239007367354	16.71260370057961	14.438982638962129	13.807808185034654	12.870249532569243	13.65599084016782	174.43004831810651	176.60578063383204	176.66656483782515	174.97700239610958	174.27282985399216	17.59987939614537	15.523997626557405	12.083966872685952	18.733232603954004	17.978225252576415	156.5938308618572	165.8824948356607	166.35377074944745	159.96971999416968	158.2687177103725	100.60567509713388	93.7370400263896	119.18921074404608	113.0277000857708	103.00563428546856	152.0261027317879	147.74890263693368	147.24034342192118
450	4	920000.0	BGT_EPJPNU	4	closed	1.3877575343426616e-05	0	11	5	0	0	8.080977857360809	8.358075617837335	8.34665194096958	8.683704975673296	8.564581115421735	14.533460170671184	13.72966799208026	14.78250931454243	15.133094532554653	17.153634623910474	16.86302658121106	16.35939728469102	10.407219725475658	12.637661266051913	13.53975508973776	174.269536779844	176.74109632274568	177.1223730365264	175.89002339218052	173.19967543293848	17.791565757971743	16.05618186528415	12.721060973224125	17.548037538105678	18.34855848430849	157.30679159331245	164.3995739898357	165.47604392583187	160.0508427608811	158.13468687225878	99.14571560278652	92.20192265942114	117.96750964461005	114.1792057063626	104.95962396135673	153.53614743948853	152.74365524450002	146.44577311318267
451	4	940000.0	BGT_EPJPNU	4	closed	1.352547061318504e-05	0	7	6	0	0	8.054048435070303	8.577708668325476	8.497184206961489	8.009201325068625	7.988797918518442	14.25883086474858	14.444021465661503	15.03826221247381	14.63298652250936	17.314262699885933	16.662160481253327	14.323260176650386	13.957746481004904	13.470928422509186	16.262579954639307	175.60033318278957	176.27704501171593	175.98399883705488	174.8589938024383	173.91042932805584	16.883458010981496	15.859252057915016	14.91632271225087	19.690220290268357	18.4071376098231	158.37872781127112	165.16559154393045	164.2141917903414	159.9422682005785	157.95144941986226	102.70551556341778	100.07130948755676	118.3680966531877	116.98305949723728	104.79121814824497	153.29028789717347	147.67338247021377	146.7077223813395
452	4	960000.0	BGT_EPJPNU	4	closed	1.1564617373766794e-05	0	13	1	0	1	8.897650259261768	8.520390940553956	7.937644259654816	8.699634877930242	8.154569445294817	14.154689673685564	14.638031001859543	15.275376755886056	14.904003127942383	16.92577970751352	15.98126212918134	14.615447519427628	10.61961345817036	10.78205355350723	15.376915166318527	173.72012542559762	177.37589974713572	177.2809560278673	176.36440119571867	172.01979474731905	15.33801092164692	14.072224601193897	13.272777898543708	17.051017241761993	18.009256568841508	159.80078397981526	163.5408170540252	164.0372409980357	162.20865353313508	159.2819417063717	103.58228753774334	98.04225815355726	124.627622437667	122.77873027796622	103.90345734560104	149.63500537421814	151.01817567354803	150.7202955153274
453	4	980000.0	BGT_EPJPNU	4	closed	1.1757451167952073e-05	0	9	5	0	0	8.193055641353082	6.341398604018843	8.503965905426833	8.800599867489924	7.465534948876064	14.769447270036604	14.619578517364763	14.86933208512536	14.923034927921634	17.352046334114714	15.80559497761966	13.795776690623676	11.00655823237343	11.368079660823332	15.217932077274732	173.95504194805756	176.7397004988535	178.75715518255947	175.9923440039504	172.92130929726525	16.58613400665719	14.7092820628256	12.032569473550009	17.51081902361281	17.79403139975949	159.0442606988498	163.1190414052766	165.77842893221475	161.8064343494145	158.2593524641757	103.73484296007528	98.74316832415384	128.4126744348052	116.50732286986296	104.31833747855303	154.9903262036237	151.49711179435164	149.9429347991972
454	4	1000000.0	BGT_EPJPNU	4	closed	1.5775656157759136e-05	0	11	3	0	0	8.06856407484623	7.527691727007199	8.266328828291481	8.645368449634272	8.176925287254473	14.158921084926208	15.33508110987903	14.892367191130244	15.077285446288386	17.98046715007596	17.44034152325451	14.92905355073338	10.717789514852877	13.222785851187366	14.707899530494185	173.02646203498813	176.80496141122748	177.32278651504063	176.44401491685082	172.439097752471	17.268491193570497	14.599499123198228	13.407059418451375	17.247648531230386	18.113917554856016	157.22909489343166	164.81281018642431	164.83590092302737	161.6596549807139	158.8658444367886	100.3044652420275	95.32399247018796	119.41333665788252	115.38949116795224	107.44916592097388	154.12384735464303	153.2751280732008	152.67450112464522
455	4	1020000.0	BGT_EPJPNU	4	closed	1.3877575343426616e-05	0	12	6	0	0	8.348424574937521	6.428121642566119	7.089358783775733	8.302320724891619	8.35218602969382	14.28421650320099	14.862375179557684	15.84917115325409	13.451213355262974	17.28320025453203	16.360786693315763	13.322964927618804	12.53150942441664	12.295922291000789	15.19095833473011	174.70380593833767	176.5904899595372	177.57480265712147	174.02790221782303	172.6296456567832	14.61430519265392	14.21831945531606	12.754997401125076	17.5211271171308	17.356468270201848	160.20856397876983	164.36914016503363	165.24870377976262	162.1459907398971	159.5247972494821	102.17709682563526	94.3248783591956	127.79658906055565	121.47852768309689	104.19831301953684	152.22167746161082	155.39889728890216	150.95141143563487
456	4	1040000.0	BGT_EPJPNU	4	closed	1.4054366337671229e-05	0	8	5	0	0	8.098224903906912	7.071658255905917	6.146751811392321	8.816646198830558	7.726617033665521	14.192773648491702	14.85009113774484	14.513114049258975	13.310769341163391	17.088722603315407	17.390489075215566	14.203634982508143	13.274499987564829	13.364750310633353	15.0203601789858	174.62095268008045	175.9725899415099	176.7017076444273	177.35387024379503	173.50694150491293	16.80619061356657	16.908952259117186	13.623310413361477	19.180088434516943	17.956701252342953	158.79548686900873	162.8144182007773	163.4135727552683	162.4575621492967	159.27708612823608	98.46695442155692	94.8777388027286	124.67401864299828	119.13443702185154	108.15784019489942	146.801097753185	153.17408215465915	151.45397242403556
457	4	1060000.0	BGT_EPJPNU	4	closed	1.5255577293074764e-05	0	13	5	0	1	7.757687429366684	8.357568848398078	8.028776411089522	8.243449814476202	8.192327719058252	15.068448846239596	14.98999571888715	15.264169699375644	13.471432137710654	16.572383878298414	17.758724806176502	15.68377172891446	12.188620163719698	13.473027874805265	14.045706933182638	173.4463990008221	176.46949110618257	176.09651653379217	176.230133923493	174.3384397053729	16.720460941348012	15.351857613901007	13.167389869076862	19.52604108966484	18.84421307057889	158.0058918505097	163.50778581895997	163.56671874336027	161.88478077084116	158.13038106016708	105.17386153701916	96.83814283281984	128.73691615596508	112.13133256887616	104.94781801728136	150.867368913655	152.96233056441275	150.40126526237566
458	4	1080000.0	BGT_EPJPNU	4	closed	1.4054366337671229e-05	0	10	5	0	0	7.96671808921581	5.63856726663416	8.323677292778997	9.123140998581412	8.121776480065952	14.799285644821136	14.61406414657312	14.870701900250774	13.891789911234923	17.706786792467422	17.62250991129768	15.55942598655844	13.063928603704095	12.583253662920644	15.22808042273222	175.442902243918	177.32085834658	177.20178601105724	174.1721638121773	172.87714207784092	16.798474687068886	15.798341442927027	12.66508662292848	18.46597182507966	18.048597452383667	158.39414154880834	163.6344281662128	165.31787150343024	160.1718858296755	159.0384198071405	102.7756307497414	95.48976765338288	130.08720379318586	118.70145690349251	103.47298207352526	152.3052480237874	150.4463733007404	147.53726008398104
459	4	1100000.0	BGT_EPJPNU	4	closed	1.1873505466514405e-05	0	10	5	0	1	7.575238666667622	7.72635735240657	8.637344413539665	8.728051678485434	8.168244636346163	13.843206653329538	14.531993699468362	14.777368966926913	13.589309962974374	16.80738623001153	16.36684318266221	14.518372069396358	13.341225232207012	14.485194932088046	14.87026057391602	175.6148594878915	175.90256347999875	175.8283425736505	174.49470648921812	173.9791609510889	15.729772634241986	15.382810478229487	14.276537681488794	19.15195833317227	17.62841533477555	158.63897219308578	163.4578322860648	164.2782097329256	160.29995957104404	159.65986265921228	97.94290396872547	94.8034668365572	128.60174816942884	115.0144297020543	104.96963683642012	151.72860551831158	150.28889973850528	149.03805092617898
460	4	1120000.0	BGT_EPJPNU	4	closed	1.1564617373766794e-05	0	8	5	0	3	8.047036182788784	8.290320441264797	8.596652883300916	8.683466831094849	8.21382740087186	14.021155474360707	16.005276158344135	15.948128642257169	14.035277627850492	16.44460103846279	17.170520410280787	14.359253213680788	12.287810691173728	13.599083021016131	13.131498365727806	175.200443384854	177.88425679581732	175.9412261742116	174.74404432968907	173.46920350454323	16.204527338612998	14.172167494676383	13.02828999715542	17.86511768821315	19.60577769688413	158.0179734524772	164.56109823314742	165.18072793943338	160.67234376255595	157.48210881758794	98.68165010183786	98.78050170878528	132.90418607884698	115.10003477562006	99.61043342207736	151.2567460337446	149.74135773146546	148.66486584105903
461	4	1140000.0	BGT_EPJPNU	4	closed	1.1564617373766794e-05	0	11	4	0	0	8.147434320740025	8.764242266797613	7.735455946805843	8.156582331855194	8.35712377014024	15.044644003017988	15.856310116027418	15.6164164471114	13.738230248186143	17.218284625170092	14.946404603916084	15.034926772158972	13.6408426280173	14.078787040169717	16.908521443033965	175.88017381438684	174.9943100636248	176.8804189291256	174.37842545263575	175.5371518416988	16.846818331351148	16.642071904803146	12.519905850862056	20.1549705716937	18.656645629358767	158.20368297065386	163.29753189320266	165.85838227352497	159.4711470970872	158.70323802671075	95.70931023707992	92.59659156473134	131.79207003961773	113.0542999649364	109.72777546956748	151.23201121006662	150.83249558135597	151.61573580972615
462	4	1160000.0	BGT_EPJPNU	4	closed	1.1873505466514405e-05	0	11	5	0	0	7.698570031493531	8.144408525005685	7.670263080488056	9.046957736393024	8.72066232020966	14.740936139011106	15.16632126744782	15.776371939850849	13.563609445731682	17.125319333852566	17.789200557737686	15.507513552551693	11.20732151674264	12.044041181828652	15.681077503568693	176.3413544838469	176.35652947526685	177.83512762636988	174.75843868068597	174.1495202618809	16.071884379254534	14.761993348351377	12.2619088180499	19.938976725686903	19.41590163574718	158.72427075391116	164.50289385516174	165.70314367602865	158.5593434331949	158.35863103706717	97.48641705402444	92.1029852062171	129.0424929859351	118.16240766520608	102.51487449144015	150.23570014353126	149.76840454624113	151.53758543479393
463	4	1180000.0	BGT_EPJPNU	4	closed	1.1564617373766794e-05	0	10	6	0	1	7.96568083358954	8.477369358564127	8.515824119308686	8.60676902341851	8.350315841093483	15.000402249755696	15.634580937776256	15.353932711033131	13.933401262754654	16.82309887529444	17.8484815927124	15.70946908063186	10.845187970110898	12.673929295161452	14.858214309775626	175.16462930502524	177.6077988169425	177.75617088341153	174.84200438301815	174.69162405385282	17.123980991645873	14.160921979632247	12.594984913775365	19.48303584641668	18.70429757075178	158.0888497040685	165.11076416689716	166.43606945407743	159.47918449758936	158.32537089783835	103.1453354309994	92.95617549580328	126.87628183606223	114.432047305324	102.159288107865	149.9651435416785	148.90132540910602	147.52645821978885
464	4	1200000.0	BGT_EPJPNU	4	closed	1.4054366337671229e-05	0	13	5	0	0	8.126663283219102	8.254381426366006	8.918099595927682	8.948459090753168	8.41173801203715	14.9629571615322	15.615157479879814	15.07615372557744	14.032226860832775	15.9778418153754	17.929193285447212	14.008170863687056	12.64945392748441	11.045351062036138	12.364061417828308	174.8298782226821	177.47019559874823	177.92999449619222	175.30734340472023	173.8268365053663	16.091595788362177	14.098364684272648	13.057201277202852	18.597981374269043	18.65331033549569	158.74914697079032	163.9282920852365	166.17317008601256	159.8703147918107	158.0802596622387	102.41839827422866	94.94316916846816	127.7995766354728	113.78190353616262	108.50807075308418	154.58673446645165	151.2501563011464	147.61941125932063
465	4	1220000.0	BGT_EPJPNU	4	closed	1.2209519157332148e-05	0	13	4	0	1	8.151222773843196	8.669183431890533	8.019664784040224	8.740047679571608	8.635426669908364	14.701337263875134	14.62337879615493	15.680871405813935	14.077210756292883	17.196080906365594	18.041223789402004	14.374991442575183	12.670108670031745	11.603091209537585	14.582767804261858	175.03726817229835	175.84498159227846	177.60335037966362	177.42238204484755	173.59360331000028	16.462258308294025	14.154133987238074	12.255057656313804	18.88986964537751	19.192562752062734	158.6202038345363	164.47584721452463	166.33487705606498	160.59617592708156	157.5239615827809	101.6371394798408	89.52981769348531	125.71827929842586	119.41304299893292	105.11080299459076	149.92972184122758	149.58291548925223	149.7007084982378
466	4	1240000.0	BGT_EPJPNU	4	closed	1.4054366337671229e-05	0	10	5	0	0	8.60431089259027	9.221468673540356	8.119292255621867	8.51776355090474	7.654443450773604	14.738303365799196	14.659009142251016	15.797988155579286	13.915193961489804	16.55808620746251	16.70184970612338	15.320457434774085	13.513162192956989	13.907111680298897	15.174711739733194	175.12502862808472	175.09195728453545	176.18892281333737	176.8495777952681	173.69415300420874	16.960314620409463	14.489777186892349	14.994512639294102	19.42732922359117	19.30522431651133	157.37409668241267	162.77584076305766	164.6393437141769	159.54053106391095	157.48972978304877	99.23576657925796	87.69662813969165	129.18947319850412	114.03126891113364	104.59662059090564	150.8470956019714	149.20563609215444	147.1051994917639
467	4	1260000.0	BGT_EPJPNU	4	closed	1.4054366337671229e-05	0	12	4	0	1	8.443051191101734	7.547142712483121	8.00383147346847	9.64988452292966	9.39890236561962	14.015270645957118	14.568556713916925	15.310673154836913	14.317288917731265	15.989052372308276	16.257550140933414	15.659729912467274	12.538338525873696	12.55763814410743	14.220230188508332	175.1981483087258	176.12704089962324	177.61277324711676	176.4304008154477	174.19899336140662	15.858810514739307	14.923657010577903	12.492864909390532	18.678168713840986	18.317013383570256	158.5487927433107	163.6509491325334	165.34813672980462	160.10490608322198	158.22637930581286	99.06392117055668	98.67141934749196	126.139640218661	116.43311097994857	111.1954104856662	150.76563140001977	148.5057167250543	152.47111051665522
468	4	1280000.0	BGT_EPJPNU	4	closed	1.5173777562763251e-05	0	9	5	0	1	7.84827370642126	8.01057592867088	8.682501690813826	8.608105581643247	9.474587737363436	15.057525030779288	15.156056277153407	14.903380896701949	14.391139233889884	17.728771401842888	16.805886790544392	15.332960188915289	12.402126993840568	13.269312195678024	14.97266081984751	174.60650187330225	177.2250948232814	176.54060636874408	175.26332873754532	173.2451746444424	16.04696535207231	15.070223177447607	14.088092856805272	18.783517493867578	18.560095681578623	158.6803952901086	164.585029254046	165.48029319394195	160.63511518776332	157.9252464516816	95.18655771301734	94.978105887767	131.93349160979466	119.34518372149422	113.44481058591904	147.81902244773582	147.66357468485012	149.35625925662265
469	4	1300000.0	BGT_EPJPNU	4	closed	1.5034301565849568e-05	0	11	5	0	0	8.05551689568819	7.490399475039026	8.3878612792315	9.409988290455455	8.16784787374097	14.115788423557513	15.146175973954644	15.588870045136485	13.73100380803171	16.86302094135602	15.869418438077217	14.227433888208708	13.050207584111163	11.965682500970354	15.427618978913364	174.28210152980105	176.84975779921285	176.07130384423266	176.16201066137646	174.48749510363953	16.19734062164291	15.389807345616752	12.104619825081793	18.92555213290069	18.33145500581263	158.4500352000999	165.06606344081376	165.76240906181857	159.95290616639198	158.10919228043127	100.94343304753572	96.69104909566818	125.98078295439367	117.75032764129432	112.37696180110012	149.14814112924006	151.39695555369718	148.0301972067429
470	4	1320000.0	BGT_EPJPNU	4	closed	1.1757451167952073e-05	0	11	3	0	1	8.220367618704035	7.878563800583016	8.031659210113203	9.340586172249866	8.948018646855486	15.22494750416312	15.48471943271963	15.126679736677788	13.59481891485058	17.8520957217445	16.4968039142008	13.550580776769538	12.279793144290462	13.756107046439944	15.283425998857195	174.36588442152808	176.61015430482868	178.43122892429088	175.4416891278955	175.547386528284	16.3034307895237	14.156708136277048	14.448367802685704	18.71253934732091	18.902575938629703	157.823428987502	164.5942635332164	164.1875865710486	159.0420985718692	157.85405669408368	102.8075582683838	97.7604744920625	123.52785339436552	118.52851339711223	112.73391290192352	148.59649353667297	147.19808859279877	149.6396170451806
471	4	1340000.0	BGT_EPJPNU	4	closed	1.5034301565849568e-05	0	10	5	0	0	7.92246737338032	8.703199543485361	7.951386101190011	7.517860528481869	8.290390885252778	15.021336312616588	15.736190895517185	16.12701340243812	14.348643734736664	17.139498434397833	15.825533321706242	14.030368025365076	12.003858981289348	11.598194122134494	12.383463654147985	174.75936245421644	176.7552751742874	178.70079858817078	176.37533731197894	175.2263546395184	14.440402867207004	12.74316536442128	12.356994839604434	16.887991511077782	17.17231842766859	159.68968207971284	165.4964837017653	166.41060325297195	161.9096862883212	159.72000342863984	103.64769778863264	98.03921060956924	125.49410161384836	119.16555359384267	110.69221985164592	147.49870539741633	149.17578466286224	152.33357282102497
472	4	1360000.0	BGT_EPJPNU	4	closed	8.407119553867143e-06	0	12	5	0	1	7.869132831111874	8.442315354437623	8.084690521682942	8.791675219646109	8.68104001455254	14.71107569160799	14.80888222112628	15.233886952920177	12.814656634544004	18.09141286888264	16.69624601504171	13.869908022460596	10.64194335937972	10.886066984935496	14.371362286522237	174.5195542859833	177.79605042168552	178.09522944724563	173.685437131482	172.9466484952685	15.028610890583968	13.515521935310767	10.859050555407922	17.98272814720383	19.2132405210393	159.38560102598788	166.24266058794487	166.83685126731288	159.4313335001792	157.13691332664845	96.77607779212376	103.21005825404276	122.55678243529871	119.94895178804988	109.0989131261392	150.59273547715432	149.6153089409351	148.61754478706544
473	4	1380000.0	BGT_EPJPNU	4	closed	1.1181629073590449e-05	0	8	5	0	0	8.008095117731232	8.510269699400618	8.653571999095803	8.531795250006152	8.446480786337842	14.39236837571548	15.798233040431812	15.657012940064682	13.633501583141138	17.335900669252982	17.379654854302427	14.909138553677098	13.52857603099836	12.443665531596194	14.134655705677671	173.45942422087455	176.32183224816842	177.0941751204553	174.47465037563722	173.51095113692568	17.49602525821571	14.91540289174944	14.464837258316509	18.406659804683667	19.277540416313837	156.86094678540834	166.88235328863405	165.74958532022958	159.08948345455642	157.8114815845126	101.57326945635458	100.06113476628916	126.80203740554936	117.622863387413	108.11256081571176	151.7259937952655	147.9957014280677	147.13791240702935
474	4	1400000.0	BGT_EPJPNU	4	closed	1.1757451167952073e-05	0	10	5	0	1	8.194435804783648	7.690908327269782	8.274191008983404	8.302200343773517	8.835371384903858	14.425402160434542	16.085737866052018	15.557592436160506	14.879782309837896	18.348597559334436	16.43645963460499	14.580950627279057	11.244609875687724	12.73372236464918	14.884913801661323	174.8436526830946	177.15472192798836	177.09299886637038	173.16948035439373	174.4042591614191	15.688796229777532	15.333464012801064	13.365259397433256	18.74457069925569	18.52112853049952	158.7663296835371	164.7635858051117	165.36983623580082	158.90498556212523	158.3281495030772	108.16269775205744	98.11979235610644	127.1401319788114	116.65625399446228	109.471958064366	151.80756518031768	150.25911486368267	147.06338495663198
475	4	1420000.0	BGT_EPJPNU	4	closed	1.2864352872863568e-05	0	11	5	0	1	8.139623223849695	8.397649586590942	8.73038065497481	8.269588626100077	8.342790841993642	14.177322015806716	15.573885427013773	14.89744458378554	13.789584603253294	17.8770611558521	16.33187204693445	13.554427960184036	12.764967657835683	11.129515497827054	14.73047588189441	174.8130452944651	178.48873296522888	177.63209407565506	174.09218692793291	172.32660536322223	15.34495550340274	14.468129154383265	13.992324889066465	18.019072739407047	19.14987041772333	158.0038430493521	164.67616223470304	163.74054313856465	159.1587105923181	157.3141140635526	106.46815379112942	93.37484756045552	120.1545129178718	116.06147741886817	110.56240700608504	152.9461235420288	150.83690069776677	148.9789421318154
476	4	1440000.0	BGT_EPJPNU	4	closed	1.1757451167952073e-05	0	11	5	0	1	8.332331706081579	7.270375775436213	7.2136237930889235	8.042987428269281	8.301013357603209	14.426765865144572	17.13384663663255	14.251196191956092	13.038115090072491	17.904467890465668	15.988603813314194	13.660138909034767	12.148739439426652	11.66609525567791	13.094603784996504	175.37051895338988	176.74916312701689	178.06593680348234	176.11183217431451	174.79474241918524	15.084654045426428	16.028900298716348	14.675719990392972	16.456205348442236	18.160338142530783	159.0088432444206	164.90912824042454	165.9572493441528	162.44771204061095	158.8192465956237	109.80056549071811	101.5112522899377	126.09431266288505	125.11141957009905	109.8970319843701	150.93178434894014	150.1461655522813	147.07456031143846
477	4	1460000.0	BGT_EPJPNU	4	closed	9.98439447527818e-06	0	11	5	0	2	8.069661554665423	6.836274263146269	6.14920381085351	8.404765197905725	7.907281338966167	14.474162664518795	14.44710391347907	15.05397698176672	13.450479984839056	18.05096655052831	17.89220564425565	15.037642335720756	11.421683624435936	11.985690080727846	13.724851308687091	173.88985940748705	176.98393599538238	177.73487580331047	175.18478107469656	174.25452562029523	17.552773075769895	15.004622831961395	14.426519100166148	17.436423029296787	19.00471924620871	159.15107372063113	165.65614058770828	166.21789832788355	161.03812169977374	157.87864449477482	104.33065541797548	91.5253886629508	123.2031645525581	126.17729507740056	109.70309403788524	149.3670557189499	148.88887496183162	144.88415541935433
478	4	1480000.0	BGT_EPJPNU	4	closed	7.713865467408215e-06	0	16	5	0	0	7.860116666752692	6.946095332975598	5.688895956248243	8.182350771319115	7.5433166353145635	14.442423286202189	15.200977623871903	14.658398485124788	12.868952432488872	17.471203526407038	16.101864453459964	12.507825633246393	11.910305084698804	12.0929163840115	15.105357511960756	176.56913814477838	177.2025455452	176.68321775116573	175.47422713172156	174.2051704734891	15.593862301848215	14.237296003078043	13.224585346523371	19.13388760237592	18.46835628549764	158.4533713941421	164.32013350010132	167.17595618178566	160.70882566028274	158.61627643828334	106.43673771961544	93.49593974125926	122.6422068568111	121.48383002264104	104.95507250985594	150.2217136700394	149.2504511849607	148.17754920897386
479	4	1500000.0	BGT_EPJPNU	4	closed	1.1564617373766794e-05	0	15	5	0	0	7.693118240264587	7.600394399753527	5.772352867197015	8.407650724450143	8.13876003147021	14.91623132117548	15.99628489774424	14.306313978674051	14.073895683480872	16.684403575636086	16.20844820460164	15.925651502332508	12.620248370950309	12.32156598399105	16.291058581180227	176.28998552220787	175.8916500246778	178.6916102398955	174.5543681987372	173.51175702185705	16.278453447635126	16.889386759321788	14.489980582119465	19.395221510384054	17.845105397952068	157.0683259720562	163.75944315922743	167.52375160153613	159.35341894922635	158.87271654364702	106.90215246048	94.79174162101651	118.58976937455492	121.70125038493836	105.25706871779131	148.9491013346951	148.9967995159497	146.75597474226322
480	4	1520000.0	BGT_EPJPNU	4	closed	1.1564617373766794e-05	0	11	5	0	1	7.864988296220065	7.932196144517329	5.8295420398450775	8.919788395037413	8.03074761089858	14.125418263307193	15.868105988676136	15.1693495705665	14.581614619726512	16.92519378073376	16.956906288782967	12.99129878990635	12.252328183000404	11.964455717417724	16.66532559750415	176.89205262560523	176.62361110340947	177.03355672176892	174.70131498616306	172.98823863215335	15.280859847682793	15.241871631609865	13.741228703369568	20.69820412423166	18.88629170470772	158.229196513515	163.37669033793964	166.59262181374166	157.94589636632574	157.5477690254799	106.99471420675744	93.88064185827142	124.9790242943088	121.48839574672768	100.2872570193556	152.21348058006427	150.36789077404887	146.7789163063904
481	4	1540000.0	BGT_EPJPNU	4	closed	1.4049369623755725e-05	0	16	6	0	0	8.308010089469983	6.595290404342009	5.863764152710067	9.402300644509882	8.203349513298088	14.427209066348322	14.38403743617003	15.820920605409327	14.216586018687542	16.891686098037866	16.079055067784005	14.974036587089683	12.385001783076024	13.204760437811736	14.86472633832174	175.1697615260553	177.02848288874162	178.33305923348743	173.94281893214753	174.65536036263688	17.117927322094012	15.479963119724928	14.242153647723438	18.733303430010405	18.89966940262921	156.56159806699304	165.1522074644808	167.9358236661927	160.69712523895123	157.76585323767011	95.941446096166	90.08177069672976	122.76782223439808	126.3035559768308	100.02108485773508	148.39901624729094	148.16725206729183	147.20684356615175
482	4	1560000.0	BGT_EPJPNU	4	closed	1.4049369623755725e-05	0	15	4	0	1	7.929490214224118	6.388959767384479	5.780699134451764	8.447825098706385	8.200645843194428	14.22310050384697	14.770403019308723	15.20145949956398	13.993836484068693	16.779899256952906	17.763368660166613	14.9398226785566	12.159332920143878	12.15291060095392	15.76603047400296	175.35933817793963	178.2972795208746	176.11142733410443	175.3973226547662	172.67529074656426	15.461225377209075	15.247586397586725	13.51412064725864	19.33880020079707	19.256682326851905	158.1472437951575	164.57015560617165	165.9496670678677	160.09110597344946	157.08298168431548	101.1376953848846	85.07080315487619	124.07440281177446	124.75916183342468	102.29429020059544	147.46129646333708	149.00018985071387	146.81504950098557
483	4	1580000.0	BGT_EPJPNU	4	closed	1.3877575343426616e-05	0	13	5	0	0	7.750364543390103	8.209004235419464	6.758685062446023	8.634960290302311	8.090953964553862	14.172725520794604	14.71306290367106	15.05498097125044	13.904272059896098	17.047473638951494	14.480888538842532	13.59050502761829	13.065646072265992	12.005313689828238	16.16555159324217	177.0882251822573	176.89461980413768	178.03724975405885	174.22029829308906	173.51522707513925	14.928230420564722	15.199796238249592	13.212630691239696	19.455973898849862	18.455961695963527	160.57884299505335	164.74256610318315	166.456786256503	159.92876706689503	157.96777308511133	104.42643517457394	93.84511578793204	122.36033414459064	124.56532139637528	100.50890458978232	149.28794714295418	150.4072168229453	146.54410177530434
484	4	1600000.0	BGT_EPJPNU	4	closed	1.0516924020384371e-05	1	14	6	0	1	8.734602842513782	8.608748478157093	6.4102438165342175	8.086953696336336	9.18185304377032	14.268130659863436	13.67128289588638	14.752678395967113	13.661242626413712	17.41483565440081	16.631144154820117	14.487530317092071	13.54457524655718	10.225093084003356	14.97675418589784	176.2506348588218	175.9261348895586	178.576921156489	175.9538950454487	172.4662683788486	15.696896653786371	14.588799177508422	10.948803527614391	17.136434737588907	18.482971925997784	158.30338315416745	164.3034911565157	168.91105909852894	161.7685492840478	157.7426890874366	101.55414151073472	93.50740352433176	125.9264650270122	126.0522935703831	99.0091470962715	149.5280678737618	153.23008533727022	148.65410268062615
485	4	1620000.0	BGT_EPJPNU	4	closed	1.1564617373766794e-05	0	15	5	0	1	8.257521394616022	7.95898879870558	5.94535323984684	8.204510994429807	8.142976721774973	14.707506337782378	15.25669944896958	14.552713089464625	13.17862222627915	16.577091360773416	16.39949745156103	13.12340742071096	13.666976936428307	11.918475761084018	15.485947597754212	176.29733972765376	177.14707438784126	176.69221904382286	174.53304661288288	172.8121185687814	16.786683417052053	15.168738791115471	12.962372068105894	19.49615441546233	19.17674866432959	158.03129429183647	165.36314802511384	167.10821999312722	160.64105321768395	156.5168007821923	106.27011819644456	97.61618583848426	122.76252942984507	123.93529591671246	100.27679297961969	152.22170141859192	152.0726908738153	146.2780515969624
486	4	1640000.0	BGT_EPJPNU	4	closed	9.999341337740893e-06	0	11	5	0	1	8.095399168754811	7.683032535827143	5.859090417573359	8.55246066372665	8.251332248740086	14.655191067114824	15.45420851508302	15.06815143468846	12.752791721736914	17.80416103967294	15.639772036450962	16.416189426020196	13.0342773973557	12.70295563197897	16.104772117680657	177.883245242956	176.60388897741154	177.99158282469904	174.91962164884333	173.26433844849714	17.07921476042952	16.085620570151804	14.514153968721873	20.75743526289333	19.462956934292777	158.34500977425344	164.79560321436207	165.66882390374244	161.484230040148	156.63488575353185	105.72919865954232	90.44977326748828	123.15088931698912	122.71022205581198	102.17295772314068	151.00182787824815	148.83320286961893	147.44061613559347
487	4	1660000.0	BGT_EPJPNU	4	closed	1.4049369623755725e-05	0	10	5	0	1	8.289496438790128	7.759928315612669	6.004847842162123	8.342440765697535	8.970782724038271	14.205315969754569	15.810829937245384	14.780236605763188	14.310766686165223	17.549959741965157	16.773685703260558	14.961496802535471	13.413019082484269	11.539678937293129	14.758664493206812	175.5868446457444	176.7214810182269	178.02948952174873	175.9604584944068	173.81628429165454	16.27945292714805	15.18704444974283	13.159986380436244	18.14767481492764	19.094877739257416	158.0563767523049	165.00473719749138	165.45578941207458	161.94237931069534	157.69329378041226	105.32683157545372	92.37976481258966	116.96148070601376	123.483714549983	104.54965977802436	150.86024735102043	150.78503358936325	149.4916119558983
488	4	1680000.0	BGT_EPJPNU	4	closed	1.352547061318504e-05	0	12	4	0	1	7.830617424214354	5.994783388987692	7.497785695671855	9.30765833807884	8.418706581462773	14.973290162254994	15.022921257545711	15.020328935358137	13.733506023643072	17.639971720183958	16.25834093429394	12.886246286531968	13.015758567145111	14.476990914493252	15.423481482918191	175.79253614144707	177.83002063363975	175.93354294998318	174.82431170407588	173.801646948561	16.00333255979466	14.665251492889892	15.455364565674126	18.242687042269303	18.59313150742622	158.83298027492654	165.6391338022361	164.19123067093082	160.60246630335655	158.6506036482701	108.6092224626529	96.55634034869364	126.69369611976964	117.13708501983362	100.96293900611384	149.60750488779678	148.46267963822564	147.56748472013342
489	4	1700000.0	BGT_EPJPNU	4	closed	1.038206812165098e-05	0	12	4	0	0	8.04695372913689	6.315497317879418	6.346529616367517	8.353030280482256	7.813262275318252	14.162283491618975	16.7643680734426	14.696907126028805	13.531725898731572	17.90631235178828	17.034535947056185	13.557901584852257	11.456027101403006	13.152552187325568	13.93971117166388	174.08343304682734	177.79138011601933	178.0181732098475	174.9075230435805	174.3680329368292	18.38816433260973	14.131538098791657	14.249704081750318	18.1212809281477	18.73467380527641	155.728506543884	165.18750450158686	166.25653399827132	161.57287529559497	157.93468405507977	98.28890208546056	93.97787877967929	116.5301440692371	126.1006407782774	103.08680639070823	154.6318699064222	150.44584792987362	151.47158597497176
490	4	1720000.0	BGT_EPJPNU	4	closed	1.4049369623755725e-05	0	9	2	0	1	8.157397590484763	6.299395739449475	7.451857257552453	9.317086046510347	7.951639181953587	14.342289770381418	14.913042358665969	15.267978395795376	13.74932680791783	17.821202134025576	16.658285087798458	13.49165030896593	10.555804170496485	13.138597126751318	15.36555714573416	176.19889253669484	177.10903188938445	176.24833691032097	174.24844836864938	174.5825887829903	16.47171967798418	15.117642947199736	12.348473909537752	19.03982519731889	18.3797695001114	158.5587326551309	164.73059847467854	165.5937801449862	161.22104900670553	158.86015432409414	95.93501963019256	83.77425246918253	110.803542969612	121.63694056708196	103.97768389693135	150.9803985074278	149.45235572009673	146.85983640911982
491	4	1740000.0	BGT_EPJPNU	4	closed	1.3945590148219609e-05	0	6	4	0	0	7.46620098451232	6.33934551771851	7.406591225332618	9.180341965036202	8.300028284416697	14.593406486230728	14.61638177145405	14.696527491227128	13.995476860384391	17.341773218392753	15.66237987664875	13.479914859224913	14.009716691364831	13.462388822595276	13.921597774707775	177.41144089358758	175.28948557479404	177.467468793375	173.4985288109694	174.8642790773527	16.71769659931914	16.843054374167707	12.692180663813364	18.356349806749492	17.878167598134954	157.3341862060937	163.03500472491953	165.86752667661685	162.50551453592504	158.96182985953246	99.96249479629472	87.18882805225228	110.53727652377724	115.23526920058606	105.16744614067672	155.72496992959924	151.89996543488112	148.3155002657757
492	4	1760000.0	BGT_EPJPNU	4	closed	1.2209519157332148e-05	0	11	5	0	1	7.850008200673637	5.763212709396561	7.757051481707026	8.789922075329768	8.74472461282101	14.398429956465572	15.16592226709984	14.505942901293505	14.081317827587457	18.341847279573845	16.827946201330942	13.463748865260673	13.742421563657327	14.718203397346125	16.597142826564944	175.49126321063954	176.6141351417371	176.73984608995	176.14595710747224	173.6074460546533	16.753883292468025	14.963857146995942	13.511029198440394	19.54373848062709	18.621159303147948	157.95518371149018	164.13226229842155	166.22227481434322	160.5412441674742	158.1396131835501	106.6642751633929	88.07864126231621	107.0870016092134	118.2414893699308	105.55106848350071	152.49443474263242	153.48585656353586	148.9114015234563
493	4	1780000.0	BGT_EPJPNU	4	closed	1.2702584198658973e-05	0	10	5	0	2	7.847351757452219	5.923861822462793	7.813643972301578	8.037034530334793	8.136668808825195	15.100538829770723	15.177851598744192	14.551184113341144	13.471265249097852	16.8147902484688	15.858753447901224	13.834562411421231	13.28055071005709	13.758702808350138	14.748584126080226	176.33198981808874	177.5982115526067	176.8172102500735	172.7948129307214	174.61556690250808	17.19494877561912	15.447082056403817	13.739319896344568	18.909323829997795	17.779987538021203	158.16658115975744	164.4845629351067	165.20365429720172	160.8680909272354	159.62317663295744	115.02770887026097	83.16768586093308	113.00017610073832	112.9940303482203	103.5558448375813	150.86989430591103	152.04610565353894	148.7551998665138
494	4	1800000.0	BGT_EPJPNU	4	closed	1.3945590148219609e-05	0	8	5	0	0	8.049847346980059	5.814553930837021	6.488997638105953	8.645009468391097	8.760984789742853	14.618846047676026	15.881776180339193	15.624684355993477	14.197994872677484	16.193804849854335	15.15026881575028	14.55917169298426	12.692909361519732	13.109047325674284	12.60676068020788	175.17571841604405	177.04831220782194	177.98236073989537	175.54328167618058	174.4340032153139	16.78824151935047	16.036059683706387	11.976711234905084	18.25231672857009	17.97802591672112	157.76440612953007	163.60232516727515	166.59001781428083	162.3986185168108	158.83802463482183	115.42930305194514	89.93560691843464	116.55825617618316	119.07222293606152	103.02422307506276	151.0466516369915	148.58265330992765	147.08917109986416
495	4	1820000.0	BGT_EPJPNU	4	closed	1.3945590148219609e-05	0	9	5	0	0	8.130882163904841	5.687396448559885	6.460287526822437	10.080607748482402	8.382179999565675	14.575059341338765	15.98539988380625	14.394844917717904	14.5689353237601	16.855104760699362	15.669384619899388	13.669711676871112	12.717012260184951	13.250054493054398	12.59056343885324	176.02682647299852	176.55252053609533	177.75315623191085	174.29438738435647	174.5626815129335	17.18256272537394	15.812037487427745	14.417227460528723	18.424351688663062	17.95096579522309	158.02489745364716	164.52400555534422	165.07342311105205	160.00541777780003	159.53259771532018	118.6447916741112	92.57612584192198	117.27875884539358	123.87044891010902	106.50462022558926	153.2429768615819	152.40771209529422	151.19783452368912
496	4	1840000.0	BGT_EPJPNU	4	closed	1.3427259398655102e-05	0	10	5	0	0	8.090523209034874	6.2984892156915535	7.803474599979332	9.31434224925609	8.012949403824697	14.932952288490371	15.894428431292654	15.326946275197985	13.196484171033854	16.695313993222495	16.512158369366976	14.160237645448746	13.846314835162888	16.48527667283056	16.253538068505673	174.6797998520958	177.1594115753866	176.3036362222776	172.97532111265326	175.46533548564346	17.67758590330133	14.718014151401396	15.968483057455492	19.70813977367721	17.548758360837862	157.7084594679118	165.480611541215	163.94494475958456	160.76468788611996	159.48077165332683	111.2031835708976	94.7045234140682	115.95934900253243	123.22450931773392	106.08456215941968	152.78443779810743	146.61895723541096	147.5525897378495
497	4	1860000.0	BGT_EPJPNU	4	closed	1.4126168057150097e-05	0	7	3	0	0	8.231279242695635	5.872341246175656	6.246004480191045	10.349174133678492	8.590730569435	15.11613631560251	16.024087526812174	14.999394155449254	14.163665020666818	17.966400160974814	15.66363232985938	15.582223666339662	14.048249580982546	14.194405201553096	14.989791593062716	172.9315580724108	176.2982763690372	176.279561587391	175.50692348893912	174.70773811259096	18.055542184055422	17.170171412447456	15.102588746702352	19.23300770911182	17.126862562339436	156.32895698692383	164.2949575586154	164.8757440512698	160.8144534094281	159.46198824713338	110.95359761659012	88.800163232466	123.00369479762318	119.76969435789827	102.72586908848416	152.4963589061568	153.596288045376	149.6555055683585
498	4	1880000.0	BGT_EPJPNU	4	closed	1.4126168057150097e-05	0	11	5	0	0	7.233017984481691	5.949284989690691	7.602719643108247	8.27735490097303	8.402160179945069	14.234605563574949	16.270935756453465	15.424413655666406	14.833935796703331	17.136436876709084	14.30400828384892	13.810867916676187	11.903473953089405	14.037309409993956	14.23546530559002	175.2502650734175	177.49931981230094	177.3352185713482	174.44748112228174	174.55956923173	16.51968841519723	15.206667294496327	13.726370440928942	18.10984135320813	15.315496518598406	159.001774323528	165.0224170719799	166.1578491005942	160.1264045156213	160.86507678482428	120.26437261980892	82.11715906934812	121.41532905860343	113.8397568708046	114.82527094303488	150.91090520902392	151.2433230864923	151.58172182052868
499	4	1900000.0	BGT_EPJPNU	4	closed	1.4126168057150097e-05	1	9	5	0	1	8.343447173083295	6.022775545764924	7.350552075886314	7.789256644475226	7.949076936320728	14.623995218932867	16.182014858566113	15.671267640940547	14.51202696362711	17.133328718126286	14.16924268989806	13.252741836002418	14.155443732822595	13.189150170437532	13.999815659494963	175.8040933095301	175.59618043112607	177.5519098668788	174.38708966542734	173.57958709040187	15.527749198968504	15.668687795105049	13.494718317629475	18.16731445983896	16.969367927864244	157.7028084155725	162.6610408862056	166.2500930037324	160.57682886268455	159.14881001979927	111.01618391815208	85.36795150713411	126.899633410568	118.19165209629416	112.96091295575285	150.31513124851958	151.60192864646442	145.6449587359617
500	4	1920000.0	BGT_EPJPNU	4	closed	1.3945590148219609e-05	0	7	5	0	0	9.113680528157902	5.428255119093264	7.482307959687574	8.880601570270455	7.340988406132486	15.221937632796909	16.374692477023782	15.130040465086903	13.711804899557247	16.827423438473527	15.63537146008724	12.578749087673849	13.934942630602464	12.887454256472305	14.464085382720558	175.87256989726336	176.52760311450604	176.8174955993178	175.09856378803104	175.58011459157348	16.15312276891227	16.60957987576235	12.683143144881626	18.479350591906996	17.59191208002054	156.89277198859074	163.6314246949558	168.38237746455056	161.29052376958884	159.25111806681122	99.66117665505593	88.6499985798611	123.95830802284038	113.18983521772915	115.59548763650844	148.26830229130903	149.8065873473018	143.5896403480574
501	4	1940000.0	BGT_EPJPNU	4	closed	1.2837907625265395e-05	0	8	5	0	0	8.348679847749471	6.230961485711224	6.958138131786782	8.6434042694878	7.870543080924898	14.52200890655084	15.355306736363572	14.682842844177936	14.654856857595524	17.14171779557637	14.1616249361441	13.247114005017488	14.4359866554241	12.47121734817517	13.936561150408368	177.33912003005432	176.31066563077823	176.57488895013077	173.7551335108636	174.29232106835454	15.414045579606835	16.703720735202808	14.2064091417201	16.536724177830106	17.0241060866088	158.1900124673556	162.06362757037013	167.23013411249886	161.79138606997793	159.30703778180532	100.59095652865948	89.59961538611101	125.29244226201467	114.90539316778042	112.40080935101706	150.18215060301105	150.7328609067887	149.3140352087629
502	4	1960000.0	BGT_EPJPNU	4	closed	1.4126168057150097e-05	0	8	7	0	1	8.88519693993045	5.7114016841781385	6.774755374796399	8.581382646108487	8.000326524556156	14.431127319714465	14.745482316898489	14.67614259052078	14.64506699796529	16.613065475358198	16.623850474713528	13.46286306647329	12.960364707012385	12.767653749557514	14.543542767134507	174.72283464856287	176.66029832030077	176.4709604099667	175.2441266677965	173.79159836385125	15.596947672523305	15.435932340868002	13.149214740822217	17.40275581500001	17.769686822823765	159.14005432158245	164.16984856966667	167.0031982679242	160.56216050481115	158.0112981043069	103.95424417313978	91.87796510352798	124.22298485342974	110.99588987672595	107.76956447461085	148.86103233629217	149.51955610105958	145.2031965017394
503	4	1980000.0	BGT_EPJPNU	4	closed	1.2837907625265395e-05	0	15	5	0	0	8.875809982434678	6.432439448957031	6.367203356484148	7.765140055955362	8.139845410784956	15.550010529741874	15.850589829119867	15.033366126850431	12.913167149137152	17.07743811805115	15.36010797557516	13.269596863666406	13.42720262624118	13.270096519394006	14.173168889697882	177.01551697188728	177.64097444134504	177.678896490865	175.3475382871892	173.91360246431503	16.746057473337217	15.993077623942591	15.099186118491035	18.60679724209732	18.544722526986742	158.22734521133145	163.64373759840905	166.67152106944363	161.43969350457135	157.62380643156555	108.9139341202443	88.16013221137537	116.8436563730573	115.78444998680656	105.59876614620607	149.25439627352924	148.17974473192794	148.48325121017808
504	4	2000000.0	BGT_EPJPNU	4	closed	1.410978823592532e-05	0	10	5	0	0	8.010310909796676	5.942948518293288	6.373555081212992	9.302582805361348	7.531877088497437	15.225194935921351	15.57744211866042	15.329933459591954	13.013273032029842	17.066873661598887	16.669826398934983	12.767419394030712	13.528802967427724	13.334986273000746	14.862332493081729	174.11007919619203	177.07898553696515	177.14252185517265	175.99384803719036	173.3119359139571	17.371454960453132	15.402306085943987	13.891054415829036	18.5934471376108	18.73544903576757	159.61248944092486	164.21730867385412	167.64665777375313	160.87500472784598	157.73383524049615	112.80136065731575	91.93612023455708	120.347334471918	114.79071325041228	110.17111551690031	153.6818523554645	150.0371929103836	147.77838424504031
505	4	2020000.0	BGT_EPJPNU	4	closed	1.2702584198658973e-05	0	8	5	0	0	7.85194528918241	6.503079034298834	6.529137590136699	8.312424872270238	7.71113897032608	14.060505029174069	15.913704667752857	14.794688051371914	13.34865824268257	16.865831468334616	16.0756909723268	12.35588719654858	13.549174482618518	14.229736833176345	14.025094581390787	175.28873421581451	176.60437783176624	178.03365507322346	175.86513388690116	173.30396737594916	16.1547977874162	17.76963947879169	14.112706844395587	18.501515762903317	18.939050017918756	159.99287006171085	161.70895989879602	166.7002136919752	161.40511899057606	156.8722734067477	109.02315327920026	88.46763011991374	114.08489769903822	118.01994943795768	108.10042396041736	152.50499062707368	154.50572228100353	146.6712186494403
506	4	2040000.0	BGT_EPJPNU	4	closed	1.2209519157332148e-05	0	7	4	0	0	7.621035058721827	6.118821254741196	6.003176037247648	9.436571386950884	8.570092090482639	15.174398555495888	16.2719550497975	15.9795188917341	14.28695907345758	17.042658050329273	15.965929703106916	15.31204136917285	12.754063843952432	11.270661102222888	14.715433953585318	175.27323583056398	175.77055846779862	177.94474953606138	175.1560552127988	174.77048231839558	17.00230761737418	16.547248266752977	12.86015861374252	18.910624549070214	17.906124130100046	159.00811011997928	162.68233983698843	168.5029543626228	160.99997180598905	159.12043430382013	116.0056260229228	91.71331353370272	119.10792655035868	118.3552710352523	106.14849033929504	149.3023377108371	151.19108489823572	146.98551680930296
507	4	2060000.0	BGT_EPJPNU	4	closed	1.2209519157332148e-05	0	7	5	0	0	7.879925581879061	5.940011024855967	6.770681652649248	8.80096360306254	8.264851899071468	15.256673430484568	15.268590140721376	16.197698422862427	16.355743457267675	16.85741255602987	15.515179378620823	13.22393094499664	12.638443335049804	13.07212811802667	16.241599069465195	174.58164892413944	177.09048681289673	178.24957852833344	175.58699534517973	173.58661913833146	15.084820541844383	15.720083520017395	13.844529470756411	20.03147884447224	19.298813003800404	160.83631593311517	163.42508900733498	166.73024356459058	160.7079301113186	157.18596298913278	112.33693734350298	94.69973757957148	122.74307891082628	116.26755246561515	109.31741847259036	147.10455414497685	150.24586508317708	150.61789105794713
508	4	2080000.0	BGT_EPJPNU	4	closed	1.4126168057150097e-05	0	12	5	0	0	7.445576692256608	5.755020527611559	7.99244870014636	8.763769430941295	8.27679308841636	14.320545705917718	15.515564019504064	17.201123245467993	14.778299690699413	16.535786835181298	17.751120481846073	13.337491282337792	14.062695646985327	13.269065024435328	16.559394468564562	175.6682854275095	177.75948494985224	178.6467921257702	175.05576069693458	173.15747889747618	16.27298315286969	15.187402905593682	15.318808632229592	20.277342736706515	19.386876836112684	160.91676658913897	164.34144973690326	166.66677254239053	159.66291842064769	157.3973151929012	110.1571079953212	90.02541786298877	125.1945185790134	117.91054059650968	109.64189024495823	148.7326750665646	151.5000968967642	147.6749929154461
509	4	2100000.0	BGT_EPJPNU	4	closed	1.549509090460457e-05	0	11	4	0	1	7.875269768060149	6.038227192503042	8.477167875855072	8.660734535587903	8.117862898620386	15.062405577760456	15.435823329052772	15.342198356262946	13.721909238470252	17.143828844159543	16.812091547428288	13.070446318318725	14.433345790565282	12.81452883666624	14.699124667537616	176.85917832365638	177.9451783917539	176.83549569265602	175.04651051939797	173.0240040504885	16.379459570790825	14.132006127656886	14.462901779560134	19.20155821854412	19.14782390633981	161.1765104082892	164.67695327312606	165.1312098183335	160.78323544605968	157.32016885948877	112.44065620434912	87.64544029860245	120.8304093956712	116.98766162812878	112.10594498225156	151.5762645666485	148.57831111244252	148.25108845241564
[truncated: 13,448 more rows]
[truncated: 22 more columns]
