# Supplementary material for: Symmetry-adapted Markov state models of closing, opening, and desensitizing in α 7 nicotinic acetylcholine receptors
Source: Nat Commun. 2024 Oct 18;15:9022. doi: 10.1038/s41467-024-53170-z (PMC11489734; doi:10.1038/s41467-024-53170-z)
Supplement: Supplementary file 6 — Source Data [file 41467_2024_53170_MOESM6_ESM.zip › raw_data/fig_2B.csv]

IC1	IC2	weights
-2.793054333982915	0.10638321203487969	1.0821741610675405e-05
-2.9462933199895374	-0.4672822841117298	1.2813522796216587e-05
-2.7843675684325118	-0.3140875341352443	1.0289813405204622e-05
-2.8375701441641366	-0.5650474689374334	1.2283343668546118e-05
-2.692492399433765	0.11700678012662441	8.882432549149025e-06
-2.816793112575209	-0.10432881350114934	9.41908800147051e-06
-2.867566935384899	-0.4746059754805192	1.2437753070126862e-05
-3.0670282912080356	-0.6501601125373613	1.656632798360726e-05
-2.807649353145765	-0.47553365716013835	1.2437753070126862e-05
-2.9332191916761348	-0.4847046716247967	1.4011977853913267e-05
-2.8307046804412512	-0.6321112343848233	1.241466383661085e-05
-2.775580236322024	-0.6034121872102274	1.2283343668546118e-05
-2.9683273024634516	-0.7553056007959846	1.5042212295487758e-05
-2.8852428709508695	-0.9448673373013956	1.3968666861520114e-05
-2.954448632119257	-0.3185496307805945	1.349665770252426e-05
-2.7695972744175235	-0.5924466480166006	1.2283343668546118e-05
-2.6860200721671643	-0.1795850091134275	8.466653356883888e-06
-2.8231389972725	-0.1604178396353413	9.773907120777681e-06
-2.8171638779884898	0.014809094719684904	1.0821741610675405e-05
-2.749447027214277	-0.0173166118910182	9.034839241305486e-06
-3.051357520351347	-0.6577119766536228	1.656632798360726e-05
-2.9390976845890355	-0.14273464092710073	1.3604252230886016e-05
-2.9045958784002313	-0.12190535889460716	1.3604252230886016e-05
-2.8321798070021833	-0.5126365356293177	1.2437753070126862e-05
-2.64880413732747	-0.4678574977898902	9.44010932443162e-06
-2.926975506363751	-0.9189490357756613	1.3968666861520114e-05
-2.883728379215708	-0.2598932616855177	1.1359724275016136e-05
-2.831454397090784	-0.6498502276933205	1.241466383661085e-05
-2.770565976291709	-0.7000586235635233	1.241466383661085e-05
-2.787725488429949	-0.6556270575295747	1.241466383661085e-05
-2.8813292383961473	-0.10805469601221065	1.281230844763002e-05
-2.874746554683117	-0.4388100691835315	1.2437753070126862e-05
-3.0837761093735327	-0.6307975115761151	1.656632798360726e-05
-2.9575082953838994	-0.7578536781675667	1.5042212295487758e-05
-3.0315034229471483	-0.41491399422347097	1.5336631712809995e-05
-2.948712481650257	-0.9021031971494112	1.5304093966059087e-05
-2.8642286128442835	-0.5802635948414994	1.3282548039454188e-05
-3.0723138062136637	-1.0488891179254038	1.7071368454168878e-05
-2.808106903900172	-0.6003716988924905	1.2283343668546118e-05
-2.9176959270903193	-0.6569780189714483	1.4216702180935509e-05
-2.8089500281706834	-0.31296700415149226	1.0289813405204622e-05
-3.080283257390811	-0.7006355698334792	1.838319053643305e-05
-2.9552197626026953	-0.4001104738949858	1.2813522796216587e-05
-2.896529300684543	-0.5850335347898855	1.3282548039454188e-05
-2.916687732826419	-0.6449660023342997	1.4216702180935509e-05
-2.908323871425587	-0.6094411329416893	1.3282548039454188e-05
-2.9079025683127835	-0.6109607130589014	1.3282548039454188e-05
-2.8928133101998856	-0.30852078033603086	1.349665770252426e-05
-2.972792330992453	-0.4144514596772143	1.2813522796216587e-05
-3.0354162989840097	-0.6934475070609332	1.5995069819828703e-05
-3.110941760411966	-0.7837611788884021	1.838319053643305e-05
-3.077379726941331	-1.2535949773081883	2.022166624498843e-05
-2.8461710416750288	-0.9606448489049317	1.3968666861520114e-05
-2.6362102993998136	-0.704751054592785	9.197577679841429e-06
-3.1043984981671198	-0.36123850250899053	1.8386847262762217e-05
-3.0821326309576422	-0.6292489392647646	1.656632798360726e-05
-2.98465512155834	-0.6661546506454692	1.5995069819828703e-05
-2.767117792890455	-0.5197125142142703	1.1081163763888986e-05
-2.9722377063927423	-0.503219420939527	1.4011977853913267e-05
-2.812019892197437	-0.5615833684268384	1.2283343668546118e-05
-2.8555783113339257	-1.0032667381520934	1.3040931359306911e-05
-3.025341404879304	-0.9025781420139287	1.7327174841764668e-05
-3.006810751660878	-0.5420805388968959	1.6220833010168047e-05
-2.9292929994963264	-0.9618069252428875	1.3968666861520114e-05
-2.8923395777174803	-0.6840798996236126	1.4216702180935509e-05
-3.0307337729319017	-0.9641489610633022	1.547608918382104e-05
-2.8890354261575917	-1.1383432787660175	1.4101836859137803e-05
-2.863816388811414	-0.5571193286632352	1.3282548039454188e-05
-2.976141646585324	-0.9210202032475585	1.547608918382104e-05
-2.9832401386809337	-0.9535783680983277	1.547608918382104e-05
-2.9677268933427365	-0.7201996332488626	1.5042212295487758e-05
-3.0036953558146102	-0.5302401419795942	1.6220833010168047e-05
-2.916631911954072	-0.33515646523503617	1.349665770252426e-05
-2.9875840359082684	-0.6643639344563391	1.5995069819828703e-05
-3.029674453989985	-0.7976532414806139	1.6532960544933256e-05
-3.042434209345945	-0.8173865775638993	1.6532960544933256e-05
-2.938076559444264	-0.18130731126742833	1.3604252230886016e-05
-2.907729664746928	-0.5472828511942898	1.4011977853913267e-05
-2.9397564353331807	-0.44670991402972865	1.2813522796216587e-05
-2.790239794082211	-0.49643015861883066	1.1081163763888986e-05
-2.997909580891107	-0.6234953033282898	1.4539095093037901e-05
-2.869138034314232	-0.27184070222592105	1.1359724275016136e-05
-2.851978660320601	-0.6164304235968247	1.3282548039454188e-05
-2.9360278764564156	-0.35485714584083367	1.349665770252426e-05
-3.051192129044955	-0.4287295701125293	1.5336631712809995e-05
-3.0114939578128785	-0.6150586396876054	1.4539095093037901e-05
-3.1061736451764617	-0.3638119541279723	1.8386847262762217e-05
-2.985287751378768	-0.3015635458349769	1.349665770252426e-05
-2.924477175397276	-0.4217390451393668	1.2813522796216587e-05
-3.0337474897386363	-0.5794214543400308	1.656632798360726e-05
-2.9250427323931567	-0.14684440200323606	1.3604252230886016e-05
-3.0961701512701345	-0.43315142534733525	1.8386847262762217e-05
-3.052817998565232	-0.17280142801114912	1.7057292252552233e-05
-3.0835142157115607	-0.25710813735839294	1.7057292252552233e-05
-2.847417931402102	-0.055357112293400845	9.41908800147051e-06
-3.210240320207527	-1.0374839180365991	2.0658709221879112e-05
-2.9843853475388484	-0.44524302690210044	1.5336631712809995e-05
-3.033306375262853	-0.3828258100542776	1.5336631712809995e-05
-2.9676068124033375	-0.39729898819642206	1.2813522796216587e-05
-3.0494389002831355	-0.6497623259556556	1.656632798360726e-05
-3.148618167441786	-0.6609927634946381	1.838319053643305e-05
-3.1953437508393936	-0.3224995139370184	1.8386847262762217e-05
-2.981037132926863	-1.104065415106187	1.611721998503488e-05
-2.8955033898768203	-1.0380069572247907	1.4982563881756797e-05
-2.8410594133158096	-0.6740882432520726	1.241466383661085e-05
-2.875598856511921	-0.9191896736311399	1.3968666861520114e-05
-2.841544978517318	-0.5861509338612367	1.3282548039454188e-05
-2.9260925650273926	-0.8867835024848774	1.5304093966059087e-05
-2.900596669119725	-0.8731758273704128	1.5304093966059087e-05
-2.825735947414856	-0.7037698794736709	1.241466383661085e-05
-2.660852735922205	-0.5837820915330187	9.743431195809288e-06
-2.936747359606724	-0.8256995526980987	1.5304093966059087e-05
-2.9206786542578835	-0.9505534663439854	1.3968666861520114e-05
-2.882289611068555	-0.7068986713349397	1.375814465716568e-05
-2.8524961708033523	-0.5975895306489301	1.3282548039454188e-05
-2.7497261136988635	-0.537826472441486	1.1081163763888986e-05
-3.1062610954735534	-0.8994542694148167	1.7327174841764668e-05
-3.0020494991798072	-0.5304124140495451	1.6220833010168047e-05
-3.052664117969903	-0.4964991796137246	1.6220833010168047e-05
-2.770813201692359	-0.4909092132994952	1.1081163763888986e-05
-3.0099188934061214	-1.1241453532906067	1.611721998503488e-05
-2.809438439739957	-0.8147080242211568	1.226899229863163e-05
-2.7830133603667013	-0.33285321902800263	1.0289813405204622e-05
-2.8286333989856303	-0.20142822682166228	9.773907120777681e-06
-2.7999795769861473	-0.3333681432252673	1.0289813405204622e-05
-2.6937569926841154	-0.54297852553322	9.743431195809288e-06
-2.7811300320217027	-0.666696402204332	1.241466383661085e-05
-2.8645439597927713	-0.5361521102093411	1.3282548039454188e-05
-2.9712487219416306	-0.37633780578121545	1.5336631712809995e-05
-2.966637198822333	-0.9362146974014118	1.547608918382104e-05
-2.7476631805921294	-0.4152457319150161	1.0461635971525539e-05
-2.960927619333001	-0.3702528789058917	1.2813522796216587e-05
-2.9550336691255246	-0.6442690449545483	1.4539095093037901e-05
-2.8552679225361017	-0.3983515628688727	1.184316772127884e-05
-2.936108859738086	-0.33165150443324554	1.349665770252426e-05
-2.941777667800692	-0.503482641318358	1.4011977853913267e-05
-2.941611780833859	-0.4110248793555842	1.2813522796216587e-05
-3.095718384717693	-0.7827768942063529	1.838319053643305e-05
-2.8550418811289315	-0.552429386628061	1.3282548039454188e-05
-3.0493614305068797	-0.7064322958503981	1.5995069819828703e-05
-2.852043803632228	-0.1580033705317037	9.773907120777681e-06
-2.900456755349349	-0.2605072717463398	1.1359724275016136e-05
-3.0307501331045077	-0.5889766288953714	1.656632798360726e-05
-2.8089428509073855	0.1097781533556216	1.0821741610675405e-05
-2.897924229566679	0.15155363518143006	1.0821741610675405e-05
-2.7762342450161093	-0.6048492140424181	1.2283343668546118e-05
-2.853690870103598	-0.4436828108655114	1.2437753070126862e-05
-2.9420926020102596	-0.1706570001230849	1.3604252230886016e-05
-2.9492567766584927	-0.35884899753129496	1.349665770252426e-05
-3.0307307939066743	-0.5220528186056055	1.6220833010168047e-05
-2.9473205063731642	-0.3773383263785699	1.2813522796216587e-05
-3.012868353960949	-0.45151381706797333	1.5336631712809995e-05
-2.860370437267982	-0.8201969108148717	1.4055711653291772e-05
-2.8965905269417704	-0.6882159778339232	1.4216702180935509e-05
-2.832480887031775	-0.6661356717711973	1.241466383661085e-05
-2.8582951907308605	-0.7158509481730351	1.375814465716568e-05
-2.9631997515295687	-1.063170481979459	1.4982563881756797e-05
-2.8121340696481107	-0.5605164648920147	1.2283343668546118e-05
-3.0155241219089426	-0.9496095490652325	1.547608918382104e-05
-2.785946791428869	-0.4733621854755714	1.2437753070126862e-05
-2.8614808178906275	-0.7495726869375895	1.375814465716568e-05
-2.8386829176356314	-0.7711981282638425	1.226899229863163e-05
-2.9099809613279204	-1.0668864358987973	1.4982563881756797e-05
-2.9113250785107496	-0.6517568618854566	1.4216702180935509e-05
-2.8956491184356237	-0.8656703243217786	1.2947806347998589e-05
-2.8548203680160507	-0.7735619549202275	1.375814465716568e-05
-3.0056609489502097	-0.7594851646872467	1.5042212295487758e-05
-3.073439884582931	-1.142765914516376	1.830152873728487e-05
-3.007637097477886	-0.6744009787254575	1.5995069819828703e-05
-3.028324042037965	-0.8347966089638268	1.6532960544933256e-05
-2.763988585529762	-0.6760315412277951	1.241466383661085e-05
-2.7876752971214884	-0.7242398560990111	1.226899229863163e-05
-2.8540318636019997	-0.8746212622993861	1.2947806347998589e-05
-2.9881340362247846	-0.93589861329294	1.547608918382104e-05
-3.025134391397798	-0.9192329696929507	1.7327174841764668e-05
-3.0557003697753076	-0.6526699355845773	1.656632798360726e-05
-2.871093252645078	-0.6785988669463432	1.4216702180935509e-05
-3.095726173346475	-0.8258754682611131	1.6532960544933256e-05
-2.9752628482111723	-0.8780326790792082	1.5304093966059087e-05
-3.052933098491933	-0.9256192735481283	1.7327174841764668e-05
-2.79661283237978	-0.5211514437841398	1.1081163763888986e-05
-2.9018525880792727	-0.6940859962286976	1.4216702180935509e-05
-3.048242461115708	-1.1033189559136012	1.611721998503488e-05
-3.109653317626075	-1.0035615935919797	1.7071368454168878e-05
-2.9582490035092373	-0.3044438809034684	1.349665770252426e-05
-2.8999449109306332	-0.33531474741303924	1.184316772127884e-05
-3.0282454852707943	-0.7917015089555687	1.6532960544933256e-05
-2.8905866012036636	-0.5352679519607679	1.4011977853913267e-05
-2.9086694156437956	-0.740422395113667	1.375814465716568e-05
-2.9749843770043953	-0.4769081756568252	1.4011977853913267e-05
-2.831865337942827	-0.7306795533918757	1.375814465716568e-05
-3.012799465380088	-1.0328622272499721	1.7071368454168878e-05
-2.8258308773309464	-1.1791690294228254	1.235357182740564e-05
-2.9897132526076784	-1.0781566806141456	1.611721998503488e-05
-2.995861553322146	-0.7419933233249387	1.5995069819828703e-05
-2.986964902373787	-0.6498773591563636	1.4539095093037901e-05
-2.9944409394074283	-0.7442244931133261	1.5042212295487758e-05
-2.927653119960563	-0.3890080750828915	1.2813522796216587e-05
-3.0791820192508688	-0.690370497749893	1.838319053643305e-05
-3.0026863046337344	-0.6782587528480732	1.5995069819828703e-05
-3.1489873521807077	-1.0720290201669427	1.9933006863283556e-05
-2.8995431123702526	-0.5977927808582265	1.3282548039454188e-05
-2.705571954327877	-0.31362667714880754	9.337469768735895e-06
-2.7323889403610098	-0.027871878276349845	9.034839241305486e-06
-2.7976465227457483	0.15942188621643613	1.0297497781791906e-05
-2.707579431074134	-0.04321351280132821	9.034839241305486e-06
-2.8165045706201806	-0.47147812430010805	1.2437753070126862e-05
-2.8764737180438398	-0.707753985662263	1.375814465716568e-05
-2.8056681826137786	-0.37309730214227094	1.184316772127884e-05
-2.7481210010297734	-0.633342566762056	1.066328051431371e-05
-2.638619907129579	-0.7264441345687705	8.544635771865077e-06
-2.712672550747654	-0.8010010683883583	1.1702019151106967e-05
-2.865178901711997	-0.5838272173730661	1.3282548039454188e-05
-2.694189549521841	0.02392746399308596	9.034839241305486e-06
-2.8354562464313506	-0.3697375405417098	1.184316772127884e-05
-2.7317950904312065	-0.3166335836954078	1.0289813405204622e-05
-2.6527289854417933	-0.038409669206118234	8.051229898097022e-06
-2.8601461510927524	-0.5912940624549461	1.3282548039454188e-05
-2.7510041270572305	-0.2837042752836314	1.0289813405204622e-05
-2.6045870970443232	-0.4503438741388368	8.052341308583962e-06
-2.6804771399362473	-0.5037693817294455	9.44010932443162e-06
-2.6242725611525444	-0.13276097434026218	7.953320148083028e-06
-2.715291344394096	-0.12449936272261752	8.466653356883888e-06
-2.616414094974863	-0.02693009484243139	8.051229898097022e-06
-2.8216247255673084	-0.16963761295156413	9.773907120777681e-06
-2.8578924658620037	-0.31938366590570544	1.184316772127884e-05
-2.7753488435233677	-0.3973781453447125	1.0461635971525539e-05
-2.772187919871708	-0.2089226353632296	9.773907120777681e-06
-2.826020610071414	-0.45030316871040077	1.2437753070126862e-05
-2.800647224046014	-0.24607933770149662	1.0289813405204622e-05
-2.7377682994174553	-0.5724265034640379	1.1081163763888986e-05
-2.8610368095289593	-0.42149339247905765	1.184316772127884e-05
-2.799462278062058	-0.3639003295984129	1.184316772127884e-05
-2.5458419784901563	-0.31009197073671435	8.363108512552005e-06
-2.753763831657906	-0.4352320021049557	1.0461635971525539e-05
-2.7468899130534403	-0.10291643654037118	8.466653356883888e-06
-2.699161068146271	-0.225605229633827	8.925014740095233e-06
-2.7618714509671496	-0.23453890841838596	1.0289813405204622e-05
-2.909821279241038	-0.40425771099930746	1.2813522796216587e-05
-2.9957532830019256	-0.26591335740376865	1.349665770252426e-05
-2.9809441796899203	-0.730771455505247	1.5042212295487758e-05
-2.7950387502085583	-0.38686491301949183	1.0461635971525539e-05
-2.7630511648514444	-0.2475943506555947	1.0289813405204622e-05
-2.8741142744125625	-0.10447336266842966	1.281230844763002e-05
-2.8815594289948576	-0.31943009504083486	1.184316772127884e-05
-2.7879969845676573	-0.45830488258350016	1.0461635971525539e-05
-2.7660966558934157	-0.7612088762131579	1.226899229863163e-05
-2.8550657446420096	-0.7190538673382125	1.375814465716568e-05
-2.8073340356444367	-0.3554183925782367	1.184316772127884e-05
-2.7568634483679535	-0.30896541143276623	1.0289813405204622e-05
-2.8120025355990887	-0.4174572560992893	1.0461635971525539e-05
-2.784064079969079	-0.6873529701387479	1.241466383661085e-05
-2.8543474262377564	-0.9128338408484751	1.2947806347998589e-05
-2.835021056195086	-0.4479481242681329	1.2437753070126862e-05
-2.6825064051132057	-0.609018764200961	1.066328051431371e-05
-2.597927960461422	-0.7171615707885286	8.544635771865077e-06
-2.6501284948545454	-0.6241562894860411	9.197577679841429e-06
-2.918423779187884	-0.5870822767436841	1.3282548039454188e-05
-2.725247532288519	-0.33902267361565414	9.337469768735895e-06
-2.936532567353527	-0.8376500596004058	1.5304093966059087e-05
-2.894424342323137	-0.9546453260026124	1.3968666861520114e-05
-2.8883097945032112	-0.9254773194315447	1.3968666861520114e-05
-2.8151876332704626	-0.7465512408147246	1.226899229863163e-05
-2.8120384713936	-0.5508176203510229	1.2283343668546118e-05
-2.872762181516023	-0.7224126480823654	1.375814465716568e-05
-2.8935601335010515	-0.46210965735260356	1.2813522796216587e-05
-3.0312603897095203	-0.3947403078253622	1.5336631712809995e-05
-2.836789531953155	-0.3878910410707499	1.184316772127884e-05
-2.928865944189407	-0.3724960196965257	1.2813522796216587e-05
-2.924900208459386	-0.730495207719964	1.5042212295487758e-05
-2.8399764161939105	-0.39437785410977094	1.184316772127884e-05
-3.0311449327281768	-0.7891649660793429	1.6532960544933256e-05
-2.9351246182274218	-0.6156051831950241	1.4539095093037901e-05
-2.9895596017900714	-0.8159865095645279	1.6532960544933256e-05
-2.6044375795340935	-0.5771247687576965	9.743431195809288e-06
-2.9348909653786825	-0.7863333999296047	1.5042212295487758e-05
-2.9914133595975683	-0.6360419958532774	1.4539095093037901e-05
-2.975874561541004	-0.4063339885671122	1.5336631712809995e-05
-3.0018513777457763	-0.6029421540787318	1.4539095093037901e-05
-3.1381275708427117	-0.7776990409421036	1.838319053643305e-05
-2.889132605524287	-0.6615692138192972	1.4216702180935509e-05
-2.809324578945343	-0.47850152398732965	1.2437753070126862e-05
-3.087865281718354	-0.7907388386158546	1.6532960544933256e-05
-2.8592808410672603	-0.500785470761987	1.2437753070126862e-05
-2.9221448861711368	-0.7192161021048518	1.4216702180935509e-05
-2.8699913116409794	-0.493773999846787	1.2437753070126862e-05
-2.8845452360183788	-0.5679987249211229	1.3282548039454188e-05
-2.897843232160085	-0.2731991864717922	1.1359724275016136e-05
-2.9750978830831447	-0.22116274530102165	1.3604252230886016e-05
-2.8943475112810266	-0.1619097948978761	1.3604252230886016e-05
-2.777840783756017	-0.07474506443754225	9.41908800147051e-06
-2.848821841288616	-0.05530370165233284	9.41908800147051e-06
-3.0381719690706355	-0.8407730510275795	1.6532960544933256e-05
-2.7708415686165258	-0.289446622201872	1.0289813405204622e-05
-2.9504513028879336	-0.34688020926163476	1.349665770252426e-05
-2.9318801238813297	-0.2546866092484653	1.349665770252426e-05
-2.831747977845472	-0.2932197275184788	1.1359724275016136e-05
-2.850905838790334	-0.39474502965070407	1.184316772127884e-05
-2.79644236451913	-0.17221507813850528	9.773907120777681e-06
-2.8793143395854566	-0.37018479859557624	1.184316772127884e-05
-3.2959864551136655	-0.7701581638135205	2.0979146027943888e-05
-2.7321076260622634	-1.1884175876136913	1.235357182740564e-05
-2.7230252822800227	-0.8357977813240097	1.1702019151106967e-05
-2.561464290835199	-1.2439110566133587	1.0100436987229898e-05
-2.8940672998710726	-0.8408466369497193	1.4055711653291772e-05
-2.7702157385083472	-0.9610927547733682	1.2733352263890019e-05
-2.5727349473392818	-0.7670156092415285	8.544635771865077e-06
-2.5375631704132475	-0.742912684487478	8.544635771865077e-06
-2.3809062424238157	-0.5480346484471392	7.041368204512433e-06
-2.6540291203319875	-0.6801709277617367	9.197577679841429e-06
-2.7266894873908387	-0.8781088040705384	1.1702019151106967e-05
-2.790493512732059	-0.6426166442216219	1.241466383661085e-05
-2.4786369350911555	-0.33875130100243267	7.324808890927518e-06
-2.609815110238242	-0.5322178639223079	9.743431195809288e-06
-2.6830502844667574	-0.9164906452876471	1.1746766454773014e-05
-2.60612641384449	-0.7900163760716725	1.0329101811299726e-05
-2.611409157697458	-1.0992770142232486	1.1350360418752823e-05
-2.648650705330369	-0.630451032167556	9.197577679841429e-06
-2.6085485106916027	-0.8333634439408288	1.0329101811299726e-05
-2.67438420937988	-0.9633392226263353	1.0037541645180573e-05
-2.892285618617692	-0.9851397289482444	1.3968666861520114e-05
-2.7784711854598356	-1.0071715461060662	1.1978520836391046e-05
-2.5983792473878418	-1.1765678737384064	9.111490419957567e-06
-2.8248066098001203	-0.877667277724212	1.2947806347998589e-05
-2.878243353106499	-1.0137550766202224	1.3040931359306911e-05
-2.7411893955366993	-0.8307035064414336	1.1702019151106967e-05
-2.9808746890144224	-0.6154156674110863	1.4539095093037901e-05
-2.877045400193511	-1.3301839354673015	1.3011797554738787e-05
-2.841450432272957	-0.8312029208193422	1.2947806347998589e-05
-2.811637074398011	-0.5364901004388383	1.2283343668546118e-05
-2.89609742649114	-0.9220678305139576	1.3968666861520114e-05
-2.7813299113220804	-0.6386465355855372	1.241466383661085e-05
-2.843702657167521	-1.2549208291045506	1.3246263441888894e-05
-2.656713194895202	-0.4415943771088562	9.44010932443162e-06
-2.827284316102147	-0.7066660713368738	1.241466383661085e-05
-2.9516073291635725	-0.7911604762895217	1.5042212295487758e-05
-2.85319250584058	-0.6832802016418372	1.241466383661085e-05
-2.9541707113111193	-1.0076889989470483	1.4982563881756797e-05
-3.1276808346824323	-0.7024705324517726	1.838319053643305e-05
-2.9956740142971725	-0.9008424487453859	1.5304093966059087e-05
-3.1410091780271223	-0.8189045931428791	1.847917425297231e-05
-2.975716639127393	-0.5649198454835792	1.4539095093037901e-05
-3.1298025297488388	-0.24024639255624075	1.7057292252552233e-05
-3.0631356581832785	-0.7529905439512176	1.5995069819828703e-05
-3.1230011296872875	-0.6726321252829791	1.838319053643305e-05
-3.079632768832699	-0.9732948460124803	1.7327174841764668e-05
-2.9708283105139537	-0.551182416021419	1.4011977853913267e-05
-2.9854384520807704	-0.41731705484750425	1.5336631712809995e-05
-2.857139191351818	-0.7050655694492016	1.375814465716568e-05
-2.9605325931361435	-1.050324922258636	1.4982563881756797e-05
-3.040362970756873	-0.8833293930384589	1.7327174841764668e-05
-3.0678380879785014	-0.9709342512044312	1.7327174841764668e-05
-2.71969898791335	-0.6296575379831497	1.066328051431371e-05
-2.731722884075829	-0.5833258409419209	1.066328051431371e-05
-2.994887341015782	-1.1340770788289705	1.611721998503488e-05
-2.770681471891393	-0.5604208326889057	1.2283343668546118e-05
-3.0029973778272785	-0.8929094281517899	1.5304093966059087e-05
-2.8895840793259366	-0.6094173623540132	1.3282548039454188e-05
-2.831702112468389	-0.6673806811798415	1.241466383661085e-05
-2.904120368203692	-0.9915832062685674	1.3968666861520114e-05
-2.8717773614145274	-0.8084376865115637	1.4055711653291772e-05
-3.0643581273599128	-1.1952760012346273	1.830152873728487e-05
-3.084724627734392	-1.0282918456401549	1.7071368454168878e-05
-2.887704509535809	-0.9800174929483532	1.3968666861520114e-05
-3.1807523717730106	-1.1827435188483921	2.2360902066598504e-05
-2.949103721240337	-0.9251185467707095	1.547608918382104e-05
-2.9313029522785485	-1.2295662754616727	1.3246263441888894e-05
-2.9741140764722047	-0.9959399667836926	1.547608918382104e-05
-3.039923060763789	-0.6729868110324551	1.5995069819828703e-05
-3.0756551488796933	-1.0378998584011567	1.7071368454168878e-05
-2.9706395371531324	-0.6565388992072457	1.4539095093037901e-05
-3.022411167677881	-1.2866075817698177	1.624939538384274e-05
-2.9402704368060086	-1.0324159428935111	1.4982563881756797e-05
-3.0278793062366067	-1.2516454152348524	1.5873714800400018e-05
-2.9153916089650096	-0.9769753846422653	1.3968666861520114e-05
-3.105991294938843	-1.0616912314962141	1.9933006863283556e-05
-3.0662931804471074	-1.016944745027713	1.7071368454168878e-05
-3.1274752536919683	-1.5197718124322988	1.9047742545481787e-05
-3.01534645756763	-1.1568203895592468	1.611721998503488e-05
-3.052742989425405	-0.9498163543424226	1.7327174841764668e-05
-3.168864014659728	-1.3592276189060475	2.2030329149459296e-05
-3.1136575891421154	-0.8260668119987156	1.847917425297231e-05
-3.323477007310343	-1.149598329282807	2.2360902066598504e-05
-3.1360187683912057	-0.8544387199255208	1.847917425297231e-05
-3.111504680312768	-0.7096211326930939	1.838319053643305e-05
-3.106373932618526	-0.7485087891949764	1.838319053643305e-05
-3.0937332176401844	-1.41918949520927	1.8954177893976346e-05
-3.0264987963723557	-1.3197367490283702	1.624939538384274e-05
-3.129046189679876	-1.3115892398055302	2.022166624498843e-05
-2.956689784754531	-0.8728163951586541	1.5304093966059087e-05
-2.9452504618588824	-1.0201825238351991	1.4982563881756797e-05
-3.0655918270100178	-0.9957965713404338	1.7071368454168878e-05
-3.1403852240953096	-1.034009365243361	1.9933006863283556e-05
-3.0478253056582836	-1.2632969831363507	1.624939538384274e-05
-2.7667977807087225	-0.5881371687701548	1.2283343668546118e-05
-2.817836013149092	-1.0571849461257254	1.3040931359306911e-05
-2.822588300402802	-1.0019172377428125	1.3040931359306911e-05
-2.8354729568977675	-1.0081448476666932	1.3040931359306911e-05
-2.8485564830359373	-0.5418161842761943	1.3282548039454188e-05
-2.857007476731944	-0.9236221126390163	1.3968666861520114e-05
-2.9270703463252317	-0.7984865284127115	1.4055711653291772e-05
-2.8298612213760173	-0.5636729470305943	1.2283343668546118e-05
-2.9183206023099215	-0.7967896698629521	1.4055711653291772e-05
-2.987343590428178	-0.7387119616336327	1.5042212295487758e-05
-2.821175714045868	-0.8654768634146471	1.2947806347998589e-05
-2.94707652242923	-0.6950558549262655	1.4216702180935509e-05
-2.903453757014456	-0.6133094240629657	1.3282548039454188e-05
-3.069260024909227	-0.8065930995629571	1.6532960544933256e-05
-2.9386576944912695	-0.9424132133927158	1.547608918382104e-05
-2.9930100512605415	-0.49558338897004023	1.6220833010168047e-05
-2.971729619689528	-0.5540703860743234	1.4011977853913267e-05
-2.9039581209281335	-0.8232450295798175	1.4055711653291772e-05
-2.906240109722195	-0.538667983345706	1.4011977853913267e-05
-2.9562532564551387	-1.0701416897568081	1.4982563881756797e-05
-2.8707433644852487	-0.9413721719297348	1.3968666861520114e-05
-2.8515165897121912	-0.5534864318874657	1.3282548039454188e-05
-2.836450259565704	-0.9799405345280764	1.2733352263890019e-05
-2.82478827766982	-0.7907899937564824	1.226899229863163e-05
-2.948148303606143	-0.6656021333705116	1.4216702180935509e-05
-2.9177034033076743	-0.7683018872099436	1.5042212295487758e-05
-2.9624206491759435	-0.8005898092248045	1.5042212295487758e-05
-2.903464488643689	-0.759130462727543	1.375814465716568e-05
-3.0610104954530613	-0.864731322994579	1.6532960544933256e-05
-2.809585709577634	-0.7706562073742265	1.226899229863163e-05
-2.8592921449972426	-0.5430056108547056	1.3282548039454188e-05
-2.90965259491946	-0.4839997632232392	1.4011977853913267e-05
-2.9417750108854563	-0.8007734357024481	1.5042212295487758e-05
-2.869679370993696	-0.6198594529572089	1.3282548039454188e-05
-3.076423491010146	-1.4799445130070024	1.5712289921091788e-05
-2.8697481027710134	-0.7684860075383728	1.375814465716568e-05
-2.870799294990576	-0.8256555978309581	1.4055711653291772e-05
-2.871225845491514	-1.0182668274592224	1.3040931359306911e-05
-2.85779218255722	-1.0906411377964822	1.3040931359306911e-05
-2.858763334210929	-1.1097982264143722	1.4101836859137803e-05
-3.0074092850450316	-1.0972491134013787	1.611721998503488e-05
-3.1246002268209327	-1.0469632537854732	1.9933006863283556e-05
-3.195517605964858	-1.321440098196924	2.2030329149459296e-05
-3.027779768095594	-0.8292208422839744	1.6532960544933256e-05
-2.907798783357825	-0.7034712369775465	1.4216702180935509e-05
-2.939626758858453	-1.1348241117096933	1.4101836859137803e-05
-2.709910940433052	-0.8499556612668457	1.1702019151106967e-05
-2.8861993737345775	-0.9559800643228142	1.3968666861520114e-05
-3.0462075065067107	-1.2634903357474045	1.624939538384274e-05
-2.9113958129423816	-0.8654486016747442	1.5304093966059087e-05
-2.978277937263078	-0.8824134270091416	1.5304093966059087e-05
-3.070382812912677	-0.8078997949884876	1.6532960544933256e-05
-3.1063581976902954	-0.9863636398965978	1.7071368454168878e-05
-3.0156548413403668	-1.289945829182726	1.624939538384274e-05
-3.0423817202639416	-1.246478176474647	1.5873714800400018e-05
-2.8661046660488303	-1.183317213529414	1.4101836859137803e-05
-3.0876685059300835	-1.3470987594230912	1.624939538384274e-05
-3.041122229584269	-1.3159898929852243	1.624939538384274e-05
-2.981533624644602	-1.1706810702773198	1.5873714800400018e-05
-2.8833044868602173	-1.1822862916740038	1.4101836859137803e-05
-3.1757210720920837	-1.1475868197093466	1.9933006863283556e-05
-2.9719432548153613	-1.1540717003071892	1.611721998503488e-05
-2.999205207372034	-1.1504571045508758	1.611721998503488e-05
-3.130063522970044	-1.1485794769233202	1.830152873728487e-05
-3.0430444764279274	-1.2753621673800877	1.624939538384274e-05
-3.2207733762443866	-1.4125220601310153	2.2030329149459296e-05
-3.04795853000611	-1.291071619998866	1.624939538384274e-05
-2.966076631662643	-0.9661313909392923	1.547608918382104e-05
-3.1819398919208384	-1.092974910399461	1.9933006863283556e-05
-3.023535964485396	-1.4386610808820681	1.5712289921091788e-05
-3.0056941142915257	-1.0633851264050258	1.611721998503488e-05
-3.1156364787915702	-1.2459797737435716	2.022166624498843e-05
-3.1046119717351317	-1.201010030835696	1.830152873728487e-05
-3.082170927364441	-0.9539373464526927	1.7327174841764668e-05
-3.055067747974042	-0.7380170006321936	1.5995069819828703e-05
-3.1639345942775154	-0.921590571691549	2.0658709221879112e-05
-3.055887621779334	-0.7524111076164153	1.5995069819828703e-05
-3.1158573527450697	-0.9315444518677345	1.7327174841764668e-05
-3.227129407410511	-0.8541070357216047	2.0979146027943888e-05
-3.2330570314719105	-1.0801465723714403	2.271305906338878e-05
-3.108055464195486	-0.6521033148530182	1.656632798360726e-05
-3.256496985875208	-1.0563146321629484	2.271305906338878e-05
-3.199227729638013	-0.7097645259218779	1.838319053643305e-05
-3.0515613771572685	-1.1415777056994854	1.830152873728487e-05
-3.1898051460837884	-0.610637520744887	1.9010635038102574e-05
-2.9450696270713483	-0.7367408810804967	1.5042212295487758e-05
-3.209192444454075	-0.35663781203156	1.8386847262762217e-05
-3.145288981567658	-1.0205215422051763	1.9933006863283556e-05
-3.07335261030743	-0.6444732622453385	1.656632798360726e-05
-3.284413613088034	-1.1229834400559706	2.271305906338878e-05
-3.149412591515006	-1.0357817154969053	1.9933006863283556e-05
-3.3377945829449454	-0.9902717413941282	2.271305906338878e-05
-2.8672526430019762	-0.552280980749834	1.3282548039454188e-05
-3.1415168545983763	-0.7812356880546011	1.838319053643305e-05
-3.184847244713621	-0.8559710654207198	1.847917425297231e-05
-3.300656211386974	-0.7384532364695962	2.0979146027943888e-05
-3.2012553543735685	-1.1722777493669958	2.2360902066598504e-05
-3.244607063869214	-0.718551087299472	2.0979146027943888e-05
-2.9474625679678814	-0.38356572525630384	1.2813522796216587e-05
-3.1079140736864534	-0.7366117021711128	1.838319053643305e-05
-3.1963092931651627	-0.8517905229429021	1.847917425297231e-05
-2.881804000659799	-1.046731076161402	1.3040931359306911e-05
-2.8860991201550656	-0.9150064706925962	1.3968666861520114e-05
-2.711044422537427	-0.9165140403028148	1.1746766454773014e-05
-2.840890244594241	-1.316507792962478	1.2470658348097252e-05
-2.8237271509597783	-0.9194796317055595	1.2733352263890019e-05
-2.7221864834988274	-1.0686936543461116	1.1978520836391046e-05
-2.9140944497253187	-0.9892227330684872	1.3968666861520114e-05
-2.8708786667054733	-1.167205838795233	1.4101836859137803e-05
-2.8064108299959334	-0.8938461331800623	1.2947806347998589e-05
-2.8481453432251738	-1.001491883094995	1.3040931359306911e-05
-2.7584866297944535	-0.9736900490932014	1.2733352263890019e-05
-3.0529029340734986	-0.9478877722511239	1.7327174841764668e-05
-2.867115785693258	-1.3186902051716953	1.3246263441888894e-05
-3.061926035091881	-1.3834767897764497	1.624939538384274e-05
-2.8034620900392664	-1.2871177153517555	1.2470658348097252e-05
-2.986267451974686	-1.1308134442863382	1.611721998503488e-05
-3.0224666845232475	-1.2397516065210077	1.5873714800400018e-05
-2.9166729741067576	-0.7955551384198362	1.4055711653291772e-05
-2.824862158505017	-0.8693049005182915	1.2947806347998589e-05
-2.9213230999059356	-0.8198038051750018	1.4055711653291772e-05
-2.9705376934769405	-1.0827142959721787	1.611721998503488e-05
-2.942150697622925	-0.5639585524613695	1.4011977853913267e-05
-3.0438034297301417	-0.9383731743717718	1.7327174841764668e-05
-2.883668908710238	-0.8510296069870698	1.4055711653291772e-05
-2.9070904051276827	-1.101406170147098	1.4101836859137803e-05
-3.027387554926962	-1.2986067770148746	1.624939538384274e-05
-2.9538100078523635	-0.8047581181345641	1.5042212295487758e-05
-3.029404114235498	-1.240281804613616	1.5873714800400018e-05
-2.908284287950347	-0.7865059040825939	1.4055711653291772e-05
-2.837102744437731	-0.7088020001826374	1.375814465716568e-05
-3.015872280030358	-1.1664185933753068	1.5873714800400018e-05
-2.9251522575835214	-1.2987674566914573	1.3246263441888894e-05
-2.839305098900602	-1.0889605968335463	1.3040931359306911e-05
-2.9242908799214957	-1.2426625890177125	1.3246263441888894e-05
-2.9264937598753327	-1.0064752443859362	1.4982563881756797e-05
-2.9130282157844207	-0.9885982245269014	1.3968666861520114e-05
-2.9564332277522354	-1.205512506651818	1.5873714800400018e-05
-2.897159248216626	-0.8159410785910288	1.4055711653291772e-05
-3.094809250000668	-0.8426807954650395	1.847917425297231e-05
-3.03412009208738	-0.8670437372418394	1.6532960544933256e-05
-2.893847236366716	-0.9499007313791563	1.3968666861520114e-05
-2.853347283512374	-1.060752604065514	1.3040931359306911e-05
-2.8899237327976923	-0.6984914887326089	1.4216702180935509e-05
-2.996696070408594	-0.9155494172792615	1.547608918382104e-05
-3.01337773002956	-0.7830685777470017	1.6532960544933256e-05
-2.9027196819781875	-0.9021680092096921	1.3968666861520114e-05
-3.0502884282328138	-0.7489692818731711	1.5995069819828703e-05
-2.925678780541561	-1.1240157928806846	1.4101836859137803e-05
-3.053458467245077	-1.1592919288244654	1.830152873728487e-05
-2.988973494384033	-0.7916806175191824	1.5042212295487758e-05
-2.9477631875392136	-1.1662441603888025	1.4101836859137803e-05
-2.9793711370513636	-1.0011766851357204	1.547608918382104e-05
-2.9831205953238857	-0.9206172404361512	1.547608918382104e-05
-2.9354880254259013	-1.12787909189678	1.4101836859137803e-05
-3.064029543746169	-0.8480214708772574	1.6532960544933256e-05
-2.9218491311738712	-0.7328178260955089	1.5042212295487758e-05
-3.0830895281763464	-1.2111994021032868	1.830152873728487e-05
-3.0142069467164267	-1.2236491180015054	1.5873714800400018e-05
-3.0781330601951655	-1.002248736899378	1.7071368454168878e-05
-3.01802122580484	-0.6531429814764111	1.5995069819828703e-05
-3.0373513114053923	-0.8791965708539411	1.7327174841764668e-05
-2.8650791454407765	-0.7904489021614591	1.4055711653291772e-05
-3.016964086090698	-0.7065006551344128	1.5995069819828703e-05
-2.9680606275729726	-0.6985630862638474	1.5995069819828703e-05
-3.114464546937179	-0.5567572073802962	1.656632798360726e-05
-3.044704408097286	-0.7174662044145279	1.5995069819828703e-05
-2.9332038961942324	-0.8000682806857551	1.5042212295487758e-05
-3.0731811240482143	-0.8938354345386249	1.7327174841764668e-05
-3.0463159841383773	-0.7008318637365611	1.5995069819828703e-05
-3.0793539300263606	-0.9281942493473965	1.7327174841764668e-05
-2.9303485970848	-0.9543691133670447	1.3968666861520114e-05
-2.7645077023800377	-0.44110660524778533	1.0461635971525539e-05
-2.9420457782486418	-0.7036432263215322	1.4216702180935509e-05
-2.9951025702653946	-0.9685517800518335	1.547608918382104e-05
-2.9838591307463904	-0.9968168312594001	1.547608918382104e-05
-2.8301920366016677	-0.8283556353789177	1.2947806347998589e-05
-2.9722736933352234	-0.8294776666625274	1.5304093966059087e-05
-2.9686583625039833	-0.93245393197928	1.547608918382104e-05
-3.1111571780493152	-1.1064278811023383	1.9933006863283556e-05
-2.8187714505601384	-0.589881627401218	1.2283343668546118e-05
-2.9144209800272627	-0.26940902662290156	1.349665770252426e-05
-2.78605800736191	-0.6769186923965343	1.241466383661085e-05
-2.964505779644575	-0.6722593633621099	1.4216702180935509e-05
-2.975370278405983	-1.0340553069418528	1.4982563881756797e-05
-2.794379628012873	-0.5897152248715742	1.2283343668546118e-05
-2.7677871830746135	-0.9297032491013514	1.2733352263890019e-05
-2.8433846755912655	-0.7834306701958073	1.226899229863163e-05
-2.9766388086343123	-0.9293710049436311	1.547608918382104e-05
-2.827893763022509	-1.0216495521181104	1.3040931359306911e-05
-2.9198049917199302	-0.5095456647996192	1.4011977853913267e-05
-2.9308726300538965	-0.6474731055379459	1.4216702180935509e-05
-3.1237019837908013	-0.618533161294389	1.656632798360726e-05
-2.8198778183211477	-0.7812784005848424	1.226899229863163e-05
-2.7938671624772335	-0.3795819402488563	1.0461635971525539e-05
-2.989249345140484	-0.4719725925015522	1.6220833010168047e-05
-2.757956401447278	-0.3997858878824317	1.0461635971525539e-05
-2.880265098919975	-0.7242951372023885	1.375814465716568e-05
-3.0011945133257414	0.05566456443181271	1.465735979867738e-05
-2.8103898186460743	-0.0448984466449279	9.41908800147051e-06
-2.978765199101397	-0.2729541661340946	1.349665770252426e-05
-2.927535320817286	-0.4010824314395041	1.2813522796216587e-05
-2.99299946565575	0.005848674299935776	1.6613410988160566e-05
-2.97729158253186	-0.35797106407499046	1.349665770252426e-05
-3.06437929530704	-0.4651053017053261	1.6220833010168047e-05
-3.002950790235887	-0.4378552600214247	1.5336631712809995e-05
-3.0047072548815397	-0.7081447651000394	1.5995069819828703e-05
-2.914849299430923	-0.5248687045964088	1.4011977853913267e-05
-2.986147626542762	-0.885795985888003	1.5304093966059087e-05
-3.0617100774982515	-0.8207655584298874	1.6532960544933256e-05
-2.9492354272051338	-0.5653434346191359	1.4011977853913267e-05
-2.7688903531600975	-0.4330608547757516	1.0461635971525539e-05
-3.000571189698728	-0.15921178639854577	1.3604252230886016e-05
-2.8944066114394422	-0.4548102669778603	1.2813522796216587e-05
-2.9383349491483752	-0.5504483983583562	1.4011977853913267e-05
-2.82034050306235	-0.5134076257965487	1.2437753070126862e-05
-2.9507610567706752	-0.6836149241507001	1.4216702180935509e-05
-2.920081800268965	-0.381752928598858	1.2813522796216587e-05
-2.8803360697171416	-0.46319416880945274	1.2437753070126862e-05
-2.888636424565853	-0.803641259209884	1.4055711653291772e-05
-2.9808716609544303	-1.1440078264699514	1.611721998503488e-05
-2.7813990518240383	0.061064769394057805	9.034839241305486e-06
-2.93743030220687	-0.5096673439535407	1.4011977853913267e-05
-2.7973693862335876	-0.4807994703893993	1.2437753070126862e-05
-3.0728737191900235	-0.812448147621718	1.6532960544933256e-05
-3.003800948909125	-0.33773316575289	1.349665770252426e-05
-2.917197434916472	-0.2841465367900231	1.349665770252426e-05
-3.1256063115765134	-1.0758202516145803	1.9933006863283556e-05
-2.9010080473932724	-0.4196005013431323	1.2813522796216587e-05
-3.1069491836517065	-0.8814592266001371	1.847917425297231e-05
-2.9730818543472606	-0.5271116073477808	1.4011977853913267e-05
-2.835184170348456	-0.5851681218537462	1.2283343668546118e-05
-3.022382847205837	-0.6183653187414022	1.656632798360726e-05
-2.907116912687846	-1.1421169319759343	1.4101836859137803e-05
-2.883101836412652	-1.152804030405663	1.4101836859137803e-05
-2.8986762827234887	-0.8864009833027564	1.2947806347998589e-05
-2.945429041660472	-1.0700816367220445	1.4982563881756797e-05
-2.8777146169670598	-0.7956734012921455	1.4055711653291772e-05
-2.9727532158928023	-0.9586006856129938	1.547608918382104e-05
-2.920963514923821	-0.9391506355013788	1.3968666861520114e-05
-2.837285092473108	-0.9799345171641788	1.2733352263890019e-05
-3.077170207292233	-1.3405988909368682	1.624939538384274e-05
-3.1612994291408287	-1.1484922691201107	1.9933006863283556e-05
-2.939409268438837	-0.8307489772280869	1.5304093966059087e-05
-3.1327032600585847	-1.4225493681460044	1.8954177893976346e-05
-2.9599848782008205	-1.2313200923872345	1.5873714800400018e-05
-2.9088251580400817	-1.2914230385231646	1.3246263441888894e-05
-3.033317925718201	-0.7413882611263862	1.5995069819828703e-05
-2.951844338223638	-0.9536289481790552	1.547608918382104e-05
-3.1230966348300955	-1.34618557533177	2.022166624498843e-05
-2.800823199647279	-0.7316144371328871	1.226899229863163e-05
-2.9609066744561185	-1.1211365843614842	1.611721998503488e-05
-2.932022661684374	-1.1291518751264997	1.4101836859137803e-05
-2.8133323072106116	-1.008241948710501	1.3040931359306911e-05
-2.8617045272348283	-1.1083205461733008	1.4101836859137803e-05
-2.999707212310005	-1.2908017559755183	1.624939538384274e-05
-2.9906456880067704	-1.1257268592826508	1.611721998503488e-05
-3.140056942344841	-1.0017635770112534	2.0658709221879112e-05
-3.0006665124117267	-0.5838697850304204	1.4539095093037901e-05
-3.008144999794702	-0.6208684206305024	1.4539095093037901e-05
-2.9043603304519054	-0.7315115229049907	1.375814465716568e-05
-3.1006168189247325	-0.7628631119504904	1.838319053643305e-05
-3.0039912196571725	-1.0270846248654115	1.7071368454168878e-05
-3.073578866006542	-1.005207732729622	1.7071368454168878e-05
-3.0849818305309027	-0.6336418862103627	1.656632798360726e-05
-3.1817448025146966	-0.8493161534614285	1.847917425297231e-05
-3.2086141717342223	-1.3152617115039118	2.2030329149459296e-05
-3.140114562205635	-1.1559781931286364	1.830152873728487e-05
-3.128973966754569	-1.2757657318598368	2.022166624498843e-05
-3.2641855473784807	-1.012503683035281	2.271305906338878e-05
-3.0822723384435777	-1.1532205448701642	1.830152873728487e-05
-3.0561767538200266	-1.000577103758789	1.7071368454168878e-05
-3.3449023902838855	-1.0495254357378114	2.271305906338878e-05
-3.193735524153902	-1.2034474346431188	2.2360902066598504e-05
-3.253651816471903	-1.06147496240566	2.271305906338878e-05
-3.213611932904067	-0.7842171332127792	2.0979146027943888e-05
-3.290520330392419	-0.8798220518564428	2.0979146027943888e-05
-3.064218416698351	-0.9605572700375763	1.7327174841764668e-05
-3.205440238028088	-0.7168448509057849	1.838319053643305e-05
-3.133816435682255	-0.9525455044048833	2.0658709221879112e-05
-3.190685532984551	-1.023673002137142	2.0658709221879112e-05
-3.140286781781148	-1.1452034848415802	1.830152873728487e-05
-3.1149566783500164	-1.2489871235493544	2.022166624498843e-05
-3.1244906274369053	-1.0195842517077887	1.7071368454168878e-05
-3.127083013775514	-1.038991133110331	1.9933006863283556e-05
-3.1911418756667524	-1.0148609279467702	2.0658709221879112e-05
-3.121972431752635	-0.9836623900163093	2.0658709221879112e-05
-3.1679801345443286	-1.1498351578555632	1.9933006863283556e-05
-3.0695951326910187	-1.130724538745211	1.830152873728487e-05
-3.301558694814358	-0.8223221843890131	2.0979146027943888e-05
-3.216352752959119	-1.2163613794685493	2.2360902066598504e-05
-3.2324472082184377	-0.9592541254988431	2.0658709221879112e-05
-2.975236785208057	-0.9490864399163831	1.547608918382104e-05
-3.1495103749745565	-1.103385988237216	1.9933006863283556e-05
-3.228512224243697	-1.010513003117975	2.0658709221879112e-05
-3.086034153146569	-1.038242997663475	1.7071368454168878e-05
-3.262160353294979	-0.8807159439751996	2.0979146027943888e-05
-2.988929499567365	-0.9051548579541819	1.5304093966059087e-05
-2.9989935229014058	-0.6834396419334438	1.5995069819828703e-05
-3.1013140887415105	-1.0162680973748874	1.7071368454168878e-05
-3.0976419937281396	-0.7141119590368852	1.838319053643305e-05
-3.0304649401234958	-0.9507204321812619	1.547608918382104e-05
-3.1563617481181616	-0.8665438749660693	1.847917425297231e-05
-2.6173056011851563	-0.5739320825397392	9.743431195809288e-06
-2.6118774497190773	-0.753775710051495	8.544635771865077e-06
-2.4595386449395797	-0.7081634783027964	8.341979941808402e-06
-2.8316694449177526	-0.8422094966799667	1.2947806347998589e-05
-2.60057874935331	-0.9087572232504919	1.0037541645180573e-05
-2.5797786172316717	-0.6447732838817475	9.197577679841429e-06
-2.7313260486542132	-0.975073196895	1.1746766454773014e-05
-2.57421050456243	-0.9643075136771189	1.0037541645180573e-05
-2.716100263409584	-1.3666377667948235	1.1104289248167334e-05
-2.70275801777937	-1.2538601751533112	1.1009575752178309e-05
-2.3499523453686955	-0.8574901462137037	8.472508198860765e-06
-2.6151269922939755	-0.7983354835567654	1.0329101811299726e-05
-2.6425810646364836	-0.8408101285097057	1.0329101811299726e-05
-2.604010045635574	-0.8442356352209281	1.0329101811299726e-05
-2.662883069489452	-0.7531353437150656	1.0972626336908968e-05
-2.7081336767602333	-0.7692695269974252	1.0972626336908968e-05
-2.773202217995185	-0.7827878657784346	1.226899229863163e-05
-2.790177154726953	-0.5932081841227892	1.2283343668546118e-05
-2.8369042279005257	-0.6628272277281476	1.241466383661085e-05
-2.4893998945833076	-0.3920809583029159	7.324808890927518e-06
-2.6577078918657895	-0.5486384933860328	9.743431195809288e-06
-2.6308214397074052	-0.6541426239326411	9.197577679841429e-06
-2.616382796335757	-0.5133317046367695	9.743431195809288e-06
-2.8910826709103565	-1.0344342195583205	1.4982563881756797e-05
-2.6361321369740045	-0.7405753967510457	8.544635771865077e-06
-2.593741898125044	-0.5864435802146097	9.197577679841429e-06
-2.6571013910111314	-0.4802100091511752	9.44010932443162e-06
-2.6328687130973196	-0.6592590750956565	9.197577679841429e-06
-2.796796433119561	-0.8789117583716053	1.2947806347998589e-05
-2.5509743445977655	-0.41378072177778424	8.052341308583962e-06
-2.7638031026314254	-0.8051032916082992	1.1702019151106967e-05
-2.6668831944453415	-0.9199472805778145	1.1746766454773014e-05
-2.7269400353606734	-0.6690887358618607	1.066328051431371e-05
-2.615031812489221	-0.7531606850010732	8.544635771865077e-06
-2.7709369293172488	-1.0838697835216928	1.1978520836391046e-05
-2.3399901080266168	-0.5765997968195353	7.156325238372433e-06
-2.6545566249515944	-0.8036298694273706	1.0329101811299726e-05
-2.778417045471134	-0.8906696611848531	1.1702019151106967e-05
-2.7249154194737493	-0.9834430627338033	1.1978520836391046e-05
-2.6220526843029024	-0.7409309225335139	8.544635771865077e-06
-2.7401923955670577	-0.6920160460302689	1.0972626336908968e-05
-2.6068064034006273	-0.8161773010393055	1.0329101811299726e-05
-2.64439687741395	-0.7254994877674443	1.0972626336908968e-05
-2.654900131197412	-1.0139879082506407	1.0037541645180573e-05
-2.7819445255732567	-0.6635084352251386	1.241466383661085e-05
-2.893875887030089	-0.9564855469497802	1.3968666861520114e-05
-2.633511152925294	-0.535616031280097	9.743431195809288e-06
-2.686950513346117	-0.6843344498262258	1.0972626336908968e-05
-2.7301705506711356	-0.6585207052038801	1.066328051431371e-05
-2.4981545784262478	-0.7722198837207701	8.341979941808402e-06
-2.696573451442339	-0.6104189493207381	1.066328051431371e-05
-2.6570145691157347	-0.9335448527505512	1.0037541645180573e-05
-2.5169711530366397	-0.4143550596725624	8.052341308583962e-06
-2.6780373844204757	-0.5616686531807875	9.743431195809288e-06
-2.6442874221825345	-0.4230825164115758	9.44010932443162e-06
-2.8154244634743426	-0.6928292189186644	1.241466383661085e-05
-2.6403113217088876	-0.5402552348231326	9.743431195809288e-06
-2.7707602624326366	-0.39057055442756783	1.0461635971525539e-05
-2.684513061022996	-0.7175084786394137	1.0972626336908968e-05
-2.8353508925736532	-0.831800033474255	1.2947806347998589e-05
-2.675422261929676	-0.6159781007680553	1.066328051431371e-05
-2.7826341849814025	-0.6560872564644422	1.241466383661085e-05
-2.8345199994166252	-0.5810415047284939	1.2283343668546118e-05
-2.808556768754451	-1.0874947406506323	1.3040931359306911e-05
-2.8528397968496337	-0.36703821418975724	1.184316772127884e-05
-2.7308319380477215	-0.6846687318324796	1.066328051431371e-05
-2.9261305144993637	-0.3799855313034399	1.2813522796216587e-05
-2.964853217136711	-0.6433008918528034	1.4539095093037901e-05
-2.805808437330904	-0.6230246142722969	1.2283343668546118e-05
-2.63131772728718	-0.3780739962476078	9.337469768735895e-06
-2.9343949675294843	-0.6730562767675243	1.4216702180935509e-05
-2.8226982667072185	-0.4786268307280664	1.2437753070126862e-05
-2.8747279579725613	-0.9206515841653374	1.3968666861520114e-05
-2.9018561238268004	-0.6754644287507817	1.4216702180935509e-05
-2.8170549824361606	-0.995827559821253	1.2733352263890019e-05
-2.7031399416904223	-1.1826194835712756	1.1009575752178309e-05
-2.7396380871215364	-1.057214139150054	1.1978520836391046e-05
-2.783328628854987	-1.3102808148782565	1.2470658348097252e-05
-2.677870704057687	-0.9044438913015753	1.1746766454773014e-05
-2.677713155212194	-1.1360824070467341	1.1350360418752823e-05
-2.72758118232454	-0.9926653751118926	1.1978520836391046e-05
-2.925058997241414	-0.8596628956598552	1.5304093966059087e-05
-2.769951595891642	-0.979495554671206	1.2733352263890019e-05
-2.927747979906015	-0.8857131067624993	1.5304093966059087e-05
-2.737159206275613	-0.3053342848164129	1.0289813405204622e-05
-2.779700969285408	-0.8400098692304557	1.1702019151106967e-05
-2.7797293674076324	-0.4478643370444637	1.0461635971525539e-05
-2.6779394565239043	-0.460425497379148	9.44010932443162e-06
-2.741707105024009	-0.7262715231364916	1.0972626336908968e-05
-2.6903798990457646	-0.5876039304534222	9.743431195809288e-06
-2.9794177651086695	-0.6682118496555846	1.5995069819828703e-05
-2.7658834159238674	-0.9727902341238981	1.2733352263890019e-05
-2.7508092140391707	-0.9903049234929252	1.1978520836391046e-05
-2.8105596601913483	-1.1690248388092204	1.235357182740564e-05
-2.7880873755681566	-0.8102040996381504	1.226899229863163e-05
-2.9678984785324647	-0.9601535466752995	1.547608918382104e-05
-2.9283379153119764	-1.0473273071867095	1.4982563881756797e-05
-2.880832118726817	-0.9523880336920343	1.3968666861520114e-05
-2.7282115631833843	-0.728990242642146	1.0972626336908968e-05
-2.732437504197628	-0.4370366578638538	1.0461635971525539e-05
-2.750765601083133	-0.646319990180088	1.066328051431371e-05
-2.729239968487712	-0.9238687913680849	1.1746766454773014e-05
-2.9261377765528707	-0.6900613653876988	1.4216702180935509e-05
-2.8399559278732216	-1.1018331562957124	1.3040931359306911e-05
-2.797713080888366	-0.6849706892479934	1.241466383661085e-05
-2.791649140486287	-0.40929327225932366	1.0461635971525539e-05
-2.8455616061743116	-0.3199397837211821	1.184316772127884e-05
-2.806417365632156	-0.24726432098105255	1.1359724275016136e-05
-3.087968081882858	-0.4584066189628848	1.6220833010168047e-05
-2.7966580559873075	-0.534480016102765	1.2283343668546118e-05
-3.084029821694225	-0.7158688595460407	1.838319053643305e-05
-2.9751868385597082	-0.16236632664849537	1.3604252230886016e-05
-3.0049667216812868	-0.6592406513901953	1.5995069819828703e-05
-2.810688869482893	-0.36842827478165047	1.184316772127884e-05
-2.9962649350351236	-0.7686249991072394	1.5042212295487758e-05
-2.945504769851354	-0.5590989519938228	1.4011977853913267e-05
-2.805402496174929	-0.8809200245206501	1.2947806347998589e-05
-2.9714705980468894	-0.3843588537318741	1.5336631712809995e-05
-2.9323709467581116	-0.4332152745664937	1.2813522796216587e-05
-2.834232362323821	-0.8692574838169065	1.2947806347998589e-05
-2.7825816395944165	-0.8825461742911058	1.1702019151106967e-05
-2.7409641809373184	-0.4790184981359286	1.1081163763888986e-05
-2.790099151484174	-0.53386931614248	1.1081163763888986e-05
-3.036215098673672	-0.7119663976792208	1.5995069819828703e-05
-2.817386043678847	-0.7841122403599954	1.226899229863163e-05
-2.85191893125629	-0.9132625140980984	1.2947806347998589e-05
-2.957887149690017	-0.35924022432070124	1.349665770252426e-05
-3.00511432210771	-0.4826048482316071	1.6220833010168047e-05
-3.0270142282002066	-0.502625110140925	1.6220833010168047e-05
-3.014349712290837	-0.3890935231859653	1.5336631712809995e-05
-2.975352047253916	-0.5295678592995486	1.4011977853913267e-05
-2.960735339689106	-0.8270061559685408	1.5304093966059087e-05
-2.892743220035057	-0.5128078693640258	1.4011977853913267e-05
-2.7093999750993367	-0.38230938391729385	9.337469768735895e-06
-3.033224770754058	-0.840672009986807	1.6532960544933256e-05
-2.9289709166735443	-0.5278442382898137	1.4011977853913267e-05
-2.7755791604185314	-0.6418261655020192	1.241466383661085e-05
-2.831486121307602	-0.5729635217352014	1.2283343668546118e-05
-2.9391184041825014	-0.49588117344104105	1.4011977853913267e-05
-3.026878211102435	-0.8074618315981927	1.6532960544933256e-05
-3.0901978122550187	-0.8748342398506105	1.7327174841764668e-05
-2.9239692569766103	-0.8140240093488642	1.4055711653291772e-05
-3.120332575797418	-0.6374180755879819	1.656632798360726e-05
-2.925504171155511	-0.9554898362580557	1.3968666861520114e-05
-2.9502952252484373	-0.6561891589805792	1.4216702180935509e-05
-2.9731337307629886	-0.42162553106765116	1.2813522796216587e-05
-3.0675893555491376	-1.1950633468757155	1.830152873728487e-05
-2.8910379656746965	-0.5693176699437275	1.3282548039454188e-05
-2.9609266861718444	-0.6078337080649074	1.4539095093037901e-05
-2.9498367785375663	-0.7664206889365691	1.5042212295487758e-05
-3.022130510159492	-0.749520907910402	1.5995069819828703e-05
-3.066967496051065	-0.43349655143819155	1.5336631712809995e-05
-3.0123353695043984	-0.6744611895486248	1.5995069819828703e-05
-2.819116901694109	-0.1538851123653908	9.773907120777681e-06
-3.065528248799419	-0.7631458689848746	1.6532960544933256e-05
-3.0534919950961807	-0.9644410772636107	1.7327174841764668e-05
-2.8125497248881546	-0.29606842359344704	1.0289813405204622e-05
-2.9895603039651117	-0.7560181154071888	1.5042212295487758e-05
-3.0461478459485773	-1.0417022845004613	1.7071368454168878e-05
-2.922568490893148	-0.6894652220401475	1.4216702180935509e-05
-3.0240238124394025	-1.1530432895235325	1.611721998503488e-05
-2.848992241412399	-0.8167837243945819	1.4055711653291772e-05
-2.8793910411093946	-1.0215677249549033	1.3040931359306911e-05
-3.080463863557421	-0.7952376324034988	1.6532960544933256e-05
-2.8481196252138123	-0.7071052980070736	1.375814465716568e-05
-3.197515173966548	-0.7104339659049053	1.838319053643305e-05
-2.8566008114431596	-0.7670046845448052	1.375814465716568e-05
-2.9846759860175025	-0.6331494067700949	1.4539095093037901e-05
-3.026799002448754	-1.2530147856289373	1.5873714800400018e-05
-2.817265407738116	-0.6088439462818307	1.2283343668546118e-05
-2.953261864859219	-0.8408681253978914	1.5304093966059087e-05
-2.909918674041411	-0.6563344169610035	1.4216702180935509e-05
-3.08567022187868	-0.9460462252214328	1.7327174841764668e-05
-2.968769651199011	-0.7908284290315681	1.5042212295487758e-05
-2.9979049983049086	-0.6331545478290703	1.4539095093037901e-05
-3.0531968006658654	-0.7663444101187128	1.6532960544933256e-05
-2.9895117602066237	-0.7877792993925197	1.5042212295487758e-05
-3.0386958762222633	-0.3780025001029932	1.5336631712809995e-05
-3.0211201844886917	-0.9960966252235635	1.7071368454168878e-05
-2.9849400742146575	-0.5861803746740795	1.4539095093037901e-05
-3.0888004311628467	-0.6600176891024527	1.656632798360726e-05
-3.2231031082429733	-1.1120449194933046	2.2360902066598504e-05
-3.050347140923747	-0.634211941932137	1.656632798360726e-05
-3.078946472516277	-0.6453001660662679	1.656632798360726e-05
-3.0845598832635703	-0.6491353148713667	1.656632798360726e-05
-2.9429119624801583	-0.6804499547885443	1.4216702180935509e-05
-3.2910191150099792	-1.1715706938182406	2.2360902066598504e-05
-3.166189603370367	-0.922189077448484	2.0658709221879112e-05
-3.219115887474464	-1.205102705893601	2.2360902066598504e-05
-3.1276541347350078	-0.7714123777027455	1.838319053643305e-05
-3.0790734850657486	-0.8276228245345874	1.6532960544933256e-05
-3.087844690376835	-0.8873610179494498	1.7327174841764668e-05
-3.0861305094627807	-0.9332325537178423	1.7327174841764668e-05
-3.2212189394386215	-0.9608673959285509	2.0658709221879112e-05
-2.5711081196093044	-0.25103860185897653	8.363108512552005e-06
-2.594260194512304	-0.39851614055984497	8.052341308583962e-06
-2.6927051729602414	-0.7520001193594911	1.0972626336908968e-05
-2.5880282281297395	-0.5026090140360816	8.087881373805446e-06
-2.5667065260153907	-0.43026945269657163	8.052341308583962e-06
-2.476277809630088	-0.9044456954853877	8.84657488918862e-06
-2.41528321177939	-0.6099392016235674	7.471954528361792e-06
-2.5114556315945884	-0.8564093993576456	8.84657488918862e-06
-2.4976387421109143	-0.5163834998312019	8.087881373805446e-06
-2.3845574001526955	-0.5781780542160782	7.471954528361792e-06
-2.5512673457988075	-0.6448343260899264	9.197577679841429e-06
-2.687723997742803	-1.116315918609683	1.1350360418752823e-05
-2.7654608496496773	-0.9714854451961302	1.2733352263890019e-05
-2.6234991736850075	-0.928954735539723	1.0037541645180573e-05
-2.5901537713405225	-1.2581360642171735	1.0100436987229898e-05
-2.5065958394833547	-0.8458041069077082	8.84657488918862e-06
-2.6193566053115456	-0.7674666347258527	8.544635771865077e-06
-2.483790639367527	-0.6173663719962599	7.471954528361792e-06
-2.665403778028785	-0.9748505883897152	1.0037541645180573e-05
-2.58761518079511	-0.5097402253811633	8.087881373805446e-06
-2.7562943815640546	-0.6306201914005709	1.066328051431371e-05
-2.94376487307965	-0.9159080380277502	1.5304093966059087e-05
-2.5432180301291085	-0.9874805581606696	9.342660706940962e-06
-2.664825489781771	-1.158990021458719	1.1350360418752823e-05
-2.8485378285935137	-1.1353150397284177	1.4101836859137803e-05
-2.8043969892724503	-0.8830575635475914	1.2947806347998589e-05
-2.7138451126888197	-0.9293396038935204	1.1746766454773014e-05
-2.5846293756139156	-1.026462597496333	9.342660706940962e-06
-2.8256365692434793	-1.1453128159253414	1.235357182740564e-05
-2.6558339012637164	-1.1703851426163618	1.1009575752178309e-05
-2.6614777822101	-0.7989041149143912	1.0329101811299726e-05
-2.761543144560419	-0.6752482338304244	1.241466383661085e-05
-2.7795123333311205	-0.7328678360136096	1.226899229863163e-05
-2.9550395536899363	-0.9339432614804124	1.547608918382104e-05
-2.7773374093814853	-0.7368786607128357	1.226899229863163e-05
-2.914255768712501	-1.1194187893170753	1.4101836859137803e-05
-2.9169211786431832	-1.0374032651946765	1.4982563881756797e-05
-2.8556445421010235	-1.0697993600338087	1.3040931359306911e-05
-2.717705200208276	-0.757370533321918	1.0972626336908968e-05
-2.8974882517152865	-0.911395701162054	1.3968666861520114e-05
-2.902358767882301	-0.9577604714665967	1.3968666861520114e-05
-2.7711545428853164	-0.9767245896750305	1.2733352263890019e-05
-2.9158753830608446	-1.04268811915868	1.4982563881756797e-05
-2.631278618556327	-0.6756754088724506	9.197577679841429e-06
-2.808743887297899	-0.5708672103568984	1.2283343668546118e-05
-2.8700954989986296	-1.25225169234733	1.3246263441888894e-05
-3.041733522904279	-1.3851523085673312	1.624939538384274e-05
-3.1124080038504434	-1.0826004210632298	1.9933006863283556e-05
-3.0877040718946605	-1.2294565620274256	1.830152873728487e-05
-3.0687931385968765	-1.2990201599584215	1.624939538384274e-05
-3.0644046160275096	-1.0155384946542243	1.7071368454168878e-05
-2.9460143938571712	-0.9498200202506363	1.547608918382104e-05
-3.018463192266605	-0.8758932719328307	1.6532960544933256e-05
-2.8607032603973765	-1.1477503592601255	1.4101836859137803e-05
-2.975410550730901	-0.9371714848105345	1.547608918382104e-05
-2.851346666805863	-0.6222924102434959	1.3282548039454188e-05
-2.8735423097408495	-1.0365512759836442	1.3040931359306911e-05
-2.919658953082702	-0.7806690083764138	1.5042212295487758e-05
-2.9721198192693237	-0.9425326135209533	1.547608918382104e-05
-2.8557807320357758	-0.9132303102519291	1.2947806347998589e-05
-3.023819010451984	-0.8248080124792715	1.6532960544933256e-05
-2.8726238180478205	-0.9353553785495509	1.3968666861520114e-05
-2.933934951503485	-0.9965104426892735	1.4982563881756797e-05
-2.927776216147775	-1.1556171285070382	1.4101836859137803e-05
-3.0049552742864423	-0.8925639570215236	1.5304093966059087e-05
-3.0075810222701977	-1.1177349865604223	1.611721998503488e-05
-2.962578491561886	-1.2372017653918086	1.5873714800400018e-05
-2.8779223828812994	-0.7522313571540539	1.375814465716568e-05
-3.0579477775567256	-0.774783094615335	1.6532960544933256e-05
-3.029680250500574	-0.9886193240485059	1.7071368454168878e-05
-2.8457192497936434	-1.3234763564351042	1.2470658348097252e-05
-3.1443125993408585	-1.2550863409944697	2.022166624498843e-05
-2.988773446947035	-0.7291229248618732	1.5995069819828703e-05
-2.9502738974301352	-1.2538500136752588	1.5873714800400018e-05
-2.999839932526512	-1.123965793814297	1.611721998503488e-05
-2.9581028831917333	-0.8449626583684805	1.5304093966059087e-05
-2.980180394728689	-0.646487605036442	1.4539095093037901e-05
-3.093366968186726	-0.694485516046176	1.838319053643305e-05
-3.2498193823357324	-1.07194613059821	2.271305906338878e-05
-2.922543363012722	-1.0213165103454627	1.4982563881756797e-05
-2.902090046392457	-0.9122410588886192	1.3968666861520114e-05
-3.012073079038209	-1.1645500754052927	1.5873714800400018e-05
-3.028808965287416	-1.1769487480281913	1.5873714800400018e-05
-2.9105339781129524	-1.2137220292063156	1.3246263441888894e-05
-3.0080314999726623	-1.0939943987549907	1.611721998503488e-05
-2.8140482399973203	-1.189103576229952	1.235357182740564e-05
-3.134714426778945	-1.2131843436191063	1.830152873728487e-05
-3.1174592067628257	-1.221129798169566	1.830152873728487e-05
-2.9249726590151814	-0.902056171902308	1.5304093966059087e-05
-3.010833339601972	-1.055154218313936	1.7071368454168878e-05
-2.9780602445715623	-0.9865197568149633	1.547608918382104e-05
-2.925099531034128	-0.9831128190725685	1.3968666861520114e-05
-3.0559668802992657	-1.0676126341265963	1.7071368454168878e-05
-3.0090587280493417	-1.0912841183285913	1.611721998503488e-05
-3.1278178307293403	-1.1726560998987767	1.830152873728487e-05
-3.180852331570902	-1.421332575247058	1.8954177893976346e-05
-2.900927866674925	-0.8749179092804442	1.5304093966059087e-05
-3.1478152244397433	-1.2011433892320331	1.830152873728487e-05
-2.9931853915831743	-0.7300085039310082	1.5995069819828703e-05
-3.01881259535584	-1.125751836352408	1.611721998503488e-05
-2.946947316726146	-0.9255665385026429	1.547608918382104e-05
-3.1038055630009485	-1.0562768733957828	1.9933006863283556e-05
-3.113282628339036	-1.2631856197311961	2.022166624498843e-05
-2.973867011979079	-1.200534197548626	1.5873714800400018e-05
-2.9620698241518606	-1.0851055796336124	1.611721998503488e-05
-2.972338328243236	-1.0043640233454174	1.547608918382104e-05
-2.6435555278734535	-0.2159460912039655	7.953320148083028e-06
-2.5585342324440115	0.0033376542536552797	7.193650266738942e-06
-2.6440318361584216	-0.5675489535116424	9.743431195809288e-06
-2.5387475084038296	-0.2431731013281846	7.547026500799505e-06
-2.5708967342908604	-0.38175304444799524	8.052341308583962e-06
-2.507517576617012	-0.6876352986704515	7.471954528361792e-06
-2.6482455551230606	-0.6129974763908623	9.197577679841429e-06
-2.587590148657065	-0.5133783077799384	8.087881373805446e-06
-2.2438034812104726	-0.14063179914800344	5.596646444359977e-06
-2.4740434926214574	-0.46994207181657544	7.041368204512433e-06
-2.2761414931485047	-0.5930268950151976	7.751745004149744e-06
-2.593560845799712	-0.7230541389923001	8.544635771865077e-06
-2.5856213163562463	-0.4207265795227852	8.052341308583962e-06
-2.3956851694043517	-0.5479833858822644	7.041368204512433e-06
-2.668381042228278	-0.719803271625078	1.0972626336908968e-05
-2.658004838077761	-0.33083799193041885	9.337469768735895e-06
-2.584667622931612	-0.8251161896891566	1.0329101811299726e-05
-2.5213872722936537	-0.0698492366014864	7.171539971647658e-06
-2.6110696923267875	-0.40991139784955033	8.052341308583962e-06
-2.6281526662628574	-0.4898060247611804	9.44010932443162e-06
-2.7198720502920044	-0.29970999874610893	1.0289813405204622e-05
-2.5809429733621108	-0.20172019846650885	7.953320148083028e-06
-2.7011598795653367	-0.5675460825311822	9.743431195809288e-06
-2.6110705325942787	-0.8149414908759604	1.0329101811299726e-05
-2.7894824175980117	-0.9561464731867925	1.2733352263890019e-05
-2.8290827420088123	-0.7691246812953929	1.226899229863163e-05
-2.5903751988388124	-0.27687556313566775	8.363108512552005e-06
-2.6583921263179437	-0.49286357839782724	9.44010932443162e-06
-2.5061446308660797	-0.40397247846033907	7.324808890927518e-06
-2.7566419544449654	-0.46887625112306497	1.1081163763888986e-05
-2.4896438884049035	0.04315750040494282	7.193650266738942e-06
-2.6066046680197523	-0.0055186682843855785	8.051229898097022e-06
-2.7375405228020253	-0.39200590866578167	1.0461635971525539e-05
-2.537961630519171	-0.19598217937359644	7.547026500799505e-06
-2.503821360464049	-0.4933998488266774	8.087881373805446e-06
-2.539536796765892	-0.5837199163820324	8.087881373805446e-06
-2.5312549065380088	-0.48046355149420406	8.052341308583962e-06
-2.853049847398286	-0.7614299756492703	1.375814465716568e-05
-2.682322627961902	-0.5572209300272872	9.743431195809288e-06
-2.688341555642501	-0.504502414169002	9.44010932443162e-06
-2.811340225864034	-0.6082622056860256	1.2283343668546118e-05
-3.0992034756445728	-0.7760179252839077	1.838319053643305e-05
-2.783809417170781	-0.3828701675759013	1.0461635971525539e-05
-2.9136009756923302	-0.2900240709871815	1.349665770252426e-05
-2.8434701054941494	-0.419406064331334	1.184316772127884e-05
-2.7719061426726914	-0.6246989057466256	1.2283343668546118e-05
-2.90149516329482	-0.48890345996921236	1.4011977853913267e-05
-2.762720177966795	-0.3682464469553984	1.0461635971525539e-05
-2.968630821058218	-0.5781627677918961	1.4539095093037901e-05
-2.7940748081560702	-0.5151031101723037	1.1081163763888986e-05
-2.5333696748284678	-0.034749069111264574	7.193650266738942e-06
-2.820680509227824	-0.63314931165507	1.241466383661085e-05
-2.6279323504136816	-0.11681508612560078	8.051229898097022e-06
-2.680462006561512	-0.19386852373232505	8.925014740095233e-06
-2.496622085713285	0.06181297603064517	7.193650266738942e-06
-2.7806120627311603	-0.4102378323109705	1.0461635971525539e-05
-2.587026215330143	-0.4034502893151591	8.052341308583962e-06
-2.7231955284311637	-0.27021033034391106	8.925014740095233e-06
-2.8789485252741005	-0.18163918498981702	1.1359724275016136e-05
-2.9690071015269623	-0.5969944464869599	1.4539095093037901e-05
-2.753054419247354	-0.6005820846233242	1.066328051431371e-05
-2.8319794137999144	-0.514109638711366	1.2437753070126862e-05
-2.8151857762997565	-0.8120567593965027	1.226899229863163e-05
-2.629921974835235	-0.07793383317814867	8.051229898097022e-06
-2.6788290253397675	0.008602873776637592	9.034839241305486e-06
-2.6687695807325786	-0.322926168041548	9.337469768735895e-06
-2.8026720610185105	-0.5710325884416562	1.2283343668546118e-05
-2.7530566927884053	-0.5938654286760354	1.2283343668546118e-05
-2.8515868818564405	-0.2076297328572866	1.1359724275016136e-05
-2.676456482612333	-0.18311160646106794	8.466653356883888e-06
-2.703894133582706	-0.2655012832356778	8.925014740095233e-06
-2.7813158575209425	-0.5405779920643963	1.1081163763888986e-05
-2.8530175715423756	-0.4684503245391221	1.2437753070126862e-05
-2.778380083773782	-0.5305499210740995	1.1081163763888986e-05
-2.666029760456375	-0.29728547871871086	8.925014740095233e-06
-2.6313544629371277	-0.6189499554031832	9.197577679841429e-06
-2.6385254602153765	-0.9459227338592475	1.0037541645180573e-05
-2.599892110513653	-0.802597263011224	1.0329101811299726e-05
-2.782154740282735	-0.5074427110812259	1.1081163763888986e-05
-2.83308232986436	-0.3119111165664666	1.184316772127884e-05
-2.6507456976963715	-0.5089979472934927	9.743431195809288e-06
-2.924159718286665	-0.5474535981514349	1.4011977853913267e-05
-2.945726308213442	-1.016024594039137	1.4982563881756797e-05
-2.9225549612522426	-0.3542768153979421	1.349665770252426e-05
-2.801468292458526	-0.6729163801235831	1.241466383661085e-05
-2.7738902667001417	-0.5809557183841733	1.2283343668546118e-05
-2.975236535880251	-0.6759180924093214	1.5995069819828703e-05
-2.8048904043675833	-0.6282496631241294	1.2283343668546118e-05
-2.7924871244346443	-0.7781060941635287	1.226899229863163e-05
-2.5811850139893133	-0.19799076597761883	7.953320148083028e-06
-2.655928028398243	-0.25685341814439927	8.925014740095233e-06
-2.8654165725004814	-0.8883924509315575	1.2947806347998589e-05
-2.6712692632316406	-0.7110235452529712	1.0972626336908968e-05
-2.8314821556353533	-0.6132351669293515	1.2283343668546118e-05
-2.8264196087394553	-0.6414693777298783	1.241466383661085e-05
-2.91921674677828	-1.1394685370335333	1.4101836859137803e-05
-2.80233098733232	-0.805612239518545	1.226899229863163e-05
-2.648187935616998	-1.1773737619956965	1.1009575752178309e-05
-2.8036753861035266	-1.3762598623701694	1.1313634260414162e-05
-2.6960858084694963	-1.2047515956944674	1.1009575752178309e-05
-2.628062600280844	-0.36249223888430804	9.337469768735895e-06
-2.819155595252225	-1.0034384913361687	1.3040931359306911e-05
-2.663827060795547	-0.9557132633847385	1.0037541645180573e-05
-2.7920230480988595	-0.7066598814168888	1.241466383661085e-05
-2.740195946595249	-0.894728013000717	1.1746766454773014e-05
-2.725300150104854	-1.1839017950697024	1.1009575752178309e-05
-2.8298625706159544	-0.9561219531253139	1.2733352263890019e-05
-2.8309747413420268	-1.0495676166322383	1.3040931359306911e-05
-2.844924826716438	-1.2232023949814674	1.3246263441888894e-05
-2.711218678791075	-1.3658611868545094	1.1104289248167334e-05
-2.756964402453665	-1.0447855192092341	1.1978520836391046e-05
-2.7203837354647256	-1.4015838124469435	1.1313634260414162e-05
-2.6975827922401625	-1.0538316788502053	1.1978520836391046e-05
-2.7477487828380065	-1.0428333032295303	1.1978520836391046e-05
-2.824954115376105	-1.350140068681466	1.2470658348097252e-05
-2.8705540333337916	-1.3475603225844266	1.3011797554738787e-05
-2.846367795289879	-1.5129326282564546	1.151835996329688e-05
-2.890478385605558	-1.5402973339402222	1.151835996329688e-05
-2.739667612485083	-1.1879672648391053	1.235357182740564e-05
-2.821613523761828	-1.5345423200555837	1.151835996329688e-05
-2.6616629838394856	-1.4044527432625913	1.1104289248167334e-05
-2.733703083969956	-1.245331784710301	1.1009575752178309e-05
-2.8323536624960406	-1.1424689635704535	1.235357182740564e-05
-2.744335125216444	-1.5025038962767485	1.1313634260414162e-05
-2.5171797104659985	-1.358184280087132	9.592737444102478e-06
-2.590240702523271	-1.0885084042684436	1.1350360418752823e-05
-2.690715471846053	-1.0079813353375717	1.1978520836391046e-05
-2.7620022455154736	-1.0125928572886833	1.1978520836391046e-05
-2.6456542843174438	-0.8595072892711919	1.0329101811299726e-05
-2.617633567576017	-1.3597052529565008	1.1104289248167334e-05
-2.610426190231734	-1.4967905119970462	1.1491316399843282e-05
-2.659757587244968	-1.5238239678237093	1.1491316399843282e-05
-2.517636075208895	-1.3717226604163528	9.592737444102478e-06
-2.706003430234908	-1.3100672752549898	1.2470658348097252e-05
-2.6476112160616196	-1.400135170343416	1.1104289248167334e-05
-2.4798974209605635	-1.069834682656115	9.342660706940962e-06
-2.768068884086679	-1.4479197160345256	1.1313634260414162e-05
-2.532773463804293	-0.8135556850040923	8.84657488918862e-06
-2.788948131411578	-1.3027340163613144	1.2470658348097252e-05
-2.7052862691806654	-1.3186019523068309	1.1104289248167334e-05
-2.619771053808425	-1.1493781731217079	1.1350360418752823e-05
-2.8614554471150986	-1.053745903463746	1.3040931359306911e-05
-2.825537590951563	-1.3079122837860744	1.2470658348097252e-05
-2.6755865812163964	-0.7922049633824513	1.0329101811299726e-05
-2.783523022347626	-1.1683683802994445	1.235357182740564e-05
-2.8493187378312053	-1.1215635851572396	1.4101836859137803e-05
-2.8261328164979345	-0.9849067075956133	1.2733352263890019e-05
-2.743506539059144	-1.0627416538033034	1.1978520836391046e-05
-2.6328790113047384	-0.9748807552803711	1.0037541645180573e-05
-2.662667133220686	-1.1577089552185682	1.1350360418752823e-05
-2.757852286064825	-1.2149951279254	1.235357182740564e-05
-2.9283901978241964	-1.0585870101366202	1.4982563881756797e-05
-2.776656608016623	-1.1814425031749518	1.235357182740564e-05
-2.7005429886934382	-1.1018108085326732	1.1350360418752823e-05
-2.72175197326105	-1.3142680253099162	1.2470658348097252e-05
-2.8199687148706802	-1.2713987758584888	1.2470658348097252e-05
-2.798778470413778	-1.581371362747343	1.151835996329688e-05
-2.670888776009453	-1.6841534931809363	1.2096014839141301e-05
-2.943383495437655	-1.5273141811335487	1.5712289921091788e-05
-2.6651923838313105	-1.5842706161664293	1.1491316399843282e-05
-2.727736563197486	-1.3482590646100796	1.2470658348097252e-05
-2.8726561472422056	-1.536137312735024	1.151835996329688e-05
-2.7289296638989597	-1.2871567809632125	1.2470658348097252e-05
-2.6978130388328423	-1.5247280169422484	1.1491316399843282e-05
-2.693658141441421	-1.2554674189503574	1.1009575752178309e-05
-2.63362848415493	-1.233489347377405	1.1009575752178309e-05
-2.765887965261868	-1.6697267497596116	1.2096014839141301e-05
-2.7199981212260558	-1.2990521977209184	1.2470658348097252e-05
-2.6487636038780757	-1.0879501816869592	1.1350360418752823e-05
-2.8132563037750966	-1.4342749705893807	1.1313634260414162e-05
-2.703325418269004	-1.4758491371272262	1.1491316399843282e-05
-2.8391957399522445	-1.5167536887239939	1.151835996329688e-05
-2.622749983139734	-1.4496050719428935	1.1104289248167334e-05
-2.9019946331091426	-1.3943435169297904	1.3011797554738787e-05
-2.7282514574638013	-1.1089695386120435	1.1978520836391046e-05
-2.6943518915361193	-1.4250434565058367	1.1104289248167334e-05
-2.671054591365823	-0.9183556300319369	1.1746766454773014e-05
-2.498085265268813	-0.9533100340346305	8.510085072856794e-06
-2.6565185636717255	-1.5156617867866606	1.1491316399843282e-05
-2.6919898133815003	-1.644266365421962	1.2096014839141301e-05
-2.673276498644198	-1.4627760551434845	1.1491316399843282e-05
-2.6521820311348208	-1.6645889195380126	1.2096014839141301e-05
-2.9161447283936797	-1.49064229422414	1.5712289921091788e-05
-2.6973721861841073	-1.2989449437837828	1.1009575752178309e-05
-2.8591127190454113	-1.8994872884388696	1.2418404480546073e-05
-2.772716161300155	-1.1918342506470967	1.235357182740564e-05
-2.7758447503776673	-1.1835969130272788	1.235357182740564e-05
-2.6835167166114866	-1.4074707503273136	1.1104289248167334e-05
-2.708314632851662	-1.4760928331023608	1.1491316399843282e-05
-2.775533660532595	-1.719048090650949	1.2096014839141301e-05
-2.8075422489574064	-1.0754924412295124	1.3040931359306911e-05
-2.813595658268114	-1.2430086577003143	1.2470658348097252e-05
-2.7920942903192523	-1.0650240209552984	1.3040931359306911e-05
-2.8659894005873796	-1.1361893771049618	1.4101836859137803e-05
-2.8396719030442616	-0.6848380358876207	1.241466383661085e-05
-2.8175558716640365	-0.8999223758158379	1.2947806347998589e-05
-2.8413901920199645	-1.1059264937231417	1.3040931359306911e-05
-2.3289252912723177	-1.0900853653443514	7.09041213121972e-06
-2.390778219215355	-1.275676732686231	8.51277999584549e-06
-2.495071184615466	-1.0579422321241945	9.342660706940962e-06
-2.250446858890231	-1.2040521404187154	7.160866560126451e-06
-2.4535602934774854	-1.265764781271536	8.51277999584549e-06
-2.4163755452032745	-0.9796871027539793	8.510085072856794e-06
-2.173618859154172	-1.0348249954864277	6.853878644037589e-06
-2.348168603336628	-1.4021317523639905	7.547388691984711e-06
-2.0301159987118194	-0.7950913093521729	7.486801000343737e-06
-2.198766193284228	-1.269653194394995	7.160866560126451e-06
-2.3387446189765075	-1.4316551932822852	8.26726698541917e-06
-2.29926416221472	-1.1831820717034576	7.854884776426491e-06
-2.0949641080958665	-1.0873337531883989	7.144641677624812e-06
-2.3191619293832155	-1.3394092650896026	7.547388691984711e-06
-2.4389782587593425	-1.6703325548723815	8.77063641105608e-06
-2.289417646001332	-1.3096090749628924	7.547388691984711e-06
-2.11076839160861	-1.4287032497282426	6.723161584882363e-06
-2.191706984370554	-1.7004045704146142	8.263561203593064e-06
-2.2143039485125042	-1.6736564703462107	8.263561203593064e-06
-2.34119857374072	-1.2331360570202445	7.854884776426491e-06
-2.1879424871844657	-1.235447411870288	7.160866560126451e-06
-2.3896211811523727	-1.3473154826702955	8.344868804166064e-06
-2.4327749067160815	-1.681372298329324	8.77063641105608e-06
-2.436172576425718	-1.2373036398989237	8.51277999584549e-06
-2.3123744246546223	-1.2574359463982552	7.854884776426491e-06
-2.4118799453146424	-1.2579580796218042	8.51277999584549e-06
-2.0906491614950364	-1.0993816858212035	7.144641677624812e-06
-2.4783888624248736	-1.4286114687756495	9.592737444102478e-06
-2.3532713621157013	-1.2168923264180105	7.854884776426491e-06
-2.2716030191684635	-1.1395473394968314	7.09041213121972e-06
-2.1916634580977643	-0.9798848180184381	6.853878644037589e-06
-2.444241045794655	-0.8994786276433602	8.472508198860765e-06
-2.3274478269909333	-1.1540308804854162	7.854884776426491e-06
-2.3916599559763307	-0.5795816233486446	7.471954528361792e-06
-2.1956611258454855	-0.9619730876172181	6.853878644037589e-06
-2.3008511690115427	-1.0315307594611518	7.452577668299531e-06
-2.4193418502216875	-0.79818186784802	8.341979941808402e-06
-2.3618476008488365	-0.9365334479382954	8.472508198860765e-06
-2.434801007677042	-1.3973845288779785	8.344868804166064e-06
-2.243637519037085	-1.2245087730843447	7.160866560126451e-06
-2.3826272119830407	-1.1423393960808064	8.15403860813883e-06
-2.37360392091102	-1.0946111692893177	8.15403860813883e-06
-2.3784501121885055	-1.090437983877198	8.15403860813883e-06
-2.2664870654480125	-1.1504114051513494	7.09041213121972e-06
-2.290163404950823	-1.4181822762986411	7.547388691984711e-06
-2.421238831783853	-1.368456930702853	8.344868804166064e-06
-2.330968064485987	-1.1795840905458808	7.854884776426491e-06
-2.414574015495778	-1.1994764370910709	8.51277999584549e-06
-2.264885024199228	-1.6504753929955789	8.263561203593064e-06
-2.1193547637908754	-1.4332764128808961	6.723161584882363e-06
-2.3416707808688995	-1.7748594573145902	9.280941180652788e-06
-2.187147814130975	-1.4720823523024857	7.575001381407298e-06
-2.382662862279909	-1.5851709450085565	8.77063641105608e-06
-2.241329478926862	-1.8491145617794973	9.258723347220661e-06
-2.2725803632479584	-1.3418424386519536	7.547388691984711e-06
-2.162391697071019	-1.6525071290657989	8.263561203593064e-06
-2.366160326658834	-1.8134634794542581	9.280941180652788e-06
-2.379936524995423	-1.588113853087538	8.77063641105608e-06
-2.2445999012790248	-1.4144718439999728	7.547388691984711e-06
-2.2894846103858164	-1.3723245382516371	7.547388691984711e-06
-2.422640902520862	-1.5288192156323124	8.26726698541917e-06
-2.2412877383417724	-1.225283112557638	7.160866560126451e-06
-2.3915829796695176	-1.4385192553010484	8.26726698541917e-06
-2.131270848952605	-1.4103753735848765	6.723161584882363e-06
-2.3397666106332116	-1.465647842093414	8.26726698541917e-06
-2.1985527633408077	-1.545990148896833	7.575001381407298e-06
-2.164400998731301	-1.1565938974231942	7.144641677624812e-06
-2.245937511317053	-1.408715667985519	7.547388691984711e-06
-2.3140545973993194	-1.5758786825493802	8.263561203593064e-06
-2.454058527707581	-1.3965128750462537	8.344868804166064e-06
-2.3307178733656224	-0.8050485549613684	7.797992534318155e-06
-2.3481832076806137	-1.2901037153353814	7.854884776426491e-06
-2.261514755084969	-1.0420986476225025	7.09041213121972e-06
-2.3250251677397706	-1.2338400955227222	7.854884776426491e-06
-2.33636320129005	-1.2399358587207776	7.854884776426491e-06
-2.1692797753825364	-1.0507435026967888	6.853878644037589e-06
-2.3182652745377075	-1.5159177462848161	8.26726698541917e-06
-2.1342451987914597	-1.2318603373866825	7.160866560126451e-06
-2.221196384007123	-1.184249251135524	7.160866560126451e-06
-2.381254224657721	-1.7470367343063298	9.280941180652788e-06
-2.3926835765499384	-1.5560453828736354	8.77063641105608e-06
-2.4049122683676987	-1.319061787509917	8.344868804166064e-06
-2.34433139535593	-1.2185093359617458	7.854884776426491e-06
-2.5527292956867873	-0.9445087931193886	8.84657488918862e-06
-2.3345939732844023	-1.4675439302943487	8.26726698541917e-06
-2.292934242197579	-1.0360153800883933	7.452577668299531e-06
-2.1700686570397325	-1.0019657820749472	6.853878644037589e-06
-2.3060247279323525	-1.1152144759912754	7.09041213121972e-06
-2.229369688168018	-1.2406745996145387	7.160866560126451e-06
-2.259389829687038	-1.1120022707042367	7.09041213121972e-06
-2.1971294903051892	-0.8770914474012144	7.502842324283481e-06
-2.1371121391918333	-0.9804693291237885	6.853878644037589e-06
-2.08406495722445	-1.2573178112411896	6.723161584882363e-06
-2.278665976990186	-1.6121501998818657	8.263561203593064e-06
-2.4458451369810805	-1.4815899313227363	8.26726698541917e-06
-2.202196635162367	-1.2625016781893517	7.160866560126451e-06
-2.160871534981421	-0.8823801327014248	6.853878644037589e-06
-2.3442208647723857	-1.3488936819155923	7.547388691984711e-06
-2.2602891617639913	-1.4606188517341234	7.575001381407298e-06
-2.531777194672138	-1.4371337868210277	9.592737444102478e-06
-2.3045698498040763	-1.381633057167648	7.547388691984711e-06
-2.2584554903973233	-1.0761593823226017	7.09041213121972e-06
-2.2996421484851846	-1.4137307077431418	7.547388691984711e-06
-2.253191942966889	-0.8088331575703782	7.502842324283481e-06
-2.3676874641137995	-1.4335133945609333	8.26726698541917e-06
-2.338822839944974	-1.3807428480271475	7.547388691984711e-06
-2.584013933346194	-1.6601433037680149	1.0591785051897685e-05
-2.6011310585631344	-1.708934695038669	1.0591785051897685e-05
-2.6171689674897447	-1.5762479751375236	1.1491316399843282e-05
-2.44471294844971	-1.6541341250904142	8.77063641105608e-06
-2.3877079513731996	-1.5427203340106899	8.26726698541917e-06
-2.5409280041034967	-2.0969586231776223	1.2252553987811094e-05
-2.4682772164942257	-1.84400496351354	9.280941180652788e-06
-2.332809316702232	-1.3373658667568395	7.547388691984711e-06
-2.1416111153892223	-1.6793883481937462	8.263561203593064e-06
-2.362642665842716	-1.7056153609840135	8.263561203593064e-06
-2.218110404135969	-1.4982412757175552	7.575001381407298e-06
-2.1946277896407316	-1.780228109778133	9.258723347220661e-06
-2.0221558025396766	-1.8601462114929677	9.258723347220661e-06
-2.0697103059515634	-1.776861997804741	9.258723347220661e-06
-2.1287971815726263	-1.5538797346750943	7.575001381407298e-06
-2.437072628192725	-1.9910656307236585	1.0597583906050014e-05
-2.3956031436334175	-2.0478651905838503	1.0597583906050014e-05
-2.434807293676145	-1.686754120676665	8.77063641105608e-06
-2.3774941502658873	-1.733931808438887	9.280941180652788e-06
-2.5050032697140523	-1.6948130652132238	1.0591785051897685e-05
-2.4166560163177175	-1.901910143774947	9.280941180652788e-06
-2.552421446621604	-2.069597977548309	1.2252553987811094e-05
-2.4586420320926368	-1.6905158078612823	8.77063641105608e-06
-2.594781187161108	-2.0619319750440144	1.2252553987811094e-05
-2.6000648615392254	-1.7390121893505643	1.0591785051897685e-05
-2.5613988269947314	-1.7110547376199245	1.0591785051897685e-05
-2.7763233729044074	-1.9934216188412845	1.2418404480546073e-05
-2.5030052999549004	-1.5074382542563982	1.0050855507808946e-05
-2.5395558683038724	-1.5420292965788378	1.0050855507808946e-05
-2.3158490869500477	-1.6543758915049398	8.263561203593064e-06
-2.6884733321908794	-2.0124858682291826	1.2252553987811094e-05
-2.4630614445014314	-1.8328863121274508	9.280941180652788e-06
-2.4029861837290305	-1.6595837306623615	8.77063641105608e-06
-2.372064901338989	-1.4351363466173104	8.26726698541917e-06
-2.3932081229886033	-1.4237446299245127	8.26726698541917e-06
-2.5129682090772563	-1.88492544559266	1.1316474781354382e-05
-2.5701411132274345	-1.6954973327518774	1.0591785051897685e-05
-2.429038301376143	-1.8441051282346181	9.280941180652788e-06
-2.453715177244729	-2.0126856677783254	1.0597583906050014e-05
-2.344115579935351	-1.6518846028843044	8.263561203593064e-06
-2.4603814074586077	-1.8161170655279468	9.280941180652788e-06
-2.5943546443395786	-1.9997279205750997	1.2252553987811094e-05
-2.5993496453104563	-1.738193648321247	1.0591785051897685e-05
-2.6332634842605533	-1.7006038316753838	1.0591785051897685e-05
-2.754803740457239	-1.434626000685712	1.1313634260414162e-05
-2.636772452805923	-1.5108205720939347	1.1491316399843282e-05
-2.640845184143065	-1.4422216662255016	1.1104289248167334e-05
-2.5626182227818797	-1.124217453154634	9.111490419957567e-06
-2.615486866073665	-1.7654564408557354	1.0591785051897685e-05
-2.52081573415792	-1.7808192298793983	1.0591785051897685e-05
-2.7228224951642837	-1.912726958137076	1.2418404480546073e-05
-2.5398373653631148	-1.9390244888396229	1.1316474781354382e-05
-2.661768226514538	-1.826379536235512	1.1316474781354382e-05
-2.6875148491843133	-1.4551999949371601	1.1491316399843282e-05
-2.6924018803444922	-2.017951671983404	1.2252553987811094e-05
-2.5928594672000047	-1.6327400198555782	1.0050855507808946e-05
-2.572545555691577	-1.5819456191045937	1.0050855507808946e-05
-2.62607287264162	-1.9483227938894312	1.1316474781354382e-05
-2.93508918040783	-2.086658973207416	1.4033630235890644e-05
-2.812125098212645	-2.128845806744687	1.4033630235890644e-05
-2.549680717319518	-2.217213828334649	1.55970421812132e-05
-2.5923050123928375	-1.6971340801021237	1.0591785051897685e-05
-2.9182221534482036	-1.8916925527242912	1.2418404480546073e-05
-2.5970075050305534	-1.9331994824725869	1.1316474781354382e-05
-2.8191933913629916	-2.0048152535938284	1.4033630235890644e-05
-2.4108680892567733	-1.876573766562877	9.280941180652788e-06
-2.676641607041099	-1.5530192371376308	1.1491316399843282e-05
-2.5927430314404503	-1.7575502044848126	1.0591785051897685e-05
-2.6234853168144596	-2.0953270528145747	1.2252553987811094e-05
-2.5806559317309565	-1.8842381695838082	1.1316474781354382e-05
-2.569497539893348	-1.4315094001416298	9.592737444102478e-06
-2.6778288707876072	-1.5888059710711189	1.1491316399843282e-05
-2.6402206110009496	-1.3308010182890042	1.1104289248167334e-05
-2.5695837160630584	-1.3211163467259162	1.0100436987229898e-05
-2.632490633345574	-0.9927177102656434	1.0037541645180573e-05
-2.49298556319684	-1.345950842093333	8.344868804166064e-06
-2.56781558335382	-1.4357349791219671	9.592737444102478e-06
-2.646802703287997	-1.4209530135155162	1.1104289248167334e-05
-2.8815858368189593	-1.498012687281692	1.151835996329688e-05
-2.729631575075209	-1.6927161542619973	1.2096014839141301e-05
-2.712759433931315	-1.118879959787773	1.1350360418752823e-05
-2.946033825896789	-1.287468516522931	1.3246263441888894e-05
-2.7362419107676352	-0.9169741682862036	1.1746766454773014e-05
-2.944648684415106	-1.1621417186644916	1.4101836859137803e-05
-2.7259126412522923	-1.0863760929770314	1.1978520836391046e-05
-2.9251790803736024	-1.3662585018366245	1.3011797554738787e-05
-3.0455207156372666	-1.4908674427378235	1.5712289921091788e-05
-2.9446582378306996	-1.4919150415424394	1.5712289921091788e-05
-2.7014275616525705	-1.3307893092198415	1.1104289248167334e-05
-2.855103516102978	-2.020969549357951	1.4033630235890644e-05
-2.8738863372175953	-1.596918657074113	1.151835996329688e-05
-3.0254038913512558	-1.479456792042447	1.5712289921091788e-05
-2.8306782474862637	-1.254613564911422	1.3246263441888894e-05
-2.751995835226034	-1.513795705277032	1.1313634260414162e-05
-3.051986117935887	-1.4647576006512477	1.5712289921091788e-05
-2.9044790135146354	-1.3230694377458032	1.3011797554738787e-05
-2.8880911226981048	-1.3564595516336144	1.3011797554738787e-05
-0.836509434751776	0.34477420874097436	2.0234243770384335e-06
-0.8304140974016927	0.7092447598923042	8.457274343078754e-07
-0.9099281536259227	0.6303883564261306	3.360879389588239e-06
-0.9823745645874101	0.03879993131139088	5.313928791890953e-06
-0.8204157604345816	0.02152654127543263	5.313928791890953e-06
-0.6725491737855585	-0.21844713734260343	3.015142332215585e-06
-0.6373449862803044	0.2899650384010544	9.74601886016937e-07
-0.8141316335265363	0.11114490404579846	5.313928791890953e-06
-0.9224609781836299	0.43487973354020704	2.0234243770384335e-06
-1.0817623594329384	0.147157859285024	7.993947875693849e-06
-0.9066242785988221	0.0892361156327044	5.313928791890953e-06
-0.999108097997378	-0.63025570132498	1.0665592497552557e-05
-0.878816198757772	0.26692370774325674	2.0234243770384335e-06
-1.310531618909235	-0.22733070580256415	9.14504166005703e-06
-1.8135867685325149	-0.5542550214341208	9.885237209574858e-06
-1.6250855229166876	-0.6177859375506591	9.885237209574858e-06
-1.556853436289991	-0.11084186975340998	8.994767893979415e-06
-1.6162990859769444	-0.2952781967343587	8.994767893979415e-06
-1.747168477008651	-0.7332284609517334	9.831539554067162e-06
-1.671308044434476	-0.12554672418331975	8.44276563465591e-06
-1.7609965080614878	-0.310389114910988	8.833947040337124e-06
-1.6360516149631437	-0.397517422896544	9.907698140207242e-06
-1.4042499514865852	0.3011366127973729	7.942277019376696e-06
-1.6343433186613594	-0.0012406297921011	8.29452744410563e-06
-1.4852391705506216	-0.23369953254314496	8.994767893979415e-06
-1.617838936385104	-0.45284490680497563	9.907698140207242e-06
-1.6608238472077703	-0.6280136229651002	9.885237209574858e-06
-1.654293064454133	-0.5988441403948245	9.885237209574858e-06
-1.8126964931192346	-0.510659602867928	9.885237209574858e-06
-1.5105931835806465	0.059802021372559855	8.634395874373046e-06
-1.61313514380969	-0.5692963297768897	1.0858884505103658e-05
-1.587975966006606	-0.7124126374690322	1.1269041193467689e-05
-1.687880518774148	-0.6371003094243474	9.885237209574858e-06
-1.5778677833621388	-0.7804898331817133	1.1269041193467689e-05
-1.5915085141078718	-0.36505121726735545	9.907698140207242e-06
-1.5607862294422021	-0.33214622001717525	9.907698140207242e-06
-1.4341194390342014	-0.20870876530611113	9.14504166005703e-06
-1.6099059628127603	-0.20311149009943666	8.994767893979415e-06
-1.6257545414568155	-0.44426790668126803	9.907698140207242e-06
-1.4807933072194277	-0.4913628062875398	1.0858884505103658e-05
-1.5022554409537126	-0.6177762741217107	1.0858884505103658e-05
-1.581795618668465	-0.24222791342978128	8.994767893979415e-06
-1.6055352282056883	-0.4769870308536463	9.907698140207242e-06
-1.6190249894985425	-0.4681289180435076	9.907698140207242e-06
-1.4666776489681974	-0.8411855980227307	1.3051882699188635e-05
-1.526069325406938	-0.7934844759360571	1.1269041193467689e-05
-1.7267937458199398	-0.7764649109351257	1.0942392439414777e-05
-1.5307235372328085	-0.48388327824534016	1.0858884505103658e-05
-1.5434983220525713	-0.8413660287529261	1.1269041193467689e-05
-1.6888851144280768	-0.6182394988343417	9.885237209574858e-06
-1.5479612344333227	-0.5182438966671735	1.0858884505103658e-05
-1.5782981003181327	-0.18598125256953082	8.994767893979415e-06
-1.7049676796859747	-0.5607074758736585	9.885237209574858e-06
-1.566429367992761	-0.4881379473783424	1.0858884505103658e-05
-1.5629595180920623	-0.18955064628732177	8.994767893979415e-06
-1.7753862863540615	-0.26190747160583755	8.833947040337124e-06
-1.6726140170601307	-0.34000310228911734	9.907698140207242e-06
-1.6465330463192582	-0.6258438990134653	9.885237209574858e-06
-1.6413290691546985	-0.5452919134298537	9.885237209574858e-06
-1.9144251820692892	-0.724914766866544	9.831539554067162e-06
-1.7803964586232675	-0.7842287905639196	1.0942392439414777e-05
-1.8491866492233195	-0.3804122267066073	8.499006775630903e-06
-1.458273414605264	-0.142404907039935	9.156633705697116e-06
-1.6668621749234074	-0.1320556448303023	8.44276563465591e-06
-1.6900316883954993	-0.44870179209370187	9.885237209574858e-06
-1.9159152666392618	-0.24960808421054942	7.634293125527279e-06
-1.711061346615454	-0.5146119474878775	9.885237209574858e-06
-1.88973964047788	-0.7723565763271321	9.831539554067162e-06
-1.757332892414508	-0.7442634201421608	9.831539554067162e-06
-1.5953646786738171	-1.021649878576994	1.0682022635836982e-05
-1.5987838260790377	-0.767637568432363	1.1269041193467689e-05
-1.7496279382234607	-1.1522552083658433	8.938108552297308e-06
-1.84779960518983	-1.2408157605195402	8.938108552297308e-06
-1.6760764704873838	-0.9562189994542338	1.0682022635836982e-05
-1.6486610734535745	-1.18542644672228	9.500884194620265e-06
-1.563815800883431	-1.028477522712079	1.0682022635836982e-05
-1.5313061542573987	-0.8138623830788698	1.1269041193467689e-05
-1.702444219368694	-1.0436898270863495	1.0682022635836982e-05
-1.7229493513387855	-0.7258128722733728	9.831539554067162e-06
-1.833208910585741	-0.9095184879190972	1.0942392439414777e-05
-1.9328942082298746	-0.951548686873049	8.148830701929074e-06
-1.7141460467505985	-0.8580159526381869	1.0942392439414777e-05
-1.8017137650121926	-1.0837663261031198	8.938108552297308e-06
-1.599003051378551	-1.131868615989061	9.500884194620265e-06
-1.5567030126580343	-0.9191381029159591	1.0682022635836982e-05
-1.758620785896577	-0.8592904638931418	1.0942392439414777e-05
-1.6429125651543117	-0.9246128492232625	1.0682022635836982e-05
-1.67724026081261	-0.7595862488186051	1.1269041193467689e-05
-1.4610506127842515	-0.8241766517056516	1.3051882699188635e-05
-1.738162390410168	-0.9877356715119971	1.0682022635836982e-05
-1.5224904099785221	-0.7028735550550378	1.1269041193467689e-05
-1.5997876218843494	-0.889664073756945	1.0682022635836982e-05
-1.5402829209932847	-0.9993082192734335	1.0682022635836982e-05
-1.5244349452243804	-1.061199109809521	9.500884194620265e-06
-1.5467077561025762	-1.1547414097553275	9.500884194620265e-06
-1.666049523932501	-0.9904770767932726	1.0682022635836982e-05
-1.5192669193174233	-0.7677649948438936	1.1269041193467689e-05
-1.7272988448828372	-0.2512405780800935	8.833947040337124e-06
-1.6499431537110367	-0.5756096111609064	9.885237209574858e-06
-1.5438294237139694	-1.1277020559839916	9.500884194620265e-06
-1.4803920765149958	-0.7014461897999573	1.1791015740557752e-05
-1.487281743151153	-0.5745941671190741	1.0858884505103658e-05
-1.5549505078087067	-0.7162144575855743	1.1269041193467689e-05
-1.3011235870866664	-0.2898028310122164	9.327048335911783e-06
-1.2594828382842178	-0.4453737346886655	9.327048335911783e-06
-1.25565141737124	-0.3178698040978516	9.327048335911783e-06
-1.582846871168091	0.22610471999910803	7.942277019376696e-06
-1.6729410751635423	0.20114136206031497	7.825714986651597e-06
-1.556593760591473	0.31920787053404104	7.942277019376696e-06
-1.6680898133690065	0.4379985996140977	6.370451445816021e-06
-1.3733494502306551	0.15428797616036552	8.205623245640054e-06
-1.4908785186269045	0.36345815347812915	7.942277019376696e-06
-1.8007080250541208	-0.1297552254928076	8.44276563465591e-06
-1.5306940997200262	-0.2380207005483437	8.994767893979415e-06
-1.755334000601093	0.005217564810368891	8.44276563465591e-06
-1.799858677581037	-0.23429068307560869	8.833947040337124e-06
-1.267294502159595	-0.13418614062079176	8.649481225215578e-06
-1.5702414685322115	-0.2113761043291801	8.994767893979415e-06
-1.7369822364161567	-0.4522174473166244	9.885237209574858e-06
-1.7091456363851867	-0.3989488099269978	9.907698140207242e-06
-1.7566335683278913	-0.4869327656507171	9.885237209574858e-06
-1.5577719144515234	-0.2134654033990936	8.994767893979415e-06
-1.7715294634713596	0.21389986203136196	7.825714986651597e-06
-1.4563295465873791	-0.08784286973025235	9.156633705697116e-06
-1.6551158183314065	0.07133348125764949	7.825714986651597e-06
-1.6725993363335694	-0.4626483064426293	9.885237209574858e-06
-1.7982917535553697	-0.06554431879695669	8.44276563465591e-06
-1.77289781116954	-0.50143653620016	9.885237209574858e-06
-1.8871369778115115	-0.23454813689530063	7.634293125527279e-06
-1.804685371039871	0.05682038838295703	7.825714986651597e-06
-1.8704394451850568	-0.02937043929963673	8.44276563465591e-06
-1.9971108012581156	0.0070559850535670265	5.165752314151787e-06
-1.7739574373310554	-0.010397554564678335	8.44276563465591e-06
-1.806938351279203	-0.19781680880198185	8.833947040337124e-06
-1.7245887588530502	-0.04481544001936133	8.44276563465591e-06
-1.7993174120031257	-0.5541906319959878	9.885237209574858e-06
-1.7919631379653067	-0.11457990623604518	8.44276563465591e-06
-2.01174246853177	-0.2288866576894926	7.634293125527279e-06
-1.7924703047295891	-0.4061798166210871	8.833947040337124e-06
-1.7463724664316596	-0.27119540830776356	8.833947040337124e-06
-1.7795343838621736	-0.3507142921512004	8.833947040337124e-06
-1.7099862300262825	-0.2257909733392594	8.833947040337124e-06
-1.794529477710382	-0.4513679326147875	9.885237209574858e-06
-2.0221948400303624	-0.27891936866569833	7.634293125527279e-06
-1.8598300748806518	-0.22861541909158667	8.833947040337124e-06
-1.863215750764915	-0.0876518217592246	8.44276563465591e-06
-1.7158975428136718	-0.5039809338173014	9.885237209574858e-06
-1.7166014955412645	-0.266027192147678	8.833947040337124e-06
-1.689004271627085	-0.5411912579857121	9.885237209574858e-06
-1.6584828720647025	-0.09104596174280072	8.44276563465591e-06
-1.728088881285389	0.21596132156379239	7.825714986651597e-06
-1.9868378908548296	0.05373192600274715	5.165752314151787e-06
-1.7938948418310339	0.13361025546423233	7.825714986651597e-06
-1.7900400914361159	0.2557689354453261	7.825714986651597e-06
-1.616719449490064	0.09420026926196534	8.29452744410563e-06
-1.6404185282235293	0.244857661793485	7.825714986651597e-06
-1.7560640388673159	-0.10107320942277179	8.44276563465591e-06
-1.6987714271497167	-0.11931222851393658	8.44276563465591e-06
-1.6242076802327017	-0.44017486646664794	9.907698140207242e-06
-1.5420496035883444	-0.11415288117563432	8.994767893979415e-06
-1.5258007716473854	0.008113155748071088	8.29452744410563e-06
-1.5695952143002327	-0.1680336110162648	8.994767893979415e-06
-1.6449104229834353	0.06168206034431861	8.29452744410563e-06
-1.6627565317048187	0.14500554467127225	7.825714986651597e-06
-1.8688970655934716	-0.19546575517090486	7.634293125527279e-06
-1.8385044425717447	-0.271052964243791	8.833947040337124e-06
-1.7609000127916241	0.006673931341931172	8.44276563465591e-06
-1.6023785140642364	-0.17478398743026438	8.994767893979415e-06
-1.7382584176321703	0.02803193918718508	7.825714986651597e-06
-1.8379676221325343	-0.16165862510029574	8.44276563465591e-06
-1.7305059472962565	-0.5175075764744632	9.885237209574858e-06
-1.5503539286789658	-0.009451710043462846	8.29452744410563e-06
-1.7414771747207758	-0.5698261765527866	9.885237209574858e-06
-1.7838151066655341	-0.2954662357663296	8.833947040337124e-06
-1.4892368204771493	-0.28190744720674177	8.994767893979415e-06
-1.623824581637787	-0.2683920684237392	8.994767893979415e-06
-1.7005085561818478	-0.35084174033709375	8.833947040337124e-06
-1.5314978948611886	0.11115148172842654	8.634395874373046e-06
-1.6240511957212211	0.12641001279668662	7.825714986651597e-06
-1.919342750839946	-0.5757123186119368	8.413650888309812e-06
-1.6470949640759815	-0.30385387936538993	9.907698140207242e-06
-1.5771232001011255	-0.010605089348018903	8.29452744410563e-06
-1.5159052784685842	-0.09268956036153797	9.156633705697116e-06
-1.2723439631823736	0.19534181540847717	8.205623245640054e-06
-1.6742280456087564	-0.23321050428856255	8.994767893979415e-06
-1.6016861602962469	-0.19234909640414136	8.994767893979415e-06
-1.4678890264299584	0.09325504170000226	8.634395874373046e-06
-1.5490792279679897	-0.049972729241848035	8.29452744410563e-06
-1.4334644938427916	-0.04631900185358362	9.156633705697116e-06
-1.5505792492319577	-0.16918546513847638	8.994767893979415e-06
-1.5277564543251392	0.20957011640320813	7.942277019376696e-06
-1.4518037369612824	0.2342487989840654	7.942277019376696e-06
-1.4484521278612477	0.1313231915611967	8.634395874373046e-06
-1.3690145599668235	0.14381369113313808	8.205623245640054e-06
-1.2190171996574608	0.10278289528970613	8.205623245640054e-06
-1.3708932553148225	0.04829998363859622	8.634395874373046e-06
-1.3332162501727811	0.3541392232844929	7.809696497711325e-06
-1.349092439198842	0.14621009796923295	8.205623245640054e-06
-1.243428118932663	0.16634420522418936	8.205623245640054e-06
-1.441512356719325	0.07644911345004546	8.634395874373046e-06
-1.3186027601858037	-0.1670934138329035	9.14504166005703e-06
-1.0695677668669088	-0.1033996186827385	9.255062810194029e-06
-1.4741450919866663	-0.011806437892094956	8.634395874373046e-06
-1.424537650645032	0.03960299633481579	8.634395874373046e-06
-1.4801125674799043	-0.048577819915186504	9.156633705697116e-06
-1.2155219487415259	0.1810477370949744	7.993947875693849e-06
-1.3540671938257072	-0.14071241893812614	9.156633705697116e-06
-1.365633462419284	0.03126722449045627	8.391086758297964e-06
1.7834265091163823	1.0161479805001086	6.805961310078762e-08
1.6033077164911225	1.09027950579779	1.0317592057609798e-07
1.8591636677445516	0.3634415052672983	1.2500359759411195e-07
1.808262196918632	0.8206062652356041	8.0961970100858e-08
1.8353465373627258	0.6736549269250076	9.73681630093547e-08
1.8496665740479643	0.7062204466939381	9.73681630093547e-08
2.0375389523009932	0.36258793691659963	1.0217911091925544e-07
1.877051394654062	0.5679098736268559	9.73681630093547e-08
1.8801144529741418	0.0677902050713649	1.4028110181706218e-07
1.8742680577169633	0.4342822466116014	1.0635615631177222e-07
1.9015421074638705	0.2359670294912082	1.2500359759411195e-07
1.9278894915905456	0.86176336394194	8.0961970100858e-08
1.9528054751653117	0.027825166573203608	1.4028110181706218e-07
1.8608405545696294	0.6586743088091523	9.73681630093547e-08
2.011740984175036	0.5135265389165133	1.0007617107325744e-07
1.966274337494487	0.39282757038900507	1.0635615631177222e-07
2.112222693063104	0.8883612360910575	9.195171616565244e-08
2.1125849336081615	0.6032384954540914	1.0007617107325744e-07
1.986626879108173	1.1793087922565721	7.831755882735986e-08
1.9955259049227598	1.059876580785709	7.831755882735986e-08
2.1347190851175446	0.6888902267764643	1.0040800633595791e-07
1.931124883355187	0.42919381332317563	1.0635615631177222e-07
2.10189227772852	1.2315796240717836	8.404786286200839e-08
2.029819682677298	0.5265059180250824	1.0007617107325744e-07
2.05606668921925	1.1363601301707378	7.831755882735986e-08
1.9679761025037896	1.292631934575466	8.404786286200839e-08
2.04677809463777	1.0511749658094878	8.659383966861004e-08
2.079180159042577	1.2360957182455505	8.404786286200839e-08
1.9436478739443486	1.1843044514153562	7.831755882735986e-08
2.005691061908372	1.161831163398566	7.831755882735986e-08
2.0164143199965734	1.1539381102423294	7.831755882735986e-08
1.941100570755749	1.3826668321070577	8.162367907197405e-08
1.9959993268233802	1.6772910866329271	5.9252559873866504e-08
1.8480847698871594	1.504747827594984	5.9252559873866504e-08
1.8386907011552862	1.3370859847535523	6.354103543143535e-08
1.9436088214378842	1.541591756778303	5.9252559873866504e-08
1.9643877450268155	1.6887913060861288	5.9252559873866504e-08
1.811791167448102	1.5933017561543212	5.9252559873866504e-08
1.9315339082565404	1.488616405990054	8.162367907197405e-08
1.910200986694798	1.2672034548448154	8.404786286200839e-08
1.9441072333569929	1.5710903908397815	5.9252559873866504e-08
2.016922354137475	0.7293298801025814	8.359278818327238e-08
1.8670650584582424	1.2183978525932	6.354103543143535e-08
1.8822693334579765	1.0191225918165014	6.805961310078762e-08
1.9767304660837608	0.8520451785200208	8.359278818327238e-08
1.7894688202130302	0.9308947881768403	8.0961970100858e-08
1.8334477794603088	0.5316668210620831	1.0635615631177222e-07
1.9650685696376744	1.0657946685670097	7.831755882735986e-08
1.9998984308771797	0.7560380320040689	8.359278818327238e-08
1.9605334469331364	0.6345546092678311	9.73681630093547e-08
2.042835167447554	0.6911819833569087	8.359278818327238e-08
1.9614857365828624	0.14649503606171388	1.0692571434872096e-07
2.14312843661612	0.06034693052202318	1.018865630277023e-07
2.0353371733841144	0.5639517797550667	1.0007617107325744e-07
2.0440300677343153	1.093927338164422	7.831755882735986e-08
2.153675495749175	0.7998924689006441	1.0040800633595791e-07
2.0248290536818234	0.6847344024232641	8.359278818327238e-08
2.1882612739374574	0.20154958377872562	1.0450459462014688e-07
2.121255478963489	0.8980855562572839	9.195171616565244e-08
2.0934731966741906	0.23415344760163437	1.0450459462014688e-07
2.1929589012879873	0.5642303663652133	1.0007617107325744e-07
2.104466874917378	1.1336523655008557	9.7902590061218e-08
2.023445336207949	0.540407320863216	1.0007617107325744e-07
2.081646602486604	0.6948665555622126	8.359278818327238e-08
1.968692047993302	1.3015221712106033	8.404786286200839e-08
2.0891475112020803	1.039516919407903	9.7902590061218e-08
1.8365719270344385	1.4104601097791312	6.354103543143535e-08
1.8796751212158855	1.0971976280313465	6.805961310078762e-08
1.8878805582641711	2.475645069232073	4.764407434089686e-08
2.10456919952351	1.0179149809786474	9.195171616565244e-08
2.1159036430773375	1.5940374443189675	8.9399772374796e-08
2.012783948946324	2.0992091342029338	4.6534508859710385e-08
2.2198599634618374	2.1701632068711727	6.420346542490897e-08
2.0287913801409627	1.195521826075776	7.831755882735986e-08
2.199582845397284	1.6681380849021834	1.0197080971877922e-07
2.1848711279351076	1.2538292084552907	9.672637555121213e-08
2.141682079457133	1.212393075587742	9.7902590061218e-08
2.1474008631643655	1.362175214534236	9.672637555121213e-08
2.1653719553728314	1.7132934901863235	1.0197080971877922e-07
1.856131440674941	2.0652365225803573	4.627297024051573e-08
2.0135644651799036	1.9337701059972565	4.6534508859710385e-08
2.117141423642863	1.156230999084089	9.7902590061218e-08
2.0654212240921925	1.3351099442824303	8.404786286200839e-08
1.9140495858035584	1.1951066390797227	7.831755882735986e-08
1.9017700437695386	1.3449515472354636	6.354103543143535e-08
1.8460681024703067	1.6072056989187247	5.9252559873866504e-08
2.120474500769449	2.011104716514407	9.955373596409107e-08
2.0584721787201197	2.1656460536794038	6.420346542490897e-08
1.9974817220455505	2.003755225132676	4.6534508859710385e-08
2.0695411813759534	1.772813906921525	8.237396883224003e-08
2.0739312712813005	1.7796449147865103	8.237396883224003e-08
2.034592477776643	2.8115991147930184	9.533054497478056e-09
2.1868254789888746	1.8899791842189657	8.237396883224003e-08
2.230275501255893	1.7792583937531434	9.979754770669416e-08
2.091774182013615	1.6046983735880855	8.9399772374796e-08
2.1372425608691037	1.8843352489640164	8.237396883224003e-08
2.0913983049947733	1.5693125310068206	8.9399772374796e-08
2.0970202269651774	1.4678078376743526	8.162367907197405e-08
1.8239010730519924	2.002759757059069	4.627297024051573e-08
2.0672374619581264	1.5805464806300038	8.9399772374796e-08
1.9704097550908783	1.2109050582047423	7.831755882735986e-08
2.055685264953511	2.0877492773349324	6.420346542490897e-08
2.1183669218213224	1.9574435902722995	8.237396883224003e-08
2.2802564974253197	1.3876375877439817	9.836599197005276e-08
2.093903109953149	1.909464682125937	8.237396883224003e-08
2.080330622246906	1.4514855620943292	8.162367907197405e-08
2.2419906927371356	-0.4609396655426617	1.0271187005078893e-07
2.1652439829625916	-0.20309066963856187	1.0727167774416503e-07
2.1183949067639687	-0.2889333347479357	1.0450185949934336e-07
2.277197725686098	0.0527071627215937	1.1356029469073431e-07
2.304925523111782	-0.2287567382955386	1.021105157413467e-07
2.2416886749466154	-0.38022100293981653	1.0271187005078893e-07
2.2609918959740085	-0.02769543173836876	1.0809513120201025e-07
2.3225721341370162	-0.5795105912409775	1.0192225543667347e-07
2.1770290558257277	-0.5611936890973798	1.0282701040592985e-07
2.2671346302407356	-0.11302101496257949	1.0809513120201025e-07
2.1731404761853192	-0.23134953292722152	1.0727167774416503e-07
2.088697920185267	0.06919130754381386	1.018865630277023e-07
2.071887975505247	0.25898941824759825	1.0450459462014688e-07
2.0816667347274525	0.32638920835360874	1.0217911091925544e-07
2.0859975338027814	0.30522033754902866	1.0217911091925544e-07
2.1859172503556374	0.5179083615826161	1.0007617107325744e-07
2.1237433159291697	0.3544427451193252	1.0217911091925544e-07
2.141364042860547	0.29772529392137526	1.0450459462014688e-07
2.1593787609693837	0.26650228197699366	1.0450459462014688e-07
2.14446218001088	-0.23624902082982446	1.0727167774416503e-07
2.139987287010869	0.5698966833162629	1.0007617107325744e-07
2.2161490201933294	0.48131732357139684	1.168137146857256e-07
1.9876389394919638	0.6650992635648637	8.359278818327238e-08
2.0259460612580664	0.040850066408200394	1.018865630277023e-07
2.0993735675897893	0.45997273974597763	1.0217911091925544e-07
1.9502220240746322	0.6442806178230939	9.73681630093547e-08
2.0469424478387888	0.4566992079798499	1.0217911091925544e-07
2.04637010589784	0.255644249987796	1.0692571434872096e-07
2.063189938536366	0.21483818598102306	1.0692571434872096e-07
2.062077117345526	0.07695620246418713	1.018865630277023e-07
1.831074371472555	-0.005322874330895705	1.4028110181706218e-07
2.0558797431515368	-0.27297423237543295	1.3172247359956297e-07
2.0272617243680706	-0.3079622837036199	1.3172247359956297e-07
1.9721844280706122	-0.2526686349424601	1.3172247359956297e-07
2.0906034973819634	-0.4986640161045003	1.1346874919227736e-07
2.035289007705776	0.02022456622157892	1.018865630277023e-07
1.9035341682992868	0.09593967138108922	1.4028110181706218e-07
1.9903389136831076	-0.00011862482586616485	1.1549665832846312e-07
1.8534454425080789	0.008328106988480702	1.4028110181706218e-07
1.9518832851998917	-0.5235933004071096	1.5786143021815173e-07
2.1064097670458284	-0.43614750810045877	1.1346874919227736e-07
2.083267837248604	-0.33125092249945526	1.0450185949934336e-07
1.9616727350646688	-0.851804986259452	1.6087900233082484e-07
1.8912877516655433	-0.34596536526317523	1.5503196543266635e-07
1.9826157891821605	-0.43076858655075706	1.388287196172941e-07
2.1160730386361797	-0.4085294720888639	1.1346874919227736e-07
2.1614298329844726	-0.7218037807252196	1.0939806720096243e-07
1.930502473340253	-0.1871941152956084	1.4568867504779374e-07
1.9362309617245408	-0.28480413475161814	1.3172247359956297e-07
1.8351744553456528	-0.22059014181738681	1.5517558415375163e-07
2.0108248336277534	-0.48534796542939024	1.388287196172941e-07
2.2292200789312	-0.9053182976526155	1.038771413138955e-07
1.8955512560037517	-0.7474468384604216	1.6087900233082484e-07
1.801976609541352	-0.8180113741624548	1.7953776956498703e-07
2.07272137384698	-0.8862192397539591	1.3511237493260366e-07
2.0124645729210284	-0.614518447484451	1.332854130315279e-07
1.9098580895045365	-0.37109041193331715	1.5503196543266635e-07
2.0062883258860293	-0.4198091013225868	1.388287196172941e-07
2.000925293928785	-0.05249420381869371	1.1549665832846312e-07
1.928912577901811	-0.11871423779662504	1.4568867504779374e-07
1.7997030249528225	-0.28771115669306313	1.5517558415375163e-07
1.8838658639567831	-0.694227850661703	1.6675502803109784e-07
2.1257985625123945	-0.9126419457654107	1.104624288623977e-07
2.0074008863289166	-0.637262839796573	1.332854130315279e-07
1.9936957243264661	-0.534723688308824	1.332854130315279e-07
2.1217858323085066	-0.9289420956664325	1.104624288623977e-07
2.0607012276822583	-0.5328853879907893	1.332854130315279e-07
2.014475374379256	-0.3569321031168816	1.388287196172941e-07
1.9475360636091477	-0.5961842869558095	1.5786143021815173e-07
2.0696703949360784	-0.23299648849832455	1.3172247359956297e-07
1.9430370600881341	-0.45164328103565743	1.388287196172941e-07
2.081424053466695	-0.7363623198354106	1.2281424519705673e-07
2.168320680866163	-0.6410492135655035	1.0282701040592985e-07
2.018236891632207	-0.14167342489515777	1.1549665832846312e-07
2.0058379061735625	-0.4033003050122864	1.388287196172941e-07
1.986760245874505	-0.7768771944825833	1.6087900233082484e-07
1.987963091664513	-0.30317435649086133	1.3172247359956297e-07
2.045033452915723	-0.45322765614459526	1.388287196172941e-07
1.994450318613849	-0.2638493772647566	1.3172247359956297e-07
1.9399977285720258	-0.49012173121545755	1.388287196172941e-07
1.8495696288897878	-0.383413416172561	1.5503196543266635e-07
1.8856613461163745	-0.43763548033996635	1.60648192521574e-07
1.936083482187938	-0.21116647104083142	1.3172247359956297e-07
1.998452259679828	-0.3015374951725851	1.3172247359956297e-07
2.0333960735939867	-0.655326327539011	1.332854130315279e-07
1.9288184700871163	-0.6561793185292877	1.5384509075080513e-07
1.859159208593831	-0.418086382805733	1.60648192521574e-07
1.9084491962025574	-0.7788319127095861	1.6087900233082484e-07
1.9287238016799533	-0.8380698362772401	1.6087900233082484e-07
1.934100529916424	-0.5629997592820837	1.5786143021815173e-07
1.9404406218909158	-1.025988214739247	1.4050814843240853e-07
1.8681138641856088	-0.8104977580724886	1.6087900233082484e-07
1.9937001093567823	-0.6478401147255384	1.5384509075080513e-07
1.9697905909593632	-0.7725888423064683	1.6087900233082484e-07
1.8986934875860295	-0.6400751592211588	1.5786143021815173e-07
1.9366777300848876	-0.8169694242068908	1.6087900233082484e-07
1.872674933699269	-0.29579146047756755	1.5503196543266635e-07
2.046234685423575	-0.12150779897654579	1.1549665832846312e-07
1.857335833949125	-0.5019875523227376	1.60648192521574e-07
2.207715631913479	-0.9034720250112406	1.104624288623977e-07
2.039345741980903	0.7708706434771653	8.359278818327238e-08
1.852329031672559	1.3001408351834194	6.354103543143535e-08
1.88736972034786	1.4684855497982139	8.162367907197405e-08
2.082883485361546	0.7522280324251776	8.359278818327238e-08
2.013170811820631	1.0499721650987224	8.659383966861004e-08
1.9228399513300771	1.0521554111992901	7.831755882735986e-08
1.9776879792474251	0.9968696874963764	8.659383966861004e-08
2.0069463182291436	0.9688108495201788	8.659383966861004e-08
2.1125171393587006	0.5618351155003227	1.0007617107325744e-07
2.046469635122656	0.7198988705387	8.359278818327238e-08
2.0923448004853427	0.8258902652274118	9.195171616565244e-08
2.033319484269506	1.2514240995403911	8.404786286200839e-08
1.9865877403869194	1.3488293490366925	8.404786286200839e-08
2.1227237922189053	1.0899835195126308	9.7902590061218e-08
2.017670243169972	1.0057120919076115	8.659383966861004e-08
2.0125690379936803	0.9163425839949634	8.659383966861004e-08
2.1455184237872498	0.6671060096164085	1.0040800633595791e-07
2.01545329828993	0.5528496022003389	1.0007617107325744e-07
1.97482894283716	0.6688591073240434	8.359278818327238e-08
1.8869006395832817	1.0626938792277603	6.805961310078762e-08
1.9185411717859824	0.7951819883949642	8.359278818327238e-08
2.040552238159243	1.731117473934429	8.237396883224003e-08
1.9051283454304668	1.545407052454715	5.9252559873866504e-08
1.9783065976710574	1.273213810147275	8.404786286200839e-08
2.077067804231901	1.4405100642742377	8.162367907197405e-08
2.2475174723647444	1.1104701696109838	9.7902590061218e-08
2.115772111637209	1.279007744545931	9.672637555121213e-08
1.9923868164299328	1.3503639754027326	8.404786286200839e-08
2.041725338688377	0.8639315689371447	9.195171616565244e-08
2.1051103650952285	0.5984791448308684	1.0007617107325744e-07
1.9789310475171278	0.9428453029738598	8.659383966861004e-08
2.1305997774983085	1.131505239028194	9.7902590061218e-08
2.065872906788158	0.761540409214587	8.359278818327238e-08
2.216477566322563	0.17884696536633876	1.0450459462014688e-07
2.0962990773940486	0.596706268069761	1.0007617107325744e-07
1.9139833906509471	0.501523808580853	1.0635615631177222e-07
2.0909345146223575	0.8126076991554692	8.359278818327238e-08
2.1240356045765756	0.6897277309000893	1.0040800633595791e-07
2.1755162897369047	0.677357427357639	1.0040800633595791e-07
2.0432984114628083	0.42975936798500214	1.0217911091925544e-07
2.1430428431382995	0.5618544930470248	1.0007617107325744e-07
2.172503110505153	0.718984774091481	1.0040800633595791e-07
2.2491488411185476	0.9186917175718119	9.5006694986917e-08
2.209976495686681	0.7522806854609461	1.0040800633595791e-07
2.299091456257708	1.0294466056547926	9.384200322330685e-08
2.173295201300333	1.223697495640485	9.672637555121213e-08
2.0590004319521036	1.2046054621766111	8.404786286200839e-08
2.37308110296854	1.323425080171988	8.674552594534144e-08
2.27711941113184	0.807690335345884	1.0040800633595791e-07
2.121758727642938	0.8912188467592417	9.195171616565244e-08
2.307291059270955	0.8220624136946685	8.207187219562603e-08
2.2034050387769994	0.8345566111785265	9.195171616565244e-08
2.0894786966892753	1.4506574830712076	8.162367907197405e-08
2.1905177775616016	0.31979427276444256	1.0450459462014688e-07
2.27238635198949	0.3305238454388101	1.168137146857256e-07
2.143586492259657	0.6354034532107689	1.0007617107325744e-07
2.23588609784353	0.05327838606597507	1.1356029469073431e-07
2.210243750550684	0.06843216511622047	1.1356029469073431e-07
2.085286156666079	0.4464163835825996	1.0217911091925544e-07
2.2604401577503705	0.33094113409580056	1.168137146857256e-07
2.1042223503126527	0.6115311678124369	1.0007617107325744e-07
2.219047142134129	-0.06956649943371288	1.0809513120201025e-07
2.4427930456761473	-0.4036189995795971	1.1873373969459317e-07
2.3268051182225764	0.2985749844205752	1.2311426494208572e-07
2.1743317452823296	0.01649954834307371	1.018865630277023e-07
2.2468589966227457	0.29570970918171485	1.168137146857256e-07
2.270675149443048	0.12060315827125959	1.1356029469073431e-07
2.193105927165252	0.30528618964270304	1.0450459462014688e-07
2.3101151313552393	-0.13357723432120855	1.1567900742923507e-07
2.2078667142609714	0.10815559645689876	1.1356029469073431e-07
2.079216106191145	0.2920426833833153	1.0217911091925544e-07
2.325414963038732	-0.43071024132818225	1.0271187005078893e-07
2.3292150827683495	0.2055004891420087	1.2311426494208572e-07
2.2521794216711384	-0.04257283513778384	1.0809513120201025e-07
2.0867258275440825	0.26552572323737766	1.0450459462014688e-07
2.166151338445261	0.20322729205492052	1.0450459462014688e-07
2.3073363205093855	0.10643880269071945	1.1356029469073431e-07
2.125921400532198	0.08793635774397332	1.018865630277023e-07
2.3773433012449745	0.015019463299778768	1.2863222644939747e-07
2.208692183845793	0.25695598494420957	1.0450459462014688e-07
2.1414654875638788	0.2579108664196716	1.0450459462014688e-07
2.2354289873321274	0.2542626348475431	1.0450459462014688e-07
2.358833756879639	-0.04186087253284168	1.2863222644939747e-07
2.49176316529561	0.3646542146036326	9.395028536861395e-08
2.3160822663870837	-0.09963230109508375	1.1567900742923507e-07
2.25983572705783	0.3725119611702906	1.168137146857256e-07
2.2191232549536135	0.5273528326055225	1.0827837285855009e-07
2.5270167034390583	0.03292721330458008	1.4433015596880794e-07
2.4614405898511458	0.6175040370719133	6.057527049961115e-08
2.3747416504197534	0.20535955007483855	1.2311426494208572e-07
2.2634816376913003	-0.04420850180971819	1.0809513120201025e-07
2.1585351649357056	0.6355983023474325	1.0040800633595791e-07
2.289354290278359	0.21744607239975	1.2311426494208572e-07
2.2335239591963343	0.5020732304709742	1.0827837285855009e-07
2.370691593372147	0.03439610018184927	1.2863222644939747e-07
2.2207025902299837	0.11861615242553347	1.1356029469073431e-07
2.2569553271386145	0.312129816762993	1.168137146857256e-07
2.3944000817654443	0.26946809037223407	1.2311426494208572e-07
2.550069809510218	-0.3690541551267182	1.5087683257581647e-07
2.280166870078431	-0.2131127758125163	1.021105157413467e-07
2.5876585124688174	0.21611689381961866	1.427079860019932e-07
2.4098885986806966	0.1097926506846586	1.2863222644939747e-07
2.4211109528934003	-0.2533526059036725	1.2879062795764658e-07
2.4582062686932966	-0.35596368970804076	1.1873373969459317e-07
2.333548228850425	-0.008198877210126215	1.2863222644939747e-07
2.273694264832067	-0.36450403359943095	1.0271187005078893e-07
2.44381608933856	-0.4551342329738989	1.0079068746159084e-07
2.1327115568550985	-0.682780330049021	1.0282701040592985e-07
2.0567341257417926	-0.7522377612976514	1.2281424519705673e-07
2.1010135045011227	-0.7673547112812336	1.2281424519705673e-07
2.084182404165238	-1.0143853808173326	1.1338145532280682e-07
2.10390326408506	-0.984946233530052	1.1338145532280682e-07
2.17360656724486	-0.28245765684289426	1.0450185949934336e-07
2.203617313266812	-0.5423754344652609	1.0192225543667347e-07
2.2489385401004065	-0.5012915471918094	1.0192225543667347e-07
2.3139357920886745	-1.0874805675884938	1.0147733370661646e-07
2.3503898796630303	-0.44496607335494387	1.0079068746159084e-07
2.238445927080837	-0.3981809409428521	1.0271187005078893e-07
2.304620130701247	-0.42650282411560314	1.0271187005078893e-07
2.259427536966173	-0.8731304990911501	1.0034164540313952e-07
2.417279314229271	-1.4173215800276584	8.460133790667343e-08
2.3740606330963767	-1.1209251250635084	9.058794467082117e-08
2.3836878276571856	-0.9612408853633727	9.620857044840672e-08
2.3102985883892764	-0.3176838203057991	1.021105157413467e-07
2.3655159329120865	-0.1666880748229132	1.1567900742923507e-07
2.2458857123709826	-0.07777002913407735	1.0809513120201025e-07
2.3175879884315034	-0.7294106003342781	9.459475889919045e-08
2.2579301181127454	-0.7876295370105616	1.0034164540313952e-07
2.3479330334891353	-0.7177142033036039	9.948117640809646e-08
2.4035332140228953	-0.7608861616749293	9.948117640809646e-08
2.2780382157196306	-0.28371455830193737	1.021105157413467e-07
2.334067469670789	-0.9497617918516094	1.038771413138955e-07
2.5873416463261676	-0.6639511745879633	1.0472677476005914e-07
2.475787553065335	-0.17278181619873295	1.2879062795764658e-07
2.4135805441926097	-0.44074397043877506	1.0079068746159084e-07
2.3685507955284355	-0.10814805071025768	1.1567900742923507e-07
2.386876612687097	-0.5202434863173541	1.0079068746159084e-07
2.4150539528087034	-0.6711022344423523	1.0263549361239329e-07
2.3420708218562774	-0.3484550073559769	1.0271187005078893e-07
2.3249981772604076	-0.36827079115728767	1.0271187005078893e-07
2.2889767384409794	-0.18312128870160757	1.021105157413467e-07
2.292724388318724	-0.28062326433921625	1.021105157413467e-07
2.2356952347946573	-0.3040429098143473	1.021105157413467e-07
2.095802679058173	0.11435837049794795	1.018865630277023e-07
2.1681818520125375	0.18175990056220753	1.0450459462014688e-07
2.321372626406548	-0.13272914367331595	1.1567900742923507e-07
2.189540815066844	0.049013523777883206	1.1356029469073431e-07
2.33700230248668	0.06737731212928888	1.2863222644939747e-07
2.3670397833067116	-0.493146208415313	1.0079068746159084e-07
2.3445102157854474	0.010059125882000503	1.2863222644939747e-07
2.4002819091633745	-0.36092256121275346	1.1873373969459317e-07
2.221046454460061	0.1541867158689718	1.1356029469073431e-07
2.2168799074510352	0.06403166550428718	1.1356029469073431e-07
2.090243279072636	0.5399210257356224	1.0007617107325744e-07
2.213276564492429	-0.055375869642296405	1.0809513120201025e-07
2.2139120539923867	0.3448995001337957	1.168137146857256e-07
2.0711688552360084	0.5478293766345994	1.0007617107325744e-07
2.200000885996862	0.33694908478492014	1.168137146857256e-07
2.334656632158996	0.4534804670349758	1.168137146857256e-07
2.2280395034430645	1.1331868005798518	9.7902590061218e-08
2.284339097381703	1.1563235500762177	9.987415641889417e-08
2.206878888785459	1.1183423042181948	9.7902590061218e-08
2.215775620222189	0.8479134363647896	9.195171616565244e-08
2.24429351345141	0.981270692940531	9.5006694986917e-08
2.159816751030034	0.20349853175885324	1.0450459462014688e-07
2.0748253793678417	0.6528566516969022	1.0007617107325744e-07
2.0850194665887756	0.16089058326889377	1.0692571434872096e-07
2.261504925901318	-0.23234873880408025	1.021105157413467e-07
2.1860710032958366	0.5266211062452738	1.0007617107325744e-07
2.1902319751771167	0.1671675175656896	1.0450459462014688e-07
2.3482183966448122	-0.05027613698424144	1.2863222644939747e-07
2.391357595542718	0.3484998978914958	1.168137146857256e-07
2.1529851973769087	0.25468459301104746	1.0450459462014688e-07
2.098363531433211	-0.7229933478893149	1.2281424519705673e-07
2.1189082411220888	-0.7427086185583506	1.2281424519705673e-07
2.051057225996386	-0.26102085846562195	1.3172247359956297e-07
2.3243977471185064	-0.135698349110021	1.1567900742923507e-07
2.1378039135368616	0.05172543829236559	1.018865630277023e-07
2.257783208524309	-0.1507229337090802	1.0809513120201025e-07
2.2546038639388732	-0.012120434761652421	1.0809513120201025e-07
2.2047122701859068	-0.013596242521058649	1.0809513120201025e-07
2.3050814363916396	-0.5153643017613627	1.0192225543667347e-07
2.2058185990421113	-0.4618774760182487	1.1346874919227736e-07
2.0722292274550345	-0.13895181432684794	1.1549665832846312e-07
2.2298184488497648	-0.750532714451769	1.0939806720096243e-07
1.9579722361761926	-0.2844143141824707	1.3172247359956297e-07
2.2513951149258093	-0.9154112057297246	1.038771413138955e-07
2.1373933820708473	-0.5894399394526457	1.0282701040592985e-07
[truncated: 17,978 more rows]
